# Supplementary material for: In Search of Covalency Measure of Gd(III)-Ligand Interactions
Source: J Phys Chem Lett. 2024 Sep 17;15(38):9723–37. doi: 10.1021/acs.jpclett.4c01903 (PMC11440599; doi:10.1021/acs.jpclett.4c01903)
Supplement: Supplementary file 2 — jz4c01903_si_002.cif [file jz4c01903_si_002.cif]

#\#CIF_1.1

#  Archive CIF produced by XD routine XDCIF
#  Created on 24-Feb-22  at 19:26:11
#  Using CIFtbx version 2.6.2 16 Jun 1998

#  Dictionary name : cif_core.dic
#  Dictionary vers : 2.3
#  Request file    : c:/winxd/lib/xd/xdcif.dat
#  CIF files read  : fft lsm geo


data_gdflued4

_audit_creation_date           '24-Feb-22 T19:26:11-00:00'
_audit_creation_method         'XD routine XDCIF'
_audit_conform_dict_name        cif_core.dic
_audit_conform_dict_version     2.3
_audit_conform_dict_location    ftp://ftp.iucr.org/pub/cif_core.dic

#----------------------------------------------------------------------------#
#                   CHEMICAL INFORMATION                                     #
#----------------------------------------------------------------------------#
_chemical_formula_sum
 'C13 H32 F2 Gd N11 O9' 
_chemical_formula_weight          681.74


#----------------------------------------------------------------------------#
#                   UNIT CELL INFORMATION                                    #
#----------------------------------------------------------------------------#

_space_group_crystal_system       monoclinic
_space_group_IT_number            14
_space_group_name_H-M_alt         'P 21/n'
_space_group_name_Hall            '-P 2yn'

loop_
    _space_group_symop_id
    _space_group_symop_operation_xyz
1 +X,+Y,+Z
2 1/2-X,1/2+Y,1/2-Z
3 -X,-Y,-Z
4 1/2+X,1/2-Y,1/2+Z

_cell_length_a                          13.475(2)
_cell_length_b                          10.435(2)
_cell_length_c                          17.432(6)
_cell_angle_alpha                       90
_cell_angle_beta                        100.50(2)
_cell_angle_gamma                       90
_cell_volume                            2410.1(10)
_cell_formula_units_Z                      4.00
_cell_measurement_temperature   79.9(6) 
_cell_measurement_reflns_used   31327
_cell_measurement_theta_min     4.0030
_cell_measurement_theta_max     57.3230
#----------------------------------------------------------------------------#
#                   CRYSTAL INFORMATION                                      #
#----------------------------------------------------------------------------#
_exptl_crystal_size_max                             0.473
_exptl_crystal_size_mid                             0.323
_exptl_crystal_size_min                             0.178
_exptl_crystal_density_diffrn                       1.877
_exptl_crystal_F_000                             1364.000
_exptl_crystal_description        irregular
_exptl_crystal_colour             colourless
_exptl_crystal_density_meas       ?
_exptl_crystal_density_method     ?


#----------------------------------------------------------------------------#
#                   ABSORPTION CORRECTION                                    #
#----------------------------------------------------------------------------#

_exptl_absorpt_coefficient_mu                       2.830
_exptl_absorpt_correction_T_min                     0.378
_exptl_absorpt_correction_T_max                     0.690
_exptl_absorpt_correction_type            analytical
_exptl_absorpt_process_details
;
CrysAlisPro 1.171.41.80a (Rigaku Oxford Diffraction, 2020)
Analytical numeric absorption correction using a multifaceted crystal
model based on expressions derived by R.C. Clark & J.S. Reid.
(Clark, R. C. & Reid, J. S. (1995). Acta Cryst. A51, 887-897)
Empirical absorption correction using spherical harmonics,
implemented in SCALE3 ABSPACK scaling algorithm.
;
_exptl_absorpt_empirical_full_min           0.923
_exptl_absorpt_empirical_full_max           1.068
_exptl_absorpt_empirical_details
;
Empirical correction (ABSPACK) includes:
- Absorption correction using spherical harmonics
- Frame scaling
;


#----------------------------------------------------------------------------#
#                   DATA COLLECTION                                          #
#----------------------------------------------------------------------------#
_diffrn_ambient_temperature 79.9(6) 
_diffrn_ambient_environment N~2~
_diffrn_source 'fine-focus sealed X-ray tube'
_diffrn_source_type 'Enhance (Mo) X-ray Source'
_diffrn_radiation_probe x-ray
_diffrn_radiation_type 'Mo K\a'
_diffrn_radiation_wavelength 0.71073
_diffrn_radiation_monochromator graphite
_diffrn_measurement_device 'four-circle diffractometer'
_diffrn_measurement_device_type 'Xcalibur, Ruby, Gemini ultra'
_diffrn_detector 'CCD plate'
_diffrn_detector_type Ruby
_diffrn_detector_area_resol_mean 10.3456
_diffrn_reflns_number 166858
_diffrn_reflns_av_R_equivalents 0.0197
_diffrn_reflns_av_sigmaI/netI 0.0234
_diffrn_reflns_limit_h_min -30
_diffrn_reflns_limit_h_max 31
_diffrn_reflns_limit_k_min -23
_diffrn_reflns_limit_k_max 24
_diffrn_reflns_limit_l_min -41
_diffrn_reflns_limit_l_max 41
_diffrn_reflns_theta_min 3.4925
_diffrn_reflns_theta_max 57.499
_diffrn_measured_fraction_theta_max 0.9884
_diffrn_reflns_theta_full 54.9901
_diffrn_measured_fraction_theta_full 0.9994
_vrf_PLAT920_gdflued4
;
PROBLEM: Theta(Max)  in CIF and FCF Differ by ...........       2.68 Degree
RESPONSE: Reflections above 2theta>110 deg were not included in the refinement
and consequently not listed by XDLSM in the output reflection file.
;

_diffrn_measurement_method '\w scans'
_diffrn_reflns_reduction_process
;
 Scaled and merged with SORTAV
 R.H. Blessing, (1987) Cryst. Rev. 1, 3-58
 R.H. Blessing, (1989) J. Appl. Cryst. 22, 396-397
;
_reflns_number_total              33314
_reflns_number_gt                 30608
_vrf_PLAT992_gdflued4
;
PROBLEM: Repd & Actual _reflns_number_gt Values Differ by       2941 Check 
RESPONSE: Reflections above 2theta>110 deg were not included in the refinement
and consequently not listed by XDLSM in the output reflection file.
;


#----------------------------------------------------------------------------#
#                   COMPUTER PROGRAMS USED                                   #
#----------------------------------------------------------------------------#

_computing_data_collection     'CrysAlisPro 1.171.41.80a (Rigaku OD, 2020)'
_computing_cell_refinement     'CrysAlisPro 1.171.41.80a (Rigaku OD, 2020)'
_computing_data_reduction      'CrysAlisPro 1.171.41.80a (Rigaku OD, 2020)'
_computing_structure_refinement         'Volkov et al, (2006)'
_computing_molecular_graphics           'Volkov et al, (2006)'
_computing_publication_material         'Volkov et al, (2006)'

#----------------------------------------------------------------------------#
#                   REFINEMENT INFORMATION                                   #
#----------------------------------------------------------------------------#

_refine_ls_structure_factor_coef        Fsqd
_refine_ls_matrix_type                  full
_refine_ls_weighting_scheme             calc
_refine_ls_weighting_details
;
        calc w2 = 1/[s^2^(Fo^2^)]
;
_refine_ls_extinction_method
                                    'Becker-Coppens type 1 Gaussian   isotropic'
_refine_ls_extinction_expression
;
        Becker, P.J. & Coppens, P. (1974) Acta Cryst., A30, 129-153.
;
_refine_ls_extinction_coef              0.060(10)
_refine_ls_number_reflns                27667
_refine_ls_number_parameters            1240
_refine_ls_number_restraints            0
_refine_ls_R_factor_all                 0.018
_refine_ls_R_factor_gt                  0.013
_refine_ls_wR_factor_ref                0.037
_refine_ls_goodness_of_fit_ref          1.203
_refine_ls_shift/su_max                 0.01156
_refine_diff_density_max                0.835
_refine_diff_density_min                -0.593
_refine_diff_density_rms                0.083
loop_
 _atom_type_symbol
 _atom_type_description
 _atom_type_scat_dispersion_real
 _atom_type_scat_dispersion_imag
 _atom_type_scat_source
 'C'  'C'   0.0030   0.0020
 'A. Volkov, P. Macchi, xd.bnk_PBE-QZ4P-ZORA'
 'H'  'H'   0.0000   0.0000
 'A. Volkov, P. Macchi, xd.bnk_PBE-QZ4P-ZORA'
 'O'  'O'   0.0110   0.0060
 'A. Volkov, P. Macchi, xd.bnk_PBE-QZ4P-ZORA'
 'F'  'F'   0.0170   0.0100
 'A. Volkov, P. Macchi, xd.bnk_PBE-QZ4P-ZORA'
 'S'  'S'   0.1250   0.1230
 'A. Volkov, P. Macchi, xd.bnk_PBE-QZ4P-ZORA'
 'Gd'  'Gd3+'  -0.1650   3.9040
 'from wave functions for Gd3+, PBE, QZ4P, ZORA'
_refine_special_details
;
 Refinement of F^2^ against reflections with F^2>3sigma(F^2).  
;

#----------------------------------------------------------------------------#
#                   ATOMIC TYPES, COORDINATES AND THERMAL PARAMETERS         #
#----------------------------------------------------------------------------#

loop_
    _atom_site_label
    _atom_site_type_symbol
    _atom_site_fract_x
    _atom_site_fract_y
    _atom_site_fract_z
    _atom_site_U_iso_or_equiv
    _atom_site_adp_type
    _atom_site_occupancy
    _atom_site_symmetry_multiplicity
Gd Gd 0.460391(4) 0.440789(5) 0.229673(3) 0.007 Uani 1 4
F(1) F 0.32056(6) 0.53431(10) 0.16193(6) 0.014 Uani 1 4
F(2) F 0.33994(7) 0.31152(9) 0.25657(9) 0.017 Uani 1 4
O(1) O 0.42806(4) 0.52658(6) 0.34839(4) 0.013 Uani 1 4
O(2) O 0.46067(5) 0.67004(6) 0.44396(4) 0.014 Uani 1 4
O(3) O 0.55462(4) 0.25588(5) 0.27667(3) 0.011 Uani 1 4
O(4) O 0.63893(5) 0.15217(6) 0.37993(4) 0.013 Uani 1 4
O(5) O 0.50858(4) 0.65334(5) 0.20794(4) 0.012 Uani 1 4
O(6) O 0.60611(5) 0.79713(6) 0.16272(4) 0.014 Uani 1 4
O(7) O 0.44754(4) 0.34111(6) 0.10527(4) 0.013 Uani 1 4
O(8) O 0.51389(5) 0.23520(7) 0.01613(4) 0.014 Uani 1 4
O(W) O 0.16753(6) 0.22754(8) 0.43648(5) 0.016 Uani 1 4
N(1) N 0.62329(3) 0.49549(3) 0.33615(2) 0.009 Uani 1 4
N(2) N 0.62587(3) 0.45364(4) 0.16912(2) 0.009 Uani 1 4
N(11) N 0.37011(3) 0.83845(4) 0.25315(3) 0.013 Uani 1 4
N(12) N 0.34468(4) 1.05462(4) 0.26944(3) 0.013 Uani 1 4
N(13) N 0.49201(3) 0.98541(5) 0.23336(3) 0.014 Uani 1 4
N(21) N 0.23108(4) 0.67769(5) 0.42735(3) 0.014 Uani 1 4
N(22) N 0.26353(4) 0.46046(5) 0.42268(3) 0.013 Uani 1 4
N(23) N 0.12099(4) 0.53191(6) 0.46549(4) 0.017 Uani 1 4
N(31) N 0.59867(4) 0.82699(5) 0.55071(3) 0.014 Uani 1 4
N(32) N 0.56113(4) 0.92327(5) 0.43038(3) 0.014 Uani 1 4
N(33) N 0.67748(4) 1.01751(5) 0.52740(3) 0.015 Uani 1 4
C(1) C 0.59745(3) 0.60282(4) 0.38369(3) 0.011 Uani 1 4
C(2) C 0.48743(3) 0.59913(4) 0.39405(2) 0.01 Uani 1 4
C(3) C 0.64512(3) 0.37876(4) 0.38456(2) 0.011 Uani 1 4
C(4) C 0.61088(3) 0.25241(4) 0.34374(2) 0.009 Uani 1 4
C(5) C 0.71057(3) 0.53102(4) 0.29982(2) 0.01 Uani 1 4
C(6) C 0.71807(3) 0.44720(4) 0.23001(3) 0.01 Uani 1 4
C(7) C 0.61979(3) 0.57730(4) 0.12649(3) 0.011 Uani 1 4
C(8) C 0.57649(3) 0.68620(4) 0.16911(2) 0.01 Uani 1 4
C(9) C 0.62682(3) 0.34690(4) 0.11438(3) 0.011 Uani 1 4
C(10) C 0.52137(3) 0.30578(4) 0.07473(2) 0.011 Uani 1 4
C(11) C 0.40179(3) 0.95958(4) 0.25098(2) 0.01 Uani 1 4
C(12) C 0.20476(3) 0.55616(4) 0.43731(3) 0.011 Uani 1 4
C(13) C 0.61312(3) 0.92259(4) 0.50321(3) 0.011 Uani 1 4
H(11A) H 0.302602 0.818455 0.267755 0.021(6) Uiso 1 4
H(11B) H 0.41258 0.765269 0.23924 0.035(8) Uiso 1 4
H(12A) H 0.277262 1.034176 0.284059 0.017(5) Uiso 1 4
H(12B) H 0.368306 1.146289 0.267918 0.028(7) Uiso 1 4
H(13A) H 0.517344 1.076622 0.23468 0.021(6) Uiso 1 4
H(13B) H 0.535518 0.912721 0.220255 0.031(7) Uiso 1 4
H(21A) H 0.295862 0.696107 0.407999 0.036(8) Uiso 1 4
H(21B) H 0.185421 0.749657 0.438148 0.038(9) Uiso 1 4
H(22A) H 0.328706 0.478792 0.403887 0.039(8) Uiso 1 4
H(22B) H 0.243691 0.368781 0.430738 0.022(6) Uiso 1 4
H(23A) H 0.102304 0.44071 0.476084 0.039(9) Uiso 1 4
H(23B) H 0.076324 0.604778 0.476561 0.031(7) Uiso 1 4
H(31A) H 0.637001 0.824246 0.606167 0.030(7) Uiso 1 4
H(31B) H 0.550179 0.754972 0.53206 0.026(7) Uiso 1 4
H(32A) H 0.571096 0.995876 0.394232 0.023(6) Uiso 1 4
H(32B) H 0.512711 0.850657 0.412909 0.024(6) Uiso 1 4
H(33A) H 0.716368 1.016835 0.58271 0.034(7) Uiso 1 4
H(33B) H 0.687343 1.089168 0.490569 0.028(6) Uiso 1 4
H(1A) H 0.6117 0.69264 0.355666 0.029(5) Uiso 1 4
H(1B) H 0.646212 0.598785 0.440862 0.038(6) Uiso 1 4
H(3A) H 0.608473 0.387379 0.435136 0.027(6) Uiso 1 4
H(3B) H 0.726216 0.372449 0.405803 0.041(6) Uiso 1 4
H(5A) H 0.779989 0.520838 0.342597 0.025(5) Uiso 1 4
H(5B) H 0.70275 0.630386 0.280378 0.029(6) Uiso 1 4
H(6A) H 0.782751 0.47565 0.204435 0.026(5) Uiso 1 4
H(6B) H 0.730134 0.347885 0.24877 0.037(6) Uiso 1 4
H(7A) H 0.573126 0.563553 0.06908 0.041(7) Uiso 1 4
H(7B) H 0.695269 0.602888 0.117517 0.029(6) Uiso 1 4
H(9A) H 0.664493 0.264233 0.145009 0.040(6) Uiso 1 4
H(9B) H 0.669719 0.373894 0.06957 0.026(6) Uiso 1 4
H(1W) H 0.103317 0.233788 0.455079 0.025(5) Uiso 1 4
H(2W) H 0.15576 0.165679 0.393479 0.029(6) Uiso 1 4

loop_
    _atom_site_aniso_label
    _atom_site_aniso_U_11
    _atom_site_aniso_U_22
    _atom_site_aniso_U_33
    _atom_site_aniso_U_23
    _atom_site_aniso_U_13
    _atom_site_aniso_U_12
Gd 0.00547(2) 0.00660(2) 0.00828(2) -0.000820(14) 0.000645(16) -0.000212(14)
F(1) 0.0087(2) 0.0185(3) 0.0131(3) 0.0033(2) 0.00101(19) 0.0020(2)
F(2) 0.0103(2) 0.0094(3) 0.0320(4) -0.0010(3) 0.0071(3) -0.00158(19)
O(1) 0.01004(15) 0.01589(18) 0.01370(17) -0.00561(14) 0.00385(13) -0.00388(14)
O(2) 0.01333(18) 0.01457(18) 0.01660(19) -0.00696(15) 0.00567(15) -0.00229(15)
O(3) 0.01140(15) 0.00867(14) 0.01211(16) -0.00024(11) -0.00137(13) 0.00012(12)
O(4) 0.01453(18) 0.00926(15) 0.01518(19) 0.00287(13) -0.00043(15) 0.00013(14)
O(5) 0.00956(14) 0.00888(14) 0.01681(18) 0.00064(13) 0.00425(13) 0.00071(12)
O(6) 0.01410(17) 0.00948(15) 0.0184(2) -0.00080(14) 0.00410(16) -0.00323(14)
O(7) 0.00872(14) 0.01745(19) 0.01381(18) -0.00600(15) 0.00150(13) -0.00147(14)
O(8) 0.01414(18) 0.0174(2) 0.01224(18) -0.00605(15) 0.00384(15) -0.00448(16)
O(W) 0.0161(2) 0.0169(2) 0.0173(2) -0.00286(17) 0.00646(18) -0.00418(18)
N(1) 0.00844(10) 0.00784(10) 0.00966(11) -0.00084(8) 0.00100(9) -0.00037(8)
N(2) 0.00710(10) 0.00918(11) 0.00952(11) -0.00090(8) 0.00052(8) 0.00040(8)
N(11) 0.01056(13) 0.00885(13) 0.01948(17) 0.00018(11) 0.00318(12) -0.00041(10)
N(12) 0.01142(13) 0.00955(13) 0.01736(16) 0.00031(11) 0.00471(12) 0.00040(10)
N(13) 0.01071(13) 0.01217(14) 0.01989(18) -0.00314(12) 0.00541(12) -0.00245(12)
N(21) 0.01249(14) 0.01212(14) 0.01649(16) 0.00219(12) 0.00218(12) 0.00064(12)
N(22) 0.01253(14) 0.01181(14) 0.01631(16) -0.00051(12) 0.00456(12) 0.00031(12)
N(23) 0.01197(15) 0.01397(16) 0.0258(2) -0.00038(16) 0.00705(15) -0.00039(13)
N(31) 0.01571(15) 0.01282(14) 0.01338(15) 0.00077(12) 0.00168(12) -0.00246(13)
N(32) 0.01455(15) 0.01159(14) 0.01330(15) 0.00010(11) -0.00127(12) -0.00189(12)
N(33) 0.01581(16) 0.01257(15) 0.01603(17) 0.00089(12) -0.00234(14) -0.00450(13)
C(1) 0.00959(12) 0.00963(13) 0.01297(14) -0.00317(10) 0.00179(11) -0.00093(10)
C(2) 0.01040(12) 0.00994(12) 0.01136(13) -0.00280(10) 0.00296(10) -0.00151(10)
C(3) 0.01224(14) 0.00915(12) 0.00966(13) 0.00000(9) 0.00000(11) -0.00025(11)
C(4) 0.00901(11) 0.00788(11) 0.01074(12) 0.00083(9) 0.00086(9) 0.00008(9)
C(5) 0.00754(11) 0.01060(13) 0.01071(13) -0.00092(10) 0.00041(10) -0.00117(10)
C(6) 0.00708(11) 0.01166(13) 0.01043(13) -0.00095(10) 0.00057(10) 0.00068(10)
C(7) 0.01053(13) 0.01012(12) 0.01116(14) 0.00067(10) 0.00220(11) 0.00023(10)
C(8) 0.00858(11) 0.00816(12) 0.01232(13) 0.00018(9) 0.00077(10) -0.00074(9)
C(9) 0.00895(12) 0.01161(13) 0.01242(14) -0.00347(11) 0.00110(11) 0.00065(10)
C(10) 0.00974(12) 0.01159(13) 0.01005(12) -0.00229(9) 0.00145(10) -0.00114(10)
C(11) 0.00860(11) 0.00891(12) 0.01144(13) 0.00010(9) 0.00124(10) -0.00038(10)
C(12) 0.00943(13) 0.01159(14) 0.01220(14) 0.00019(10) 0.00094(11) 0.00022(10)
C(13) 0.01126(13) 0.00976(12) 0.01227(14) -0.00045(10) 0.00066(11) -0.00067(11)


#----------------------------------------------------------------------------#
#                   MULTIPOLE PARAMETERS                                     #
#----------------------------------------------------------------------------#

loop_
    _atom_rho_multipole_atom_label
    _atom_rho_multipole_coeff_Pv
    _atom_rho_multipole_coeff_P00
    _atom_rho_multipole_coeff_P11
    _atom_rho_multipole_coeff_P1-1
    _atom_rho_multipole_coeff_P10
    _atom_rho_multipole_coeff_P20
    _atom_rho_multipole_coeff_P21
    _atom_rho_multipole_coeff_P2-1
    _atom_rho_multipole_coeff_P22
    _atom_rho_multipole_coeff_P2-2
    _atom_rho_multipole_coeff_P30
    _atom_rho_multipole_coeff_P31
    _atom_rho_multipole_coeff_P3-1
    _atom_rho_multipole_coeff_P32
    _atom_rho_multipole_coeff_P3-2
    _atom_rho_multipole_coeff_P33
    _atom_rho_multipole_coeff_P3-3
    _atom_rho_multipole_coeff_P40
    _atom_rho_multipole_coeff_P41
    _atom_rho_multipole_coeff_P4-1
    _atom_rho_multipole_coeff_P42
    _atom_rho_multipole_coeff_P4-2
    _atom_rho_multipole_coeff_P43
    _atom_rho_multipole_coeff_P4-3
    _atom_rho_multipole_coeff_P44
    _atom_rho_multipole_coeff_P4-4
    _atom_rho_multipole_kappa
    _atom_rho_multipole_kappa_prime0
    _atom_rho_multipole_kappa_prime1
    _atom_rho_multipole_kappa_prime2
    _atom_rho_multipole_kappa_prime3
    _atom_rho_multipole_kappa_prime4
Gd 3.55(12) 6.07(16) -0.004(10) -0.047(11) 0.054(10) -0.022(19) 0.08(2) -0.04(2)
0.084(19) -0.06(2) 0.014(8) -0.002(7) -0.020(7) -0.052(7) -0.041(7) -0.044(7)
0.047(7) 0.000(16) -0.072(14) 0.083(14) -0.051(15) 0.079(15) 0.003(15)
-0.102(15) -0.110(14) -0.080(14) 0.648(19) 0.862(10) 1.233522 1.233522 1.233522
1.233522
F(1) 7.58(5) 0 0.017(19) -0.001(17) 0.024(16) -0.01(2) 0.00(2) 0.024(19) 0.03(2)
0.09(2) -0.021(11) 0.005(10) -0.017(9) -0.011(10) -0.016(10) 0.014(10)
-0.016(10) 0 0 0 0 0 0 0 0 0 0.973(3) 1.4 1.4 1.4 1.4 1.4
F(2) 7.51(4) 0 -0.03(2) -0.05(2) 0.015(16) 0.01(2) 0.01(2) 0.01(2) 0.02(2)
-0.06(2) -0.022(11) 0.015(11) 0.004(10) 0.018(11) -0.023(11) 0.036(12)
-0.013(12) 0 0 0 0 0 0 0 0 0 0.973(3) 1.4 1.4 1.4 1.4 1.4
O(1) 6.45(4) 0 -0.023(17) 0.002(13) -0.051(14) -0.023(16) 0.017(16) 0.037(14)
-0.042(15) 0.024(16) 0.054(12) -0.012(12) 0.015(11) 0.021(12) 0.008(11)
0.020(12) 0.025(12) 0 0 0 0 0 0 0 0 0 0.9741(16) 1.18(5) 1.18(5) 1.18(5) 1.18(5)
1.18(5)
O(2) 6.43(4) 0 -0.036(17) 0.031(15) -0.080(14) -0.012(15) -0.013(16) 0.002(14)
-0.083(17) 0.037(17) 0.017(12) 0.009(12) -0.024(11) 0.001(12) -0.001(12)
0.030(12) 0.007(12) 0 0 0 0 0 0 0 0 0 0.9741(16) 1.18(5) 1.18(5) 1.18(5) 1.18(5)
1.18(5)
O(3) 6.55(4) 0 0.010(14) 0.002(14) -0.058(14) 0.000(15) 0.002(14) -0.016(13)
-0.029(14) 0.050(14) 0.019(12) -0.009(11) -0.006(10) 0.005(11) -0.001(11)
-0.014(11) 0.006(10) 0 0 0 0 0 0 0 0 0 0.9741(16) 1.18(5) 1.18(5) 1.18(5)
1.18(5) 1.18(5)
O(4) 6.35(4) 0 -0.034(16) -0.002(15) -0.068(15) -0.053(15) -0.002(15) -0.015(15)
-0.080(16) 0.000(16) 0.033(12) -0.001(11) 0.004(11) 0.045(12) 0.014(12)
-0.023(12) 0.007(12) 0 0 0 0 0 0 0 0 0 0.9741(16) 1.18(5) 1.18(5) 1.18(5)
1.18(5) 1.18(5)
O(5) 6.52(4) 0 0.000(15) 0.026(13) -0.066(14) -0.001(14) 0.001(14) 0.039(13)
-0.051(14) -0.014(14) 0.035(11) 0.006(11) -0.010(10) 0.036(11) -0.012(11)
0.031(11) 0.024(11) 0 0 0 0 0 0 0 0 0 0.9741(16) 1.18(5) 1.18(5) 1.18(5) 1.18(5)
1.18(5)
O(6) 6.44(5) 0 0.043(16) -0.019(15) -0.058(14) -0.012(15) -0.015(15) 0.013(14)
-0.073(16) -0.010(16) 0.015(12) -0.021(12) 0.004(11) 0.007(12) 0.008(12)
-0.012(12) 0.048(12) 0 0 0 0 0 0 0 0 0 0.9741(16) 1.18(5) 1.18(5) 1.18(5)
1.18(5) 1.18(5)
O(7) 6.53(4) 0 -0.027(16) 0.015(14) -0.079(14) -0.023(15) -0.015(15) 0.006(14)
-0.064(15) 0.028(16) 0.030(12) 0.014(12) 0.008(11) 0.017(12) 0.003(12) 0.019(12)
0.021(12) 0 0 0 0 0 0 0 0 0 0.9741(16) 1.18(5) 1.18(5) 1.18(5) 1.18(5) 1.18(5)
O(8) 6.46(4) 0 -0.017(17) -0.033(15) -0.055(14) -0.012(15) 0.003(16) -0.023(14)
-0.046(17) -0.021(17) 0.031(12) 0.039(12) 0.012(11) 0.012(12) 0.003(12)
0.003(12) -0.017(12) 0 0 0 0 0 0 0 0 0 0.9741(16) 1.18(5) 1.18(5) 1.18(5)
1.18(5) 1.18(5)
O(W) 6.35(6) 0 -0.094(18) -0.047(18) -0.005(19) -0.025(19) -0.020(18) -0.007(17)
0.053(18) 0.012(18) 0.034(14) 0.038(13) -0.042(13) 0.032(13) 0.024(13)
-0.013(13) 0.016(13) 0 0 0 0 0 0 0 0 0 0.9741(16) 1.18(5) 1.18(5) 1.18(5)
1.18(5) 1.18(5)
N(1) 5.31(6) 0 -0.01(2) -0.06(2) 0.12(2) 0.130(19) 0.023(18) -0.047(19)
0.011(19) -0.015(19) 0.17(2) -0.03(2) -0.04(2) -0.01(2) -0.03(2) -0.01(2)
-0.21(2) 0 0 0 0 0 0 0 0 0 0.987(3) 0.896(19) 0.896(19) 0.896(19) 0.896(19)
0.896(19)
N(2) 5.33(6) 0 -0.04(2) 0.01(2) 0.13(2) 0.12(2) -0.028(17) -0.05(2) -0.08(2)
0.010(18) 0.14(2) 0.015(18) 0.01(2) -0.02(2) -0.021(19) 0.024(19) -0.14(2) 0 0 0
0 0 0 0 0 0 0.987(3) 0.896(19) 0.896(19) 0.896(19) 0.896(19) 0.896(19)
N(11) 5.13(10) 0 0.05(3) -0.05(4) 0.00(3) -0.02(2) -0.03(2) 0.03(2) -0.02(2)
-0.01(2) 0.18(3) -0.02(2) -0.04(3) 0.13(2) -0.06(2) 0.01(2) -0.02(2) 0 0 0 0 0 0
0 0 0 0.987(3) 0.896(19) 0.896(19) 0.896(19) 0.896(19) 0.896(19)
N(12) 5.43(10) 0 0.04(3) -0.01(4) -0.05(3) -0.01(2) -0.04(2) 0.04(3) -0.05(2)
-0.01(2) 0.16(3) 0.03(2) -0.04(3) 0.18(3) -0.05(3) -0.01(2) -0.02(2) 0 0 0 0 0 0
0 0 0 0.987(3) 0.896(19) 0.896(19) 0.896(19) 0.896(19) 0.896(19)
N(13) 5.24(10) 0 -0.02(3) 0.05(4) 0.09(3) 0.03(3) 0.01(2) 0.09(3) -0.01(2)
0.01(3) 0.24(3) 0.03(2) 0.06(3) 0.18(3) 0.00(2) 0.01(2) -0.01(3) 0 0 0 0 0 0 0 0
0 0.987(3) 0.896(19) 0.896(19) 0.896(19) 0.896(19) 0.896(19)
N(21) 5.12(10) 0 0.01(3) 0.01(4) -0.01(3) -0.02(3) -0.02(2) 0.00(3) 0.01(2)
0.03(3) 0.23(3) 0.01(2) 0.01(3) 0.14(2) 0.08(2) -0.05(2) -0.03(2) 0 0 0 0 0 0 0
0 0 0.987(3) 0.896(19) 0.896(19) 0.896(19) 0.896(19) 0.896(19)
N(22) 5.31(10) 0 -0.01(3) -0.02(4) 0.01(3) -0.02(3) 0.04(2) 0.09(2) -0.02(2)
-0.04(3) 0.19(3) -0.04(2) -0.07(3) 0.18(3) -0.01(2) 0.02(2) -0.05(2) 0 0 0 0 0 0
0 0 0 0.987(3) 0.896(19) 0.896(19) 0.896(19) 0.896(19) 0.896(19)
N(23) 5.20(11) 0 -0.01(3) -0.01(5) 0.04(3) -0.01(3) 0.03(3) 0.02(3) 0.00(3)
0.01(3) 0.17(3) -0.03(3) -0.01(3) 0.16(3) 0.03(3) 0.03(3) 0.00(3) 0 0 0 0 0 0 0
0 0 0.987(3) 0.896(19) 0.896(19) 0.896(19) 0.896(19) 0.896(19)
N(31) 5.21(10) 0 0.02(3) 0.00(4) -0.02(3) -0.02(2) 0.03(2) -0.02(3) -0.02(2)
-0.03(2) 0.18(3) 0.01(2) 0.01(3) 0.18(3) 0.01(2) -0.01(2) -0.03(2) 0 0 0 0 0 0 0
0 0 0.987(3) 0.896(19) 0.896(19) 0.896(19) 0.896(19) 0.896(19)
N(32) 5.24(10) 0 -0.04(3) 0.01(4) -0.03(3) -0.02(3) 0.00(2) 0.03(3) -0.01(3)
-0.01(2) 0.21(3) -0.06(2) 0.02(3) 0.16(3) -0.03(2) 0.00(2) 0.01(2) 0 0 0 0 0 0 0
0 0 0.987(3) 0.896(19) 0.896(19) 0.896(19) 0.896(19) 0.896(19)
N(33) 5.22(10) 0 -0.02(3) -0.02(4) 0.06(3) 0.02(3) 0.05(2) -0.02(3) -0.05(3)
-0.02(3) 0.20(3) 0.02(3) 0.07(3) 0.13(3) -0.05(3) 0.05(3) 0.01(3) 0 0 0 0 0 0 0
0 0 0.987(3) 0.896(19) 0.896(19) 0.896(19) 0.896(19) 0.896(19)
C(1) 3.68(13) 0 0.01(3) -0.05(4) 0.10(5) -0.06(3) 0.06(3) 0.00(3) -0.05(3)
0.05(3) 0.25(3) 0.00(3) 0.03(4) -0.02(3) 0.01(3) 0.01(3) -0.22(3) 0 0 0 0 0 0 0
0 0 1.014(4) 0.936(15) 0.936(15) 0.936(15) 0.936(15) 0.936(15)
C(2) 3.91(7) 0 -0.02(3) 0.03(3) 0.00(3) 0.22(3) -0.03(2) -0.08(2) -0.24(3)
-0.02(2) 0.34(4) 0.01(3) 0.04(3) 0.23(3) 0.02(3) -0.05(3) 0.07(3) 0 0 0 0 0 0 0
0 0 1.014(4) 0.936(15) 0.936(15) 0.936(15) 0.936(15) 0.936(15)
C(3) 3.47(13) 0 0.14(3) -0.02(4) 0.03(4) -0.03(3) -0.06(3) 0.03(3) 0.00(3)
-0.03(3) 0.17(3) 0.07(3) -0.01(3) -0.05(3) -0.07(3) -0.07(3) -0.19(3) 0 0 0 0 0
0 0 0 0 1.014(4) 0.936(15) 0.936(15) 0.936(15) 0.936(15) 0.936(15)
C(4) 3.90(7) 0 0.00(3) 0.01(3) 0.07(3) 0.26(3) 0.03(2) -0.08(2) -0.22(2)
-0.02(2) 0.33(3) 0.04(3) 0.06(3) 0.21(3) 0.04(3) 0.01(3) 0.03(3) 0 0 0 0 0 0 0 0
0 1.014(4) 0.936(15) 0.936(15) 0.936(15) 0.936(15) 0.936(15)
C(5) 3.94(12) 0 0.06(3) -0.03(4) -0.03(4) -0.01(3) -0.02(3) -0.05(3) -0.03(3)
-0.03(3) 0.28(4) 0.04(3) -0.02(3) 0.01(3) -0.03(3) -0.06(3) -0.22(3) 0 0 0 0 0 0
0 0 0 1.014(4) 0.936(15) 0.936(15) 0.936(15) 0.936(15) 0.936(15)
C(6) 3.64(14) 0 -0.03(4) 0.05(4) 0.03(4) -0.01(3) -0.04(3) 0.02(3) 0.02(3)
-0.08(3) 0.23(3) -0.02(3) 0.05(3) 0.01(3) 0.04(3) -0.02(3) -0.25(3) 0 0 0 0 0 0
0 0 0 1.014(4) 0.936(15) 0.936(15) 0.936(15) 0.936(15) 0.936(15)
C(7) 3.59(14) 0 0.02(3) -0.06(5) 0.07(5) 0.03(3) 0.03(3) 0.02(3) 0.04(3) 0.05(3)
0.20(4) -0.09(3) 0.02(4) 0.01(3) -0.05(3) -0.05(3) -0.19(3) 0 0 0 0 0 0 0 0 0
1.014(4) 0.936(15) 0.936(15) 0.936(15) 0.936(15) 0.936(15)
C(8) 3.80(6) 0 0.01(2) -0.04(3) 0.05(3) 0.25(3) 0.07(2) -0.04(2) -0.17(2)
-0.01(2) 0.30(3) 0.02(3) 0.00(3) 0.20(3) -0.01(3) 0.01(3) -0.03(3) 0 0 0 0 0 0 0
0 0 1.014(4) 0.936(15) 0.936(15) 0.936(15) 0.936(15) 0.936(15)
C(9) 3.97(13) 0 0.02(3) 0.08(4) -0.10(5) -0.02(3) -0.02(3) 0.01(3) 0.04(3)
-0.02(3) 0.30(4) 0.01(3) -0.10(3) -0.07(3) 0.01(3) -0.02(3) -0.27(3) 0 0 0 0 0 0
0 0 0 1.014(4) 0.936(15) 0.936(15) 0.936(15) 0.936(15) 0.936(15)
C(10) 3.93(7) 0 0.02(2) 0.01(3) 0.03(3) 0.18(2) 0.01(2) -0.03(2) -0.18(2)
-0.04(2) 0.34(3) 0.01(3) 0.09(3) 0.27(3) -0.02(3) 0.01(3) -0.02(3) 0 0 0 0 0 0 0
0 0 1.014(4) 0.936(15) 0.936(15) 0.936(15) 0.936(15) 0.936(15)
C(11) 3.70(9) 0 -0.01(3) 0.11(3) 0.00(3) 0.10(3) -0.02(3) -0.05(3) -0.22(3)
-0.03(3) 0.27(3) 0.00(3) 0.05(3) 0.20(3) 0.03(3) 0.04(3) 0.06(3) 0 0 0 0 0 0 0 0
0 1.014(4) 0.936(15) 0.936(15) 0.936(15) 0.936(15) 0.936(15)
C(12) 3.79(9) 0 0.05(3) 0.04(3) 0.03(3) 0.16(3) -0.04(2) -0.01(3) -0.21(3)
0.05(3) 0.25(4) 0.00(3) 0.02(3) 0.21(3) -0.06(3) -0.01(3) 0.00(3) 0 0 0 0 0 0 0
0 0 1.014(4) 0.936(15) 0.936(15) 0.936(15) 0.936(15) 0.936(15)
C(13) 3.88(9) 0 0.00(3) 0.03(3) -0.07(3) 0.10(3) -0.07(3) -0.01(3) -0.25(3)
0.00(3) 0.30(4) -0.03(3) 0.06(3) 0.23(3) -0.04(3) 0.00(3) 0.00(3) 0 0 0 0 0 0 0
0 0 1.014(4) 0.936(15) 0.936(15) 0.936(15) 0.936(15) 0.936(15)
H(11A) 0.59(7) 0 -0.31(4) -0.06(3) 0.16(4) -0.03(5) -0.12(5) -0.04(4) 0.08(4)
-0.04(4) 0 0 0 0 0 0 0 0 0 0 0 0 0 0 0 0 1.2 1.2 1.2 1.2 1.2 1.2
H(11B) 0.80(8) 0 0.07(3) -0.04(3) 0.31(6) 0.15(7) 0.03(5) 0.07(5) 0.03(4)
0.03(4) 0 0 0 0 0 0 0 0 0 0 0 0 0 0 0 0 1.2 1.2 1.2 1.2 1.2 1.2
H(12A) 0.73(7) 0 -0.05(3) -0.01(3) 0.13(4) 0.12(5) 0.04(5) 0.01(4) 0.03(4)
-0.03(4) 0 0 0 0 0 0 0 0 0 0 0 0 0 0 0 0 1.2 1.2 1.2 1.2 1.2 1.2
H(12B) 0.69(7) 0 -0.19(3) 0.03(3) 0.14(5) 0.02(5) -0.18(5) -0.02(5) 0.04(4)
-0.03(4) 0 0 0 0 0 0 0 0 0 0 0 0 0 0 0 0 1.2 1.2 1.2 1.2 1.2 1.2
H(13A) 0.80(7) 0 -0.13(3) 0.03(3) 0.19(5) 0.04(6) -0.02(4) 0.05(4) -0.01(4)
-0.07(4) 0 0 0 0 0 0 0 0 0 0 0 0 0 0 0 0 1.2 1.2 1.2 1.2 1.2 1.2
H(13B) 0.75(8) 0 -0.21(4) 0.04(4) 0.22(5) 0.11(6) -0.02(5) 0.05(5) 0.03(4)
-0.05(5) 0 0 0 0 0 0 0 0 0 0 0 0 0 0 0 0 1.2 1.2 1.2 1.2 1.2 1.2
H(21A) 0.80(8) 0 0.16(3) -0.06(3) 0.24(6) 0.09(6) 0.09(5) -0.08(5) 0.08(4)
0.01(4) 0 0 0 0 0 0 0 0 0 0 0 0 0 0 0 0 1.2 1.2 1.2 1.2 1.2 1.2
H(21B) 0.66(8) 0 0.23(4) 0.01(3) 0.30(6) 0.17(7) 0.11(5) 0.08(5) -0.04(4)
0.06(4) 0 0 0 0 0 0 0 0 0 0 0 0 0 0 0 0 1.2 1.2 1.2 1.2 1.2 1.2
H(22A) 0.80(8) 0 0.25(4) 0.02(4) 0.27(6) 0.09(7) 0.05(5) 0.11(6) 0.19(5)
-0.14(5) 0 0 0 0 0 0 0 0 0 0 0 0 0 0 0 0 1.2 1.2 1.2 1.2 1.2 1.2
H(22B) 0.68(7) 0 -0.08(3) -0.12(3) 0.17(5) 0.11(5) 0.08(5) -0.09(5) -0.04(4)
0.13(4) 0 0 0 0 0 0 0 0 0 0 0 0 0 0 0 0 1.2 1.2 1.2 1.2 1.2 1.2
H(23A) 0.88(10) 0 0.26(5) -0.04(4) 0.23(6) 0.09(7) 0.15(5) 0.03(6) 0.02(5)
0.01(5) 0 0 0 0 0 0 0 0 0 0 0 0 0 0 0 0 1.2 1.2 1.2 1.2 1.2 1.2
H(23B) 0.83(9) 0 0.06(3) 0.00(3) 0.26(6) 0.11(6) 0.04(5) 0.04(5) 0.05(4)
-0.02(4) 0 0 0 0 0 0 0 0 0 0 0 0 0 0 0 0 1.2 1.2 1.2 1.2 1.2 1.2
H(31A) 0.85(8) 0 -0.15(3) -0.02(3) 0.21(5) 0.01(6) 0.03(5) -0.08(5) 0.11(4)
0.02(4) 0 0 0 0 0 0 0 0 0 0 0 0 0 0 0 0 1.2 1.2 1.2 1.2 1.2 1.2
H(31B) 0.72(7) 0 -0.08(3) -0.09(3) 0.23(5) 0.12(6) 0.05(4) 0.06(5) -0.01(4)
0.06(4) 0 0 0 0 0 0 0 0 0 0 0 0 0 0 0 0 1.2 1.2 1.2 1.2 1.2 1.2
H(32A) 0.78(8) 0 -0.04(3) 0.05(3) 0.24(5) 0.11(6) -0.03(5) 0.04(5) -0.01(4)
-0.05(4) 0 0 0 0 0 0 0 0 0 0 0 0 0 0 0 0 1.2 1.2 1.2 1.2 1.2 1.2
H(32B) 0.79(7) 0 -0.20(3) -0.05(3) 0.20(5) -0.03(5) -0.11(5) -0.05(4) 0.04(4)
0.00(4) 0 0 0 0 0 0 0 0 0 0 0 0 0 0 0 0 1.2 1.2 1.2 1.2 1.2 1.2
H(33A) 0.77(8) 0 -0.20(4) 0.05(4) 0.24(6) 0.07(7) -0.07(5) 0.14(6) 0.06(5)
-0.07(4) 0 0 0 0 0 0 0 0 0 0 0 0 0 0 0 0 1.2 1.2 1.2 1.2 1.2 1.2
H(33B) 0.81(8) 0 -0.02(3) -0.20(4) 0.18(5) 0.11(6) 0.00(5) -0.09(5) 0.07(4)
-0.01(4) 0 0 0 0 0 0 0 0 0 0 0 0 0 0 0 0 1.2 1.2 1.2 1.2 1.2 1.2
H(1A) 1.05(9) 0 -0.11(3) -0.12(4) 0.19(5) 0.09(6) -0.01(5) -0.10(5) 0.05(4)
0.04(4) 0 0 0 0 0 0 0 0 0 0 0 0 0 0 0 0 1.2 1.2 1.2 1.2 1.2 1.2
H(1B) 1.17(9) 0 0.09(4) 0.10(4) 0.21(6) 0.11(7) 0.12(5) 0.10(5) -0.08(4)
-0.04(4) 0 0 0 0 0 0 0 0 0 0 0 0 0 0 0 0 1.2 1.2 1.2 1.2 1.2 1.2
H(3A) 0.99(8) 0 -0.03(3) -0.01(3) 0.24(5) 0.12(6) 0.03(5) -0.01(5) -0.01(4)
-0.01(4) 0 0 0 0 0 0 0 0 0 0 0 0 0 0 0 0 1.2 1.2 1.2 1.2 1.2 1.2
H(3B) 1.24(9) 0 -0.02(4) 0.06(4) 0.24(6) 0.13(7) -0.17(6) -0.10(5) -0.06(4)
0.04(5) 0 0 0 0 0 0 0 0 0 0 0 0 0 0 0 0 1.2 1.2 1.2 1.2 1.2 1.2
H(5A) 0.98(8) 0 -0.01(3) 0.02(3) 0.21(5) 0.12(6) 0.06(5) 0.04(5) -0.04(4)
0.09(4) 0 0 0 0 0 0 0 0 0 0 0 0 0 0 0 0 1.2 1.2 1.2 1.2 1.2 1.2
H(5B) 0.99(8) 0 -0.12(3) 0.06(3) 0.12(5) 0.02(5) -0.06(5) 0.09(5) 0.01(4)
0.13(4) 0 0 0 0 0 0 0 0 0 0 0 0 0 0 0 0 1.2 1.2 1.2 1.2 1.2 1.2
H(6A) 1.05(8) 0 -0.06(3) 0.00(3) 0.19(5) 0.13(6) -0.07(5) -0.03(5) -0.01(4)
0.04(4) 0 0 0 0 0 0 0 0 0 0 0 0 0 0 0 0 1.2 1.2 1.2 1.2 1.2 1.2
H(6B) 1.10(10) 0 -0.01(4) 0.04(3) 0.23(6) 0.11(6) 0.08(5) -0.02(5) 0.07(5)
-0.02(5) 0 0 0 0 0 0 0 0 0 0 0 0 0 0 0 0 1.2 1.2 1.2 1.2 1.2 1.2
H(7A) 1.22(11) 0 -0.03(3) -0.09(4) 0.35(7) 0.21(8) -0.12(5) -0.09(6) -0.11(5)
0.03(4) 0 0 0 0 0 0 0 0 0 0 0 0 0 0 0 0 1.2 1.2 1.2 1.2 1.2 1.2
H(7B) 1.02(9) 0 0.03(3) 0.12(3) 0.23(5) 0.08(6) 0.03(5) 0.02(5) -0.06(4)
-0.08(4) 0 0 0 0 0 0 0 0 0 0 0 0 0 0 0 0 1.2 1.2 1.2 1.2 1.2 1.2
H(9A) 1.16(10) 0 -0.02(4) -0.16(4) 0.27(6) 0.16(7) 0.02(5) 0.03(5) -0.04(4)
0.04(4) 0 0 0 0 0 0 0 0 0 0 0 0 0 0 0 0 1.2 1.2 1.2 1.2 1.2 1.2
H(9B) 0.94(8) 0 0.00(3) 0.07(3) 0.16(5) -0.05(5) -0.01(5) 0.04(5) -0.07(4)
0.07(4) 0 0 0 0 0 0 0 0 0 0 0 0 0 0 0 0 1.2 1.2 1.2 1.2 1.2 1.2
H(1W) 0.82(6) 0 0.08(3) -0.05(3) 0.26(4) 0.14(5) 0.03(4) -0.01(4) -0.09(4)
0.00(4) 0 0 0 0 0 0 0 0 0 0 0 0 0 0 0 0 1.2 1.2 1.2 1.2 1.2 1.2
H(2W) 0.80(6) 0 0.01(3) 0.03(3) 0.22(4) 0.13(6) 0.00(4) 0.04(4) -0.04(4) 0.05(4)
0 0 0 0 0 0 0 0 0 0 0 0 0 0 0 0 1.2 1.2 1.2 1.2 1.2 1.2

loop_
    _atom_local_axes_atom_label
    _atom_local_axes_atom0
    _atom_local_axes_ax1
    _atom_local_axes_atom1
    _atom_local_axes_atom2
    _atom_local_axes_ax2
GD F(2) Z GD F(1) Y
F(1) GD Z F(1) F(2) Y
F(2) GD Z F(2) F(1) Y
O(1) C(2) Z O(1) GD Y
O(2) C(2) Z O(2) H(31B) Y
O(3) C(4) Z O(3) GD Y
O(4) C(4) Z O(4) O(3) Y
O(5) C(8) Z O(5) GD Y
O(6) C(8) Z O(6) H(13B) Y
O(7) C(10) Z O(7) GD Y
O(8) C(10) Z O(8) O(7) Y
O(W) H(2W) Z O(W) H(1W) Y
N(1) GD Z N(1) C(3) Y
N(2) GD Z N(2) C(6) Y
N(11) C(11) Z N(11) H(11B) Y
N(12) C(11) Z N(12) H(12A) Y
N(13) C(11) Z N(13) H(13B) Y
N(21) C(12) Z N(21) H(21A) Y
N(22) C(12) Z N(22) H(22A) Y
N(23) C(12) Z N(23) H(23B) Y
N(31) C(13) Z N(31) H(31A) Y
N(32) C(13) Z N(32) H(32B) Y
N(33) C(13) Z N(33) H(33B) Y
C(1) H(1B) Z C(1) H(1A) Y
C(2) O(2) Z C(2) O(1) Y
C(3) H(3A) Z C(3) H(3B) Y
C(4) O(4) Z C(4) O(3) Y
C(5) H(5A) Z C(5) H(5B) Y
C(6) H(6A) Z C(6) H(6B) Y
C(7) H(7B) Z C(7) H(7A) Y
C(8) O(6) Z C(8) O(5) Y
C(9) H(9A) Z C(9) H(9B) Y
C(10) O(8) Z C(10) O(7) Y
C(11) N(12) Z C(11) N(11) Y
C(12) N(22) Z C(12) N(21) Y
C(13) N(33) Z C(13) N(31) Y
H(11A) N(11) Z H(11A) H(11B) Y
H(11B) N(11) Z H(11B) H(11A) Y
H(12A) N(12) Z H(12A) H(12B) Y
H(12B) N(12) Z H(12B) H(12A) Y
H(13A) N(13) Z H(13A) H(13B) Y
H(13B) N(13) Z H(13B) H(13A) Y
H(21A) N(21) Z H(21A) H(21B) Y
H(21B) N(21) Z H(21B) H(21A) Y
H(22A) N(22) Z H(22A) H(22B) Y
H(22B) N(22) Z H(22B) H(22A) Y
H(23A) N(23) Z H(23A) H(23B) Y
H(23B) N(23) Z H(23B) H(23A) Y
H(31A) N(31) Z H(31A) H(31B) Y
H(31B) N(31) Z H(31B) H(31A) Y
H(32A) N(32) Z H(32A) H(32B) Y
H(32B) N(32) Z H(32B) H(32A) Y
H(33A) N(33) Z H(33A) H(33B) Y
H(33B) N(33) Z H(33B) H(33A) Y
H(1A) C(1) Z H(1A) H(1B) Y
H(1B) C(1) Z H(1B) H(1A) Y
H(3A) C(3) Z H(3A) H(3B) Y
H(3B) C(3) Z H(3B) H(3A) Y
H(5A) C(5) Z H(5A) H(5B) Y
H(5B) C(5) Z H(5B) H(5A) Y
H(6A) C(6) Z H(6A) H(6B) Y
H(6B) C(6) Z H(6B) H(6A) Y
H(7A) C(7) Z H(7A) H(7B) Y
H(7B) C(7) Z H(7B) H(7A) Y
H(9A) C(9) Z H(9A) H(9B) Y
H(9B) C(9) Z H(9B) H(9A) Y
H(1W) O(W) Z H(1W) H(2W) Y
H(2W) O(W) Z H(2W) H(1W) Y


#----------------------------------------------------------------------------#
#                   MOLECULAR GEOMETRY                                       #
#----------------------------------------------------------------------------#

loop_
    _geom_bond_atom_site_label_1
    _geom_bond_atom_site_label_2
    _geom_bond_distance
    _geom_bond_site_symmetry_1
    _geom_bond_site_symmetry_2
    _geom_bond_publ_flag
GD F(1) 2.2553(8) 1_555 1_555 yes
GD F(2) 2.2252(9) 1_555 1_555 yes
GD O(1) 2.3670(5) 1_555 1_555 yes
GD O(3) 2.3722(5) 1_555 1_555 yes
GD O(5) 2.3610(5) 1_555 1_555 yes
GD O(7) 2.3828(6) 1_555 1_555 yes
GD N(1) 2.6654(4) 1_555 1_555 yes
GD N(2) 2.6386(4) 1_555 1_555 yes
O(1) C(2) 1.2707(7) 1_555 1_555 ?
O(2) C(2) 1.2445(7) 1_555 1_555 ?
O(3) C(4) 1.2727(7) 1_555 1_555 ?
O(4) C(4) 1.2443(7) 1_555 1_555 ?
O(5) C(8) 1.2802(7) 1_555 1_555 ?
O(6) C(8) 1.2361(7) 1_555 1_555 ?
O(7) C(10) 1.2657(7) 1_555 1_555 ?
O(8) C(10) 1.2483(7) 1_555 1_555 ?
O(W) H(1W) 0.9800  1_555 1_555 ?
O(W) H(2W) 0.9800  1_555 1_555 ?
N(1) C(1) 1.4723(5) 1_555 1_555 ?
N(1) C(3) 1.4805(6) 1_555 1_555 ?
N(1) C(5) 1.4808(5) 1_555 1_555 ?
N(2) C(6) 1.4812(6) 1_555 1_555 ?
N(2) C(7) 1.4839(6) 1_555 1_555 ?
N(2) C(9) 1.4683(6) 1_555 1_555 ?
N(11) C(11) 1.3370(6) 1_555 1_555 ?
N(11) H(11A) 1.0100  1_555 1_555 ?
N(11) H(11B) 1.0100  1_555 1_555 ?
N(12) C(11) 1.3303(6) 1_555 1_555 ?
N(12) H(12A) 1.0100  1_555 1_555 ?
N(12) H(12B) 1.0100  1_555 1_555 ?
N(13) C(11) 1.3345(6) 1_555 1_555 ?
N(13) H(13A) 1.0100  1_555 1_555 ?
N(13) H(13B) 1.0100  1_555 1_555 ?
N(21) C(12) 1.3367(6) 1_555 1_555 ?
N(21) H(21A) 1.0100  1_555 1_555 ?
N(21) H(21B) 1.0100  1_555 1_555 ?
N(22) C(12) 1.3278(6) 1_555 1_555 ?
N(22) H(22A) 1.0100  1_555 1_555 ?
N(22) H(22B) 1.0100  1_555 1_555 ?
N(23) C(12) 1.3348(7) 1_555 1_555 ?
N(23) H(23A) 1.0100  1_555 1_555 ?
N(23) H(23B) 1.0100  1_555 1_555 ?
N(31) C(13) 1.3331(7) 1_555 1_555 ?
N(31) H(31A) 1.0100  1_555 1_555 ?
N(31) H(31B) 1.0100  1_555 1_555 ?
N(32) C(13) 1.3337(7) 1_555 1_555 ?
N(32) H(32A) 1.0100  1_555 1_555 ?
N(32) H(32B) 1.0100  1_555 1_555 ?
N(33) C(13) 1.3333(6) 1_555 1_555 ?
N(33) H(33A) 1.0100  1_555 1_555 ?
N(33) H(33B) 1.0100  1_555 1_555 ?
C(1) C(2) 1.5263(6) 1_555 1_555 ?
C(1) H(1A) 1.0900  1_555 1_555 ?
C(1) H(1B) 1.0900  1_555 1_555 ?
C(3) C(4) 1.5290(6) 1_555 1_555 ?
C(3) H(3A) 1.0900  1_555 1_555 ?
C(3) H(3B) 1.0900  1_555 1_555 ?
C(5) C(6) 1.5170(6) 1_555 1_555 ?
C(5) H(5A) 1.0900  1_555 1_555 ?
C(5) H(5B) 1.0900  1_555 1_555 ?
C(6) H(6A) 1.0900  1_555 1_555 ?
C(6) H(6B) 1.0900  1_555 1_555 ?
C(7) C(8) 1.5303(6) 1_555 1_555 ?
C(7) H(7A) 1.0900  1_555 1_555 ?
C(7) H(7B) 1.0900  1_555 1_555 ?
C(9) C(10) 1.5242(6) 1_555 1_555 ?
C(9) H(9A) 1.0900  1_555 1_555 ?
C(9) H(9B) 1.0900  1_555 1_555 ?

loop_
    _geom_angle_atom_site_label_1
    _geom_angle_atom_site_label_2
    _geom_angle_atom_site_label_3
    _geom_angle
    _geom_angle_site_symmetry_1
    _geom_angle_site_symmetry_2
    _geom_angle_site_symmetry_3
    _geom_angle_publ_flag
F(1) GD F(2) 78.51(4) 1_555 1_555 1_555 ?
F(1) GD O(1) 91.42(3) 1_555 1_555 1_555 ?
F(1) GD O(3) 151.20(3) 1_555 1_555 1_555 ?
F(1) GD O(5) 74.78(3) 1_555 1_555 1_555 ?
F(1) GD O(7) 78.29(3) 1_555 1_555 1_555 ?
F(1) GD N(1) 140.84(3) 1_555 1_555 1_555 ?
F(1) GD N(2) 117.05(2) 1_555 1_555 1_555 ?
F(2) GD O(1) 77.73(4) 1_555 1_555 1_555 ?
F(2) GD O(3) 78.42(3) 1_555 1_555 1_555 ?
F(2) GD O(5) 146.70(3) 1_555 1_555 1_555 ?
F(2) GD O(7) 89.56(4) 1_555 1_555 1_555 ?
F(2) GD N(1) 121.53(4) 1_555 1_555 1_555 ?
F(2) GD N(2) 144.80(3) 1_555 1_555 1_555 ?
O(1) GD O(3) 100.25(2) 1_555 1_555 1_555 ?
O(1) GD O(5) 83.39(2) 1_555 1_555 1_555 ?
O(1) GD O(7) 165.101(19) 1_555 1_555 1_555 ?
O(1) GD N(1) 64.509(16) 1_555 1_555 1_555 ?
O(1) GD N(2) 129.358(16) 1_555 1_555 1_555 ?
O(3) GD O(5) 132.376(19) 1_555 1_555 1_555 ?
O(3) GD O(7) 84.54(2) 1_555 1_555 1_555 ?
O(3) GD N(1) 67.210(15) 1_555 1_555 1_555 ?
O(3) GD N(2) 75.009(16) 1_555 1_555 1_555 ?
O(5) GD O(7) 103.92(2) 1_555 1_555 1_555 ?
O(5) GD N(1) 72.235(17) 1_555 1_555 1_555 ?
O(5) GD N(2) 67.100(15) 1_555 1_555 1_555 ?
O(7) GD N(1) 129.885(16) 1_555 1_555 1_555 ?
O(7) GD N(2) 65.458(16) 1_555 1_555 1_555 ?
N(1) GD N(2) 67.598(11) 1_555 1_555 1_555 ?
H(1W) O(W) H(2W) 105.50  1_555 1_555 1_555 ?
GD N(1) C(1) 107.80(3) 1_555 1_555 1_555 ?
GD N(1) C(3) 105.88(2) 1_555 1_555 1_555 ?
GD N(1) C(5) 111.92(3) 1_555 1_555 1_555 ?
C(1) N(1) C(3) 110.36(3) 1_555 1_555 1_555 ?
C(1) N(1) C(5) 109.75(3) 1_555 1_555 1_555 ?
C(3) N(1) C(5) 111.04(3) 1_555 1_555 1_555 ?
GD N(2) C(6) 111.76(3) 1_555 1_555 1_555 ?
GD N(2) C(7) 105.72(2) 1_555 1_555 1_555 ?
GD N(2) C(9) 109.24(3) 1_555 1_555 1_555 ?
C(6) N(2) C(7) 111.15(3) 1_555 1_555 1_555 ?
C(6) N(2) C(9) 109.01(3) 1_555 1_555 1_555 ?
C(7) N(2) C(9) 109.90(4) 1_555 1_555 1_555 ?
C(11) N(11) H(11A) 120.62  1_555 1_555 1_555 ?
C(11) N(11) H(11B) 120.68  1_555 1_555 1_555 ?
H(11A) N(11) H(11B) 118.69  1_555 1_555 1_555 ?
C(11) N(12) H(12A) 119.35  1_555 1_555 1_555 ?
C(11) N(12) H(12B) 120.04  1_555 1_555 1_555 ?
H(12A) N(12) H(12B) 120.60  1_555 1_555 1_555 ?
C(11) N(13) H(13A) 120.22  1_555 1_555 1_555 ?
C(11) N(13) H(13B) 119.41  1_555 1_555 1_555 ?
H(13A) N(13) H(13B) 120.34  1_555 1_555 1_555 ?
C(12) N(21) H(21A) 119.33  1_555 1_555 1_555 ?
C(12) N(21) H(21B) 119.75  1_555 1_555 1_555 ?
H(21A) N(21) H(21B) 120.91  1_555 1_555 1_555 ?
C(12) N(22) H(22A) 120.28  1_555 1_555 1_555 ?
C(12) N(22) H(22B) 120.23  1_555 1_555 1_555 ?
H(22A) N(22) H(22B) 119.49  1_555 1_555 1_555 ?
C(12) N(23) H(23A) 120.11  1_555 1_555 1_555 ?
C(12) N(23) H(23B) 120.07  1_555 1_555 1_555 ?
H(23A) N(23) H(23B) 119.82  1_555 1_555 1_555 ?
C(13) N(31) H(31A) 120.57  1_555 1_555 1_555 ?
C(13) N(31) H(31B) 121.07  1_555 1_555 1_555 ?
H(31A) N(31) H(31B) 118.36  1_555 1_555 1_555 ?
C(13) N(32) H(32A) 119.44  1_555 1_555 1_555 ?
C(13) N(32) H(32B) 118.79  1_555 1_555 1_555 ?
H(32A) N(32) H(32B) 121.78  1_555 1_555 1_555 ?
C(13) N(33) H(33A) 119.41  1_555 1_555 1_555 ?
C(13) N(33) H(33B) 120.16  1_555 1_555 1_555 ?
H(33A) N(33) H(33B) 120.43  1_555 1_555 1_555 ?
N(1) C(1) C(2) 112.45(3) 1_555 1_555 1_555 ?
N(1) C(1) H(1A) 108.83  1_555 1_555 1_555 ?
N(1) C(1) H(1B) 108.68  1_555 1_555 1_555 ?
C(2) C(1) H(1A) 109.20  1_555 1_555 1_555 ?
C(2) C(1) H(1B) 109.12  1_555 1_555 1_555 ?
H(1A) C(1) H(1B) 108.48  1_555 1_555 1_555 ?
O(1) C(2) O(2) 124.23(5) 1_555 1_555 1_555 ?
O(1) C(2) C(1) 117.08(4) 1_555 1_555 1_555 ?
O(2) C(2) C(1) 118.63(4) 1_555 1_555 1_555 ?
N(1) C(3) C(4) 115.62(3) 1_555 1_555 1_555 ?
N(1) C(3) H(3A) 108.72  1_555 1_555 1_555 ?
N(1) C(3) H(3B) 109.03  1_555 1_555 1_555 ?
C(4) C(3) H(3A) 107.75  1_555 1_555 1_555 ?
C(4) C(3) H(3B) 107.75  1_555 1_555 1_555 ?
H(3A) C(3) H(3B) 107.70  1_555 1_555 1_555 ?
O(3) C(4) O(4) 124.38(5) 1_555 1_555 1_555 ?
O(3) C(4) N(1) 87.58(3) 1_555 1_555 1_555 ?
O(3) C(4) C(3) 118.80(4) 1_555 1_555 1_555 ?
O(4) C(4) C(3) 116.80(5) 1_555 1_555 1_555 ?
N(1) C(5) C(6) 111.90(3) 1_555 1_555 1_555 ?
N(1) C(5) H(5A) 109.42  1_555 1_555 1_555 ?
N(1) C(5) H(5B) 109.38  1_555 1_555 1_555 ?
C(6) C(5) H(5A) 108.55  1_555 1_555 1_555 ?
C(6) C(5) H(5B) 108.41  1_555 1_555 1_555 ?
H(5A) C(5) H(5B) 109.13  1_555 1_555 1_555 ?
N(2) C(6) C(5) 112.27(3) 1_555 1_555 1_555 ?
N(2) C(6) H(6A) 108.87  1_555 1_555 1_555 ?
N(2) C(6) H(6B) 108.53  1_555 1_555 1_555 ?
C(5) C(6) H(6A) 110.26  1_555 1_555 1_555 ?
C(5) C(6) H(6B) 109.61  1_555 1_555 1_555 ?
H(6A) C(6) H(6B) 107.16  1_555 1_555 1_555 ?
N(2) C(7) C(8) 113.18(3) 1_555 1_555 1_555 ?
N(2) C(7) H(7A) 108.38  1_555 1_555 1_555 ?
N(2) C(7) H(7B) 108.49  1_555 1_555 1_555 ?
C(8) C(7) H(7A) 109.65  1_555 1_555 1_555 ?
C(8) C(7) H(7B) 109.64  1_555 1_555 1_555 ?
H(7A) C(7) H(7B) 107.32  1_555 1_555 1_555 ?
O(5) C(8) O(6) 124.90(5) 1_555 1_555 1_555 ?
O(5) C(8) C(7) 115.49(4) 1_555 1_555 1_555 ?
O(6) C(8) C(7) 119.59(4) 1_555 1_555 1_555 ?
N(2) C(9) C(10) 112.98(3) 1_555 1_555 1_555 ?
N(2) C(9) H(9A) 109.90  1_555 1_555 1_555 ?
N(2) C(9) H(9B) 109.77  1_555 1_555 1_555 ?
C(10) C(9) H(9A) 108.17  1_555 1_555 1_555 ?
C(10) C(9) H(9B) 108.67  1_555 1_555 1_555 ?
H(9A) C(9) H(9B) 107.17  1_555 1_555 1_555 ?
O(7) C(10) O(8) 124.30(5) 1_555 1_555 1_555 ?
O(7) C(10) C(9) 117.81(4) 1_555 1_555 1_555 ?
O(8) C(10) C(9) 117.82(4) 1_555 1_555 1_555 ?
N(11) C(11) N(12) 119.75(4) 1_555 1_555 1_555 ?
N(11) C(11) N(13) 120.43(4) 1_555 1_555 1_555 ?
N(12) C(11) N(13) 119.77(4) 1_555 1_555 1_555 ?
N(21) C(12) N(22) 120.46(5) 1_555 1_555 1_555 ?
N(21) C(12) N(23) 119.33(5) 1_555 1_555 1_555 ?
N(22) C(12) N(23) 120.14(5) 1_555 1_555 1_555 ?
N(31) C(13) N(32) 118.97(5) 1_555 1_555 1_555 ?
N(31) C(13) N(33) 121.31(5) 1_555 1_555 1_555 ?
N(32) C(13) N(33) 119.71(5) 1_555 1_555 1_555 ?

_iucr_refine_instructions_details
;
********* xd.mas ***********
!!!!!!!!!!!!!!!!!!!!!!!!!!!!!!!!!!!!!!!!!!!!!!!!!!!!!!!!!!!!!!!!!!!!!!!!!!!!!!!
! <<< X D MASTER FILE >>> $Revision: 2016.01 (Jul 08 2016)$          20-May-21!
!!!!!!!!!!!!!!!!!!!!!!!!!!!!!!!!!!!!!!!!!!!!!!!!!!!!!!!!!!!!!!!!!!!!!!!!!!!!!!!
TITLE GDFLUED4
CELL     13.4750   10.4350   17.4320    90.000   100.500    90.000
WAVE     0.71073
CELLSD    0.0020    0.0020    0.0060     0.000     0.020     0.000
LATT  C P
SYMM -x+1/2, y+1/2,-z+1/2
BANK VM
!!!!!!!!!!!!!!!!!!!!!!!!!!!!!!!!!!!!!!!!!!!!!!!!!!!!!!!!!!!!!!!!!!!!!!!!!!!!!!!
    MODULE *XDLSM
SELECT  *model 4 2 1 1 based_on F^2  test verbose 1
SELECT  cycle 30 dampk 0.99 cmin 0.6 cmax 1. eigcut 1.d-09 convcrit 0.0
SAVE  deriv lsqmat *cormat
SOLVE  *inv diag *cond
!------------------------------------------------------------------------------
SCAT CORE SPHV DEFV   1S  2S  3S  4S  2P  3P  4P  3D  4D  4F  5S  5P  6S  6P  5D  7S  6D  5F  DELF'   DELF''  NSCTL
Qd   CHFW CHFW RDSD    2   2   2   2   6   6   6  10  10   7  -2  -6  -2   0  -1   0   0   0 -0.1650  3.9040  0.650
9 11.1409  6 13.1409 6 13.1409 6 13.1409 6 13.1409
F    CHFW CHFW CSZD    2  -2   0   0  -5   0   0   0   0   0   0   0   0   0   0   0   0   0  0.0170  0.0100  0.565
O    CHFW CHFW CSZD    2  -2   0   0  -4   0   0   0   0   0   0   0   0   0   0   0   0   0  0.0110  0.0060  0.580
N    CHFW CHFW CSZD    2  -2   0   0  -3   0   0   0   0   0   0   0   0   0   0   0   0   0  0.0060  0.0030  0.936
C    CHFW CHFW CSZD    2  -2   0   0  -2   0   0   0   0   0   0   0   0   0   0   0   0   0  0.0030  0.0020  0.665
H    CHFW CHFW CSZD   -1   0   0   0   0   0   0   0   0   0   0   0   0   0   0   0   0   0  0.0000  0.0000 -0.374
END SCAT
!------------------------------------------------------------------------------
ATOM     ATOM0    AX1 ATOM1    ATOM2   AX2 R/L TP TBL KAP LMX SITESYM  CHEMCON
Gd       F(2)      Z  Gd       F(1)     Y   R   4  1   1   4  NO
F(1)     Gd        Z  F(1)     F(2)     Y   R   2  2   2   3  NO
F(2)     Gd        Z  F(2)     F(1)     Y   R   2  2   2   3  NO
O(1)     C(2)      Z  O(1)     Gd       Y   R   2  3   3   3  NO
O(2)     C(2)      Z  O(2)     H(31B)   Y   R   2  3   3   3  NO
O(3)     C(4)      Z  O(3)     Gd       Y   R   2  3   3   3  NO
O(4)     C(4)      Z  O(4)     O(3)     Y   R   2  3   3   3  NO
O(5)     C(8)      Z  O(5)     Gd       Y   R   2  3   3   3  NO
O(6)     C(8)      Z  O(6)     H(13B)   Y   R   2  3   3   3  NO
O(7)     C(10)     Z  O(7)     Gd       Y   R   2  3   3   3  NO
O(8)     C(10)     Z  O(8)     O(7)     Y   R   2  3   3   3  NO
O(w)     H(2W)     Z  O(w)     H(1W)    Y   R   2  3   3   3  NO
N(1)     Gd        Z  N(1)     C(3)     Y   R   2  4   4   3  NO
N(2)     Gd        Z  N(2)     C(6)     Y   R   2  4   4   3  NO
N(11)    C(11)     Z  N(11)    H(11B)   Y   R   2  4   4   3  NO
N(12)    C(11)     Z  N(12)    H(12A)   Y   R   2  4   4   3  NO
N(13)    C(11)     Z  N(13)    H(13B)   Y   R   2  4   4   3  NO
N(21)    C(12)     Z  N(21)    H(21A)   Y   R   2  4   4   3  NO
N(22)    C(12)     Z  N(22)    H(22A)   Y   R   2  4   4   3  NO
N(23)    C(12)     Z  N(23)    H(23B)   Y   R   2  4   4   3  NO
N(31)    C(13)     Z  N(31)    H(31A)   Y   R   2  4   4   3  NO
N(32)    C(13)     Z  N(32)    H(32B)   Y   R   2  4   4   3  NO
N(33)    C(13)     Z  N(33)    H(33B)   Y   R   2  4   4   3  NO
C(1)     H(1B)     Z  C(1)     H(1A)    Y   R   2  5   5   3  NO
C(2)     O(2)      Z  C(2)     O(1)     Y   R   2  5   5   3  NO
C(3)     H(3A)     Z  C(3)     H(3B)    Y   R   2  5   5   3  NO
C(4)     O(4)      Z  C(4)     O(3)     Y   R   2  5   5   3  NO
C(5)     H(5A)     Z  C(5)     H(5B)    Y   R   2  5   5   3  NO
C(6)     H(6A)     Z  C(6)     H(6B)    Y   R   2  5   5   3  NO
C(7)     H(7B)     Z  C(7)     H(7A)    Y   R   2  5   5   3  NO
C(8)     O(6)      Z  C(8)     O(5)     Y   R   2  5   5   3  NO
C(9)     H(9A)     Z  C(9)     H(9B)    Y   R   2  5   5   3  NO
C(10)    O(8)      Z  C(10)    O(7)     Y   R   2  5   5   3  NO
C(11)    N(12)     Z  C(11)    N(11)    Y   R   2  5   5   3  NO
C(12)    N(22)     Z  C(12)    N(21)    Y   R   2  5   5   3  NO
C(13)    N(33)     Z  C(13)    N(31)    Y   R   2  5   5   3  NO
H(11A)   N(11)     Z  H(11A)   H(11B)   Y   R   1  6   6   2  NO
H(11B)   N(11)     Z  H(11B)   H(11A)   Y   R   1  6   6   2  NO
H(12A)   N(12)     Z  H(12A)   H(12B)   Y   R   1  6   6   2  NO
H(12B)   N(12)     Z  H(12B)   H(12A)   Y   R   1  6   6   2  NO
H(13A)   N(13)     Z  H(13A)   H(13B)   Y   R   1  6   6   2  NO
H(13B)   N(13)     Z  H(13B)   H(13A)   Y   R   1  6   6   2  NO
H(21A)   N(21)     Z  H(21A)   H(21B)   Y   R   1  6   6   2  NO
H(21B)   N(21)     Z  H(21B)   H(21A)   Y   R   1  6   6   2  NO
H(22A)   N(22)     Z  H(22A)   H(22B)   Y   R   1  6   6   2  NO
H(22B)   N(22)     Z  H(22B)   H(22A)   Y   R   1  6   6   2  NO
H(23A)   N(23)     Z  H(23A)   H(23B)   Y   R   1  6   6   2  NO
H(23B)   N(23)     Z  H(23B)   H(23A)   Y   R   1  6   6   2  NO
H(31A)   N(31)     Z  H(31A)   H(31B)   Y   R   1  6   6   2  NO
H(31B)   N(31)     Z  H(31B)   H(31A)   Y   R   1  6   6   2  NO
H(32A)   N(32)     Z  H(32A)   H(32B)   Y   R   1  6   6   2  NO
H(32B)   N(32)     Z  H(32B)   H(32A)   Y   R   1  6   6   2  NO
H(33A)   N(33)     Z  H(33A)   H(33B)   Y   R   1  6   6   2  NO
H(33B)   N(33)     Z  H(33B)   H(33A)   Y   R   1  6   6   2  NO
H(1A)    C(1)      Z  H(1A)    H(1B)    Y   R   1  6   6   2  NO
H(1B)    C(1)      Z  H(1B)    H(1A)    Y   R   1  6   6   2  NO
H(3A)    C(3)      Z  H(3A)    H(3B)    Y   R   1  6   6   2  NO
H(3B)    C(3)      Z  H(3B)    H(3A)    Y   R   1  6   6   2  NO
H(5A)    C(5)      Z  H(5A)    H(5B)    Y   R   1  6   6   2  NO
H(5B)    C(5)      Z  H(5B)    H(5A)    Y   R   1  6   6   2  NO
H(6A)    C(6)      Z  H(6A)    H(6B)    Y   R   1  6   6   2  NO
H(6B)    C(6)      Z  H(6B)    H(6A)    Y   R   1  6   6   2  NO
H(7A)    C(7)      Z  H(7A)    H(7B)    Y   R   1  6   6   2  NO
H(7B)    C(7)      Z  H(7B)    H(7A)    Y   R   1  6   6   2  NO
H(9A)    C(9)      Z  H(9A)    H(9B)    Y   R   1  6   6   2  NO
H(9B)    C(9)      Z  H(9B)    H(9A)    Y   R   1  6   6   2  NO
H(1W)    O(w)      Z  H(1W)    H(2W)    Y   R   1  6   6   2  NO
H(2W)    O(w)      Z  H(2W)    H(1W)    Y   R   1  6   6   2  NO
DUM0      0.0000  0.0000  0.0000
END ATOM
!------------------------------------------------------------------------------
!GROUP2   atom1 atom2 ...
KEEP     kappa     2  3  4  5  6
KEEP     charge group1
!KEEP     rigid group1
!RESET    bond C(1) H(1) 1.09 ...
reset bond  C(1) H(1A) 1.09  C(1) H(1B) 1.09  C(3) H(3A) 1.09  C(3) H(3B) 1.09
reset bond  C(5) H(5A) 1.09  C(5) H(5B) 1.09  C(6) H(6A) 1.09  C(6) H(6B) 1.09
reset bond  C(7) H(7A) 1.09  C(7) H(7B) 1.09  C(9) H(9A) 1.09  C(9) H(9B) 1.09
reset bond  O(w) H(1W) 0.98 O(w) H(2W) 0.98
reset bond  N(11) H(11A) 1.01  N(11) H(11B) 1.01  N(12) H(12A) 1.01  N(12) H(12B) 1.01 
reset bond  N(13) H(13A) 1.01  N(13) H(13B) 1.01  N(21) H(21A) 1.01  N(21) H(21B) 1.01 
reset bond  N(22) H(22A) 1.01  N(22) H(22B) 1.01  N(23) H(23A) 1.01  N(23) H(23B) 1.01 
reset bond  N(31) H(31A) 1.01  N(31) H(31B) 1.01  N(32) H(32A) 1.01  N(32) H(32B) 1.01 
reset bond  N(33) H(33A) 1.01  N(33) H(33B) 1.01
WEIGHT   -2.0 .0 .0 .0 .0 0.3333
!SWAT g 0.00 U 0.00
SKIP     obs 0. 1.d10 *sigobs 3. 1.d06 *sinthl 0. 1.15
PRINT    sinthl .0 1.15 obs 0. 15. delta 0. 10. del% 80 100 extcn 80. 100. *abssc
EXTCN    *iso aniso *type_1 type_2 type_3 *distr_g distr_l msc_0  msc_1
!DMSDA    1.1  1.8
FOUR     fmod1 4 4 0 0  fmod2 -1 2 0 0
!CON      num1 par1/iat1 num2 par2/iat2 ... = num0
!CON 1 K1/1 -1 K2/1 = 0
!CON 1 K1/1 -1 K3/1 = 0
!CON 1 K1/1 -1 K4/1 = 0
!CON 1 K2/1 -1 K3/1 = 0
!CON 1 K2/1 -1 K4/1 = 0
!CON 1 K3/1 -1 K4/1 = 0
!------------------------------------------------------------------------------
KEY     XYZ --U2-- ----U3---- ------U4------- M- -D- --Q-- ---O--- ----H----
Gd      111 111111 1111111111 111111111111111 11 111 11111 1111111 111111111
F(1)    111 111111 0000000000 000000000000000 10 111 11111 1111111 111111111
F(2)    111 111111 0000000000 000000000000000 10 111 11111 1111111 111111111
O(1)    111 111111 0000000000 000000000000000 10 111 11111 1111111 111111111
O(2)    111 111111 0000000000 000000000000000 10 111 11111 1111111 111111111
O(3)    111 111111 0000000000 000000000000000 10 111 11111 1111111 111111111
O(4)    111 111111 0000000000 000000000000000 10 111 11111 1111111 111111111
O(5)    111 111111 0000000000 000000000000000 10 111 11111 1111111 111111111
O(6)    111 111111 0000000000 000000000000000 10 111 11111 1111111 111111111
O(7)    111 111111 0000000000 000000000000000 10 111 11111 1111111 111111111
O(8)    111 111111 0000000000 000000000000000 10 111 11111 1111111 111111111
O(w)    111 111111 0000000000 000000000000000 10 111 11111 1111111 111111111
N(1)    111 111111 0000000000 000000000000000 10 111 11111 1111111 111111111
N(2)    111 111111 0000000000 000000000000000 10 111 11111 1111111 111111111
N(11)   111 111111 0000000000 000000000000000 10 111 11111 1111111 111111111
N(12)   111 111111 0000000000 000000000000000 10 111 11111 1111111 111111111
N(13)   111 111111 0000000000 000000000000000 10 111 11111 1111111 111111111
N(21)   111 111111 0000000000 000000000000000 10 111 11111 1111111 111111111
N(22)   111 111111 0000000000 000000000000000 10 111 11111 1111111 111111111
N(23)   111 111111 0000000000 000000000000000 10 111 11111 1111111 111111111
N(31)   111 111111 0000000000 000000000000000 10 111 11111 1111111 111111111
N(32)   111 111111 0000000000 000000000000000 10 111 11111 1111111 111111111
N(33)   111 111111 0000000000 000000000000000 10 111 11111 1111111 111111111
C(1)    111 111111 0000000000 000000000000000 10 111 11111 1111111 111111111
C(2)    111 111111 0000000000 000000000000000 10 111 11111 1111111 111111111
C(3)    111 111111 0000000000 000000000000000 10 111 11111 1111111 111111111
C(4)    111 111111 0000000000 000000000000000 10 111 11111 1111111 111111111
C(5)    111 111111 0000000000 000000000000000 10 111 11111 1111111 111111111
C(6)    111 111111 0000000000 000000000000000 10 111 11111 1111111 111111111
C(7)    111 111111 0000000000 000000000000000 10 111 11111 1111111 111111111
C(8)    111 111111 0000000000 000000000000000 10 111 11111 1111111 111111111
C(9)    111 111111 0000000000 000000000000000 10 111 11111 1111111 111111111
C(10)   111 111111 0000000000 000000000000000 10 111 11111 1111111 111111111
C(11)   111 111111 0000000000 000000000000000 10 111 11111 1111111 111111111
C(12)   111 111111 0000000000 000000000000000 10 111 11111 1111111 111111111
C(13)   111 111111 0000000000 000000000000000 10 111 11111 1111111 111111111
H(11A)  000 100000 0000000000 000000000000000 10 111 11111 0000000 000000000
H(11B)  000 100000 0000000000 000000000000000 10 111 11111 0000000 000000000
H(12A)  000 100000 0000000000 000000000000000 10 111 11111 0000000 000000000
H(12B)  000 100000 0000000000 000000000000000 10 111 11111 0000000 000000000
H(13A)  000 100000 0000000000 000000000000000 10 111 11111 0000000 000000000
H(13B)  000 100000 0000000000 000000000000000 10 111 11111 0000000 000000000
H(21A)  000 100000 0000000000 000000000000000 10 111 11111 0000000 000000000
H(21B)  000 100000 0000000000 000000000000000 10 111 11111 0000000 000000000
H(22A)  000 100000 0000000000 000000000000000 10 111 11111 0000000 000000000
H(22B)  000 100000 0000000000 000000000000000 10 111 11111 0000000 000000000
H(23A)  000 100000 0000000000 000000000000000 10 111 11111 0000000 000000000
H(23B)  000 100000 0000000000 000000000000000 10 111 11111 0000000 000000000
H(31A)  000 100000 0000000000 000000000000000 10 111 11111 0000000 000000000
H(31B)  000 100000 0000000000 000000000000000 10 111 11111 0000000 000000000
H(32A)  000 100000 0000000000 000000000000000 10 111 11111 0000000 000000000
H(32B)  000 100000 0000000000 000000000000000 10 111 11111 0000000 000000000
H(33A)  000 100000 0000000000 000000000000000 10 111 11111 0000000 000000000
H(33B)  000 100000 0000000000 000000000000000 10 111 11111 0000000 000000000
H(1A)   000 100000 0000000000 000000000000000 10 111 11111 0000000 000000000
H(1B)   000 100000 0000000000 000000000000000 10 111 11111 0000000 000000000
H(3A)   000 100000 0000000000 000000000000000 10 111 11111 0000000 000000000
H(3B)   000 100000 0000000000 000000000000000 10 111 11111 0000000 000000000
H(5A)   000 100000 0000000000 000000000000000 10 111 11111 0000000 000000000
H(5B)   000 100000 0000000000 000000000000000 10 111 11111 0000000 000000000
H(6A)   000 100000 0000000000 000000000000000 10 111 11111 0000000 000000000
H(6B)   000 100000 0000000000 000000000000000 10 111 11111 0000000 000000000
H(7A)   000 100000 0000000000 000000000000000 10 111 11111 0000000 000000000
H(7B)   000 100000 0000000000 000000000000000 10 111 11111 0000000 000000000
H(9A)   000 100000 0000000000 000000000000000 10 111 11111 0000000 000000000
H(9B)   000 100000 0000000000 000000000000000 10 111 11111 0000000 000000000
H(1W)   000 100000 0000000000 000000000000000 10 111 11111 0000000 000000000
H(2W)   000 100000 0000000000 000000000000000 10 111 11111 0000000 000000000
KAPPA   110000
KAPPA   100000
KAPPA   111111
KAPPA   111111
KAPPA   111111
KAPPA   000000
EXTCN   1000000
OVTHP   0
SCALE   1
END KEY
!------------------------------------------------------------------------------
   END XDLSM
!!!!!!!!!!!!!!!!!!!!!!!!!!!!!!!!!!!!!!!!!!!!!!!!!!!!!!!!!!!!!!!!!!!!!!!!!!!!!!!
   MODULE XDFFT
SELECT   *fobs *fmod1 fmod2  snlmin 0. snlmax 1.15  sig 3. phase 0.
SELECT   gridsize 0.2 scale 1. npeak 10  nhole 10  neutron  gridf  peakf
END XDFFT
!!!!!!!!!!!!!!!!!!!!!!!!!!!!!!!!!!!!!!!!!!!!!!!!!!!!!!!!!!!!!!!!!!!!!!!!!!!!!!!
   MODULE *XDFOUR
SELECT   *fobs *fmod1 fmod2 print *snlmin 0.0 *snlmax 1.15
GRID     *3-points perp cryst
ATOM     label Gd symm 1 trans 0 0 0 *mark on plot
ATOM     label F(2) symm 1 trans 0 0 0 *mark on plot
ATOM     label O(1) symm 1 trans 0 0 0 *mark on plot
LIMITS   xmin -2.0 xmax 2.0 nx 50
LIMITS   ymin -2.0 ymax 2.0 ny 50
LIMITS   zmin  0.0 zmax 0.0 nz  1
   END XDFOUR
!!!!!!!!!!!!!!!!!!!!!!!!!!!!!!!!!!!!!!!!!!!!!!!!!!!!!!!!!!!!!!!!!!!!!!!!!!!!!!!
   MODULE XDPROP
!
!-----General section-----
!
SIZE     napl 128
MODEL    iam *multipole
! *au will print results in a.u. but input is always given in Ang
SELECT   numdx  *esd  au  verbose 2
PROPERTY *rho d2rho defden gradrho valence core nucpot ef efg
PROPERTY  esp oep nci dori sedd ked ped ted srho eig2
!
! Define the cluster of atoms to be included:
!CRYSTAL alim -0.5 1.5 blim -0.7 1.7 clim -0.5 1.5
!APPLY    symm 1 translations 0 0 0 ato(1) ato(2) ...
APPLY   symm 2 translations 0 0 0 O(W) H(1W) H(2W)
APPLY   symm 2 translations 0 -1 0 C(12) N(21) N(22) N(23)
APPLY   symm 2 translations 0 -1 0 H(21A) H(21B) H(22A) H(22B) H(23A) H(23B)
APPLY   symm 4 translations -1 1 -1 C(13) N(31) N(32) N(33)
APPLY   symm 4 translations -1 1 -1 H(31A) H(31B) H(32A) H(32B) H(33A) H(33B)
APPLY   symm 2 translations 0 -1 0 C(11) N(11) N(12) N(13)
APPLY   symm 2 translations 0 -1 0 H(11A) H(11B) H(12A) H(12B) H(13A) H(13B)
APPLY   symm 1 translations 0 -1 0 C(11) N(11) N(12) N(13)
APPLY   symm 1 translations 0 -1 0 H(11A) H(11B) H(12A) H(12B) H(13A) H(13B)
APPLY   symm 1 translations 0 -1 0 C(13) N(31) N(32) N(33)
APPLY   symm 1 translations 0 -1 0 H(31A) H(31B) H(32A) H(32B) H(33A) H(33B)
APPLY   symm 4 translations 0 0 -1 O(W) H(1W) H(2W)
APPLY   symm 4 translations 0 0 -1 C(12) N(21) N(22) N(23)
APPLY   symm 4 translations 0 0 -1 H(21A) H(21B) H(22A) H(22B) H(23A) H(23B)
!GROUP    ato(1) ato(2) ... (atom label)
!OMIT     1 2 ... 4 -8 (number in atom list)
!
! Parameters for topological analysis:
SELECT   cpcut 1.0d-6 lmax 4  nstep 200  rcut 5.0
SELECT   scale 0.005  dx 0.001  ds 0.005 dncut 0.0
SELECT   rEcrit 0.00001  rNcrit 0.00001
SELECT   dncut 0.0 rhocut1 0.0 rhocut2 0.0
!
! Parameters for the integration routine:
ODESOLVE *rk bs eps 1.D-06 stepi 0.01
QUADINT  iqt 2  Nrad 70  Nang 294  Becke  *Stock
!
! Method for calculation of ESP/EF/EFG
!EPFG  EP aMM mMM *EPMM  rCrit1 6.0 rCrit2 15.
! Origin of the coordinate system for molecular moments
ORIGIN  *mass charge geom ucell
!
! Export atomic moments to Orient/MIN16
!EXPORT  *orient *min16 lmax [4] nmol [k] natmol [i=1..k]
!
!------End of General section-----
!
! Atomic/Molecular moments from pseudoatoms :
!MULTMOM
!
! Calculate d-orbital populations for transition metals
!D-POP use *Pv *P00
!
! Atomic/Molecular from STOCKHOLDER partitioning:
!STOCKMOM atoms all *unique select ato(1) ato(2) ...
!
! Evaluation of intermolecular interaction energy and lattice energy:
!
!ATATPOT  *EXREP spack  *wilcox lj
!ATATPOT  *DISPR spack  *wilcox lj
!HBONDS   atoH(1) ato(1) rHBOND(1) atoH(2) ato(2) rHBOND(2) ...
!HPOLAR   atoH(1) atoH(2) ....
!
!INTEREN  frag 1  nat1 -nat2 *neutral
!INTEREN  frag 2  nat3 -nat4 *neutral
!INTEREN  EP aMM  mMM *EPMM  rCrit1 4. rCrit2 15.
!
!LATEN    frag1 1 -10  *neutral
!LATEN    radii  0. 100.
!LATEN    EP aMM  mMM *EPMM  rCrit1 4. rCrit2 15.
!
!NUCPROP (*)all (*)selected [n1] [n2] [-n3] ...
!
! Atomic charges fitting electrostatic potential:
!QFIT     grid 11 length 7.0 width 1.0 constrain false
!CONSTRAIN ato(1) ato(2) ...
!
! Function plots:
!POINT    x y z
!LINE     ato(1) ato(2)  npts 50
!LINE     points x1 y1 z1 x2 y2 z2 npts 50
!VECPLOT  *labels *zcut 1.2 omitrad 0.2 *vcut 0.8  vscale 1. xytol 0.4
!MAP      atoms ato(1) ato(2) ato(3) npts 50 stepsize 0.1
!MAP      bvect1 x1 y1 z1 bvect2 x2 y2 z2 cen x0 y0 z0 npts 50 stepsize 0.1
!CUBE     centre x y z   npts 30  stepsize 0.1
!CUBE     ato(1) ato(2)  npts 20  stepsize 0.1
!CUBE     hirshf xd_iam_mol.grd xd_iam_cry.grd
!
! Gradient field plots (only for rho and esp functions):
!TRAJPLT  origin atom ato(1)
!TRAJPLT  xaxis  atom ato(2) Xdim1 -3.0 Xdim2 3.0
!TRAJPLT  yaxis  point x y z Ydim1 -3.0 Ydim2 3.0
!TRAJPLT  mark *atoms *labels *bonds *cps *basins *hbonds
!TRAJPLT  params Circle 0.1 ATrad 0.05 CPrad 0.08 CPgrid 0.3 CPlim 1.0d-4
!TRAJPLT  *plot *plane npath 36 *zcut 0.3 *xytol 0.5 *all select ato(1)
!
! Local Source Function (only for rho and esp functions):
!SOURCE   refpoint x y z
!SOURCE   point x y z
!SOURCE   line  ato(1) ato(2)  npts 50
!SOURCE   map atoms ato(1) ato(2) ato(3) npts 100 stepsize 0.1
!SOURCE   cube ato(1) ato(2) ato(3) npts 20 stepsize 0.1
!
! Topological analysis:
!CPSEARCH bond ato(1) ato(2)
!CPSEARCH bond F(2) X1_H(12B)
!CPSEARCH bond rmin  0.6 rmax  2.7
!CPSEARCH ring ato(1) ato(2) ...
!CPSEARCH shell F(1) F(2) rmin 0.3 rmax 1.5 nrad 13 nang 12 12 cutoff 16.0
!CPSEARCH bubble F(1) F(2) rmin 0.3 rmax 1.5 curv -1 ncps 0
!CPSEARCH point x y z
!CPSEARCH line vec1 x1 y1 z1  vec2 x2 y2 z2  npts 15
CPSEARCH start xd_rho.cps
!BPATH    ato(1) ato(2) algrithm 2
!MOLGR    *auto level 1 rmin 0.8 rmax 3.5  algrithm 2  profile
!
! Atomic basin integration:
TOPINT step 0.005 accur 0.001 rmax 8.0 nmax 30
!TOPINT spheres ato(1) r1 ato(2) r2 .....
TOPINT atoms all *unique select Gd 
!
   END XDPROP
!!!!!!!!!!!!!!!!!!!!!!!!!!!!!!!!!!!!!!!!!!!!!!!!!!!!!!!!!!!!!!!!!!!!!!!!!!!!!!!
   MODULE XDGEOM
SELECT   *rmin 0.1 *rmax 2.8  tor *ato *bon *ang loc non *export
   END  XDGEOM
!!!!!!!!!!!!!!!!!!!!!!!!!!!!!!!!!!!!!!!!!!!!!!!!!!!!!!!!!!!!!!!!!!!!!!!!!!!!!!!
   MODULE XDVIB
SELECT   temp 100. scale 1. *nlinear linear
MODES    *all frqmin 0. frqmax 1500.
!MODES    include 1 2 3 ...
!MODES    exclude 1 2 3 ...
DATAFILE *gaussian g98.out orient *standard input
   END  XDVIB
!!!!!!!!!!!!!!!!!!!!!!!!!!!!!!!!!!!!!!!!!!!!!!!!!!!!!!!!!!!!!!!!!!!!!!!!!!!!!!!
   MODULE TOPXD
SIZE napl 2000
COMT just a comment for this run
DEBG symeqv deriv check
TRSH eigenvec 1.0d-10 nr 1.D-08
CGEN alim -0.5 1.5 blim -0.5 1.5  clim -0.5 1.5
MPAR  rcut 4.0d0  dstep 5.d-3  au iam esp
DGRD *use *gen fra gstep 0.2 0.2 0.2 read *ascii fort.69
!
!TRHO *seed all ail debug nstep 12 nnb 15 rmax 3.0 th 2.7
!  fra  0. 0. 0.
!  car  0. 0. 0.
TRHO *cluster all ail debug nstep 11 nnb 10 rmax 3.0 th 2.7
!TRHO *pairs nr ail debug nstep 11 nnb 9 rmax 5. th 2.2 pc 0.3
!TRHO *points nr ail debug nstep 20 nnb 9 rmax 5 fra
!  0.0  0.0  0.0
!  0.5  0.5  0.5
!TRHO *line nr ail debug nstep 10 nnb 20 rmx 5. pc 0.3
!  point fra  0. 0. 0.   0.5 0.5 0.5
!  point car  0. 0. 0.    2. 2. 2.
!TRHO *grid nr ail debug nstep 10 nnb 9 rmax 5 ncons 0
!  xmin 0.  xmax 1.  xstep  0.01
!  ymin 0.  ymax 1.  ystep  0.01
!  zmin 0.  zmax 1.  zstep  0.01
!TRHO *profile perstep 2.
!  *atom ato(1) toneighbor 1 2 3
!  *point fra  0. 0. 0.   1. 1. 1.
!  *point car  0. 0. 0.   2. 2. 2.
!
!TLAP *auto ef CCCP ail debug nstep 15 nnb 10 rmax 3.0 ntheta 8 nphi 16
!  atoms ato(1) ato(2) ... nmax 0 rstar 0.d0
!  atoms ato(3) ato(4) ... nmax 2 rstar 0.d0
!  nna x 1.  y 1.  z 1.  nmax 4 rstar 3.2
!  nna x 2.  y 2.  z 2.  nmax 4 rstar 3.2
!TLAP *auto nr ail debug nstep 20 nnb 12 rmax 3.0 ntheta 16  nphi 8
!  atoms ato(1) ato(2) ... nmax 0 rstar 0.d0
!TLAP *points nr ail debug nstep 23 nnb 11 rmax 4.0 nmax 14
!  car  1. 1. 1.
!  fra  0. 0. 0.
!TLAP *line nr ail debug nstep 12 nnb 12 rmax 3.0 nmax 0
!  atom ato(1) toneighbor 1 2 3
!  points fra 0. 0. 0.  1. 1. 1.
!  points car 0. 0. 0.  2. 2. 2.
!
!ATBP Params PhInSph 48 ThInSp 32  *SavSurf
!ATBP Spheres ato(1) 0.2 ato(2) 0.2 ...
!ATBP AltGuess BigStep 0.5 Accur 0.002 MaxRInt 10.00 Rmax 10.0 Step0 0.025 A 0.0 B 0.0
!ATBP *atoms all iZFS nvi 100 IRsur 0 *IRSav Rest Debug Phi 32 Th 24 Rad 120 Accur 1.D-3
!ATBP nna 0
! x 0. y 0. z 0. *integ sphere 0.2 iZFS nvi 5 irsur -1 irsav rest debug phi 8 th 4 rad 120 ncp 0
!
!VZ3D *plot
!  files rays.dat
!  basins ato(1) ato(2) ...
!  range *default xmi 0. ymi 0. zmi 0. xma 1. yma 1. zma 1.
!  grid *default dx 0.05 dy 0.05 dz 0.05 rvec *default 0.20
!END VZ3D
!
!PL2D general
!  point car 0. 0. 0.
!  atom  1   0 -1  0
!  atom  2  -1  0 -1
!  plotdim xmin -2. xmax 2.  xstep 0.5 ymin -2. ymax 2.  ystep 0.5
!  origin ishift 5  origin 0. 0. 0. vmod 0.5
!  misc size a4 scale 0.4 name 'test2d' title 'TOPXD rulez!'
!PL2D *rhoo nstar 10 rmax 3.0 test cut 0.5  0.2
!PL2D *lapp nstar 10 rmax 3.0 test cut 0.5  0.2
!PL2D *lapm nstar 10 rmax 3.0 test cut 0.5  0.2
!PL2D *grho nstar 10 rmax 3.0 test cut 0.5  0.2
!PL2D *trajgrad nstar 10 rmax 5.0 test cut 0.5 0.2  toler 0.5 0.5 *plane npath 36 nextr 0
!PL2D *molgraph nstar 10 rmax 5.0 test cut 0.5 0.2  toler 0.5 0.5 *plane thr 1.6 *tr1 *tr2 *tr3
!PL2D *trajmolg nstar 10 rmax 5.0 test cut 0.5 0.2  toler 0.5 0.5 *plane thr 1.6 *tr1 *tr2 *tr3 npath 36 nextr 0
!
!PL3D general fra
! xmin 0.0  xmax 0.5  xstep 0.05
! ymin 0.0  ymax 0.5  ystep 0.05
! zmin 0.0  zmax 0.5  zstep 0.05
! name 'test3d'
!PL3D *plot rhoo lapp grho
!
!P2DCRY *diff rhoo file1 file2
!P2DCRY *diff lapm file3 file4
!P2DCRY  diff test2d rhoo
!P2DCRY  diff test2d trajmolg
!
   END  TOPXD
!!!!!!!!!!!!!!!!!!!!!!!!!!!!!!!!!!!!!!!!!!!!!!!!!!!!!!!!!!!!!!!!!!!!!!!!!!!!!!!
   MODULE XDPDF
SELECT   atom atom(1) scale 1.0 orth
CUMORD   second  third  fourth
GRID     3-points *cryst
!ATOM     label atom(2) symm 1 trans 0 0 0
!ATOM     xyz  0. 0. 0.
LIMITS   xmin -0.8  xmax 0.8  nx 51
LIMITS   ymin -0.8  ymax 0.8  ny 51
LIMITS   zmin -0.8  zmax 0.8  nz 51
   END  XDPDF
!!!!!!!!!!!!!!!!!!!!!!!!!!!!!!!!!!!!!!!!!!!!!!!!!!!!!!!!!!!!!!!!!!!!!!!!!!!!!!!
   MODULE XDHKL
SELECT   *merge  zero  remove  crypher
SELECT   export  stlmin 0.0 stlmax 1.1 nbatch -1
INPUT    xd.hkl
   END  XDHKL
!!!!!!!!!!!!!!!!!!!!!!!!!!!!!!!!!!!!!!!!!!!!!!!!!!!!!!!!!!!!!!!!!!!!!!!!!!!!!!!
   MODULE XDSFR
SELECT  *resol  hklim  hklist  print 100  Uiso 0.0
SELECT  title <title string>
UCELL   30.0 30.0 30.0 90.0 90.0 90.0
WFNFL   file <wfn filename>
INT3D   iqt  1  Nr 70  Nang 590
RESOL   stlmin  0  stlmax 1.1
HKLIM   hmin -10  hmax 10  kmin -10  kmax 10  lmin -10  lmax 10
HKLIST  file <hkl listfile>  maxref -1
EXPORT  *xd  *shelx  crystal  nbatch -1
   END  XDSFR
!!!!!!!!!!!!!!!!!!!!!!!!!!!!!!!!!!!!!!!!!!!!!!!!!!!!!!!!!!!!!!!!!!!!!!!!!!!!!!!

*********** xd.res ************
!!!!!!!!!!!!!!!!!!!!!!!!!!!!!!!!!!!!!!!!!!!!!!!!!!!!!!!!!!!!!!!!!!!!!!!!!!!!!!!
! <<< X D PARAMETER FILE >>> $Revision: 2016.01 (Jul 08 2016)$       17-Jan-22!
!!!!!!!!!!!!!!!!!!!!!!!!!!!!!!!!!!!!!!!!!!!!!!!!!!!!!!!!!!!!!!!!!!!!!!!!!!!!!!!
XDPARFILE VERSION  2
   GDFLUED4 MODEL   4  2  1  1
LIMITS nat    68 ntx  31 lmx  4 nzz   6 nto  0 nsc  20 ntb   7 nov   1593
USAGE     68   2  4   6   0   1   1   1   6   2  1241   2  30  1
  0.013219  0.015631  0.013219  0.015631  0.020256  0.037011  1.203273 0.383E+05
 -2.000000  0.000000  0.000000  0.000000  0.000000  0.333300
   0.0000000000   0.0000000000   0.0000000000
Gd        3 2    3   1   2 2  1  1 4  1   0  0.460391  0.440789  0.229673 1.0000
  0.005468  0.006598  0.008275 -0.000212  0.000645 -0.000820
  3.5470  6.0672 -0.0040 -0.0474  0.0544 -0.0216  0.0834 -0.0401  0.0838 -0.0630
  0.0142 -0.0024 -0.0200 -0.0521 -0.0413 -0.0440  0.0472 -0.0003 -0.0717  0.0826
 -0.0510  0.0791  0.0032 -0.1022 -0.1100 -0.0804
F(1)      3 2    1   2   3 2  2  2 3  1   0  0.320562  0.534313  0.161926 1.0000
  0.008724  0.018491  0.013144  0.002032  0.001006  0.003255
  7.5842  0.0000  0.0166 -0.0008  0.0239 -0.0052  0.0018  0.0242  0.0298  0.0852
 -0.0210  0.0045 -0.0169 -0.0112 -0.0164  0.0144 -0.0160  0.0000  0.0000  0.0000
  0.0000  0.0000  0.0000  0.0000  0.0000  0.0000
F(2)      3 2    1   3   2 2  2  2 3  1   0  0.339937  0.311518  0.256572 1.0000
  0.010278  0.009407  0.031996 -0.001577  0.007061 -0.000980
  7.5092  0.0000 -0.0253 -0.0451  0.0151  0.0072  0.0057  0.0088  0.0189 -0.0598
 -0.0224  0.0153  0.0042  0.0182 -0.0231  0.0363 -0.0131  0.0000  0.0000  0.0000
  0.0000  0.0000  0.0000  0.0000  0.0000  0.0000
O(1)      3 2   25   4   1 2  3  3 3  1   0  0.428056  0.526579  0.348389 1.0000
  0.010036  0.015892  0.013699 -0.003885  0.003854 -0.005609
  6.4471  0.0000 -0.0234  0.0024 -0.0506 -0.0227  0.0170  0.0375 -0.0418  0.0239
  0.0537 -0.0117  0.0146  0.0208  0.0083  0.0195  0.0248  0.0000  0.0000  0.0000
  0.0000  0.0000  0.0000  0.0000  0.0000  0.0000
O(2)      3 2   25   5  50 2  3  3 3  1   0  0.460675  0.670041  0.443955 1.0000
  0.013332  0.014567  0.016596 -0.002292  0.005669 -0.006963
  6.4274  0.0000 -0.0363  0.0314 -0.0803 -0.0120 -0.0130  0.0024 -0.0834  0.0373
  0.0170  0.0089 -0.0242  0.0008 -0.0012  0.0298  0.0071  0.0000  0.0000  0.0000
  0.0000  0.0000  0.0000  0.0000  0.0000  0.0000
O(3)      3 2   27   6   1 2  3  3 3  1   0  0.554620  0.255876  0.276673 1.0000
  0.011397  0.008672  0.012111  0.000116 -0.001368 -0.000240
  6.5472  0.0000  0.0096  0.0017 -0.0583  0.0002  0.0024 -0.0157 -0.0287  0.0501
  0.0191 -0.0094 -0.0063  0.0051 -0.0014 -0.0141  0.0058  0.0000  0.0000  0.0000
  0.0000  0.0000  0.0000  0.0000  0.0000  0.0000
O(4)      3 2   27   7   6 2  3  3 3  1   0  0.638932  0.152168  0.379932 1.0000
  0.014525  0.009262  0.015181  0.000128 -0.000427  0.002869
  6.3540  0.0000 -0.0338 -0.0015 -0.0681 -0.0526 -0.0024 -0.0145 -0.0803 -0.0003
  0.0333 -0.0012  0.0043  0.0448  0.0136 -0.0228  0.0071  0.0000  0.0000  0.0000
  0.0000  0.0000  0.0000  0.0000  0.0000  0.0000
O(5)      3 2   31   8   1 2  3  3 3  1   0  0.508579  0.653339  0.207939 1.0000
  0.009561  0.008884  0.016807  0.000713  0.004249  0.000638
  6.5172  0.0000 -0.0001  0.0260 -0.0661 -0.0006  0.0006  0.0388 -0.0513 -0.0137
  0.0345  0.0062 -0.0097  0.0357 -0.0120  0.0311  0.0239  0.0000  0.0000  0.0000
  0.0000  0.0000  0.0000  0.0000  0.0000  0.0000
O(6)      3 2   31   9  42 2  3  3 3  1   0  0.606111  0.797132  0.162720 1.0000
  0.014103  0.009482  0.018396 -0.003232  0.004100 -0.000795
  6.4399  0.0000  0.0434 -0.0192 -0.0583 -0.0115 -0.0154  0.0129 -0.0726 -0.0103
  0.0152 -0.0212  0.0040  0.0068  0.0077 -0.0124  0.0479  0.0000  0.0000  0.0000
  0.0000  0.0000  0.0000  0.0000  0.0000  0.0000
O(7)      3 2   33  10   1 2  3  3 3  1   0  0.447545  0.341112  0.105269 1.0000
  0.008720  0.017446  0.013811 -0.001466  0.001497 -0.006000
  6.5301  0.0000 -0.0272  0.0155 -0.0793 -0.0234 -0.0153  0.0059 -0.0635  0.0284
  0.0297  0.0144  0.0076  0.0172  0.0026  0.0189  0.0214  0.0000  0.0000  0.0000
  0.0000  0.0000  0.0000  0.0000  0.0000  0.0000
O(8)      3 2   33  11  10 2  3  3 3  1   0  0.513888  0.235199  0.016134 1.0000
  0.014136  0.017386  0.012240 -0.004476  0.003841 -0.006052
  6.4564  0.0000 -0.0171 -0.0329 -0.0548 -0.0124  0.0033 -0.0230 -0.0459 -0.0210
  0.0306  0.0387  0.0115  0.0118  0.0030  0.0033 -0.0172  0.0000  0.0000  0.0000
  0.0000  0.0000  0.0000  0.0000  0.0000  0.0000
O(W)      3 2   68  12  67 2  3  3 3  1   0  0.167534  0.227538  0.436481 1.0000
  0.016116  0.016900  0.017293 -0.004177  0.006456 -0.002861
  6.3514  0.0000 -0.0942 -0.0472 -0.0053 -0.0248 -0.0199 -0.0068  0.0526  0.0123
  0.0341  0.0384 -0.0419  0.0319  0.0244 -0.0129  0.0157  0.0000  0.0000  0.0000
  0.0000  0.0000  0.0000  0.0000  0.0000  0.0000
N(1)      3 2    1  13  26 2  4  4 3  1   0  0.623292  0.495490  0.336147 1.0000
  0.008439  0.007844  0.009658 -0.000366  0.001001 -0.000841
  5.3068  0.0000 -0.0051 -0.0578  0.1237  0.1299  0.0235 -0.0473  0.0111 -0.0145
  0.1709 -0.0259 -0.0376 -0.0115 -0.0320 -0.0105 -0.2059  0.0000  0.0000  0.0000
  0.0000  0.0000  0.0000  0.0000  0.0000  0.0000
N(2)      3 2    1  14  29 2  4  4 3  1   0  0.625872  0.453640  0.169123 1.0000
  0.007096  0.009179  0.009523  0.000404  0.000516 -0.000896
  5.3346  0.0000 -0.0389  0.0142  0.1319  0.1237 -0.0282 -0.0461 -0.0786  0.0100
  0.1414  0.0148  0.0109 -0.0179 -0.0210  0.0237 -0.1449  0.0000  0.0000  0.0000
  0.0000  0.0000  0.0000  0.0000  0.0000  0.0000
N(11)     3 2   34  15  38 2  4  4 3  1   0  0.370106  0.838447  0.253153 1.0000
  0.010560  0.008854  0.019481 -0.000409  0.003183  0.000177
  5.1347  0.0000  0.0511 -0.0469  0.0009 -0.0201 -0.0271  0.0263 -0.0234 -0.0136
  0.1782 -0.0242 -0.0438  0.1328 -0.0627  0.0142 -0.0239  0.0000  0.0000  0.0000
  0.0000  0.0000  0.0000  0.0000  0.0000  0.0000
N(12)     3 2   34  16  39 2  4  4 3  1   0  0.344680  1.054623  0.269443 1.0000
  0.011421  0.009549  0.017364  0.000396  0.004711  0.000311
  5.4313  0.0000  0.0362 -0.0085 -0.0540 -0.0128 -0.0388  0.0418 -0.0483 -0.0125
  0.1650  0.0273 -0.0393  0.1842 -0.0452 -0.0056 -0.0216  0.0000  0.0000  0.0000
  0.0000  0.0000  0.0000  0.0000  0.0000  0.0000
N(13)     3 2   34  17  42 2  4  4 3  1   0  0.492009  0.985412  0.233360 1.0000
  0.010710  0.012166  0.019892 -0.002452  0.005410 -0.003144
  5.2435  0.0000 -0.0236  0.0462  0.0941  0.0321  0.0099  0.0862 -0.0114  0.0115
  0.2379  0.0305  0.0570  0.1828 -0.0039  0.0082 -0.0111  0.0000  0.0000  0.0000
  0.0000  0.0000  0.0000  0.0000  0.0000  0.0000
N(21)     3 2   35  18  43 2  4  4 3  1   0  0.231081  0.677692  0.427353 1.0000
  0.012494  0.012116  0.016494  0.000642  0.002184  0.002186
  5.1224  0.0000  0.0131  0.0093 -0.0074 -0.0198 -0.0186  0.0031  0.0141  0.0275
  0.2279  0.0137  0.0092  0.1359  0.0824 -0.0453 -0.0328  0.0000  0.0000  0.0000
  0.0000  0.0000  0.0000  0.0000  0.0000  0.0000
N(22)     3 2   35  19  45 2  4  4 3  1   0  0.263529  0.460460  0.422679 1.0000
  0.012531  0.011814  0.016310  0.000311  0.004556 -0.000514
  5.3126  0.0000 -0.0059 -0.0193  0.0060 -0.0165  0.0419  0.0850 -0.0213 -0.0352
  0.1872 -0.0413 -0.0717  0.1755 -0.0093  0.0194 -0.0497  0.0000  0.0000  0.0000
  0.0000  0.0000  0.0000  0.0000  0.0000  0.0000
N(23)     3 2   35  20  48 2  4  4 3  1   0  0.120991  0.531906  0.465487 1.0000
  0.011969  0.013971  0.025822 -0.000389  0.007049 -0.000380
  5.2015  0.0000 -0.0081 -0.0147  0.0437 -0.0100  0.0343  0.0158 -0.0028  0.0116
  0.1713 -0.0318 -0.0060  0.1601  0.0329  0.0340  0.0048  0.0000  0.0000  0.0000
  0.0000  0.0000  0.0000  0.0000  0.0000  0.0000
N(31)     3 2   36  21  49 2  4  4 3  1   0  0.598674  0.826993  0.550711 1.0000
  0.015713  0.012816  0.013377 -0.002457  0.001678  0.000773
  5.2054  0.0000  0.0183  0.0022 -0.0185 -0.0204  0.0254 -0.0217 -0.0235 -0.0324
  0.1781  0.0090  0.0096  0.1834  0.0141 -0.0106 -0.0314  0.0000  0.0000  0.0000
  0.0000  0.0000  0.0000  0.0000  0.0000  0.0000
N(32)     3 2   36  22  52 2  4  4 3  1   0  0.561125  0.923270  0.430384 1.0000
  0.014547  0.011585  0.013299 -0.001895 -0.001268  0.000098
  5.2380  0.0000 -0.0370  0.0111 -0.0319 -0.0217  0.0018  0.0260 -0.0106 -0.0074
  0.2082 -0.0627  0.0204  0.1611 -0.0288  0.0005  0.0109  0.0000  0.0000  0.0000
  0.0000  0.0000  0.0000  0.0000  0.0000  0.0000
N(33)     3 2   36  23  54 2  4  4 3  1   0  0.677478  1.017513  0.527401 1.0000
  0.015807  0.012569  0.016028 -0.004502 -0.002341  0.000891
  5.2198  0.0000 -0.0239 -0.0166  0.0613  0.0239  0.0529 -0.0237 -0.0520 -0.0171
  0.1955  0.0245  0.0654  0.1347 -0.0525  0.0481  0.0124  0.0000  0.0000  0.0000
  0.0000  0.0000  0.0000  0.0000  0.0000  0.0000
C(1)      3 2   56  24  55 2  5  5 3  1   0  0.597451  0.602823  0.383690 1.0000
  0.009593  0.009626  0.012975 -0.000930  0.001788 -0.003172
  3.6795  0.0000  0.0087 -0.0532  0.0979 -0.0600  0.0556 -0.0043 -0.0470  0.0549
  0.2469  0.0037  0.0344 -0.0174  0.0074  0.0077 -0.2246  0.0000  0.0000  0.0000
  0.0000  0.0000  0.0000  0.0000  0.0000  0.0000
C(2)      3 2    5  25   4 2  5  5 3  1   0  0.487432  0.599135  0.394047 1.0000
  0.010402  0.009944  0.011356 -0.001515  0.002962 -0.002804
  3.9099  0.0000 -0.0208  0.0287  0.0049  0.2177 -0.0323 -0.0790 -0.2358 -0.0154
  0.3371  0.0062  0.0410  0.2320  0.0233 -0.0510  0.0698  0.0000  0.0000  0.0000
  0.0000  0.0000  0.0000  0.0000  0.0000  0.0000
C(3)      3 2   57  26  58 2  5  5 3  1   0  0.645121  0.378755  0.384556 1.0000
  0.012243  0.009154  0.009655 -0.000253  0.000002 -0.000001
  3.4702  0.0000  0.1389 -0.0158  0.0294 -0.0268 -0.0601  0.0321  0.0015 -0.0312
  0.1732  0.0660 -0.0085 -0.0493 -0.0665 -0.0688 -0.1905  0.0000  0.0000  0.0000
  0.0000  0.0000  0.0000  0.0000  0.0000  0.0000
C(4)      3 2    7  27   6 2  5  5 3  1   0  0.610882  0.252411  0.343737 1.0000
  0.009008  0.007881  0.010738  0.000082  0.000865  0.000830
  3.9005  0.0000 -0.0026  0.0070  0.0732  0.2576  0.0320 -0.0758 -0.2213 -0.0191
  0.3317  0.0432  0.0568  0.2146  0.0418  0.0139  0.0320  0.0000  0.0000  0.0000
  0.0000  0.0000  0.0000  0.0000  0.0000  0.0000
C(5)      3 2   59  28  60 2  5  5 3  1   0  0.710568  0.531022  0.299824 1.0000
  0.007544  0.010601  0.010714 -0.001166  0.000415 -0.000916
  3.9374  0.0000  0.0648 -0.0318 -0.0267 -0.0073 -0.0236 -0.0462 -0.0268 -0.0304
  0.2783  0.0376 -0.0175  0.0068 -0.0321 -0.0638 -0.2162  0.0000  0.0000  0.0000
  0.0000  0.0000  0.0000  0.0000  0.0000  0.0000
C(6)      3 2   61  29  62 2  5  5 3  1   0  0.718072  0.447204  0.230010 1.0000
  0.007084  0.011662  0.010427  0.000684  0.000574 -0.000948
  3.6381  0.0000 -0.0327  0.0456  0.0300 -0.0076 -0.0422  0.0170  0.0193 -0.0769
  0.2332 -0.0233  0.0532  0.0102  0.0446 -0.0190 -0.2514  0.0000  0.0000  0.0000
  0.0000  0.0000  0.0000  0.0000  0.0000  0.0000
C(7)      3 2   64  30  63 2  5  5 3  1   0  0.619792  0.577299  0.126488 1.0000
  0.010528  0.010116  0.011159  0.000233  0.002198  0.000669
  3.5908  0.0000  0.0174 -0.0574  0.0737  0.0306  0.0331  0.0157  0.0404  0.0547
  0.1995 -0.0884  0.0215  0.0141 -0.0534 -0.0482 -0.1934  0.0000  0.0000  0.0000
  0.0000  0.0000  0.0000  0.0000  0.0000  0.0000
C(8)      3 2    9  31   8 2  5  5 3  1   0  0.576492  0.686198  0.169111 1.0000
  0.008582  0.008156  0.012323 -0.000740  0.000773  0.000184
  3.8022  0.0000  0.0090 -0.0360  0.0474  0.2505  0.0678 -0.0388 -0.1746 -0.0093
  0.2962  0.0216  0.0035  0.1969 -0.0069  0.0063 -0.0286  0.0000  0.0000  0.0000
  0.0000  0.0000  0.0000  0.0000  0.0000  0.0000
C(9)      3 2   65  32  66 2  5  5 3  1   0  0.626824  0.346900  0.114378 1.0000
  0.008951  0.011612  0.012422  0.000652  0.001102 -0.003471
  3.9728  0.0000  0.0187  0.0813 -0.0990 -0.0201 -0.0207  0.0084  0.0414 -0.0156
  0.3031  0.0101 -0.0985 -0.0669  0.0108 -0.0239 -0.2664  0.0000  0.0000  0.0000
  0.0000  0.0000  0.0000  0.0000  0.0000  0.0000
C(10)     3 2   11  33  10 2  5  5 3  1   0  0.521367  0.305784  0.074726 1.0000
  0.009738  0.011591  0.010047 -0.001142  0.001453 -0.002290
  3.9348  0.0000  0.0228  0.0114  0.0302  0.1843  0.0063 -0.0265 -0.1752 -0.0389
  0.3358  0.0102  0.0931  0.2665 -0.0219  0.0083 -0.0229  0.0000  0.0000  0.0000
  0.0000  0.0000  0.0000  0.0000  0.0000  0.0000
C(11)     3 2   16  34  15 2  5  5 3  1   0  0.401792  0.959583  0.250984 1.0000
  0.008596  0.008912  0.011443 -0.000382  0.001243  0.000097
  3.7004  0.0000 -0.0112  0.1137  0.0025  0.1004 -0.0199 -0.0461 -0.2160 -0.0299
  0.2679  0.0036  0.0476  0.2030  0.0252  0.0383  0.0561  0.0000  0.0000  0.0000
  0.0000  0.0000  0.0000  0.0000  0.0000  0.0000
C(12)     3 2   19  35  18 2  5  5 3  1   0  0.204765  0.556156  0.437315 1.0000
  0.009434  0.011594  0.012201  0.000225  0.000936  0.000191
  3.7895  0.0000  0.0485  0.0357  0.0323  0.1555 -0.0428 -0.0104 -0.2137  0.0464
  0.2494 -0.0003  0.0242  0.2059 -0.0601 -0.0074 -0.0005  0.0000  0.0000  0.0000
  0.0000  0.0000  0.0000  0.0000  0.0000  0.0000
C(13)     3 2   23  36  21 2  5  5 3  1   0  0.613124  0.922587  0.503215 1.0000
  0.011256  0.009762  0.012271 -0.000667  0.000663 -0.000452
  3.8813  0.0000 -0.0028  0.0294 -0.0687  0.1026 -0.0673 -0.0059 -0.2474  0.0029
  0.3029 -0.0282  0.0554  0.2325 -0.0372 -0.0015  0.0006  0.0000  0.0000  0.0000
  0.0000  0.0000  0.0000  0.0000  0.0000  0.0000
H(11A)    3 2   15  37  38 1  6  6 2  1   0  0.302602  0.818455  0.267755 1.0000
  0.021426  0.026324  0.043535 -0.002050  0.010499  0.000326
  0.5862  0.0000 -0.3145 -0.0624  0.1619 -0.0272 -0.1189 -0.0419  0.0791 -0.0409
  0.0000  0.0000  0.0000  0.0000  0.0000  0.0000  0.0000  0.0000  0.0000  0.0000
  0.0000  0.0000  0.0000  0.0000  0.0000  0.0000
H(11B)    3 2   15  38  37 1  6  6 2  1   0  0.412580  0.765269  0.239240 1.0000
  0.035008  0.021758  0.043609  0.003193  0.009707 -0.001648
  0.8039  0.0000  0.0699 -0.0402  0.3118  0.1543  0.0279  0.0716  0.0284  0.0279
  0.0000  0.0000  0.0000  0.0000  0.0000  0.0000  0.0000  0.0000  0.0000  0.0000
  0.0000  0.0000  0.0000  0.0000  0.0000  0.0000
H(12A)    3 2   16  39  40 1  6  6 2  1   0  0.277262  1.034176  0.284059 1.0000
  0.017013  0.026766  0.041097 -0.001049  0.012163  0.000861
  0.7322  0.0000 -0.0501 -0.0114  0.1273  0.1178  0.0392  0.0138  0.0306 -0.0322
  0.0000  0.0000  0.0000  0.0000  0.0000  0.0000  0.0000  0.0000  0.0000  0.0000
  0.0000  0.0000  0.0000  0.0000  0.0000  0.0000
H(12B)    3 2   16  40  39 1  6  6 2  1   0  0.368306  1.146289  0.267918 1.0000
  0.027676  0.019330  0.041643 -0.002042  0.010286  0.000604
  0.6909  0.0000 -0.1892  0.0311  0.1418  0.0217 -0.1761 -0.0248  0.0382 -0.0303
  0.0000  0.0000  0.0000  0.0000  0.0000  0.0000  0.0000  0.0000  0.0000  0.0000
  0.0000  0.0000  0.0000  0.0000  0.0000  0.0000
H(13A)    3 2   17  41  42 1  6  6 2  1   0  0.517344  1.076622  0.234680 1.0000
  0.020924  0.022822  0.044770 -0.006015  0.010841 -0.004648
  0.8013  0.0000 -0.1305  0.0344  0.1922  0.0397 -0.0151  0.0476 -0.0137 -0.0695
  0.0000  0.0000  0.0000  0.0000  0.0000  0.0000  0.0000  0.0000  0.0000  0.0000
  0.0000  0.0000  0.0000  0.0000  0.0000  0.0000
H(13B)    3 2   17  42  41 1  6  6 2  1   0  0.535518  0.912721  0.220255 1.0000
  0.030635  0.025713  0.044312  0.000423  0.012034 -0.006010
  0.7489  0.0000 -0.2139  0.0406  0.2164  0.1119 -0.0214  0.0531  0.0254 -0.0533
  0.0000  0.0000  0.0000  0.0000  0.0000  0.0000  0.0000  0.0000  0.0000  0.0000
  0.0000  0.0000  0.0000  0.0000  0.0000  0.0000
H(21A)    3 2   18  43  44 1  6  6 2  1   0  0.295862  0.696107  0.407999 1.0000
  0.036306  0.029947  0.039434 -0.001107  0.010042  0.003445
  0.8006  0.0000  0.1584 -0.0602  0.2422  0.0853  0.0856 -0.0823  0.0767  0.0120
  0.0000  0.0000  0.0000  0.0000  0.0000  0.0000  0.0000  0.0000  0.0000  0.0000
  0.0000  0.0000  0.0000  0.0000  0.0000  0.0000
H(21B)    3 2   18  44  43 1  6  6 2  1   0  0.185421  0.749657  0.438148 1.0000
  0.038037  0.025446  0.040048  0.004191  0.008602  0.001689
  0.6561  0.0000  0.2334  0.0103  0.3026  0.1740  0.1132  0.0760 -0.0355  0.0604
  0.0000  0.0000  0.0000  0.0000  0.0000  0.0000  0.0000  0.0000  0.0000  0.0000
  0.0000  0.0000  0.0000  0.0000  0.0000  0.0000
H(22A)    3 2   19  45  46 1  6  6 2  1   0  0.328706  0.478792  0.403887 1.0000
  0.039271  0.030059  0.039381 -0.001603  0.012773  0.000201
  0.7973  0.0000  0.2450  0.0206  0.2685  0.0892  0.0491  0.1058  0.1893 -0.1390
  0.0000  0.0000  0.0000  0.0000  0.0000  0.0000  0.0000  0.0000  0.0000  0.0000
  0.0000  0.0000  0.0000  0.0000  0.0000  0.0000
H(22B)    3 2   19  46  45 1  6  6 2  1   0  0.243691  0.368781  0.430738 1.0000
  0.021874  0.022573  0.040110 -0.002325  0.010702  0.000790
  0.6791  0.0000 -0.0779 -0.1164  0.1713  0.1095  0.0766 -0.0895 -0.0427  0.1281
  0.0000  0.0000  0.0000  0.0000  0.0000  0.0000  0.0000  0.0000  0.0000  0.0000
  0.0000  0.0000  0.0000  0.0000  0.0000  0.0000
H(23A)    3 2   20  47  48 1  6  6 2  1   0  0.102304  0.440710  0.476084 1.0000
  0.039452  0.025226  0.051685 -0.002411  0.014008  0.002078
  0.8824  0.0000  0.2591 -0.0405  0.2292  0.0947  0.1463  0.0316  0.0159  0.0097
  0.0000  0.0000  0.0000  0.0000  0.0000  0.0000  0.0000  0.0000  0.0000  0.0000
  0.0000  0.0000  0.0000  0.0000  0.0000  0.0000
H(23B)    3 2   20  48  47 1  6  6 2  1   0  0.076324  0.604778  0.476561 1.0000
  0.030964  0.028007  0.051661  0.003449  0.014573 -0.000598
  0.8269  0.0000  0.0574 -0.0039  0.2578  0.1068  0.0441  0.0428  0.0481 -0.0193
  0.0000  0.0000  0.0000  0.0000  0.0000  0.0000  0.0000  0.0000  0.0000  0.0000
  0.0000  0.0000  0.0000  0.0000  0.0000  0.0000
H(31A)    3 2   21  49  50 1  6  6 2  1   0  0.637001  0.824246  0.606167 1.0000
  0.030396  0.032822  0.024316 -0.005367 -0.000401  0.001520
  0.8487  0.0000 -0.1546 -0.0231  0.2078  0.0095  0.0293 -0.0770  0.1074  0.0186
  0.0000  0.0000  0.0000  0.0000  0.0000  0.0000  0.0000  0.0000  0.0000  0.0000
  0.0000  0.0000  0.0000  0.0000  0.0000  0.0000
H(31B)    3 2   21  50  49 1  6  6 2  1   0  0.550179  0.754972  0.532060 1.0000
  0.026347  0.028098  0.031079 -0.009568  0.001907 -0.000734
  0.7222  0.0000 -0.0770 -0.0930  0.2306  0.1177  0.0462  0.0591 -0.0077  0.0555
  0.0000  0.0000  0.0000  0.0000  0.0000  0.0000  0.0000  0.0000  0.0000  0.0000
  0.0000  0.0000  0.0000  0.0000  0.0000  0.0000
H(32A)    3 2   22  51  52 1  6  6 2  1   0  0.571096  0.995876  0.394232 1.0000
  0.022650  0.025384  0.029008 -0.005404  0.000949  0.004632
  0.7790  0.0000 -0.0356  0.0507  0.2372  0.1080 -0.0313  0.0437 -0.0063 -0.0458
  0.0000  0.0000  0.0000  0.0000  0.0000  0.0000  0.0000  0.0000  0.0000  0.0000
  0.0000  0.0000  0.0000  0.0000  0.0000  0.0000
H(32B)    3 2   22  52  51 1  6  6 2  1   0  0.512711  0.850657  0.412909 1.0000
  0.024200  0.025421  0.031531 -0.001374 -0.001430 -0.008721
  0.7875  0.0000 -0.1980 -0.0486  0.2025 -0.0293 -0.1114 -0.0492  0.0388 -0.0034
  0.0000  0.0000  0.0000  0.0000  0.0000  0.0000  0.0000  0.0000  0.0000  0.0000
  0.0000  0.0000  0.0000  0.0000  0.0000  0.0000
H(33A)    3 2   23  53  54 1  6  6 2  1   0  0.716368  1.016835  0.582710 1.0000
  0.033570  0.032291  0.027692 -0.007661 -0.005435  0.001653
  0.7691  0.0000 -0.2039  0.0542  0.2357  0.0668 -0.0666  0.1419  0.0554 -0.0728
  0.0000  0.0000  0.0000  0.0000  0.0000  0.0000  0.0000  0.0000  0.0000  0.0000
  0.0000  0.0000  0.0000  0.0000  0.0000  0.0000
H(33B)    3 2   23  54  53 1  6  6 2  1   0  0.687343  1.089168  0.490569 1.0000
  0.027989  0.027517  0.031929 -0.008498 -0.000568  0.005671
  0.8107  0.0000 -0.0242 -0.1983  0.1811  0.1075  0.0043 -0.0877  0.0676 -0.0082
  0.0000  0.0000  0.0000  0.0000  0.0000  0.0000  0.0000  0.0000  0.0000  0.0000
  0.0000  0.0000  0.0000  0.0000  0.0000  0.0000
H(1A)     3 2   24  55  56 1  6  6 2  1   0  0.611700  0.692640  0.355666 1.0000
  0.028878  0.022265  0.036799 -0.002744  0.011020  0.001071
  1.0537  0.0000 -0.1084 -0.1249  0.1924  0.0862 -0.0099 -0.1043  0.0511  0.0352
  0.0000  0.0000  0.0000  0.0000  0.0000  0.0000  0.0000  0.0000  0.0000  0.0000
  0.0000  0.0000  0.0000  0.0000  0.0000  0.0000
H(1B)     3 2   24  56  55 1  6  6 2  1   0  0.646212  0.598785  0.440862 1.0000
  0.037896  0.040120  0.023008 -0.001683 -0.001409 -0.005638
  1.1705  0.0000  0.0879  0.1042  0.2100  0.1093  0.1233  0.1023 -0.0849 -0.0386
  0.0000  0.0000  0.0000  0.0000  0.0000  0.0000  0.0000  0.0000  0.0000  0.0000
  0.0000  0.0000  0.0000  0.0000  0.0000  0.0000
H(3A)     3 2   26  57  58 1  6  6 2  1   0  0.608473  0.387379  0.435136 1.0000
  0.027299  0.032462  0.025874 -0.002789  0.010745 -0.001558
  0.9882  0.0000 -0.0327 -0.0086  0.2368  0.1178  0.0254 -0.0114 -0.0128 -0.0090
  0.0000  0.0000  0.0000  0.0000  0.0000  0.0000  0.0000  0.0000  0.0000  0.0000
  0.0000  0.0000  0.0000  0.0000  0.0000  0.0000
H(3B)     3 2   26  58  57 1  6  6 2  1   0  0.726216  0.372449  0.405803 1.0000
  0.041120  0.033242  0.037050 -0.000387 -0.003230  0.001370
  1.2434  0.0000 -0.0217  0.0553  0.2422  0.1304 -0.1743 -0.0968 -0.0579  0.0360
  0.0000  0.0000  0.0000  0.0000  0.0000  0.0000  0.0000  0.0000  0.0000  0.0000
  0.0000  0.0000  0.0000  0.0000  0.0000  0.0000
H(5A)     3 2   28  59  60 1  6  6 2  1   0  0.779989  0.520838  0.342597 1.0000
  0.025295  0.040711  0.027047  0.000270 -0.003334 -0.001703
  0.9773  0.0000 -0.0082  0.0159  0.2109  0.1196  0.0573  0.0400 -0.0410  0.0934
  0.0000  0.0000  0.0000  0.0000  0.0000  0.0000  0.0000  0.0000  0.0000  0.0000
  0.0000  0.0000  0.0000  0.0000  0.0000  0.0000
H(5B)     3 2   28  60  59 1  6  6 2  1   0  0.702750  0.630386  0.280378 1.0000
  0.029391  0.020741  0.033877  0.000341  0.008338  0.002050
  0.9901  0.0000 -0.1215  0.0564  0.1201  0.0228 -0.0636  0.0858  0.0138  0.1275
  0.0000  0.0000  0.0000  0.0000  0.0000  0.0000  0.0000  0.0000  0.0000  0.0000
  0.0000  0.0000  0.0000  0.0000  0.0000  0.0000
H(6A)     3 2   29  61  62 1  6  6 2  1   0  0.782751  0.475650  0.204435 1.0000
  0.025717  0.038619  0.031136 -0.005287  0.008131 -0.001820
  1.0501  0.0000 -0.0576  0.0006  0.1917  0.1260 -0.0701 -0.0262 -0.0094  0.0410
  0.0000  0.0000  0.0000  0.0000  0.0000  0.0000  0.0000  0.0000  0.0000  0.0000
  0.0000  0.0000  0.0000  0.0000  0.0000  0.0000
H(6B)     3 2   29  62  61 1  6  6 2  1   0  0.730134  0.347885  0.248770 1.0000
  0.036704  0.021235  0.032070  0.002743  0.000628  0.001536
  1.1001  0.0000 -0.0082  0.0446  0.2272  0.1123  0.0804 -0.0199  0.0690 -0.0210
  0.0000  0.0000  0.0000  0.0000  0.0000  0.0000  0.0000  0.0000  0.0000  0.0000
  0.0000  0.0000  0.0000  0.0000  0.0000  0.0000
H(7A)     3 2   30  63  64 1  6  6 2  1   0  0.573126  0.563553  0.069080 1.0000
  0.040951  0.034830  0.023635  0.000828 -0.003767 -0.000839
  1.2167  0.0000 -0.0348 -0.0864  0.3528  0.2061 -0.1244 -0.0883 -0.1107  0.0344
  0.0000  0.0000  0.0000  0.0000  0.0000  0.0000  0.0000  0.0000  0.0000  0.0000
  0.0000  0.0000  0.0000  0.0000  0.0000  0.0000
H(7B)     3 2   30  64  63 1  6  6 2  1   0  0.695269  0.602888  0.117517 1.0000
  0.029348  0.032243  0.039566 -0.003132  0.009311  0.001243
  1.0183  0.0000  0.0272  0.1240  0.2330  0.0811  0.0325  0.0157 -0.0645 -0.0821
  0.0000  0.0000  0.0000  0.0000  0.0000  0.0000  0.0000  0.0000  0.0000  0.0000
  0.0000  0.0000  0.0000  0.0000  0.0000  0.0000
H(9A)     3 2   32  65  66 1  6  6 2  1   0  0.664493  0.264233  0.145009 1.0000
  0.039618  0.024919  0.033646  0.004561  0.000000 -0.000440
  1.1626  0.0000 -0.0155 -0.1556  0.2728  0.1571  0.0197  0.0312 -0.0367  0.0409
  0.0000  0.0000  0.0000  0.0000  0.0000  0.0000  0.0000  0.0000  0.0000  0.0000
  0.0000  0.0000  0.0000  0.0000  0.0000  0.0000
H(9B)     3 2   32  66  65 1  6  6 2  1   0  0.669719  0.373894  0.069570 1.0000
  0.026043  0.039342  0.027071 -0.005720  0.011207 -0.005720
  0.9445  0.0000 -0.0006  0.0661  0.1641 -0.0470 -0.0082  0.0378 -0.0749  0.0661
  0.0000  0.0000  0.0000  0.0000  0.0000  0.0000  0.0000  0.0000  0.0000  0.0000
  0.0000  0.0000  0.0000  0.0000  0.0000  0.0000
H(1W)     3 2   12  67  68 1  6  6 2  1   0  0.103317  0.233788  0.455079 1.0000
  0.024694  0.000000  0.000000  0.000000  0.000000  0.000000
  0.8223  0.0000  0.0805 -0.0487  0.2583  0.1446  0.0322 -0.0081 -0.0886 -0.0035
  0.0000  0.0000  0.0000  0.0000  0.0000  0.0000  0.0000  0.0000  0.0000  0.0000
  0.0000  0.0000  0.0000  0.0000  0.0000  0.0000
H(2W)     3 2   12  68  67 1  6  6 2  1   0  0.155760  0.165679  0.393479 1.0000
  0.029222  0.000000  0.000000  0.000000  0.000000  0.000000
  0.8031  0.0000  0.0106  0.0294  0.2213  0.1331 -0.0045  0.0374 -0.0360  0.0521
  0.0000  0.0000  0.0000  0.0000  0.0000  0.0000  0.0000  0.0000  0.0000  0.0000
  0.0000  0.0000  0.0000  0.0000  0.0000  0.0000
  1  0.648263  0.862396  1.233522  1.233522  1.233522  1.233522
  2  0.973159  1.400000  1.400000  1.400000  1.400000  1.400000
  3  0.974064  1.182838  1.182838  1.182838  1.182838  1.182838
  4  0.987489  0.896471  0.896471  0.896471  0.896471  0.896471
  5  1.013663  0.935608  0.935608  0.935608  0.935608  0.935608
  6  1.200000  1.200000  1.200000  1.200000  1.200000  1.200000
 0.6023E-01 0.0000E+00 0.0000E+00  0.0000E+00  0.0000E+00  0.0000E+00 0.0000E+00
 0.0000E+00
 0.246014E+01
;
#
#  Unique observations used in XD refinement
#  F^2(calc) includes anomalous dispersion and is corrected for extinction
#  if the latter is included in the model.
#
loop_
 _refln_index_h
 _refln_index_k
 _refln_index_l
 _refln_F_squared_calc
 _refln_F_squared_meas
 _refln_F_squared_sigma
 _refln_sint/lambda
 _refln_XD_refine_code
  -31    0    1 2148.15436 2157.35904   53.49249     1.1649  -4
  -31    0    3 1058.85870 1013.30611   31.55557     1.1571  -4
  -31    0    5 1219.81652 1242.55091   36.59150     1.1522  -4
  -31    0    7 613.931481 621.642256  23.991346     1.1503  -4
  -31    0    9  42.920239  35.683746  13.916742     1.1513  -6
  -31    0   11 232.514759 226.796149  23.975815     1.1553  -4
  -31    0   13 105.031348 107.983610  16.812266     1.1622  -4
  -31    0   15 198.619675 157.830220  19.650357     1.1720  -4
  -31    1    1  51.501632  60.137726   7.126687     1.1659  -4
  -31    1    2  41.508243  52.217771   8.558984     1.1616  -4
  -31    1    3 209.233923 215.408756  19.609546     1.1581  -4
  -31    1    4 465.522607 452.049085  17.292909     1.1553  -4
  -31    1    5 111.466168 107.884640   8.920003     1.1532  -4
  -31    1    6 661.600771 624.583283  27.553459     1.1519  -4
  -31    1    7 164.448235 150.953999  10.189535     1.1513  -4
  -31    1    8 1225.57889 1257.24613   32.83888     1.1515  -4
  -31    1    9  97.629582  85.495162   7.145358     1.1523  -4
  -31    1   10 1637.00038 1659.69760   67.99275     1.1540  -4
  -31    1   11 247.027941 261.306954  15.378548     1.1563  -4
  -31    1   12 1053.32167  977.54950   32.60459     1.1594  -4
  -31    1   13 306.854233 305.767683  18.853636     1.1632  -4
  -31    1   14 926.978961 928.270768  60.478587     1.1677  -4
  -31    1   15 211.003998 210.645284  13.547247     1.1729  -4
  -31    2    1 1234.03537 1243.77523   33.68583     1.1688  -4
  -31    2    2 796.411500 782.243816  25.295972     1.1646  -4
  -31    2    3 987.476469 996.162231  29.017528     1.1611  -4
  -31    2    4 635.914719 577.918436  20.195769     1.1583  -4
  -31    2    5 154.294601 163.770599  10.508009     1.1562  -4
  -31    2    6 337.583395 348.790945  17.309432     1.1549  -4
  -31    2    7 206.619121 197.326396  13.124631     1.1543  -4
  -31    2    8 241.015945 246.707563  15.121787     1.1544  -4
  -31    2    9  54.819510  66.971153  10.684223     1.1553  -4
  -31    2   10   4.763413   4.131383   4.776509     1.1569  -6
  -31    2   11  69.791983  74.556359   7.997776     1.1593  -4
  -31    2   12   5.368572   7.310997   6.091313     1.1623  -6
  -31    2   13   2.894628   7.278679   8.011407     1.1661  -6
  -31    2   14  64.525647  71.676961   9.396383     1.1707  -4
  -31    3    1 167.059652 166.130030  10.533983     1.1737  -4
  -31    3    2   9.894739  21.559877   6.342242     1.1695  -4
  -31    3    3 421.344415 440.146186  20.072180     1.1660  -4
  -31    3    4  48.791579  50.868203   7.198197     1.1632  -4
  -31    3    5 636.809890 636.239995  21.986656     1.1612  -4
  -31    3    6 228.602129 199.064576  13.504007     1.1599  -4
  -31    3    7 941.656902 937.577963  28.160500     1.1593  -4
  -31    3    8 264.772144 257.602582  16.168016     1.1594  -4
  -31    3    9 1380.96184 1387.83104   41.05905     1.1603  -4
  -31    3   10 452.996679 455.095856  17.650459     1.1619  -4
  -31    3   11 1422.59854 1396.37489   37.51743     1.1642  -4
  -31    3   12 168.894946 176.417015  21.882563     1.1673  -4
  -31    3   13 1500.06194 1536.80067   49.82959     1.1711  -4
  -31    3   14 102.499332 124.701202  11.041591     1.1755  -4
  -31    4    1  89.657946  82.892353  15.672254     1.1806  -4
  -31    4    2 1233.53436 1208.50108   33.28714     1.1764  -4
  -31    4    3  30.964062  27.146506   8.228928     1.1729  -4
  -31    4    4 1400.08304 1443.94848   38.21551     1.1701  -4
  -31    4    5   2.697678   5.140155   5.206742     1.1681  -6
  -31    4    6 906.294596 915.652440  27.797498     1.1668  -4
  -31    4    7   0.190536   4.423255   4.392953     1.1662  -6
  -31    4    8 205.920813 193.661678  21.990126     1.1663  -4
  -31    4    9   0.071203   3.401364   3.534834     1.1672  -6
  -31    4   10 153.364940 150.739205  15.885495     1.1688  -4
  -31    4   11   0.274883   3.167024   3.942645     1.1711  -6
  -31    4   12   8.658937   9.372062   5.903633     1.1741  -6
  -31    4   13   5.072747   2.689520   3.441299     1.1779  -6
  -31    5    3 546.922168 557.260199  19.765520     1.1817  -4
  -31    5    4 107.117331 100.621625   8.464276     1.1789  -4
  -31    5    5 510.260370 498.451222  21.480733     1.1769  -4
  -31    5    6  58.153655  72.034015   8.266137     1.1756  -4
  -31    5    7 831.092315 878.172520  31.236021     1.1750  -4
  -31    5    8  49.763293  51.854439  12.170747     1.1751  -4
  -31    5    9 1104.73552 1080.92495   31.19571     1.1760  -4
  -31    5   10  87.879073  92.002102   8.741129     1.1776  -4
  -31    5   11 1153.30036 1133.53629   32.11089     1.1799  -4
  -31    5   12 190.286314 185.826650  20.522752     1.1829  -4
  -30    0    2 641.208865 607.161828  23.318875     1.1230   0
  -30    0    4 1446.38257 1431.44911   40.56635     1.1168   0
  -30    0    6 2156.60902 2168.37963   54.54383     1.1136   0
  -30    0    8 1937.91301 1934.98104   85.11250     1.1135   0
  -30    0   10 3034.09896 3056.43764   93.59389     1.1164   0
  -30    0   12 2227.70241 2268.96937   56.43302     1.1224   0
  -30    0   14 1025.50904 1000.95710   48.80965     1.1314   0
  -30    0   16 1767.38293 1783.05551   64.69334     1.1432   0
  -30    0   18 929.198244 939.887825  43.167338     1.1579  -4
  -30    1    1 2050.44850 2113.29320   50.21209     1.1282   0
  -30    1    2 281.708482 293.461633  12.643690     1.1240   0
  -30    1    3 794.235226 785.607822  22.887800     1.1205   0
  -30    1    4  69.791389  74.219793   8.625933     1.1178   0
  -30    1    5 196.906864 194.307713  14.259917     1.1158   0
  -30    1    6  24.833550  20.936148   5.457241     1.1146   0
  -30    1    7 109.508810 114.697579   9.589450     1.1142   0
  -30    1    8   2.825962   4.006389   3.768563     1.1145  -2
  -30    1    9  58.940579  66.090992   7.078656     1.1156   0
  -30    1   10  25.909813  34.735843   6.579441     1.1175   0
  -30    1   11   3.258990  11.900470   5.705609     1.1201  -2
  -30    1   12  49.798516  19.335105  16.183084     1.1234  -2
  -30    1   13  35.389031  30.722498  21.578217     1.1275  -2
  -30    1   14 109.358272  82.142226   9.668445     1.1324   0
  -30    1   15 647.487679 643.290198  24.973781     1.1379   0
  -30    1   16 188.525191 172.035215  17.676730     1.1442   0
  -30    1   17 1116.22949 1055.95100   43.25375     1.1512  -4
  -30    1   18 177.665312 162.951738  11.716821     1.1589  -4
  -30    2    1 358.307297 362.693081  16.547904     1.1312   0
  -30    2    2 393.262400 389.324246  16.070780     1.1270   0
  -30    2    3 846.834078 850.135279  26.159775     1.1236   0
  -30    2    4 922.974899 915.797839  40.365101     1.1209   0
  -30    2    5 717.274641 703.490380  27.247955     1.1189   0
  -30    2    6 1347.31995 1365.85099   37.15608     1.1177   0
  -30    2    7 832.112792 823.494199  28.559521     1.1173   0
  -30    2    8 1389.92701 1415.77245   38.45096     1.1176   0
  -30    2    9 1260.11571 1253.47567   35.06927     1.1187   0
  -30    2   10 939.399470 959.678625  26.744676     1.1205   0
  -30    2   11 902.075851 892.134137  30.240698     1.1231   0
  -30    2   12 1107.59089 1122.45456   32.10428     1.1265   0
  -30    2   13 858.134315 823.097656  26.164567     1.1306   0
  -30    2   14 546.004690 531.294895  22.935220     1.1354   0
  -30    2   15 466.521529 468.831114  20.847256     1.1410   0
  -30    2   16 509.042842 472.401653  40.924392     1.1472   0
  -30    2   17 371.905892 372.985023  18.180339     1.1542  -4
  -30    2   18 350.663046 354.192190  16.934038     1.1619  -4
  -30    3    1 452.825063 475.828445  18.227263     1.1363   0
  -30    3    2 810.798005 837.060926  24.339973     1.1321   0
  -30    3    3 353.288233 355.783319  15.467556     1.1287   0
  -30    3    4 936.044307 957.723998  28.544651     1.1260   0
  -30    3    5  24.287425  17.335703   9.643694     1.1240  -2
  -30    3    6 245.999922 242.170451  12.738795     1.1229   0
  -30    3    7   1.309807   3.567334   3.728528     1.1224  -2
  -30    3    8  48.443738  55.883150  10.385147     1.1227   0
  -30    3    9  12.254948   6.937602   6.538399     1.1238  -2
  -30    3   10  10.142959  12.446146  10.243630     1.1257  -2
  -30    3   11  12.402314  10.623634   6.625903     1.1282  -2
  -30    3   12 100.483982 104.738732   9.976360     1.1316   0
  -30    3   13   3.368759   4.564970   5.128391     1.1357  -2
  -30    3   14 397.828231 357.883345  18.562342     1.1405   0
  -30    3   15 254.809740 224.859697  68.983443     1.1460   0
  -30    3   16 508.070477 489.229946  32.286364     1.1522  -4
  -30    3   17 351.422209 369.672237  39.809446     1.1592  -4
  -30    4    1 441.856468 427.709607  17.046557     1.1434   0
  -30    4    2   0.298124   3.183546   3.893276     1.1392  -2
  -30    4    3 524.186184 520.859205  19.091727     1.1358   0
  -30    4    4   4.114361   4.031041   3.996096     1.1331  -2
  -30    4    5 1541.04148 1570.62413   41.32887     1.1312   0
  -30    4    6  90.738493  91.706182  10.914102     1.1300   0
  -30    4    7 1073.74032 1092.14876   34.25933     1.1296   0
  -30    4    8  70.316460  70.278817   8.363505     1.1299   0
  -30    4    9 1658.24892 1665.29877   43.34876     1.1310   0
  -30    4   10   1.048370  20.407258   9.256007     1.1328  -2
  -30    4   11 1575.81579 1685.40680   45.86565     1.1353   0
  -30    4   12  38.796787  43.621215  15.834721     1.1387  -2
  -30    4   13 1039.32759 1058.49548   30.74695     1.1427   0
  -30    4   14   1.307516   3.799642   3.978301     1.1475  -2
  -30    4   15 1260.79381 1244.68067   37.55576     1.1530  -4
  -30    4   16  18.750784  12.453961   6.993151     1.1592  -6
  -30    4   17 427.218408 415.241635  18.792833     1.1661  -4
  -30    5    1 101.879491 113.493575  11.176200     1.1524  -4
  -30    5    2 804.727116 784.760211  25.355950     1.1482   0
  -30    5    3 153.794384 166.320040  11.078106     1.1448   0
  -30    5    4 497.500068 486.264135  19.369968     1.1422   0
  -30    5    5 126.835924 121.421956   9.587980     1.1403   0
  -30    5    6 606.762601 628.509059  21.843405     1.1391   0
  -30    5    7  60.237020  48.448134   7.796299     1.1387   0
  -30    5    8  24.044321  35.799074   7.382028     1.1390   0
  -30    5    9  23.349635  13.521719   7.717139     1.1400  -2
  -30    5   10  27.424251  33.109852   7.154462     1.1419   0
  -30    5   11  40.156671  49.820834   7.018844     1.1444   0
  -30    5   12 180.284191 195.912060  11.471162     1.1477   0
  -30    5   13  45.426729  52.013386   7.187094     1.1517  -4
  -30    5   14 466.362483 447.100559  20.656915     1.1565  -4
  -30    5   15  27.806948  25.932589   8.064594     1.1619  -4
  -30    5   16 629.443724 628.459491  24.019930     1.1681  -4
  -30    6    1 329.214936 326.796027  14.263221     1.1633  -4
  -30    6    2 282.548615 292.800728  13.779802     1.1592  -4
  -30    6    3 506.381754 491.435716  18.389681     1.1558  -4
  -30    6    4 381.259437 395.959732  16.463539     1.1532  -4
  -30    6    5 740.381453 706.824645  29.372434     1.1513  -4
  -30    6    6 572.601383 585.287526  20.847752     1.1501  -4
  -30    6    7 822.079764 839.593844  26.376056     1.1497   0
  -30    6    8 171.925804 169.489079  14.082117     1.1500  -4
  -30    6    9 1054.42600 1061.57530   30.99149     1.1511  -4
  -30    6   10 272.086307 269.725231  13.685822     1.1529  -4
  -30    6   11 882.518400 895.441966  30.718037     1.1554  -4
  -30    6   12 563.528253 578.250541  20.554805     1.1586  -4
  -30    6   13 1290.62266 1330.34387   36.23098     1.1626  -4
  -30    6   14 470.293722 456.954652  58.841195     1.1673  -4
  -30    6   15 775.048404 749.261353  26.897841     1.1727  -4
  -30    7    1 1099.41850 1095.14101   30.89863     1.1760  -4
  -30    7    2 391.162416 386.419569  15.944845     1.1720  -4
  -30    7    3 911.513716 926.967133  27.698692     1.1687  -4
  -30    7    4  46.774212  58.487777   9.433791     1.1661  -4
  -30    7    5 402.240680 423.127883  17.033834     1.1642  -4
  -30    7    6  33.157969  36.595134   7.697197     1.1630  -4
  -30    7    7 113.944914 132.371499  12.197365     1.1626  -4
  -30    7    8  16.731157  20.095311   6.398898     1.1629  -4
  -30    7    9   2.558231   8.501815   6.551997     1.1640  -6
  -30    7   10   7.393121   7.463236   7.291137     1.1657  -6
  -30    7   11  90.816772  84.603767  13.471276     1.1682  -4
  -30    7   12  40.165589  35.667885   6.001546     1.1715  -4
  -30    7   13 223.305551 212.528863  12.088976     1.1754  -4
  -30    8    3 114.296499 104.631005  17.616752     1.1833  -4
  -30    8    4 1100.92222 1085.78425   33.56191     1.1807  -4
  -30    8    5 107.619954 133.717267  17.658720     1.1789  -4
  -30    8    6 1556.12980 1581.55055   52.26387     1.1777  -4
  -30    8    7  52.199148  53.245809   7.867760     1.1773  -4
  -30    8    8 1396.63215 1415.51469   37.93908     1.1776  -4
  -30    8    9  23.775304  23.856191   8.168009     1.1787  -6
  -30    8   10 1842.96330 1862.89283   46.89897     1.1804  -4
  -30    8   11 219.169029 179.224209  19.466956     1.1829  -4
  -29    0    1 1486.46978 1548.21119   65.71097     1.0895   0
  -29    0    3 298.359812 295.006498  43.714898     1.0819   0
  -29    0    5   7.617217   8.012432   6.304108     1.0774  -2
  -29    0    7  13.424646  10.509050   7.201171     1.0761  -2
  -29    0    9  54.618015  47.362928  23.960944     1.0779  -2
  -29    0   11 567.410088 577.728426  23.244028     1.0829   0
  -29    0   13 1428.90651 1401.51838   62.97532     1.0910   0
  -29    0   15 1671.42379 1696.67523   66.00309     1.1021   0
  -29    0   17 2720.68847 2586.00548   81.47884     1.1162   0
  -29    0   19 1922.46387 1977.60941   66.49001     1.1331   0
  -29    1    1 126.995258 146.935201  12.366408     1.0905   0
  -29    1    2 1286.94084 1305.71525   33.86576     1.0863   0
  -29    1    3 426.496404 392.118222  18.419752     1.0829   0
  -29    1    4 1689.68580 1676.03848   41.55374     1.0803   0
  -29    1    5  76.340295  54.445516   9.466704     1.0785   0
  -29    1    6 1699.39546 1709.49679   42.27016     1.0774   0
  -29    1    7 303.386209 308.636011  14.299389     1.0771   0
  -29    1    8 1330.78143 1312.55727   34.47132     1.0777   0
  -29    1    9 136.328495 128.667458   8.666529     1.0790   0
  -29    1   10 1005.09239  999.87817   38.66806     1.0811   0
  -29    1   11 170.185814 150.125555  15.093401     1.0840   0
  -29    1   12 804.039983 801.662856  23.645527     1.0876   0
  -29    1   13  34.757103  26.395388  10.552984     1.0920  -2
  -29    1   14 465.398914 460.148475  23.860983     1.0972   0
  -29    1   15 118.269537  91.257593  35.796761     1.1031  -2
  -29    1   16  73.177052  70.853804  17.986198     1.1098   0
  -29    1   17  80.001667  60.543356   7.574979     1.1172   0
  -29    1   18 201.033581 172.509415  12.131753     1.1253   0
  -29    1   19   1.574709   2.753281   3.436012     1.1341  -2
  -29    1   20   9.252692  25.520515  13.748806     1.1435  -2
  -29    1   21 100.060870  59.801821  15.438443     1.1537  -4
  -29    1   22 304.567295 300.718370  25.141486     1.1644  -4
  -29    2    1 1059.92053 1087.53565   31.63818     1.0937   0
  -29    2    2 377.627091 372.593437  15.973214     1.0895   0
  -29    2    3 403.542954 403.087592  15.249804     1.0861   0
  -29    2    4  83.425448  84.489926  15.814283     1.0835   0
  -29    2    5  57.199014  66.582045   6.805107     1.0817   0
  -29    2    6   4.362161   6.308421   4.900495     1.0806  -2
  -29    2    7  28.590107  25.492922   5.923129     1.0803   0
  -29    2    8  72.902176  85.381817   7.838548     1.0809   0
  -29    2    9   5.621180   6.286214   4.882204     1.0822  -2
  -29    2   10 264.663445 271.428714  12.144591     1.0843   0
  -29    2   11  23.064551  12.591826   7.836317     1.0871  -2
  -29    2   12 510.425414 485.839503  18.672713     1.0908   0
  -29    2   13 232.173875 208.807968  17.242845     1.0952   0
  -29    2   14 570.178613 609.795535  24.270744     1.1003   0
  -29    2   15 783.143725 776.368371  28.028980     1.1063   0
  -29    2   16 646.081407 672.264272  25.645426     1.1129   0
  -29    2   17 1486.12167 1456.27601   67.70162     1.1203   0
  -29    2   18 673.631018 672.503850  24.913143     1.1283   0
  -29    2   19 903.136049 911.751449  28.407348     1.1371   0
  -29    2   20 1087.69579 1132.46562   48.64112     1.1465   0
  -29    2   21 462.887962 471.198806  30.856496     1.1566  -4
  -29    2   22 447.697939 443.032689  30.679704     1.1674  -4
  -29    3    1 850.522658 819.175185  24.112292     1.0989   0
  -29    3    2 390.612311 412.670714  16.474692     1.0948   0
  -29    3    3 967.531328 990.367747  30.039287     1.0914   0
  -29    3    4 321.688182 316.960109  14.722484     1.0888   0
  -29    3    5 1302.58302 1296.35849   44.52996     1.0869   0
  -29    3    6 817.764126 828.702130  26.240571     1.0859   0
  -29    3    7 1964.88941 1984.10280   49.80662     1.0856   0
  -29    3    8 401.444932 415.760445  20.905415     1.0862   0
  -29    3    9 1823.12240 1856.33335   47.30840     1.0875   0
  -29    3   10 144.414419 159.194493  12.067282     1.0895   0
  -29    3   11 1189.63801 1179.65589   33.48541     1.0924   0
  -29    3   12 111.745105 117.299066   9.743061     1.0960   0
  -29    3   13 384.305828 369.989471  15.990464     1.1004   0
  -29    3   14  94.239591  89.129644   8.163267     1.1056   0
  -29    3   15 412.625563 362.113137  18.331686     1.1114   0
  -29    3   16  14.209503   8.440550   6.528188     1.1180  -2
  -29    3   17 243.617646 241.352581  12.367449     1.1254   0
  -29    3   18   0.500784   3.071275   3.798485     1.1334  -2
  -29    3   19   1.023696   4.081799   4.572917     1.1421  -2
  -29    3   20  10.791620   8.269920   7.956338     1.1515  -6
  -29    3   21  80.422042  74.000703  15.421259     1.1616  -4
  -29    4    1  25.633913  31.827861   8.284791     1.1062   0
  -29    4    2 964.030075 969.502977  27.253408     1.1021   0
  -29    4    3  13.760753  29.625891   6.486121     1.0987   0
  -29    4    4 515.305949 526.713171  18.041219     1.0961   0
  -29    4    5  29.806045  19.126590   6.465501     1.0943  -2
  -29    4    6 188.710745 178.325378  10.340007     1.0933   0
  -29    4    7   6.281283   3.615861   3.830919     1.0930  -2
  -29    4    8  18.242662  33.107373   8.652469     1.0935   0
  -29    4    9   0.671551   7.292756   8.247185     1.0948  -2
  -29    4   10 159.104189 155.568933  10.646419     1.0969   0
  -29    4   11   2.987213   3.854794   4.564391     1.0997  -2
  -29    4   12 364.868526 346.793359  15.694560     1.1033   0
  -29    4   13   2.656672   4.738656   5.270965     1.1077  -2
  -29    4   14 504.092433 498.239733  18.750370     1.1128   0
  -29    4   15  39.068150  25.296964   8.325750     1.1186   0
  -29    4   16 863.902535 818.904214  37.860272     1.1252   0
  -29    4   17 202.577070 184.651891  10.899496     1.1325   0
  -29    4   18 936.262854 882.894686  27.259356     1.1405   0
  -29    4   19   0.446318   9.509844   7.438915     1.1492  -2
  -29    4   20 1313.67752 1349.32671   54.55721     1.1585  -4
  -29    4   21  12.044799   4.359296   5.058517     1.1685  -6
  -29    5    1 484.808958 480.411821  16.901323     1.1155   0
  -29    5    2 147.420574 142.637667   9.313489     1.1114   0
  -29    5    3 793.272498 776.226276  23.356547     1.1081   0
  -29    5    4 216.416886 212.829575  10.922231     1.1055   0
  -29    5    5 1205.45610 1240.62602   33.16785     1.1037   0
  -29    5    6 256.222921 267.891220  16.824493     1.1027   0
  -29    5    7 1986.10177 2017.44546   50.42556     1.1024   0
  -29    5    8 161.279965 168.661296  17.704157     1.1029   0
  -29    5    9 734.918186 699.871925  23.392401     1.1042   0
  -29    5   10 168.567298 182.961627  14.343852     1.1063   0
  -29    5   11 1147.34126 1143.49778   33.11646     1.1091   0
  -29    5   12 359.532375 352.321829  15.639275     1.1127   0
  -29    5   13 1013.67417 1019.48557   30.10472     1.1170   0
  -29    5   14 117.825416 109.150273  11.862649     1.1220   0
  -29    5   15 636.686831 631.413736  21.693049     1.1278   0
  -29    5   16  58.863642  43.130823   6.977587     1.1344   0
  -29    5   17 124.322475 114.024612   8.850542     1.1416   0
  -29    5   18   0.410061   2.318504   2.988166     1.1495  -2
  -29    5   19  47.381188  44.261301  15.633922     1.1581  -6
  -29    5   20   2.105962  11.921139   9.477939     1.1674  -6
  -29    6    1 301.120996 311.704262  14.928290     1.1267   0
  -29    6    2 320.184903 312.609702  13.131917     1.1227   0
  -29    6    3 343.916684 339.731590  13.855807     1.1194   0
  -29    6    4  82.961429  66.130482   8.561875     1.1169   0
  -29    6    5 219.666407 215.152656  12.144740     1.1151   0
  -29    6    6  47.467381  48.071584   9.260336     1.1141   0
  -29    6    7   3.295807   8.790400   9.881620     1.1138  -2
  -29    6    8  14.132756  14.822843   7.120954     1.1143  -2
  -29    6    9 149.125185 146.667535  10.347393     1.1156   0
  -29    6   10 374.336916 372.854495  16.408949     1.1176   0
  -29    6   11 271.693394 290.224851  14.220428     1.1204   0
  -29    6   12 290.150246 280.228663  23.749124     1.1239   0
  -29    6   13 199.941312 189.309619  29.092045     1.1282   0
  -29    6   14 499.997004 492.453510  18.495756     1.1332   0
  -29    6   15 287.824981 279.690026  13.735621     1.1390   0
  -29    6   16 597.236411 599.627512  20.814541     1.1454   0
  -29    6   17 416.287595 399.536880  25.547942     1.1526  -4
  -29    6   18 642.561035 659.237835  21.612749     1.1604  -4
  -29    6   19 268.534762 246.765392  23.394714     1.1690  -4
  -29    7    1  44.003090  44.558874   6.740388     1.1399   0
  -29    7    2 872.842086 851.453784  26.897015     1.1359   0
  -29    7    3 220.416278 210.466839  11.102377     1.1327   0
  -29    7    4 1242.87918 1269.08129   35.26457     1.1302   0
  -29    7    5 659.750308 676.654333  22.820553     1.1284   0
  -29    7    6 1647.32724 1584.98725   44.64198     1.1274   0
  -29    7    7 502.830891 504.586073  23.674938     1.1271   0
  -29    7    8 1492.62820 1468.03020   39.62208     1.1276   0
  -29    7    9 199.168195 196.951333  12.071594     1.1289   0
  -29    7   10 751.273527 780.084309  25.130911     1.1309   0
  -29    7   11 214.635476 201.088598  12.100873     1.1337   0
  -29    7   12 1122.89741 1074.29607   34.37268     1.1371   0
  -29    7   13 116.329946 108.070189  10.935284     1.1414   0
  -29    7   14 782.391259 765.617099  28.371824     1.1463   0
  -29    7   15  65.655379  51.254337  10.570679     1.1520  -4
  -29    7   16 130.323562 140.800021   9.921571     1.1584  -4
  -29    7   17  74.489995  66.196737   7.553632     1.1655  -4
  -29    7   18  14.936344   9.122950   8.386405     1.1732  -6
  -29    8    1 681.393453 677.097140  22.477708     1.1549  -4
  -29    8    2  24.293100  27.232920   6.870752     1.1510  -4
  -29    8    3 299.042304 306.643383  14.347041     1.1478   0
  -29    8    4   3.578644   4.574883   5.152200     1.1453  -2
  -29    8    5  34.911655  30.386758   7.573740     1.1436   0
  -29    8    6  27.499264  12.107994   9.345130     1.1426  -2
  -29    8    7   1.411429   4.547555   5.161106     1.1423  -2
  -29    8    8   5.249931  12.351554  10.277155     1.1428  -2
  -29    8    9 182.156189 176.980437  11.482811     1.1440   0
  -29    8   10 101.620804 126.615843  12.205494     1.1460   0
  -29    8   11 467.612563 491.805823  35.967935     1.1487   0
  -29    8   12 175.814534 165.426166  10.965702     1.1522  -4
  -29    8   13 890.879385 880.161843  25.184940     1.1564  -4
  -29    8   14   2.068245   9.109468   5.903038     1.1613  -6
  -29    8   15 1231.96324 1238.99689   34.05247     1.1669  -4
  -29    9    1 103.738216 123.507607  14.387835     1.1717  -4
  -29    9    2 1281.46917 1325.10785   38.28672     1.1678  -4
  -29    9    3 101.747124 112.681158   9.106543     1.1647  -4
  -29    9    4 1350.12544 1353.23266   36.68683     1.1622  -4
  -29    9    5  86.437667  63.293217  20.731763     1.1605  -4
  -29    9    6 1165.45489 1159.20088   32.83277     1.1595  -4
  -29    9    7  82.412298  91.613821   8.917045     1.1593  -4
  -29    9    8 1378.66324 1347.10112   39.45553     1.1598  -4
  -29    9    9 127.367736 159.336257  13.847182     1.1610  -4
  -29    9   10 1146.52947 1181.03387   39.55384     1.1629  -4
  -29    9   11  11.584977   8.994024   6.412563     1.1656  -6
  -29    9   12 1117.12162 1153.19325   43.59643     1.1690  -4
  -29    9   13  51.441889  36.673451  14.612691     1.1731  -6
  -29   10    4   8.441002  13.384350  10.245778     1.1808  -6
  -29   10    5  10.824531   7.033417   7.075979     1.1791  -6
  -29   10    6   8.615729   4.638512   5.149094     1.1782  -6
  -29   10    7  49.881143  49.563577  19.498018     1.1779  -6
  -29   10    8  41.184769  38.735310   8.451587     1.1784  -4
  -29   10    9  67.216710 105.481424  18.547307     1.1796  -4
  -29   10   10  20.127786  10.445752   8.802065     1.1815  -6
  -28    0    2 1792.26827 1780.32928   44.82770     1.0476   0
  -28    0    4 2143.25268 2093.69737   64.17420     1.0417   0
  -28    0    6 1069.52408 1065.77205   33.14868     1.0391   0
  -28    0    8 1428.07649 1384.07545   39.80185     1.0398   0
  -28    0   10 1585.78383 1622.29534   44.27568     1.0437   0
  -28    0   12 784.959437 756.706448  27.076616     1.0508   0
  -28    0   14 507.935807 562.986940  48.159980     1.0611   0
  -28    0   16  42.994050  59.655100  16.360009     1.0745   0
  -28    0   18  75.723177  94.020176  15.976915     1.0909   0
  -28    0   20  30.858870  34.010170  13.950927     1.1101  -2
  -28    0   22 618.360257 566.861496  34.775002     1.1319   0
  -28    0   24 538.099754 523.207070  33.228815     1.1563  -4
  -28    1    1 461.795647 468.847637  20.270616     1.0528   0
  -28    1    2 530.282437 563.712283  18.308224     1.0487   0
  -28    1    3 268.727242 279.243915  11.189799     1.0454   0
  -28    1    4  19.002672  42.727506   5.987270     1.0428   0
  -28    1    5   3.197419   8.288211   5.148466     1.0411  -2
  -28    1    6  47.874746  48.286874  11.668789     1.0402   0
  -28    1    7  76.393195  76.935121   7.288427     1.0401   0
  -28    1    8  70.060659  69.839315   6.797969     1.0409   0
  -28    1    9 367.163111 368.932024  14.220147     1.0424   0
  -28    1   10 228.553221 224.656469  10.847086     1.0448   0
  -28    1   11 799.456035 791.562576  23.499963     1.0480   0
  -28    1   12 375.083461 391.232609  14.551508     1.0519   0
  -28    1   13 1442.47790 1439.18005   36.77259     1.0567   0
  -28    1   14 157.573038 143.112197  14.181914     1.0622   0
  -28    1   15 1375.60888 1351.33917   82.78413     1.0685   0
  -28    1   16 159.301667 162.450772  20.321010     1.0756   0
  -28    1   17 1439.46190 1390.00046   63.08553     1.0834   0
  -28    1   18 188.651345 194.291190  11.575536     1.0919   0
  -28    1   19 1332.94425 1336.97605   35.71117     1.1012   0
  -28    1   20 581.959028 588.826672  26.060144     1.1111   0
  -28    1   21 447.837395 446.841153  17.264986     1.1217   0
  -28    1   22 178.782821 177.087834  12.877089     1.1329   0
  -28    1   23 571.696512 551.062562  22.699277     1.1448   0
  -28    1   24   4.171183  15.734181  17.663181     1.1573  -6
  -28    1   25 361.291614 391.326788  29.012572     1.1704  -4
  -28    2    1 972.259633 978.577202  26.194473     1.0561   0
  -28    2    2 1193.15614 1162.02129   29.98361     1.0520   0
  -28    2    3 1583.80986 1628.41697   43.68136     1.0486   0
  -28    2    4 1965.06530 2033.86895   50.09048     1.0461   0
  -28    2    5 1117.75191 1147.51938   29.69033     1.0444   0
  -28    2    6 2175.55087 2216.26220   51.96762     1.0435   0
  -28    2    7 1085.97563 1122.21994   43.83303     1.0434   0
  -28    2    8 1419.73655 1423.76279   41.79414     1.0442   0
  -28    2    9 1380.43820 1389.72123   35.83427     1.0457   0
  -28    2   10 719.034640 698.538549  21.342604     1.0481   0
  -28    2   11 394.041995 416.877374  15.913716     1.0512   0
  -28    2   12 445.292258 409.845346  16.765672     1.0552   0
  -28    2   13 149.504959 146.965107  11.730997     1.0599   0
  -28    2   14 214.169388 205.057332  12.013881     1.0655   0
  -28    2   15  21.309291  33.069041  10.666015     1.0718   0
  -28    2   16  89.676247  72.826936  10.372110     1.0788   0
  -28    2   17  66.743310  50.472982   8.773051     1.0866   0
  -28    2   18  18.499516  10.852704   8.647198     1.0951  -2
  -28    2   19  88.386407  69.303982   7.777051     1.1043   0
  -28    2   20  30.397037  22.886313   9.882413     1.1142  -2
  -28    2   21 434.022856 417.933170  43.813373     1.1247   0
  -28    2   22 226.519151 220.732346  13.861209     1.1360   0
  -28    2   23 260.560068 260.986415  15.190669     1.1478   0
  -28    2   24 704.539963 741.651033  26.321201     1.1603  -4
  -28    2   25 383.291329 410.250150  29.199938     1.1733  -4
  -28    3    1  29.921734  42.105099   7.197619     1.0615   0
  -28    3    2 410.403534 422.620639  17.181877     1.0574   0
  -28    3    3 105.139275 105.069350  12.852668     1.0541   0
  -28    3    4 147.807332 149.580804   9.210586     1.0516   0
  -28    3    5   1.386720   4.417951   4.234451     1.0499  -2
  -28    3    6 155.102600 162.792625  14.621333     1.0490   0
  -28    3    7  71.773335  58.846978  10.663636     1.0489   0
  -28    3    8  32.949400  30.233593   7.791458     1.0497   0
  -28    3    9 170.391360 165.523649  11.014741     1.0512   0
  -28    3   10 510.722986 465.926437  21.635715     1.0535   0
  -28    3   11 242.873186 252.115418  11.509313     1.0567   0
  -28    3   12 1217.15283 1248.83446   38.94878     1.0606   0
  -28    3   13 281.047280 299.917022  14.522131     1.0653   0
  -28    3   14 1407.36482 1395.99652   37.77155     1.0708   0
  -28    3   15 664.274035 706.699073  21.558555     1.0771   0
  -28    3   16 1156.28970 1136.79289   32.20573     1.0841   0
  -28    3   17 363.668407 367.884489  15.936286     1.0918   0
  -28    3   18 1230.55606 1240.61611   37.07627     1.1003   0
  -28    3   19 151.811248 139.022682   8.600935     1.1095   0
  -28    3   20 1182.97503 1199.62843  138.93296     1.1193   0
  -28    3   21  54.845575  55.836391  15.735718     1.1298   0
  -28    3   22 1133.44272 1107.11826   51.69037     1.1410   0
  -28    3   23  66.362480  76.884892  17.565202     1.1528  -4
  -28    3   24 360.552890 373.416264  29.374913     1.1652  -4
  -28    3   25  27.745562  36.155963  14.836375     1.1782  -6
  -28    4    1 2147.97439 2148.32117   51.54447     1.0691   0
  -28    4    2 124.615770 131.442432   8.928033     1.0650   0
  -28    4    3 2229.39295 2290.10180   55.73428     1.0617   0
  -28    4    4   1.698026  16.573844  11.775641     1.0592  -2
  -28    4    5 3406.65812 3481.05256   78.91453     1.0575   0
  -28    4    6   2.487669  35.638309  11.035312     1.0566   0
  -28    4    7 3517.56174 3592.34895   81.22489     1.0566   0
  -28    4    8  51.852162  66.043903   9.292357     1.0573   0
  -28    4    9 2848.01094 2837.09980   66.48836     1.0588   0
  -28    4   10  30.520734  43.584204   9.009291     1.0611   0
  -28    4   11 919.693400 879.339017  62.057985     1.0643   0
  -28    4   12  16.316278  10.061915   7.803140     1.0682  -2
  -28    4   13 668.828915 640.863025  22.252175     1.0729   0
  -28    4   14  25.197696  21.842414   5.521051     1.0783   0
  -28    4   15 550.860871 555.138694  22.533224     1.0845   0
  -28    4   16   0.060571  20.351908   8.257446     1.0915  -2
  -28    4   17  56.556834  44.962356   6.678180     1.0992   0
  -28    4   18   0.231146   2.473206   2.693320     1.1076  -2
  -28    4   19  27.878171  27.888537   9.642587     1.1167  -2
  -28    4   20  32.919396  28.763410   8.743161     1.1265   0
  -28    4   21 184.724068 193.091648  21.652899     1.1369   0
  -28    4   22   2.755804  16.137151  12.039722     1.1480  -2
  -28    4   23 694.400712 755.554821  41.029146     1.1598  -4
  -28    4   24   2.647317   3.171352   3.940348     1.1721  -6
  -28    5    1  97.844868  79.777343   7.704748     1.0787   0
  -28    5    2 107.128345 108.970672  15.491778     1.0746   0
  -28    5    3   8.213496  19.064299   6.911777     1.0714  -2
  -28    5    4 150.330276 141.186650  20.095146     1.0689   0
  -28    5    5   0.285334   5.022779   5.690623     1.0672  -2
  -28    5    6   2.687007   6.594824   5.530073     1.0664  -2
  -28    5    7  15.217490  14.271020   7.409224     1.0663  -2
  -28    5    8 683.534740 649.515923  33.989021     1.0670   0
  -28    5    9  55.911520  43.453676   7.296275     1.0685   0
  -28    5   10 833.715437 833.763010  29.208695     1.0708   0
  -28    5   11  69.616792  94.837385  11.839105     1.0739   0
  -28    5   12 1215.05150 1215.35467   43.45169     1.0778   0
  -28    5   13  61.928773  89.271573   8.952982     1.0824   0
  -28    5   14 928.257927 928.118760  28.431801     1.0879   0
  -28    5   15  53.924096  44.862229   7.594509     1.0940   0
  -28    5   16 1412.44588 1360.13416   39.98789     1.1009   0
  -28    5   17 253.093336 254.699557  11.700133     1.1085   0
  -28    5   18 1851.11021 1852.79751   52.67743     1.1169   0
  -28    5   19  89.026339  96.903869   7.269343     1.1259   0
  -28    5   20 1330.01316 1407.85976   57.41149     1.1356   0
  -28    5   21 204.558620 186.842791  22.465977     1.1460   0
  -28    5   22 1357.15521 1367.74614   55.70471     1.1570  -4
  -28    5   23 100.885704 137.058803  19.503967     1.1686  -4
  -28    5   24 740.940573 723.732247  38.679959     1.1809  -4
  -28    6    1 786.739398 830.640234  26.267668     1.0903   0
  -28    6    2 485.250275 485.715584  19.095197     1.0863   0
  -28    6    3 1282.22531 1272.19910   35.41393     1.0831   0
  -28    6    4 1174.52201 1226.62640   34.65141     1.0807   0
  -28    6    5 2050.42627 2079.22355   51.85295     1.0790   0
  -28    6    6 1106.87994 1119.19465   41.68807     1.0781   0
  -28    6    7 1791.00127 1832.04509   50.38145     1.0781   0
  -28    6    8 774.924874 771.829606  24.972459     1.0788   0
  -28    6    9 941.104801 926.760601  43.626998     1.0803   0
  -28    6   10 402.582774 369.564840  16.245110     1.0826   0
  -28    6   11 325.520790 324.076403  13.492606     1.0856   0
  -28    6   12 509.746874 501.364161  17.412863     1.0894   0
  -28    6   13 623.074489 622.197416  24.296188     1.0940   0
  -28    6   14 181.479191 188.096858  16.062221     1.0994   0
  -28    6   15  73.860363  59.279706   6.917263     1.1055   0
  -28    6   16   4.817626   7.979403   8.525707     1.1123  -2
  -28    6   17  18.883304  18.231064   5.631637     1.1199   0
  -28    6   18  49.592434  15.178343  13.302447     1.1281  -2
  -28    6   19   9.833775   4.613943   4.955581     1.1371  -2
  -28    6   20  18.604709  11.486281   9.716873     1.1467  -2
  -28    6   21 264.848701 218.833896  22.809813     1.1569  -4
  -28    6   22 115.060746  85.536469  17.209470     1.1679  -4
  -28    6   23 448.647798 487.166270  31.827531     1.1794  -4
  -28    7    1 448.269805 456.964565  17.725471     1.1039   0
  -28    7    2 229.494912 226.583007  12.446873     1.1000   0
  -28    7    3 239.282505 240.035728  12.949524     1.0968   0
  -28    7    4   9.112343  12.611372   7.885422     1.0944  -2
  -28    7    5   8.315266   4.519318   4.387335     1.0928  -2
  -28    7    6   5.053190  11.617735   7.174751     1.0919  -2
  -28    7    7 116.948631 124.513505   9.735345     1.0918   0
  -28    7    8   4.711502  12.065894   7.845305     1.0925  -2
  -28    7    9 728.318667 709.909419  24.147815     1.0940   0
  -28    7   10 383.316601 383.709859  21.017604     1.0963   0
  -28    7   11 812.337507 817.162730  25.980835     1.0993   0
  -28    7   12 267.348788 276.687865  14.184012     1.1031   0
  -28    7   13 803.289823 795.689927  25.690863     1.1076   0
  -28    7   14 112.782249 121.967038   8.502741     1.1129   0
  -28    7   15 1247.29773 1179.59971   31.67024     1.1189   0
  -28    7   16 320.187871 309.052381  14.388413     1.1257   0
  -28    7   17 1391.57736 1355.43843   52.97930     1.1331   0
  -28    7   18 290.124360 294.651262  13.855707     1.1413   0
  -28    7   19 865.259654 918.586858  44.862725     1.1501  -4
  -28    7   20 453.009969 438.454269  32.228700     1.1596  -4
  -28    7   21 1072.80658 1106.64406   49.19925     1.1698  -4
  -28    7   22 342.241739 377.274297  28.288715     1.1806  -4
  -28    8    1  40.796470  38.907971   7.209878     1.1194   0
  -28    8    2 1385.89691 1376.60722   37.40144     1.1155   0
  -28    8    3 278.076627 289.187230  14.227830     1.1124   0
  -28    8    4 1726.04472 1709.24895   52.44611     1.1100   0
  -28    8    5 424.423411 453.980579  18.200662     1.1084   0
  -28    8    6 1391.02411 1392.19466   43.85468     1.1076   0
  -28    8    7 156.545175 154.743959  14.174842     1.1075   0
  -28    8    8 1538.23531 1562.41569   41.36026     1.1082   0
  -28    8    9  51.298040  54.170910  16.189049     1.1096   0
  -28    8   10 1076.44123 1085.13656   29.67827     1.1118   0
  -28    8   11  19.318752  12.452623   8.476635     1.1148  -2
  -28    8   12 431.171522 437.448042  16.087319     1.1186   0
  -28    8   13   6.901493  13.160535   6.313328     1.1230  -2
  -28    8   14 213.072574 196.531658  10.353242     1.1283   0
  -28    8   15   3.654056   4.810149   5.203751     1.1342  -2
  -28    8   16   3.830163   3.489248   4.178968     1.1409  -2
  -28    8   17   3.561662   2.726679   2.955980     1.1482  -2
  -28    8   18 129.192788 122.805065  10.530001     1.1563  -4
  -28    8   19   3.748203   8.358994   8.145720     1.1650  -6
  -28    8   20 101.233865 104.916020  16.989058     1.1744  -4
  -28    9    1 622.390658 631.415388  21.616384     1.1367   0
  -28    9    2  15.067533   5.991930   5.439331     1.1329  -2
  -28    9    3 182.278369 190.142359  11.804622     1.1298   0
  -28    9    4   0.150891   3.930864   3.817338     1.1275  -2
  -28    9    5  43.606534  26.869918   9.570003     1.1259  -2
  -28    9    7 155.945655 146.652830  10.405470     1.1250   0
  -28    9    8   0.694288   7.627967   7.781313     1.1256  -2
  -28    9    9 244.645021 258.319664  14.939988     1.1271   0
  -28    9   10 113.950968 114.393232   9.431147     1.1293   0
  -28    9   11 406.974998 401.344455  15.266293     1.1322   0
  -28    9   12   8.799688   6.375255   4.917414     1.1359  -2
  -28    9   13 1333.05913 1329.12285   34.74394     1.1403   0
  -28    9   14 112.740191 104.980789  12.162518     1.1454   0
  -28    9   15 747.052787 712.562953  26.344663     1.1513  -4
  -28    9   16 190.190093 157.963227  12.992499     1.1578  -4
  -28    9   17 1095.52762 1089.20278   49.62075     1.1651  -4
  -28    9   18  77.550627  65.357058  16.960474     1.1730  -4
  -28    9   19 1304.66877 1354.66352   54.45279     1.1816  -4
  -28   10    1 424.720037 423.117970  19.518672     1.1557  -4
  -28   10    2 1108.11077 1167.30688   35.46548     1.1520  -4
  -28   10    3 592.793372 614.740756  23.982589     1.1489   0
  -28   10    4 971.144008 949.789834  54.967962     1.1466   0
  -28   10    5 302.372785 295.325385  43.007730     1.1451   0
  -28   10    6 781.300233 771.419845  27.477785     1.1443   0
  -28   10    7 243.686159 232.686464  14.641375     1.1442   0
  -28   10    8 883.908315 903.420742  27.210449     1.1449   0
  -28   10    9 271.070938 246.709216  21.438105     1.1463   0
  -28   10   10 829.171760 843.674932  29.334597     1.1484   0
  -28   10   11 368.568235 335.280395  27.876641     1.1513  -4
  -28   10   12 287.023585 274.805938  13.317516     1.1549  -4
  -28   10   13  53.419631  67.222627  10.047738     1.1593  -4
  -28   10   14 126.401026 134.222033  12.100806     1.1643  -4
  -28   10   15   5.380250  18.966320  21.149950     1.1701  -6
  -28   10   16  99.004426  85.667824  15.776909     1.1765  -4
  -28   10   17   1.310080   7.006683   7.307428     1.1837  -6
  -28   11    1 220.157821 236.083516  23.284839     1.1764  -4
  -28   11    2 427.106489 433.120766  19.524620     1.1727  -4
  -28   11    3 231.367113 247.981458  14.901375     1.1697  -4
  -28   11    4  21.303152  27.843761   8.537157     1.1675  -4
  -28   11    5   0.731611   4.061162   4.571430     1.1659  -6
  -28   11    6  25.628253  24.986008  14.830014     1.1651  -6
  -28   11    7  80.545490  89.046700  10.498393     1.1651  -4
  -28   11    8  26.083690   9.270877   7.109636     1.1657  -6
  -28   11    9 108.371029  98.249802  22.821049     1.1671  -4
  -28   11   10 564.687858 589.687501  22.904488     1.1692  -4
  -28   11   11 210.674559 233.332499  12.317071     1.1721  -4
  -28   11   12 901.453052 905.048220  45.690013     1.1756  -4
  -28   11   13 185.541537 168.834783  21.793837     1.1799  -4
  -27    0    1 853.291937 858.239626  26.124582     1.0140   0
  -27    0    3  35.088193  49.065254   7.388224     1.0067   0
  -27    0    5  18.365722  26.217109   7.962005     1.0026   0
  -27    0    7 223.976222 203.988318  13.506502     1.0020   0
  -27    0    9 1687.86582 1659.92892   44.77053     1.0048   0
  -27    0   11 2148.26880 2104.33794   70.04304     1.0109   0
  -27    0   13 2441.93107 2420.84533  163.17777     1.0204   0
  -27    0   15 2716.65160 2720.00396   64.23666     1.0330   0
  -27    0   17 1727.41218 1793.82826   55.36219     1.0488   0
  -27    0   19 2270.81651 2221.78075   53.60567     1.0675   0
  -27    0   21 1392.87543 1389.42217   78.47057     1.0890   0
  -27    0   23 425.429188 415.991762  21.572103     1.1132   0
  -27    0   25 1125.02295 1163.14648   51.51606     1.1398   0
  -27    0   27 129.470246 201.504968  22.788499     1.1688  -4
  -27    1    1 342.242118 343.465703  13.000496     1.0151   0
  -27    1    2 1862.45618 1904.94291   44.89742     1.0111   0
  -27    1    3 595.836538 609.602220  19.080326     1.0078   0
  -27    1    4 2790.92397 2839.16513   64.61007     1.0054   0
  -27    1    5 254.945126 262.131433  10.791504     1.0038   0
  -27    1    6 2079.18463 2138.58934   52.89669     1.0031   0
  -27    1    7 835.487072 828.563340  24.250916     1.0032   0
  -27    1    8 1683.73212 1661.20116   41.61322     1.0041   0
  -27    1    9 218.217114 220.446504  12.134595     1.0059   0
  -27    1   10 1659.25409 1674.22099   41.37166     1.0086   0
  -27    1   11 129.829177 131.789738   8.519197     1.0121   0
  -27    1   12 685.336426 683.065112  21.066842     1.0164   0
  -27    1   13   6.251586  15.623959   5.650853     1.0215  -2
  -27    1   14 117.252144 125.538899   9.220219     1.0274   0
  -27    1   15   3.022981   5.883326   5.301813     1.0341  -2
  -27    1   16   2.525712   4.548067   5.059228     1.0416  -2
  -27    1   17   1.705182   4.943767   5.522373     1.0499  -2
  -27    1   18  73.575102  69.329592   5.771452     1.0589   0
  -27    1   19  30.196803  37.835653   5.251766     1.0686   0
  -27    1   20 268.245860 294.844577  13.973828     1.0790   0
  -27    1   21 104.246560  86.664468   7.847206     1.0901   0
  -27    1   22 492.765968 494.494054  17.264325     1.1018   0
  -27    1   23 126.400926 126.866326   8.925274     1.1142   0
  -27    1   24 1473.29480 1530.77322   39.10310     1.1272   0
  -27    1   25 264.361980 253.529755  42.825320     1.1408   0
  -27    1   26 1112.14745 1129.42380   35.29976     1.1550  -4
  -27    1   27 187.618336 211.334277  14.321018     1.1698  -4
  -27    2    1  42.637161  53.313221   5.503752     1.0185   0
  -27    2    2 281.603185 295.441043  11.544820     1.0145   0
  -27    2    3  44.465741  56.715395   5.507189     1.0112   0
  -27    2    4   0.525421   8.011407   6.844662     1.0088  -2
  -27    2    5  71.683174  84.013909   7.223493     1.0072   0
  -27    2    6 448.861887 460.654067  18.050306     1.0065   0
  -27    2    7 359.309527 372.330727  21.252886     1.0066   0
  -27    2    8 417.860251 403.563444  14.945028     1.0076   0
  -27    2    9 851.340955 819.655994  23.814389     1.0094   0
  -27    2   10 483.039803 501.469906  23.030721     1.0120   0
  -27    2   11 1735.02249 1747.23446   42.88497     1.0155   0
  -27    2   12 1644.54355 1646.57368   40.93943     1.0198   0
  -27    2   13 1635.26190 1598.02856   39.95270     1.0249   0
  -27    2   14 1567.05504 1532.01241   53.17674     1.0308   0
  -27    2   15 1188.13240 1192.16351   40.22549     1.0375   0
  -27    2   16 812.866297 796.403705  23.361173     1.0449   0
  -27    2   17 1061.71512 1095.24345   29.72718     1.0532   0
  -27    2   18  986.55205 1010.38160   35.56611     1.0621   0
  -27    2   19 884.659770 849.378542  36.357704     1.0718   0
  -27    2   20 838.665900 869.633627  26.492541     1.0822   0
  -27    2   21 673.353050 676.494064  21.201831     1.0932   0
  -27    2   22 544.591245 541.839634  19.789643     1.1049   0
  -27    2   23 919.205120 908.843467  40.755201     1.1173   0
  -27    2   24  63.328042  66.047538   7.415932     1.1303   0
  -27    2   25 283.303786 286.647703  16.175153     1.1439   0
  -27    2   26  20.265748  30.187991  16.963613     1.1580  -6
  -27    2   27  41.304204  30.810233  11.756987     1.1727  -6
  -27    3    1 2637.39804 2603.86644   60.55922     1.0241   0
  -27    3    2 561.368873 610.491137  21.652569     1.0201   0
  -27    3    3 3170.19186 3192.45188   72.51433     1.0169   0
  -27    3    4 382.014599 374.379533  25.954895     1.0145   0
  -27    3    5 2746.78089 2677.40864   61.89061     1.0129   0
  -27    3    6 745.059604 779.084690  23.264516     1.0122   0
  -27    3    7 2246.25625 2263.88040   53.44821     1.0123   0
  -27    3    8 652.564386 664.313585  20.626514     1.0132   0
  -27    3    9 1633.66469 1560.28923   40.00061     1.0150   0
  -27    3   10 115.381594 105.524548   7.618202     1.0177   0
  -27    3   11 326.965867 304.432655  12.796640     1.0211   0
  -27    3   12 258.427627 253.015901  11.458704     1.0254   0
  -27    3   13 163.284594 157.568171  13.225072     1.0305   0
  -27    3   14   5.441772   5.956175   5.654835     1.0363  -2
  -27    3   15  34.942576  33.640559   9.236907     1.0430   0
  -27    3   16   0.607313   5.562688   4.215401     1.0504  -2
  -27    3   17  46.941997  37.015470   5.710368     1.0586   0
  -27    3   18  51.047102  60.397627   6.546264     1.0675   0
  -27    3   19 415.985873 377.741887  28.457742     1.0771   0
  -27    3   20 198.862893 202.139437  15.203755     1.0875   0
  -27    3   21 756.429023 775.446408  23.070540     1.0985   0
  -27    3   22  56.438262  59.405278  11.640238     1.1101   0
  -27    3   23 767.717046 785.530166  39.234293     1.1224   0
  -27    3   24 456.769571 502.760323  22.872269     1.1353   0
  -27    3   25 826.067720 850.396336  80.006347     1.1489   0
  -27    3   26 353.292672 386.163468  18.865698     1.1629  -4
  -27    3   27 870.871966 918.800000  44.704769     1.1776  -4
  -27    4    1   0.648302   3.798287   3.674301     1.0320  -2
  -27    4    2   3.151734  13.595311   7.058019     1.0279  -2
  -27    4    3  36.324743  20.496976   5.661609     1.0247   0
  -27    4    4  53.533256  47.358302   7.445689     1.0224   0
  -27    4    5  43.601706  32.293469   8.175097     1.0208   0
  -27    4    6 246.248352 233.476246  14.606595     1.0201   0
  -27    4    7  31.124830  44.049481   6.758530     1.0202   0
  -27    4    8 1206.10450 1171.86547   36.03155     1.0211   0
  -27    4    9 158.565515 168.798433  12.721033     1.0229   0
  -27    4   10 1329.22007 1344.70203   48.79445     1.0255   0
  -27    4   11  28.542096  42.178790   9.105420     1.0289   0
  -27    4   12 2334.10651 2368.30339   56.35818     1.0332   0
  -27    4   13  82.002611  83.226110   8.221278     1.0382   0
  -27    4   14 3318.81580 3272.07441   74.85674     1.0441   0
  -27    4   15  65.703092  65.924114  11.008628     1.0507   0
  -27    4   16 1638.88132 1660.22633   61.38816     1.0580   0
  -27    4   17  22.578734  19.284216   6.556194     1.0662  -2
  -27    4   18 1974.22563 1935.46020   47.09262     1.0750   0
  -27    4   19  10.495734  15.963746   5.596328     1.0846  -2
  -27    4   20 1896.57507 1954.85776   55.47174     1.0948   0
  -27    4   21  62.122202  67.846026  11.051884     1.1058   0
  -27    4   22 866.939210 912.463574  31.422396     1.1173   0
  -27    4   23   1.595738   2.956426   3.735104     1.1296  -2
  -27    4   24 557.691948 570.835187  23.198756     1.1424   0
  -27    4   25   6.890772  10.266101   9.117977     1.1558  -6
  -27    4   26  75.688934  50.498427  15.872575     1.1698  -4
  -27    5    1 2038.53598 2020.99782   49.86561     1.0419   0
  -27    5    2 212.640686 214.894903  11.807563     1.0379   0
  -27    5    3 2523.16787 2562.72510   60.60135     1.0348   0
  -27    5    4 190.873499 185.887784  15.934369     1.0324   0
  -27    5    5 2296.62509 2263.35168   62.40232     1.0309   0
  -27    5    6 992.171382 985.582795  29.283543     1.0302   0
  -27    5    7 1769.42623 1746.90401   64.87774     1.0303   0
  -27    5    8  53.710860  39.435043   6.276003     1.0312   0
  -27    5    9 1285.38532 1270.15030   35.37808     1.0330   0
  -27    5   10  62.778136  56.815852   8.876532     1.0355   0
  -27    5   11 639.877624 617.691697  19.771633     1.0389   0
  -27    5   12 183.398380 191.070931  10.615290     1.0431   0
  -27    5   13  45.726881  42.272638   6.279159     1.0481   0
  -27    5   14  21.929454  18.863880   5.687732     1.0539   0
  -27    5   15  93.820575  87.763388   8.683763     1.0605   0
  -27    5   16   1.251040   4.109078   4.900164     1.0678  -2
  -27    5   17  75.142068  78.325335   7.425086     1.0758   0
  -27    5   18   1.466821   3.946313   4.692937     1.0846  -2
  -27    5   19 193.598845 181.428327   9.861082     1.0941   0
  -27    5   20  40.856133  30.193443   8.852905     1.1042   0
  -27    5   21 450.898030 437.426562  20.794218     1.1151   0
  -27    5   22  16.567253  12.270890  12.805645     1.1266  -2
  -27    5   23 1064.07770 1089.67533   35.09934     1.1387   0
  -27    5   24  39.563867  41.515076  17.187329     1.1514  -6
  -27    5   25 883.880118 906.323767  44.847689     1.1647  -4
  -27    5   26  79.166332  64.481028  16.428776     1.1786  -4
  -27    6    1  91.815230  72.344971   9.153468     1.0540   0
  -27    6    2   3.509189   4.144271   4.812743     1.0500  -2
  -27    6    3   1.601529   3.768563   3.985885     1.0469  -2
  -27    6    4  10.599656   7.389711   5.876916     1.0446  -2
  -27    6    5   4.813337   8.850674   5.498895     1.0430  -2
  -27    6    6 103.732406 115.004404   9.075514     1.0423   0
  -27    6    7 513.947911 521.318534  19.505619     1.0425   0
  -27    6    8 555.677564 579.174155  20.915825     1.0434   0
  -27    6    9 876.090458 845.682431  28.537546     1.0451   0
  -27    6   10 1012.78035 1053.79975   29.05883     1.0477   0
  -27    6   11 770.972597 776.480724  23.733924     1.0510   0
  -27    6   12 991.567773 982.719424  27.657882     1.0552   0
  -27    6   13 408.848830 384.752436  16.473288     1.0601   0
  -27    6   14 1387.49905 1400.41963   35.01821     1.0658   0
  -27    6   15 902.729058 923.964973  25.220960     1.0723   0
  -27    6   16 1236.63772 1244.35022   43.00310     1.0795   0
  -27    6   17 1129.86068 1151.04696   31.17324     1.0875   0
  -27    6   18 1532.89380 1551.37693   39.14986     1.0962   0
  -27    6   19 531.014140 535.367722  19.327835     1.1055   0
  -27    6   20 710.952007 781.726658  28.347371     1.1156   0
  -27    6   21 244.842456 244.549709  15.905058     1.1263   0
  -27    6   22 656.394244 706.452886  26.917172     1.1377   0
  -27    6   23 184.567303 208.865797  24.185487     1.1497   0
  -27    6   24 340.127439 333.170456  27.704475     1.1623  -4
  -27    6   25  20.090593  30.550002  13.993390     1.1755  -6
  -27    7    1 349.565283 359.464560  29.020172     1.0680   0
  -27    7    2 1348.37186 1334.77524   36.70914     1.0642   0
  -27    7    3 1437.08267 1472.53923   39.43438     1.0611   0
  -27    7    4 1407.21059 1469.23470   39.31096     1.0588   0
  -27    7    5 1427.77516 1391.55689   40.86739     1.0573   0
  -27    7    6 2592.39595 2624.68494   64.99637     1.0566   0
  -27    7    7 899.465465 887.578850  27.608644     1.0567   0
  -27    7    8 1775.54530 1725.72201   43.10703     1.0576   0
  -27    7    9 208.954477 211.459849  10.947511     1.0593   0
  -27    7   10 851.565924 833.678745  29.039503     1.0618   0
  -27    7   11  17.210532  15.584023   8.868172     1.0651  -2
  -27    7   12 328.679329 342.109195  14.086958     1.0692   0
  -27    7   13  17.937831   6.740884   5.266206     1.0741  -2
  -27    7   14 147.707437 156.991531   9.221045     1.0797   0
  -27    7   15  22.383088  27.524874   5.192813     1.0861   0
  -27    7   16  46.744132  49.727481   6.246527     1.0933   0
  -27    7   17  10.253978   5.062367   5.623591     1.1011  -2
  -27    7   18  79.250940  74.017721   6.898163     1.1097   0
  -27    7   19  50.403607  59.399660  10.478599     1.1190   0
  -27    7   20 286.184012 286.180112  23.467744     1.1289   0
  -27    7   21 429.682578 432.380553  32.340889     1.1395   0
  -27    7   22 367.873314 391.624196  30.094308     1.1508  -4
  -27    7   23 461.670635 467.249899  52.855214     1.1626  -4
  -27    7   24 811.348885 832.117357  42.670503     1.1751  -4
  -27    8    1 324.890851 327.456932  16.665380     1.0840   0
  -27    8    2  37.997233  33.687483   7.615344     1.0802   0
  -27    8    3   2.397034  10.149501   7.274234     1.0772  -2
  -27    8    4   0.137772   4.446288   5.104450     1.0749  -2
  -27    8    5  14.848593  20.043761   9.483111     1.0734  -2
  -27    8    6   0.804045  19.854411   9.748827     1.0727  -2
  -27    8    7 304.937616 316.518955  13.161427     1.0728   0
  -27    8    8  30.941736  25.473921   5.940197     1.0737   0
  -27    8    9 830.256921 827.330753  24.525192     1.0754   0
  -27    8   10 123.524165 119.640157   8.774422     1.0779   0
  -27    8   11 1014.04764 1017.89940   28.54845     1.0812   0
  -27    8   12 128.270962 137.740691  13.248088     1.0852   0
  -27    8   13 1468.13838 1509.72174   37.53279     1.0900   0
  -27    8   14 108.700912 114.814559   7.829014     1.0956   0
  -27    8   15 2679.08667 2752.71876   63.53759     1.1019   0
  -27    8   16 110.825992 119.400909   9.989711     1.1089   0
  -27    8   17 1308.44204 1345.66034   36.62636     1.1166   0
  -27    8   18 138.001290 145.201648  10.324046     1.1251   0
  -27    8   19 1403.45928 1417.01330   38.06813     1.1342   0
  -27    8   20  42.771247  58.063476  18.221315     1.1441   0
  -27    8   21 758.403116 806.771651  41.779273     1.1545  -4
  -27    8   22  47.585775  45.781218   9.726456     1.1656  -4
  -27    8   23 521.958022 497.036886  21.312037     1.1773  -4
  -27    9    1 228.436877 214.818899  14.579101     1.1019   0
  -27    9    2 1875.84534 1902.59670   52.60985     1.0981   0
  -27    9    3  25.277286  18.225281  13.260232     1.0951  -2
  -27    9    4 2147.81496 2184.25787   53.66466     1.0929   0
  -27    9    5   7.389527   7.916386   6.026313     1.0915  -2
  -27    9    6 1872.03481 1858.72913   47.41828     1.0908   0
  -27    9    7  75.822912  68.011252   8.956270     1.0909   0
  -27    9    8 1628.67383 1627.07533   41.14447     1.0918   0
  -27    9    9  72.926252  60.201173   7.193620     1.0934   0
  -27    9   10 2173.63102 2178.37582   64.28557     1.0959   0
  -27    9   11   1.618581   2.677739   2.917697     1.0991  -2
  -27    9   12 385.112734 384.745827  19.962635     1.1030   0
  -27    9   13  15.486977  16.655301   5.862359     1.1078  -2
  -27    9   14  74.255955  76.091476   6.173398     1.1132   0
  -27    9   15  28.281144  30.077289   6.246064     1.1194   0
  -27    9   16  53.731207  39.934357   8.970381     1.1264   0
  -27    9   17   1.886618   4.424693   4.401280     1.1340  -2
  -27    9   18 100.572703  72.771585  21.811021     1.1423   0
  -27    9   19   0.542922   9.039115   8.770011     1.1513  -6
  -27    9   20 183.459347 180.237046  13.614378     1.1610  -4
  -27    9   21  52.963746  34.282463  16.417557     1.1713  -6
  -27    9   22 347.716448 351.936852  27.631941     1.1822  -4
  -27   10    1 160.902021 154.925542  15.473454     1.1215   0
  -27   10    2  47.613759  38.209395  13.865737     1.1178  -2
  -27   10    3  45.503392  62.143903   8.044420     1.1149   0
  -27   10    4   0.284672   4.617429   5.201008     1.1127  -2
  -27   10    5 132.765776 127.399016   9.869277     1.1113   0
  -27   10    6  74.222437  74.481181   7.515497     1.1106   0
  -27   10    7 655.109849 646.705425  20.667159     1.1107   0
  -27   10    8 225.574530 236.285092  12.940585     1.1116   0
  -27   10    9 801.921524 809.841555  26.180429     1.1132   0
  -27   10   10 317.734879 281.051490  16.143876     1.1156   0
  -27   10   11 1087.91832 1025.24701   64.28292     1.1187   0
  -27   10   12 598.593351 571.438263  20.410728     1.1226   0
  -27   10   13 1444.37177 1390.61840   40.89730     1.1273   0
  -27   10   14 185.318713 175.734631  13.737455     1.1327   0
  -27   10   15 886.361732 879.507548  78.628855     1.1388   0
  -27   10   16 478.943355 443.530020  91.741375     1.1456   0
  -27   10   17 799.762263 796.744071  28.205937     1.1531  -4
  -27   10   18 288.788013 300.528359  17.543392     1.1612  -4
  -27   10   19 1254.45495 1283.52867   38.58446     1.1701  -4
  -27   10   20 256.624644 244.136643  19.685881     1.1796  -4
  -27   11    1 1216.58369 1184.98774   46.49483     1.1428   0
  -27   11    2 548.104968 588.188899  23.345972     1.1392   0
  -27   11    3 1598.68986 1644.63888   45.02547     1.1363   0
  -27   11    4 557.063400 548.111622  64.384536     1.1341   0
  -27   11    5 1018.85006  990.16782   32.56081     1.1327   0
  -27   11    6 560.331896 558.805064  22.032919     1.1321   0
  -27   11    7 873.420740 876.910191  26.656445     1.1322   0
  -27   11    8 1046.45862 1090.13796   34.93841     1.1330   0
  -27   11    9 904.710109 838.116722  28.867172     1.1346   0
  -27   11   10 533.107398 548.390854  24.250916     1.1370   0
  -27   11   11 1164.41189 1109.72718   31.59109     1.1401   0
  -27   11   12 198.280211 209.090505  11.844921     1.1439   0
  -27   11   13 376.918119 381.789930  19.472078     1.1485   0
  -27   11   14  27.729093  20.746468   7.774209     1.1537  -6
  -27   11   15  17.214210  11.431938   9.827161     1.1597  -6
  -27   11   16   8.389966  12.892868   6.009758     1.1664  -6
  -27   11   17  12.510235   7.674263   6.087810     1.1738  -6
  -27   11   18   4.336049  17.469536   9.817446     1.1818  -6
  -27   12    1  18.145990  15.118912  12.602301     1.1657  -6
  -27   12    2   2.544126   7.139889   7.478074     1.1621  -6
  -27   12    3  11.660184  10.483688   6.670316     1.1593  -6
  -27   12    4   0.703090   8.262568   8.651990     1.1572  -6
  -27   12    5   4.735243   4.749494   5.561416     1.1558  -6
  -27   12    6 316.539101 314.802254  14.363745     1.1552  -4
  -27   12    7  25.390716  14.177122   6.347629     1.1553  -6
  -27   12    8 716.745472 663.847647  25.326539     1.1561  -4
  -27   12    9  40.216982  22.965952  12.431788     1.1577  -6
  -27   12   10 1172.84111 1151.23202   32.25927     1.1600  -4
  -27   12   11 114.245418 117.721054   8.195354     1.1630  -4
  -27   12   12 1732.91009 1730.21616   44.84438     1.1668  -4
  -27   12   13 133.763714 127.949715  19.594345     1.1712  -4
  -27   12   14 1372.64635 1392.36815   80.64561     1.1764  -4
  -27   12   15 115.063925 116.030789  19.178306     1.1823  -4
  -27   13    4  56.945728  43.817173  14.903225     1.1817  -6
  -27   13    5 1907.98827 1890.43605   67.70823     1.1804  -4
  -27   13    6  53.923013  83.506995  18.526323     1.1798  -4
  -27   13    7 1147.21539 1168.11318   52.17167     1.1799  -4
  -27   13    8  20.621730  46.684179  15.946348     1.1807  -6
  -27   13    9 1082.04494 1048.17215   48.67020     1.1822  -4
  -26    0    2 2630.14337 2673.47625   61.78685     0.9722   0
  -26    0    4 2564.97875 2586.20375   59.90657     0.9667   0
  -26    0    6 2246.96709 2201.72229   66.64285     0.9648   0
  -26    0    8 1009.09083 1018.27115   50.68612     0.9663   0
  -26    0   10 951.936064 988.897233  43.707463     0.9713   0
  -26    0   12 754.572627 804.296562  34.660004     0.9798   0
  -26    0   14   7.126840  10.772123   6.747807     0.9917  -2
  -26    0   16 284.073939 261.756369  15.141795     1.0068   0
  -26    0   18 778.578171 777.348162  24.408873     1.0250   0
  -26    0   20 770.672352 746.670606  42.329311     1.0462   0
  -26    0   22 1604.40979 1509.58295  134.03087     1.0701   0
  -26    0   24 1372.40409 1429.93399   58.87540     1.0966   0
  -26    0   26 2201.72504 2226.47318   57.01858     1.1255   0
  -26    0   28 1265.49469 1258.04417   53.31653     1.1566  -4
  -26    1    1   3.327896  12.427409   7.435230     0.9775  -2
  -26    1    2  71.911582  99.591109   6.579210     0.9734   0
  -26    1    3 164.402953 181.502679  12.121195     0.9702   0
  -26    1    4  12.859423  12.823952   6.771087     0.9679  -2
  -26    1    5 347.526375 389.081364  14.497628     0.9665   0
  -26    1    6 174.708253 181.309364   9.211611     0.9659   0
  -26    1    7 440.368318 440.714564  15.670850     0.9663   0
  -26    1    8 153.634642 156.230995  11.996863     0.9675   0
  -26    1    9 3225.82662 3210.82504   72.43684     0.9696   0
  -26    1   10 290.522360 314.253703  12.701668     0.9725   0
  -26    1   11 2842.00617 2901.32324   65.96393     0.9763   0
  -26    1   12 806.933219 818.651418  23.496163     0.9810   0
  -26    1   13 1807.28617 1843.23091   48.48118     0.9865   0
  -26    1   14 160.604906 174.589613   8.410627     0.9928   0
  -26    1   15 1504.69943 1539.51203   37.06388     1.0000   0
  -26    1   16 328.371091 309.657109  11.186990     1.0079   0
  -26    1   17 1464.80262 1501.50669   36.90840     1.0167   0
  -26    1   18  65.386384  63.009688   7.272797     1.0261   0
  -26    1   19 847.830024 855.339905  23.016842     1.0363   0
  -26    1   20 116.291735 134.842127   8.772456     1.0473   0
  -26    1   21 788.753475 740.826554  24.540228     1.0589   0
  -26    1   22  50.402793  44.731535   7.256439     1.0712   0
  -26    1   23 348.872437 347.127116  24.582030     1.0841   0
  -26    1   24  18.600786  19.856064   7.957098     1.0976  -2
  -26    1   25  58.948384  76.433494  10.802921     1.1118   0
  -26    1   26   0.166149   4.898694   4.493427     1.1265  -2
  -26    1   27  14.839576   4.797625   5.433448     1.1418  -2
  -26    1   28  23.230133  17.853687  12.093190     1.1576  -6
  -26    1   29 308.578203 340.822083  17.374200     1.1739  -4
  -26    2    1 1021.10783 1032.55001   26.93849     0.9810   0
  -26    2    2 1248.24332 1230.65627   31.19323     0.9770   0
  -26    2    3 1803.74419 1832.60686   45.96693     0.9738   0
  -26    2    4 1836.61215 1856.10203   44.68643     0.9715   0
  -26    2    5 946.343273 918.874352  40.808238     0.9701   0
  -26    2    6 1822.15566 1797.95892   43.49647     0.9695   0
  -26    2    7 869.100558 857.940566  24.061402     0.9698   0
  -26    2    8 934.708917 925.300001  26.459330     0.9710   0
  -26    2    9 755.617149 766.235045  25.988766     0.9731   0
  -26    2   10 782.475953 770.458228  22.660283     0.9760   0
  -26    2   11  41.631510  29.733288   5.397313     0.9799   0
  -26    2   12  68.130199  72.461951   5.984974     0.9845   0
  -26    2   13   0.544166   4.078279   4.006472     0.9900  -2
  -26    2   14   2.590135   3.429535   4.115141     0.9963  -2
  -26    2   15   1.171712   6.891834   5.172143     1.0034  -2
  -26    2   16 174.032133 177.396807   8.517049     1.0114   0
  -26    2   17 339.540167 338.637792  13.478132     1.0200   0
  -26    2   18 385.569170 380.892751  12.872396     1.0295   0
  -26    2   19 471.234884 469.822471  15.153262     1.0397   0
  -26    2   20 608.401783 629.350060  20.417998     1.0505   0
  -26    2   21 511.060796 482.804297  17.126526     1.0621   0
  -26    2   22 696.142757 704.534610  31.206611     1.0744   0
  -26    2   23 681.813782 688.613409  23.493354     1.0873   0
  -26    2   24 781.717959 783.486317  23.964084     1.1008   0
  -26    2   25 754.752493 742.277240  35.035564     1.1149   0
  -26    2   26 920.592711 917.413752  26.726501     1.1296   0
  -26    2   27 595.697341 620.216354  52.028752     1.1448   0
  -26    2   28 613.277104 584.487831  53.557756     1.1606  -4
  -26    2   29 420.459306 423.557471  61.511252     1.1769  -4
  -26    3    1  66.573396  99.835313  10.776948     0.9868   0
  -26    3    2   1.504470  20.222040   4.853637     0.9828   0
  -26    3    3   9.283171   6.246940   4.263002     0.9797  -2
  -26    3    4 270.554711 277.844449  11.467263     0.9774   0
  -26    3    5   3.976320   6.050354   6.743841     0.9760  -2
  -26    3    6 503.451273 520.978168  17.067540     0.9754   0
  -26    3    7 506.251826 481.128903  16.197426     0.9757   0
  -26    3    8 642.576626 651.128531  19.695794     0.9769   0
  -26    3    9 728.515275 697.953648  20.818011     0.9790   0
  -26    3   10 1163.00024 1123.18486   30.28746     0.9819   0
  -26    3   11 1123.51778 1174.43969   29.85870     0.9857   0
  -26    3   12 2251.85501 2242.38447   52.12491     0.9903   0
  -26    3   13 676.470849 685.579855  19.825827     0.9958   0
  -26    3   14 3160.01637 3199.85402   72.02691     1.0021   0
  -26    3   15 196.145293 194.565466   9.246523     1.0091   0
  -26    3   16 1546.46703 1557.44734   38.11373     1.0170   0
  -26    3   17 360.550473 353.691555  13.960709     1.0257   0
  -26    3   18 838.942716 818.368881  26.505429     1.0350   0
  -26    3   19 162.587695 173.773396   8.335251     1.0452   0
  -26    3   20 1100.58817 1133.63707   30.50143     1.0560   0
  -26    3   21 306.907645 307.890841  13.994531     1.0675   0
  -26    3   22 283.679583 283.447270  19.475217     1.0797   0
  -26    3   23  61.263977  46.768940   7.554359     1.0925   0
  -26    3   24 118.043801 110.234488   8.603991     1.1060   0
  -26    3   25   4.529521   4.187990   4.190038     1.1200  -2
  -26    3   26   8.996600  15.534571   6.663773     1.1346  -2
  -26    3   27   5.489902   9.708876   7.025552     1.1498  -2
  -26    3   28  15.237439  17.877645   8.077663     1.1655  -6
  -26    3   29  88.714757  98.173963  17.543888     1.1817  -4
  -26    4    1 2521.69611 2511.30670   59.11762     0.9949   0
  -26    4    2 170.891177 169.152018  10.723943     0.9910   0
  -26    4    3 2251.90567 2193.22966   54.56811     0.9878   0
  -26    4    4  20.289306  18.023539  10.963852     0.9856  -2
  -26    4    5 2038.29078 2041.56849   50.21986     0.9842   0
  -26    4    6  44.380045  48.012598   7.107322     0.9836   0
  -26    4    7 1447.80606 1403.23673   37.70099     0.9839   0
  -26    4    8 171.880444 159.634160  10.291629     0.9851   0
  -26    4    9 658.996195 641.299222  25.734483     0.9872   0
  -26    4   10 168.792202 157.316862  15.168711     0.9901   0
  -26    4   11 731.785916 707.510334  22.830136     0.9938   0
  -26    4   12  23.388509  19.144269   5.652621     0.9984   0
  -26    4   13  17.267549  29.281229   6.297251     1.0038   0
  -26    4   14   7.156856   5.196464   4.082046     1.0100  -2
  -26    4   15   8.230804   5.528090   4.039137     1.0171  -2
  -26    4   16   1.519386   4.433450   4.943586     1.0249  -2
  -26    4   17 176.136491 181.010305  19.604589     1.0335   0
  -26    4   18  11.357896   5.427533   5.107589     1.0428  -2
  -26    4   19 666.968990 663.300749  20.584711     1.0528   0
  -26    4   20  12.431662   8.904934   6.313212     1.0636  -2
  -26    4   21 571.541426 577.226138  19.023819     1.0750   0
  -26    4   22   4.858513   9.449619   5.856312     1.0871  -2
  -26    4   23 921.574915 908.164387  26.238092     1.0999   0
  -26    4   24   6.696915   8.628213   5.796946     1.1132  -2
  -26    4   25 1342.82594 1357.32366   48.54628     1.1272   0
  -26    4   26  90.792930  92.890358  15.394509     1.1417   0
  -26    4   27 944.848566 887.955565  45.309827     1.1568  -4
  -26    4   28   0.351730   6.458264   5.712863     1.1724  -6
  -26    5    1  10.533769   4.466297   4.704669     1.0053  -2
  -26    5    2   0.604071   6.505915   4.762580     1.0013  -2
  -26    5    3   0.718207   5.836617   6.601895     0.9982  -2
  -26    5    4 449.229193 458.544128  36.536809     0.9960   0
  -26    5    5 111.205934 106.700298   8.511101     0.9946   0
  -26    5    6 416.390981 433.472698  17.411707     0.9941   0
  -26    5    7 174.049269 164.601522  10.737277     0.9944   0
  -26    5    8 1303.39265 1296.53528   35.49241     0.9955   0
  -26    5    9 112.731803 111.386445  12.216514     0.9976   0
  -26    5   10 1181.08666 1166.60467   31.11689     1.0004   0
  -26    5   11 303.626542 289.390458  12.289891     1.0042   0
  -26    5   12 1656.55848 1642.18362   41.02039     1.0087   0
  -26    5   13 157.635781 166.842155   9.422357     1.0141   0
  -26    5   14 2489.34944 2460.45006   60.36491     1.0202   0
  -26    5   15 218.957938 212.246326  17.197408     1.0272   0
  -26    5   16 2263.53084 2368.48513   55.42266     1.0349   0
  -26    5   17 840.175288 883.567156  28.098705     1.0434   0
  -26    5   18 702.612966 692.537532  26.971862     1.0526   0
  -26    5   19 137.785141 146.315603   8.932560     1.0626   0
  -26    5   20 768.526050 733.682171  27.775192     1.0732   0
  -26    5   21  25.265481  33.358352   8.359985     1.0846   0
  -26    5   22 288.052669 265.918418  14.132874     1.0966   0
  -26    5   23  31.292781  31.839593   6.605431     1.1092   0
  -26    5   24 105.510846 111.431717  14.888157     1.1225   0
  -26    5   25  52.865669  60.918420   8.953346     1.1363   0
  -26    5   26   5.873901  13.769096   6.325769     1.1507  -6
  -26    5   27   0.264124   8.719650   9.641001     1.1657  -6
  -26    5   28  28.491753  19.066117  11.684668     1.1812  -6
  -26    6    1 1180.74503 1167.43410   32.64507     1.0177   0
  -26    6    2 708.963259 657.236946  24.696862     1.0139   0
  -26    6    3 1983.68548 2000.54282   51.48301     1.0108   0
  -26    6    4 918.705230 901.933705  27.493481     1.0086   0
  -26    6    5 1474.16769 1503.49271   39.84067     1.0072   0
  -26    6    6 818.484657 819.551901  25.907475     1.0067   0
  -26    6    7 588.710752 569.667037  21.234546     1.0070   0
  -26    6    8 1355.14965 1323.68195   52.16506     1.0082   0
  -26    6    9 513.529677 544.255241  18.009991     1.0102   0
  -26    6   10 161.906898 159.471412   9.308252     1.0130   0
  -26    6   11 210.252123 196.116940  10.054232     1.0167   0
  -26    6   12  81.415678  80.789849   6.390389     1.0211   0
  -26    6   13  17.649089  10.378224   4.855751     1.0264  -2
  -26    6   14  31.075207  26.509394   5.834238     1.0325   0
  -26    6   15   3.637876   7.033912   4.449344     1.0394  -2
  -26    6   16  91.825395  99.613580   6.948953     1.0470   0
  -26    6   17  86.161684  73.326084   6.976843     1.0554   0
  -26    6   18  73.871362  86.349547   8.397310     1.0646   0
  -26    6   19 298.057950 289.268191  15.079489     1.0744   0
  -26    6   20 179.488712 166.258906  38.057717     1.0849   0
  -26    6   21 462.835928 493.942198  31.505009     1.0962   0
  -26    6   22 554.588597 566.141109  23.007754     1.1080   0
  -26    6   23 858.826533 882.486577  27.729590     1.1205   0
  -26    6   24 365.025745 325.175158  18.666269     1.1336   0
  -26    6   25 535.211350 520.489099  18.979869     1.1474   0
  -26    6   26 561.101527 558.155725  19.782208     1.1616  -4
  -26    6   27 640.439329 629.718515  37.258518     1.1765  -4
  -26    7    1  12.445302  29.811110   8.276001     1.0323   0
  -26    7    2  41.688805  33.614948   6.006734     1.0285   0
  -26    7    3  17.803982  21.727581   9.632227     1.0255  -2
  -26    7    4  11.158575   9.981747   8.277967     1.0233  -2
  -26    7    5 279.376745 270.179603  13.601672     1.0219   0
  -26    7    6   7.072209   3.039122   3.124660     1.0214  -2
  -26    7    7 368.939194 379.022390  16.137548     1.0217   0
  -26    7    8  71.829274  73.046687   7.687977     1.0228   0
  -26    7    9 1539.57306 1532.36930   38.90979     1.0248   0
  -26    7   10 538.087673 533.621280  18.272535     1.0276   0
  -26    7   11 1699.16411 1682.82927   42.01059     1.0312   0
  -26    7   12 559.309247 579.387297  23.480136     1.0356   0
  -26    7   13 1445.24970 1432.47186   35.93142     1.0409   0
  -26    7   14 503.054842 509.706434  17.378827     1.0469   0
  -26    7   15 2009.85199 2027.57383   51.78818     1.0537   0
  -26    7   16 584.432705 575.397083  19.640113     1.0612   0
  -26    7   17 1592.42950 1596.62414   40.34379     1.0695   0
  -26    7   18 117.226442 118.948685  13.367183     1.0785   0
  -26    7   19 666.254125 664.731608  20.755886     1.0882   0
  -26    7   20  64.448622  39.595478  23.617604     1.0986  -2
  -26    7   21 370.399668 350.489470  27.753052     1.1097   0
  -26    7   22  66.678860  81.877699  25.603128     1.1214   0
  -26    7   23 101.356766 120.848952  12.648416     1.1338   0
  -26    7   24  67.853226  55.753117   8.768458     1.1467   0
  -26    7   25  27.929254  27.292236   8.318596     1.1603  -4
  -26    7   26   2.821385   5.015443   5.657165     1.1744  -6
  -26    8    1   2.940646  15.738444   8.824139     1.0488  -2
  -26    8    2 2504.00728 2585.41067   63.15608     1.0451   0
  -26    8    3  97.731205  88.997463  14.807807     1.0421   0
  -26    8    4 2100.16487 2073.30845   51.15636     1.0400   0
  -26    8    5  46.401495  26.896189   7.913593     1.0386   0
  -26    8    6 1563.92204 1571.25365   39.77937     1.0381   0
  -26    8    7  51.738675  53.456637   7.259727     1.0384   0
  -26    8    8 1451.70124 1412.96691   36.74863     1.0395   0
  -26    8    9   0.810863   3.938944   3.786903     1.0415  -2
  -26    8   10 414.175807 419.274807  23.685843     1.0442   0
  -26    8   11  10.382727   5.108250   4.321575     1.0478  -2
  -26    8   12  29.243398  26.486262   5.337072     1.0521   0
  -26    8   13  10.642241   5.718232   4.817551     1.0573  -2
  -26    8   14  25.553668  19.253484   5.798797     1.0632   0
  -26    8   15  53.817272  46.794385   5.645516     1.0699   0
  -26    8   16 155.439314 139.078694  10.190378     1.0773   0
  -26    8   17   0.484047   5.218853   6.158742     1.0855  -2
  -26    8   18 697.996453 665.708095  21.040571     1.0943   0
  -26    8   19  62.287545  59.629655  13.401765     1.1039   0
  -26    8   20 1321.11459 1351.65971   51.55455     1.1142   0
  -26    8   21  97.429319 122.101201  12.910861     1.1251   0
  -26    8   22 1064.26467 1097.90525   32.24109     1.1367   0
  -26    8   23  23.496395  36.325981   9.111583     1.1489   0
  -26    8   24 1169.75236 1155.06361   35.55487     1.1617  -4
  -26    8   25  20.291063   9.809647   8.788995     1.1750  -6
  -26    9    1  52.438924  53.098262   7.650834     1.0673   0
  -26    9    2  24.010351  23.574811   6.919345     1.0636   0
  -26    9    3  21.818929  19.246709   7.167002     1.0607  -2
  -26    9    4   7.832924  11.908847   6.700701     1.0586  -2
  -26    9    5 656.824240 654.205044  20.695413     1.0573   0
  -26    9    6  10.235749  13.138675   5.776524     1.0568  -2
  -26    9    7 738.603440 713.121417  22.104297     1.0571   0
  -26    9    8  25.733957  32.240101   8.279553     1.0582   0
  -26    9    9 1218.04118 1215.31501   32.58344     1.0601   0
  -26    9   10  52.990327  61.571063  10.092531     1.0628   0
  -26    9   11 1291.76267 1291.88251   32.87523     1.0663   0
  -26    9   12  28.705364  24.651755   6.480636     1.0705   0
  -26    9   13 2017.64987 1980.53392   48.46631     1.0756   0
  -26    9   14  31.249399  17.663677   6.691630     1.0814  -2
  -26    9   15 2068.41496 2043.71643   48.68523     1.0880   0
  -26    9   16   9.365692  19.536186   6.193291     1.0953   0
  -26    9   17 1436.81438 1482.46272   42.65993     1.1033   0
  -26    9   18  12.595142  24.163016   7.410744     1.1120   0
  -26    9   19 820.964977 885.660573  31.158199     1.1215   0
  -26    9   20 126.949385 122.813822  12.507313     1.1316   0
  -26    9   21 738.313298 715.061173  58.423669     1.1423   0
  -26    9   22 164.478422 180.808729  24.047688     1.1537  -4
  -26    9   23 231.659629 207.737302  14.202947     1.1657  -4
  -26    9   24  22.166653  10.463167   8.677203     1.1783  -6
  -26   10    1 446.519810 434.350050  19.566092     1.0875   0
  -26   10    2 678.693472 682.842056  22.955212     1.0839   0
  -26   10    3 991.679507 971.893801  29.200764     1.0810   0
  -26   10    4 608.005554 619.203517  20.047230     1.0790   0
  -26   10    5 305.889384 306.544247  14.111527     1.0777   0
  -26   10    6 1025.08630 1081.96257   31.93014     1.0772   0
  -26   10    7 364.600265 361.396055  24.323616     1.0775   0
  -26   10    8 910.791416 951.071990  27.075129     1.0786   0
  -26   10    9 418.413456 415.063190  15.433469     1.0804   0
  -26   10   10 424.605324 414.395676  15.840653     1.0831   0
  -26   10   11  41.833628  41.662458  12.643129     1.0865   0
  -26   10   12  22.224991  26.439834   5.491443     1.0907   0
  -26   10   13   1.015822   6.463783   5.086110     1.0957  -2
  -26   10   14 145.383498 122.986484  13.379327     1.1014   0
  -26   10   15  34.653158  41.979692   8.827344     1.1078   0
  -26   10   16 143.259177 126.237145  11.976804     1.1150   0
  -26   10   17 246.198693 251.350421  13.377163     1.1229   0
  -26   10   18 233.150017 224.772127  12.795335     1.1315   0
  -26   10   19  44.271311  48.779413  18.445032     1.1407  -2
  -26   10   20 340.061267 308.832630  17.346938     1.1507  -4
  -26   10   21 380.468472 411.699184  36.013538     1.1613  -4
  -26   10   22 410.142813 425.984645  20.026742     1.1725  -4
  -26   10   23 356.788235 397.745828  30.076298     1.1843  -4
  -26   11    1   1.125855   8.009342   6.028263     1.1095  -2
  -26   11    2   0.889994  14.645357  14.744492     1.1059  -2
  -26   11    3   1.887712  10.172220  10.303756     1.1031  -2
  -26   11    4 182.658987 175.225734  23.145553     1.1011   0
  -26   11    5 150.165787 159.905792  13.383640     1.0998   0
  -26   11    6 557.827879 514.702876  47.732209     1.0993   0
  -26   11    7 540.783617 542.850818  19.857716     1.0996   0
  -26   11    8 1047.61664 1008.77560   29.58657     1.1007   0
  -26   11    9 425.343436 410.316240  17.076463     1.1025   0
  -26   11   10 1138.87853 1050.46053   33.63164     1.1051   0
  -26   11   11 564.067444 573.477154  24.544028     1.1085   0
  -26   11   12 1181.15244 1108.24015   40.50868     1.1126   0
  -26   11   13 784.512824 828.647606  24.177886     1.1175   0
  -26   11   14 959.350117 986.643547  29.614491     1.1231   0
  -26   11   15 533.579352 534.270619  32.883161     1.1294   0
  -26   11   16 1150.59256 1112.11470   32.43540     1.1364   0
  -26   11   17 264.123906 271.460107  13.849032     1.1442   0
  -26   11   18 1103.33044 1126.44147   32.13089     1.1526  -4
  -26   11   19 423.076345 442.147076  21.278496     1.1617  -4
  -26   11   20 436.959008 456.110346  73.141031     1.1714  -4
  -26   11   21 262.317220 277.124062  34.872320     1.1818  -4
  -26   12    1 1252.27453 1207.56590   43.93184     1.1330   0
  -26   12    2 108.129741  90.670379   9.471627     1.1295   0
  -26   12    3 1185.92613 1110.53184   33.60735     1.1268   0
  -26   12    4  82.422819  67.004859  15.691850     1.1248   0
  -26   12    5 1513.97266 1474.99119   38.83180     1.1236   0
  -26   12    6 202.819139 207.988446  14.194884     1.1231   0
  -26   12    7 534.456657 529.819424  19.445311     1.1234   0
  -26   12    8 108.705232  91.722374   8.377681     1.1244   0
  -26   12    9 759.613563 760.118370  24.351539     1.1262   0
  -26   12   10  54.927919  47.070643   9.134070     1.1288   0
  -26   12   11 497.132951 472.031546  19.176158     1.1321   0
  -26   12   12   0.159271   5.542514   6.241983     1.1361  -2
  -26   12   13   6.625237   6.227493   5.774426     1.1408  -2
  -26   12   14   2.758956   6.923161   5.447823     1.1463  -2
  -26   12   15 117.169900 114.863466  12.207989     1.1525  -4
  -26   12   16 113.828090 125.451659   9.949164     1.1594  -4
  -26   12   17 282.166102 306.630164  17.062088     1.1670  -4
  -26   12   18  35.306182  39.261721  22.018049     1.1753  -6
  -26   12   19 439.027184 463.127504  34.705442     1.1842  -4
  -26   13    1  59.627708  61.619970  28.885678     1.1581  -6
  -26   13    2   4.343320  10.586871   5.912439     1.1547  -6
  -26   13    3   0.310001   4.443991   4.955036     1.1520  -6
  -26   13    4 130.456680 108.532657   9.734254     1.1500  -4
  -26   13    5  85.930884  96.708241  10.400331     1.1488   0
  -26   13    6  76.176763  64.335133   6.783496     1.1484   0
  -26   13    7 152.113443 133.099652   8.496165     1.1486   0
  -26   13    8 677.285170 637.323879  24.989147     1.1497   0
  -26   13    9  28.535637  32.338576   7.711092     1.1514  -4
  -26   13   10 1405.56033 1356.51406   37.50900     1.1539  -4
  -26   13   11  16.082098  18.624137   9.268003     1.1571  -6
  -26   13   12 1069.18221 1006.07746   30.29093     1.1611  -4
  -26   13   13  55.309085  49.645198   7.495703     1.1657  -4
  -26   13   14 1416.88828 1381.55409   37.70876     1.1711  -4
  -26   13   15  53.347827  59.928549  10.794445     1.1772  -4
  -26   13   16 884.213345 912.779156  44.071622     1.1839  -4
  -26   14    2 681.675164 648.038801  38.496062     1.1812  -4
  -26   14    3 933.099664 931.829742  46.265496     1.1786  -4
  -26   14    4 516.670359 546.556843  35.584445     1.1767  -4
  -26   14    5 994.011365 987.993446  48.473084     1.1755  -4
  -26   14    6 156.774345 174.388037  22.643596     1.1751  -4
  -26   14    7 668.116539 651.045918  26.699735     1.1753  -4
  -26   14    8 167.113314 169.540299  22.499353     1.1763  -4
  -26   14    9 295.144010 287.325130  25.876908     1.1780  -4
  -26   14   10   7.103973  10.639843   9.251662     1.1805  -6
  -25    0    1 396.955977 425.368351  16.491083     0.9386   0
  -25    0    3 971.598405 964.965864  57.918903     0.9315   0
  -25    0    5 842.125373 865.469926  50.888030     0.9280   0
  -25    0    7 1663.02893 1613.38138   42.64836     0.9282   0
  -25    0    9 3034.27164 3012.61964  102.58732     0.9321   0
  -25    0   11 2878.81276 2915.40052   66.44920     0.9395   0
  -25    0   13 681.843281 690.217756  22.295629     0.9505   0
  -25    0   15 1065.77766 1059.24231   28.06318     0.9649   0
  -25    0   17 2248.48138 2217.84837   53.12255     0.9826   0
  -25    0   19 801.983542 819.145445  28.102010     1.0033   0
  -25    0   21  48.219518  51.583302   9.810639     1.0270   0
  -25    0   23  20.105463  30.787597   9.668346     1.0533   0
  -25    0   25  17.509838  30.735220  10.284673     1.0822  -2
  -25    0   27 508.121723 524.619755  23.031712     1.1134   0
  -25    0   29 228.599821 242.196887  24.213245     1.1467   0
  -25    0   31 642.587463 656.671872  36.977468     1.1819  -4
  -25    1    1 226.532595 238.494167   9.608501     0.9398   0
  -25    1    2 3073.60339 3133.38350   70.18464     0.9358   0
  -25    1    3 537.698292 559.246218  17.812215     0.9327   0
  -25    1    4 1860.62563 1861.78582   43.90507     0.9305   0
  -25    1    5 264.773597 272.626604  17.116943     0.9292   0
  -25    1    6 1179.47081 1148.04150   29.92479     0.9289   0
  -25    1    7 575.908099 581.949956  25.574213     0.9294   0
  -25    1    8 316.798773 306.767302  12.263901     0.9309   0
  -25    1    9 543.781415 535.764265  17.161719     0.9333   0
  -25    1   10 115.674757 112.288745   9.590904     0.9366   0
  -25    1   11  52.662734  39.376553  12.284257     0.9407   0
  -25    1   12  12.348775   9.700813   5.722313     0.9458  -2
  -25    1   13   1.829700   2.430495   2.454750     0.9517  -2
  -25    1   14 244.500765 229.628127   8.799603     0.9585   0
  -25    1   15  43.068183  50.142364   4.020979     0.9661   0
  -25    1   16 833.326010 826.496360  22.171049     0.9745   0
  -25    1   17 181.437659 186.484250   8.236346     0.9838   0
  -25    1   18 1148.17140 1128.13504   28.55870     0.9937   0
  -25    1   19  71.725801  57.907337   5.363161     1.0045   0
  -25    1   20 1364.31299 1426.06274   37.99344     1.0159   0
  -25    1   21  61.283168  65.817874   7.603943     1.0281   0
  -25    1   22 1203.69582 1140.30726   37.86407     1.0409   0
  -25    1   23 199.065637 157.020776  11.366971     1.0544   0
  -25    1   24 746.934678 738.214327  24.767744     1.0685   0
  -25    1   25 371.772580 410.473205  17.540748     1.0833   0
  -25    1   26 731.079380 727.058251  22.910766     1.0986   0
  -25    1   27 198.149682 191.407992  12.470583     1.1144   0
  -25    1   28  997.79817 1052.84475   31.39761     1.1308   0
  -25    1   29  19.872128  23.335728  20.193951     1.1477  -2
  -25    1   30 386.889695 387.073865  19.052403     1.1650  -4
  -25    1   31  55.573993  71.788985   9.925306     1.1829  -4
  -25    2    1 411.032979 435.392627  14.115476     0.9434   0
  -25    2    2   6.614689  25.128268   4.669095     0.9395   0
  -25    2    3  66.000836  69.925563   6.117386     0.9364   0
  -25    2    4 358.774953 337.183801  12.839566     0.9342   0
  -25    2    5 171.757276 157.285965  10.261739     0.9329   0
  -25    2    6 869.981724 896.011997  24.829043     0.9326   0
  -25    2    7 843.153206 852.727678  24.986173     0.9331   0
  -25    2    8 715.794828 701.623323  20.616270     0.9346   0
  -25    2    9 1578.71799 1560.03313   38.53539     0.9370   0
  -25    2   10 1407.51541 1390.67954   35.00615     0.9402   0
  -25    2   11 2941.79130 2945.96737   74.93654     0.9444   0
  -25    2   12 1518.81500 1530.33371   37.03678     0.9494   0
  -25    2   13 1196.01285 1210.77129   29.88431     0.9553   0
  -25    2   14 1692.85467 1724.61499   49.73244     0.9621   0
  -25    2   15 942.924468 935.264795  24.939414     0.9697   0
  -25    2   16 779.798667 777.635656  20.495324     0.9781   0
  -25    2   17 527.162878 509.233887  16.078975     0.9873   0
  -25    2   18 315.625962 313.549839  14.789054     0.9972   0
  -25    2   19 867.865786 863.804446  24.223158     1.0079   0
  -25    2   20 100.571912 107.761381   8.463004     1.0193   0
  -25    2   21 363.944148 386.090769  15.007467     1.0315   0
  -25    2   22  65.940877  65.048745   9.596505     1.0442   0
  -25    2   23 178.765898 188.144774  10.603196     1.0577   0
  -25    2   24  31.387641  28.265914   7.379698     1.0718   0
  -25    2   25  31.589333  18.475764   6.614849     1.0864  -2
  -25    2   26  33.391262  52.017682   7.900061     1.1017   0
  -25    2   27 122.401830 107.118486  10.240607     1.1175   0
  -25    2   28 168.220857 187.873803  10.623800     1.1338   0
  -25    2   29 180.416990 191.465822  25.731674     1.1507  -4
  -25    2   30 323.308455 339.718372  52.779045     1.1680  -4
  -25    2   31 271.631084 273.009929  23.781178     1.1858  -4
  -25    3    1 4346.47661 4359.26308   94.86696     0.9495   0
  -25    3    2 578.482078 577.450845  19.111389     0.9456   0
  -25    3    3 1299.69292 1271.03426   32.36947     0.9425   0
  -25    3    4 579.856001 581.450973  18.118875     0.9403   0
  -25    3    5 2274.20686 2301.45285   53.31091     0.9391   0
  -25    3    6 217.272127 218.311781  11.250866     0.9387   0
  -25    3    7 587.923910 584.697668  19.624912     0.9393   0
  -25    3    8  77.437826  79.290752   7.842678     0.9407   0
  -25    3    9 150.268631 122.306578  14.056920     0.9431   0
  -25    3   10   1.314241   7.454347   4.977556     0.9463  -2
  -25    3   11  50.717804  55.131371   6.071420     0.9505   0
  -25    3   12   0.048385   2.226985   2.426612     0.9555  -2
  -25    3   13   7.598259  10.497996   3.958854     0.9613  -2
  -25    3   14 238.374925 255.649607  11.061104     0.9680   0
  -25    3   15 530.159216 553.755750  16.916028     0.9756   0
  -25    3   16 462.446441 442.692323  25.782894     0.9839   0
  -25    3   17 709.573149 742.771266  19.821036     0.9931   0
  -25    3   18 389.014725 379.514764  12.756094     1.0029   0
  -25    3   19 1890.63322 1922.42385   49.12490     1.0136   0
  -25    3   20 656.334012 659.647596  32.056700     1.0249   0
  -25    3   21 1246.58782 1230.15068   42.46761     1.0370   0
  -25    3   22 321.981957 357.680116  14.631263     1.0497   0
  -25    3   23 952.320360 984.525347  27.963715     1.0631   0
  -25    3   24 165.876597 181.520854  10.923735     1.0771   0
  -25    3   25 1570.10039 1585.68781   40.52603     1.0917   0
  -25    3   26 216.185239 216.076270  11.865045     1.1069   0
  -25    3   27 749.727986 717.556090  27.083555     1.1226   0
  -25    3   28 106.436418 116.314152  16.918176     1.1389   0
  -25    3   29 443.853915 480.674531  21.408364     1.1556  -4
  -25    3   30  95.424328  93.070455  21.021570     1.1729  -4
  -25    4    1   4.234555   5.434522   4.621692     0.9579  -2
  -25    4    2 506.293407 497.491258  18.170426     0.9540   0
  -25    4    3  75.247812  76.947844   7.708796     0.9510   0
  -25    4    4 1241.38991 1214.16339   42.56625     0.9488   0
  -25    4    5  50.357782  57.424215   7.059027     0.9476   0
  -25    4    6 2399.18739 2375.68900   56.40824     0.9472   0
  -25    4    7 148.491564 153.778211  14.931082     0.9478   0
  -25    4    8 1813.71196 1774.52984   45.10957     0.9492   0
  -25    4    9  11.502476  17.386262   5.400221     0.9516   0
  -25    4   10 2220.28130 2141.24948   49.87734     0.9548   0
  -25    4   11  22.147980  29.652658   4.819005     0.9589   0
  -25    4   12 3899.66065 3976.36779   91.45405     0.9638   0
  -25    4   13  90.215556 100.732326   7.135708     0.9697   0
  -25    4   14 4060.16030 4084.19443   91.12194     0.9763   0
  -25    4   15  10.754450  29.003154   6.440882     0.9838   0
  -25    4   16 2132.54337 2101.76041   50.21804     0.9921   0
  -25    4   17   2.580390  11.520615   5.328298     1.0011  -2
  -25    4   18 1156.63364 1155.90792   29.91685     1.0109   0
  -25    4   19  50.142125  53.625829   6.884631     1.0215   0
  -25    4   20 361.164600 335.913211  14.188143     1.0328   0
  -25    4   21 111.695773 130.955180  10.559543     1.0447   0
  -25    4   22 266.176748 259.307716  12.902649     1.0574   0
  -25    4   23  20.500951  17.283326   8.968513     1.0706  -2
  -25    4   24  40.769822  27.788410   6.788419     1.0845   0
  -25    4   25  50.983474  26.206039   8.646008     1.0990   0
  -25    4   26   3.201267   5.422263   4.679620     1.1141  -2
  -25    4   27   2.986545   5.056171   4.469122     1.1298  -2
  -25    4   28 116.635287 106.801912  13.160204     1.1459   0
  -25    4   29  18.081868  28.993405   9.031481     1.1626  -4
  -25    4   30 356.057967 358.902791  18.180009     1.1797  -4
  -25    5    1 3636.11090 3640.49588   80.92748     0.9687   0
  -25    5    2  29.591668  35.445325   7.035267     0.9648   0
  -25    5    3 953.801621 922.575420  27.342795     0.9618   0
  -25    5    4 251.374914 243.168417  19.410448     0.9597   0
  -25    5    5 1434.91374 1419.77258   37.60748     0.9584   0
  -25    5    6 175.121789 167.955780  12.485751     0.9581   0
  -25    5    7 747.129697 700.549353  23.634623     0.9586   0
  -25    5    8   7.938486  25.776781   5.957579     0.9600   0
  -25    5    9 390.879371 385.472823  23.073184     0.9624   0
  -25    5   10  10.751773  14.741915   6.024364     0.9655  -2
  -25    5   11 220.359899 243.175026  10.790050     0.9696   0
  -25    5   12   9.914668  11.436002   5.373009     0.9745  -2
  -25    5   13  31.741762  28.156204   5.095693     0.9803   0
  -25    5   14 137.899473 143.607380   9.964662     0.9868   0
  -25    5   15 312.762103 308.365040  11.579584     0.9942   0
  -25    5   16  37.019996  62.449241   6.866241     1.0024   0
  -25    5   17 612.884596 605.511218  18.302607     1.0114   0
  -25    5   18   4.622329  11.782581   5.657842     1.0211  -2
  -25    5   19 856.478283 899.648626  25.213690     1.0315   0
  -25    5   20 107.022339 119.102841   8.709191     1.0427   0
  -25    5   21 1285.35320 1309.32544   36.96061     1.0546   0
  -25    5   22 371.470263 401.223840  19.429449     1.0671   0
  -25    5   23 1411.56844 1385.71449   50.15079     1.0802   0
  -25    5   24 209.773983 228.590506  20.212126     1.0940   0
  -25    5   25 1202.63183 1169.81171   33.98853     1.1084   0
  -25    5   26 115.813800 113.666567   7.900491     1.1234   0
  -25    5   27 1333.77002 1366.13848   49.07021     1.1389   0
  -25    5   28  44.803859  25.966461   9.238477     1.1549  -6
  -25    5   29 797.793716 842.994200  29.044791     1.1714  -4
  -25    6    1  87.648489  72.200068   7.349594     0.9816   0
  -25    6    2 114.861750 111.275413   8.845403     0.9778   0
  -25    6    3 882.808397 824.941581  25.654844     0.9748   0
  -25    6    4 810.087220 754.351974  62.567378     0.9727   0
  -25    6    5 540.499015 529.460884  23.085245     0.9715   0
  -25    6    6 914.345028 887.331010  28.382729     0.9712   0
  -25    6    7 1424.34502 1407.96881   37.71421     0.9717   0
  -25    6    8 951.237568 937.819193  26.287330     0.9731   0
  -25    6    9 1196.72520 1198.60238   33.65543     0.9754   0
  -25    6   10 2020.55586 2039.05705   55.15103     0.9785   0
  -25    6   11  982.16130 1011.77115   27.58865     0.9825   0
  -25    6   12 1420.22205 1422.51533   36.04658     0.9874   0
  -25    6   13 1992.48990 2020.94826   48.62707     0.9931   0
  -25    6   14 1717.27862 1779.94926   42.87142     0.9995   0
  -25    6   15 856.514866 890.374478  24.440761     1.0068   0
  -25    6   16 1462.58819 1506.42383   37.48141     1.0149   0
  -25    6   17 835.322684 811.688784  25.479704     1.0238   0
  -25    6   18 359.665413 366.418932  14.252647     1.0334   0
  -25    6   19 175.681709 181.334148  10.489305     1.0437   0
  -25    6   20  76.200617  75.763832  14.338185     1.0548   0
  -25    6   21   4.718396   7.177758   5.822556     1.0665  -2
  -25    6   22 124.068095 116.866338   8.789293     1.0789   0
  -25    6   23   0.797387   5.922006   5.118445     1.0919  -2
  -25    6   24   0.542123   4.791445   5.112695     1.1055  -2
  -25    6   25   0.192054  11.068126   5.211434     1.1197  -2
  -25    6   26   2.686258   6.597484   7.513366     1.1345  -2
  -25    6   27  44.899534  32.450103   9.326542     1.1499   0
  -25    6   28 101.709988 100.425006  19.780390     1.1658  -4
  -25    6   29 106.890654 123.353947  18.931458     1.1822  -4
  -25    7    1 1133.73392 1087.93384   33.59562     0.9967   0
  -25    7    2 1866.67165 1839.74464   46.19627     0.9929   0
  -25    7    3 607.029805 576.796550  24.859445     0.9900   0
  -25    7    4 1279.31152 1237.05548   41.62148     0.9880   0
  -25    7    5 455.075201 431.362759  27.354691     0.9868   0
  -25    7    6 1109.88590 1115.99917   30.55231     0.9864   0
  -25    7    7 190.778820 195.523778  10.307656     0.9869   0
  -25    7    8 812.712346 807.554824  23.781839     0.9883   0
  -25    7    9 345.743872 382.404571  16.140010     0.9906   0
  -25    7   10 261.859689 273.672486  14.516678     0.9937   0
  -25    7   11  75.260198  80.135884   6.798944     0.9976   0
  -25    7   12   0.836193   6.718859   4.476161     1.0024  -2
  -25    7   13   4.185771  12.678504   5.438471     1.0080  -2
  -25    7   14 222.313809 215.549199   9.729232     1.0144   0
  -25    7   15 219.205876 198.496198  11.241861     1.0216   0
  -25    7   16 514.402284 538.016298  17.424429     1.0295   0
  -25    7   17 152.711200 157.549831   9.483705     1.0383   0
  -25    7   18 374.440156 361.771118  16.856381     1.0477   0
  -25    7   19 220.590293 232.990481  11.188526     1.0579   0
  -25    7   20 1054.43528 1094.57759   35.51588     1.0688   0
  -25    7   21 518.117322 530.405978  23.256750     1.0804   0
  -25    7   22 1204.99849 1230.52739   34.89000     1.0926   0
  -25    7   23 114.330892 118.995279  10.227637     1.1055   0
  -25    7   24 921.787654 924.944764  26.752772     1.1189   0
  -25    7   25 325.085564 310.423759  14.391867     1.1330   0
  -25    7   26 726.258504 735.349304  30.699036     1.1476   0
  -25    7   27 200.593643 189.932522  12.128796     1.1628  -4
  -25    7   28 593.929700 651.544901  36.779692     1.1785  -4
  -25    8    1  86.865636  82.173950   8.647000     1.0138   0
  -25    8    2   8.401392   9.385198   6.003182     1.0101  -2
  -25    8    3 573.548422 562.012105  25.708873     1.0073   0
  -25    8    4  27.884002  18.866028   8.462938     1.0052  -2
  -25    8    5 1231.59080 1241.91644   32.95801     1.0041   0
  -25    8    6  75.438186  73.961875   8.034737     1.0037   0
  -25    8    7 1487.54795 1443.22974   37.15773     1.0042   0
  -25    8    8   9.798649  13.827404   6.447029     1.0056  -2
  -25    8    9 1302.42036 1316.05511   36.80035     1.0078   0
  -25    8   10  53.061778  64.687726   6.335055     1.0108   0
  -25    8   11 2064.15579 2037.65263   48.78156     1.0147   0
  -25    8   12 198.696306 187.602832  11.133423     1.0194   0
  -25    8   13 1856.57070 1802.65135   43.65178     1.0249   0
  -25    8   14  80.436536  92.563045   8.971421     1.0312   0
  -25    8   15 1636.12311 1615.37236   39.79342     1.0383   0
  -25    8   16 151.596752 156.591188   8.606685     1.0461   0
  -25    8   17 1045.80412 1064.72286   29.35525     1.0547   0
  -25    8   18   0.991690   4.482191   4.311794     1.0640  -2
  -25    8   19 440.240920 461.709863  16.195873     1.0741   0
  -25    8   20  98.339983  96.723938  26.632983     1.0848   0
  -25    8   21  95.248907  94.806157  11.337197     1.0962   0
  -25    8   22   2.070438   4.216788   4.395596     1.1082  -2
  -25    8   23   1.499015   4.008323   4.698059     1.1209  -2
  -25    8   24  22.356448  26.309470   8.647826     1.1342   0
  -25    8   25 100.889116 104.218765  10.908253     1.1481   0
  -25    8   26   2.356962   7.457387   5.919775     1.1625  -6
  -25    8   27  91.490518 108.436661  17.397332     1.1775  -4
  -25    9    1 193.528715 200.599528  12.043737     1.0329   0
  -25    9    2 2205.76442 2221.05376   56.99149     1.0293   0
  -25    9    3 260.430173 279.959344  13.844208     1.0265   0
  -25    9    4 1076.66731 1091.67952   29.91735     1.0245   0
  -25    9    5 125.510845 129.615856   8.927438     1.0233   0
  -25    9    6 1111.66139 1086.61699   29.81722     1.0230   0
  -25    9    7  73.681600  58.298923   7.504113     1.0235   0
  -25    9    8 736.487032 749.264658  24.035957     1.0248   0
  -25    9    9  22.793573  25.586771   5.257152     1.0270   0
  -25    9   10  97.306015 103.335466   7.410232     1.0300   0
  -25    9   11   9.138449   8.764575   6.105093     1.0338  -2
  -25    9   12  70.498846  70.733685   6.525561     1.0384   0
  -25    9   13   3.439794   4.703842   5.336262     1.0438  -2
  -25    9   14  57.396204  62.184714   6.644309     1.0500   0
  -25    9   15  12.770395  17.364782   5.993648     1.0569  -2
  -25    9   16 160.534337 163.081605  12.444841     1.0646   0
  -25    9   17  12.167907   8.053375   5.884665     1.0731  -2
  -25    9   18 1083.14684 1092.34373   31.76590     1.0822   0
  -25    9   19 118.922376 140.737069  10.876497     1.0921   0
  -25    9   20 782.776329 788.685987  52.794741     1.1026   0
  -25    9   21   3.992636   6.677784   5.676034     1.1139  -2
  -25    9   22 1006.21094 1055.11661   34.86059     1.1257   0
  -25    9   23  60.623121  77.003029   9.217972     1.1382   0
  -25    9   24 743.007019 768.080622  27.737190     1.1513  -4
  -25    9   25  56.885378  46.811403  13.363185     1.1650  -4
  -25    9   26  992.46968 1074.84627   48.17468     1.1792  -4
  -25   10    1 229.059303 198.122787  30.823451     1.0538   0
  -25   10    2  62.381569  43.691271   7.306304     1.0502   0
  -25   10    3 451.853984 465.333274  16.468281     1.0475   0
  -25   10    4  55.053124  44.298477   9.049573     1.0455   0
  -25   10    5 802.221727 763.183316  23.170998     1.0444   0
  -25   10    6 290.312828 282.569919  13.815789     1.0441   0
  -25   10    7 1111.55196 1090.42050   30.01748     1.0446   0
  -25   10    8 743.476201 759.778004  27.710093     1.0459   0
  -25   10    9 818.838863 825.187768  27.282488     1.0480   0
  -25   10   10 513.274133 536.668052  17.251602     1.0509   0
  -25   10   11 1032.79952 1046.41910   28.09920     1.0547   0
  -25   10   12 471.247636 456.577936  15.523022     1.0592   0
  -25   10   13 1374.33185 1371.07379   34.73683     1.0645   0
  -25   10   14 474.065423 466.387418  15.669545     1.0705   0
  -25   10   15 769.683868 720.442592  50.612102     1.0773   0
  -25   10   16 171.288734 156.912388  11.402808     1.0849   0
  -25   10   17 596.317706 602.912209  26.110207     1.0932   0
  -25   10   18 250.926977 261.738195  17.538600     1.1022   0
  -25   10   19 167.628196 181.033437  12.255078     1.1119   0
  -25   10   20 200.529464 207.826524  12.502158     1.1223   0
  -25   10   21  24.912819  16.962456   7.643168     1.1333  -2
  -25   10   22  48.281353  41.266411   8.894277     1.1449   0
  -25   10   23   6.942600   9.169676   9.730504     1.1572  -6
  -25   10   24   2.526309  12.776466  13.294037     1.1701  -6
  -25   10   25   3.942273   5.421304   5.939404     1.1835  -6
  -25   11    1 1083.29647 1058.13529   32.45572     1.0764   0
  -25   11    2 349.667419 371.179100  15.774298     1.0730   0
  -25   11    3 1755.80317 1678.84732   43.05581     1.0703   0
  -25   11    4 304.913100 321.404695  14.883828     1.0684   0
  -25   11    5 1143.80638 1170.79976   33.04277     1.0672   0
  -25   11    6 440.285998 441.729054  17.520591     1.0669   0
  -25   11    7 711.308804 689.864172  26.246519     1.0674   0
  -25   11    8 278.546877 284.932654  14.051517     1.0687   0
  -25   11    9 165.394220 136.172033  12.560929     1.0708   0
  -25   11   10   1.773356   2.912939   3.713493     1.0736  -2
  -25   11   11  89.274364  78.177292   7.248293     1.0773   0
  -25   11   12   4.202851   8.615640   5.314948     1.0817  -2
  -25   11   13  16.649169  20.389083   6.577293     1.0869   0
  -25   11   14 104.400909 102.190283   8.211315     1.0928   0
  -25   11   15 285.354388 271.555938  14.073806     1.0995   0
  -25   11   16 178.600402 172.112872  11.602302     1.1069   0
  -25   11   17 237.305063 229.021746  11.419463     1.1150   0
  -25   11   18 151.268263 157.214256   9.652781     1.1239   0
  -25   11   19 823.619803 829.987591  30.311085     1.1334   0
  -25   11   20 266.556974 327.714685  18.404882     1.1435   0
  -25   11   21 700.949661 689.571721  26.679412     1.1543  -4
  -25   11   22 151.807685 165.533563  13.432117     1.1658  -4
  -25   11   23 824.908283 847.138075  30.163703     1.1779  -4
  -25   12    1   3.115271   4.220671   4.125815     1.1007  -2
  -25   12    2 266.588008 259.079704  13.365068     1.0973   0
  -25   12    3  13.165759   6.670382   5.710682     1.0947  -2
  -25   12    4 485.343634 451.488968  19.823679     1.0928   0
  -25   12    5  70.729684  84.933558   8.638507     1.0917   0
  -25   12    6 1286.01738 1241.52155   49.48724     1.0914   0
  -25   12    7  61.964199  60.665789   8.096515     1.0919   0
  -25   12    8 1216.65060 1192.37996   33.48954     1.0931   0
  -25   12    9  64.716988  81.412918   9.003938     1.0951   0
  -25   12   10 1985.65796 1875.35089   64.86105     1.0979   0
  -25   12   11 113.214201 107.276277  19.346671     1.1015   0
  -25   12   12 1523.85310 1525.13405   41.66163     1.1058   0
  -25   12   13  75.759361  71.788819   8.638970     1.1109   0
  -25   12   14 1566.44003 1543.65591   39.77690     1.1167   0
  -25   12   15 142.692220 162.975695   9.801931     1.1233   0
  -25   12   16 1530.94587 1543.17014   39.27510     1.1305   0
  -25   12   17  36.700331  39.415216   5.584796     1.1385   0
  -25   12   18 746.976419 741.259446  22.225243     1.1471   0
  -25   12   19  25.490629  31.675688   9.235255     1.1564  -4
  -25   12   20 234.751865 234.042972  26.982106     1.1664  -4
  -25   12   21  28.580830  26.611008  16.539643     1.1770  -6
  -25   13    1 1893.95819 1880.17550   47.05743     1.1265   0
  -25   13    2   4.437345  10.163727   6.062068     1.1231  -2
  -25   13    3 1531.75046 1536.87998   40.14783     1.1206   0
  -25   13    4  27.370196  14.843562   9.390088     1.1187  -2
  -25   13    5 1397.45886 1415.27842   36.65726     1.1177   0
  -25   13    6   1.059270  10.535090   6.434273     1.1174  -2
  -25   13    7 531.140179 486.328573  16.945769     1.1178   0
  -25   13    8   3.612206   4.310092   4.978134     1.1191  -2
  -25   13    9 110.874321 110.364851  14.241180     1.1210   0
  -25   13   10   4.784406   5.243488   4.299104     1.1238  -2
  -25   13   11 170.569267 158.268565  18.438257     1.1273   0
  -25   13   12  76.289534  68.072386   7.296143     1.1315   0
  -25   13   13  22.463061  23.021798   6.638625     1.1364   0
  -25   13   14   0.034232   3.574290   3.773652     1.1421  -2
  -25   13   15 331.856488 368.940285  14.426002     1.1485   0
  -25   13   16  18.618563   7.168093   5.177926     1.1556  -6
  -25   13   17 648.417651 631.471565  33.789427     1.1634  -4
  -25   13   18  15.299717   4.063938   4.379982     1.1719  -6
  -25   13   19 802.338117 795.314864  28.487483     1.1810  -4
  -25   14    1  11.687900  11.607887   7.642044     1.1536  -6
  -25   14    2 189.724963 181.882699  19.786834     1.1504  -4
  -25   14    3  97.967854 101.789774  11.422701     1.1479   0
  -25   14    4 641.691111 657.225380  25.926476     1.1461   0
  -25   14    5  49.450698  44.382577  11.552801     1.1451   0
  -25   14    6 376.240245 321.388172  53.640699     1.1448   0
  -25   14    7 353.884387 306.853220  17.427073     1.1452   0
  -25   14    8 1026.84083 1015.07733   50.09214     1.1464   0
  -25   14    9 433.699546 432.843186  18.200331     1.1484   0
  -25   14   10 1343.40852 1341.46195   37.51974     1.1510  -4
  -25   14   11 299.172734 289.144271  14.547295     1.1544  -4
  -25   14   12 1053.12503 1060.75082   48.05027     1.1586  -4
  -25   14   13 559.485714 544.701352  20.213613     1.1634  -4
  -25   14   14 698.724220 632.588495  25.603624     1.1689  -4
  -25   14   15 170.032474 155.168921  25.644930     1.1752  -4
  -25   14   16 836.971711 860.456962  36.659738     1.1821  -4
  -25   15    2 793.347235 740.150778  41.167275     1.1790  -4
  -25   15    3 529.240010 559.190041  35.758098     1.1765  -4
  -25   15    4 526.907214 470.283453  33.856344     1.1748  -4
  -25   15    5 305.533366 289.174012  25.347193     1.1738  -4
  -25   15    6 139.232693 136.000198  31.844054     1.1735  -4
  -25   15    7 526.597176 519.712535  42.322206     1.1739  -4
  -25   15    8 227.689322 254.053522  16.014603     1.1751  -4
  -25   15    9 151.734964 150.353071  12.794459     1.1770  -4
  -25   15   10  26.216950  19.653001   9.019354     1.1796  -6
  -25   15   11  77.875256  68.831435  15.347766     1.1829  -4
  -24    0    2 5501.27393 5636.95761  117.98674     0.8969   0
  -24    0    4 3343.95720 3386.97274   94.31312     0.8919   0
  -24    0    6 268.610352 251.761834  31.170426     0.8906   0
  -24    0    8 247.975090 250.476374  13.771624     0.8932   0
  -24    0   10  19.126022  17.944561  12.587348     0.8995  -2
  -24    0   12 181.093265 178.953238   9.894260     0.9096   0
  -24    0   14 263.701745 260.285856  10.838577     0.9232   0
  -24    0   16 728.554197 733.710259  21.241155     0.9403   0
  -24    0   18 1708.23434 1725.57330   43.21278     0.9606   0
  -24    0   20 1911.41411 1998.84099  135.32872     0.9839   0
  -24    0   22 2372.45094 2228.91853  219.28331     1.0101   0
  -24    0   24 1343.61879 1300.25287   39.44942     1.0389   0
  -24    0   26 541.038896 557.727789  24.118075     1.0701   0
  -24    0   28 1318.51179 1233.96740  147.07730     1.1036   0
  -24    0   30 842.992528 793.532073 125.389204     1.1390   0
  -24    0   32 102.819039  77.735808  16.047301     1.1762  -4
  -24    1    1 836.181471 856.440312  22.789160     0.9021   0
  -24    1    2 413.752977 441.238332  16.163918     0.8982   0
  -24    1    3 3041.94965 3042.39341   67.98614     0.8952   0
  -24    1    4 1065.04124 1091.10619   30.32215     0.8931   0
  -24    1    5 2690.70500 2696.55836   70.61918     0.8920   0
  -24    1    6 453.868011 436.240238  14.523089     0.8919   0
  -24    1    7 2813.54076 2770.29883   62.64305     0.8927   0
  -24    1    8 729.845279 748.208862  26.163410     0.8944   0
  -24    1    9 4802.46692 4791.79234  112.60648     0.8971   0
  -24    1   10 1017.75469 1024.01442   26.89173     0.9008   0
  -24    1   11 3259.20891 3296.51137   73.20068     0.9053   0
  -24    1   12 883.262153 856.858334  22.863677     0.9108   0
  -24    1   13 2113.55005 2137.25101   49.98870     0.9172   0
  -24    1   14 413.916995 425.817766  12.257540     0.9244   0
  -24    1   15 1764.47574 1809.54128   41.85660     0.9325   0
  -24    1   16 902.762616 919.189934  23.268151     0.9415   0
  -24    1   17 1665.62537 1666.80233   42.67827     0.9512   0
  -24    1   18  10.258984  13.138659   4.534287     0.9618  -2
  -24    1   19 753.927491 783.867990  21.141854     0.9731   0
  -24    1   20  36.216872  32.069092   6.225411     0.9851   0
  -24    1   21  11.668561  27.294053   7.667043     0.9978   0
  -24    1   22   1.347580   7.648521   7.079581     1.0112  -2
  -24    1   23  36.659014  46.121253   6.765354     1.0253   0
  -24    1   24  15.754062   7.719172   5.934497     1.0400  -2
  -24    1   25 250.352919 269.946634  14.199064     1.0553   0
  -24    1   26   6.195755  16.863982   6.735993     1.0712  -2
  -24    1   27 649.596676 655.317017  25.783555     1.0876   0
  -24    1   28 165.336279 156.423484  17.334216     1.1046   0
  -24    1   29 504.449632 547.698556  19.205072     1.1221   0
  -24    1   30 267.190408 316.378513  15.412420     1.1400   0
  -24    1   31 378.154237 420.760191  20.113817     1.1584  -4
  -24    1   32  68.027541  50.903396   9.142546     1.1772  -4
  -24    2    1 1504.40280 1546.78860   37.14616     0.9059   0
  -24    2    2 2056.12999 2009.41546   47.11245     0.9020   0
  -24    2    3 1185.78870 1163.56120   35.30059     0.8990   0
  -24    2    4 1143.09663 1109.05967   29.67265     0.8970   0
  -24    2    5 358.216478 350.382073  13.815062     0.8959   0
  -24    2    6  75.790619  74.975868   6.410249     0.8957   0
  -24    2    7 1137.07540 1133.85022   29.49123     0.8965   0
  -24    2    8   3.391099   3.603303   3.403859     0.8983  -2
  -24    2    9 110.556451 104.668842   6.218637     0.9010   0
  -24    2   10  13.328018  12.845878   4.106682     0.9046   0
  -24    2   11 145.408339 134.560912  10.110309     0.9091   0
  -24    2   12  39.518083  39.733441   4.176110     0.9146   0
  -24    2   13 129.599597 119.103337   8.152907     0.9209   0
  -24    2   14 351.134753 348.909908  10.961671     0.9281   0
  -24    2   15 421.287744 441.623309  12.722850     0.9362   0
  -24    2   16 2195.72091 2237.44420   51.28870     0.9451   0
  -24    2   17 1566.94504 1574.41442   37.66679     0.9548   0
  -24    2   18 1351.21139 1380.82545   33.79571     0.9653   0
  -24    2   19 1239.23025 1204.81158   37.46158     0.9766   0
  -24    2   20 1864.69338 1931.52781   52.55202     0.9886   0
  -24    2   21 987.430515 949.424684  38.546787     1.0013   0
  -24    2   22 868.404262 869.845117  26.278408     1.0146   0
  -24    2   23 742.953193 690.280542  23.362825     1.0287   0
  -24    2   24 546.594608 517.070568  20.661542     1.0433   0
  -24    2   25 1028.55237 1052.89101   29.53634     1.0586   0
  -24    2   26 538.100731 558.843066  23.781178     1.0744   0
  -24    2   27 574.701594 548.422247  19.003496     1.0908   0
  -24    2   28  973.53629 1050.95291   34.62415     1.1077   0
  -24    2   29  43.621694  44.618190   7.404085     1.1251   0
  -24    2   30 364.255875 373.029634  15.002840     1.1430   0
  -24    2   31  41.341583  27.655568  17.360982     1.1614  -6
  -24    2   32  72.561190  90.992570  15.775372     1.1801  -4
  -24    3    1  46.033765  61.941666   5.307596     0.9122   0
  -24    3    2 1140.40192 1149.00972   42.02149     0.9084   0
  -24    3    3  18.701057  12.629134   6.018647     0.9054  -2
  -24    3    4 1489.78059 1458.50326   40.01796     0.9034   0
  -24    3    5 204.182701 173.247976  11.730138     0.9023   0
  -24    3    6 3656.53138 3643.02384   80.23568     0.9021   0
  -24    3    7 1063.99402 1052.79022   28.17752     0.9029   0
  -24    3    8 3357.76424 3287.49001   73.09989     0.9046   0
  -24    3    9 546.057898 542.588108  26.767643     0.9073   0
  -24    3   10 3015.74734 3076.89265   68.50990     0.9109   0
  -24    3   11 667.432053 677.078965  19.241752     0.9154   0
  -24    3   12 3047.15527 3034.85909   68.08742     0.9208   0
  -24    3   13 923.727333 931.487723  24.475128     0.9271   0
  -24    3   14 2058.57827 2081.98283   48.08910     0.9343   0
  -24    3   15 111.464242 124.642712   7.070741     0.9423   0
  -24    3   16 1237.50663 1247.91250   30.34446     0.9512   0
  -24    3   17 247.399580 232.577415   9.150576     0.9608   0
  -24    3   18 672.840307 666.314475  20.249302     0.9713   0
  -24    3   19  83.294019  72.448568   9.855861     0.9824   0
  -24    3   20  90.555320 102.794515   9.644124     0.9944   0
  -24    3   21  58.844593  57.007680   6.964104     1.0070   0
  -24    3   22   2.203048   3.758748   3.833579     1.0203  -2
  -24    3   23 129.469199 131.841123  17.342312     1.0342   0
  -24    3   24  43.229430  46.001795   7.450018     1.0488   0
  -24    3   25 442.939971 421.771376  21.675700     1.0640   0
  -24    3   26 520.439228 536.388820  18.996887     1.0797   0
  -24    3   27 118.343149  85.667493  10.260070     1.0960   0
  -24    3   28 405.248634 380.038532  17.776361     1.1129   0
  -24    3   29 180.716881 178.678963  13.084398     1.1302   0
  -24    3   30 828.705110 835.739116  29.335919     1.1480   0
  -24    3   31 156.281339 179.032547  27.196239     1.1663  -4
  -24    3   32 664.354430 660.698435  47.836136     1.1850  -4
  -24    4    1 2494.87295 2446.35626   58.97800     0.9210   0
  -24    4    2   3.795049  13.942897   5.896908     0.9172  -2
  -24    4    3 1870.59679 1883.36436   46.14108     0.9142   0
  -24    4    4  59.940125  53.212433   9.670890     0.9122   0
  -24    4    5 259.001323 262.081865  15.207357     0.9111   0
  -24    4    6  68.608590  54.516233   9.672179     0.9110   0
  -24    4    7 216.764245 218.316738   9.022129     0.9118   0
  -24    4    8  23.681210  27.323464   5.304258     0.9135   0
  -24    4    9  68.893041  77.669056   6.321490     0.9161   0
  -24    4   10  31.342002  29.475040   6.624151     0.9197   0
  -24    4   11  86.360085  81.021001   8.962582     0.9242   0
  -24    4   12  34.956250  32.101476   4.058650     0.9295   0
  -24    4   13 647.560326 636.152425  17.685321     0.9358   0
  -24    4   14   9.323649  28.641969   6.563546     0.9429   0
  -24    4   15 1891.05179 1847.59288   47.72494     0.9508   0
  -24    4   16   2.840371   3.296677   3.138291     0.9596  -2
  -24    4   17 3150.54735 3206.97527   79.82179     0.9692   0
  -24    4   18 139.096284 147.638239   7.517546     0.9795   0
  -24    4   19 2526.70449 2579.51209   63.99857     0.9906   0
  -24    4   20  22.736752  20.342820   5.783067     1.0024   0
  -24    4   21 2650.93636 2726.79476   63.22547     1.0149   0
  -24    4   22   0.814198   5.973424   5.153985     1.0281  -2
  -24    4   23 2422.21833 2522.44295   60.52832     1.0420   0
  -24    4   24   4.847009   5.933902   5.912786     1.0564  -2
  -24    4   25 1615.81238 1588.41074   52.83886     1.0715   0
  -24    4   26  26.980288  27.660856   6.752450     1.0872   0
  -24    4   27 1105.89110 1110.92012   35.81147     1.1034   0
  -24    4   28   2.700960  15.577877   6.827875     1.1201  -2
  -24    4   29 616.205277 628.832902  25.359254     1.1373   0
  -24    4   30  25.893956  43.851045  10.268233     1.1550  -4
  -24    4   31 238.914179 233.909139  13.115345     1.1732  -4
  -24    5    1  23.967297  12.203759   5.703296     0.9322  -2
  -24    5    2 1177.01449 1168.55599   32.05620     0.9284   0
  -24    5    3  88.856238  87.159982   8.261428     0.9255   0
  -24    5    4 4146.32287 4093.84364   89.36261     0.9235   0
  -24    5    5  17.375459  35.123134   9.677169     0.9224   0
  -24    5    6 4563.27576 4566.83681   99.26660     0.9223   0
  -24    5    7  97.189982 117.564915   9.233801     0.9230   0
  -24    5    8 2961.61875 3002.06168   67.84355     0.9247   0
  -24    5    9 272.699095 275.012471  10.675664     0.9273   0
  -24    5   10 2043.88300 2028.71389   59.19908     0.9309   0
  -24    5   11 330.267627 326.984385  11.805745     0.9353   0
  -24    5   12 2684.18443 2681.91932   61.96513     0.9406   0
  -24    5   13  69.607020  68.115344   6.592411     0.9467   0
  -24    5   14 2697.40497 2889.77393  117.19745     0.9538   0
  -24    5   15 221.594525 224.023653  10.737574     0.9616   0
  -24    5   16 826.696150 818.241657  30.605187     0.9703   0
  -24    5   17  68.294557  55.877037  11.744017     0.9798   0
  -24    5   18 158.782362 141.639700   7.290476     0.9900   0
  -24    5   19   1.183857  15.054853   5.176588     1.0010  -2
  -24    5   20  80.775938  71.977673   6.850181     1.0127   0
  -24    5   21   3.295525   4.912407   4.560690     1.0251  -2
  -24    5   22  90.421840  78.918497   8.914352     1.0381   0
  -24    5   23  12.388707   5.211004   5.136851     1.0518  -2
  -24    5   24  91.025353  91.189189   8.912386     1.0662   0
  -24    5   25   6.109704  18.355148   8.524914     1.0811  -2
  -24    5   26 265.120034 273.394906  11.563689     1.0966   0
  -24    5   27  22.992936   5.361278   4.384295     1.1127  -2
  -24    5   28 507.784284 506.403561  18.131267     1.1293   0
  -24    5   29  75.719623  78.546242   7.802908     1.1463   0
  -24    5   30 883.188088 933.865329  33.180073     1.1639  -4
  -24    5   31  52.185348  54.438577   9.943860     1.1819  -4
  -24    6    1 1467.46823 1434.04812   44.58878     0.9456   0
  -24    6    2 363.940327 375.197403  15.592533     0.9419   0
  -24    6    3 1093.60231 1068.97083   30.26746     0.9390   0
  -24    6    4 397.840079 394.005106  16.022699     0.9370   0
  -24    6    5 203.477070 233.463028  14.263535     0.9360   0
  -24    6    6 647.089746 637.936868  21.584495     0.9358   0
  -24    6    7 413.180225 408.741634  17.875001     0.9366   0
  -24    6    8  33.336738  32.034890   5.738588     0.9383   0
  -24    6    9  83.148690  84.425983   5.965427     0.9409   0
  -24    6   10   9.678471  14.873650   4.289835     0.9443   0
  -24    6   11  74.650629  60.188946   5.451508     0.9487   0
  -24    6   12 109.307926 100.062995   6.674777     0.9539   0
  -24    6   13 271.752117 260.631179  10.634126     0.9600   0
  -24    6   14 990.144655 991.942353  28.424036     0.9669   0
  -24    6   15 1110.75342 1122.99816   29.00266     0.9747   0
  -24    6   16 649.458767 652.511475  19.247866     0.9832   0
  -24    6   17 1232.61322 1250.49829   33.04888     0.9926   0
  -24    6   18 450.956652 465.782690  15.237528     1.0027   0
  -24    6   19 831.937710 827.950351  23.108047     1.0135   0
  -24    6   20 942.749768 954.102239  28.886504     1.0251   0
  -24    6   21 1595.59702 1668.85113   48.28654     1.0373   0
  -24    6   22 1638.35692 1679.93782   42.12278     1.0502   0
  -24    6   23 1526.88864 1514.91315   54.87973     1.0638   0
  -24    6   24 848.838907 866.504242  25.624277     1.0780   0
  -24    6   25 612.925799 575.483001  30.603370     1.0927   0
  -24    6   26 388.662060 369.997733  15.864825     1.1081   0
  -24    6   27 711.212442 724.892135  22.194345     1.1240   0
  -24    6   28 228.471856 248.870375  11.391540     1.1404   0
  -24    6   29 300.029885 289.610209  16.692972     1.1573  -4
  -24    6   30 166.923401 138.003401  26.855047     1.1747  -4
  -24    7    1 362.381002 377.741887  16.450255     0.9613   0
  -24    7    2 943.928060 944.304323  27.804933     0.9576   0
  -24    7    3 1365.06101 1384.77766   46.53432     0.9548   0
  -24    7    4 550.043893 545.319298  21.647612     0.9528   0
  -24    7    5 1734.59698 1738.87402   42.69363     0.9518   0
  -24    7    6 1281.87235 1284.54151   35.07720     0.9517   0
  -24    7    7 1903.01086 1944.41546   46.66088     0.9524   0
  -24    7    8 693.734295 674.339514  20.703509     0.9541   0
  -24    7    9 1660.68473 1647.89880   56.14867     0.9566   0
  -24    7   10 1818.09924 1837.77844   43.85501     0.9600   0
  -24    7   11 2389.57802 2340.79322   54.96928     0.9643   0
  -24    7   12 1288.71669 1271.17470   32.20127     0.9694   0
  -24    7   13 2272.77650 2228.88548   52.96542     0.9754   0
  -24    7   14 548.897114 526.196013  16.753776     0.9822   0
  -24    7   15 2007.58236 2013.38089   48.70804     0.9899   0
  -24    7   16 588.293498 602.849423  19.701081     0.9983   0
  -24    7   17 582.450704 617.308372  19.621442     1.0075   0
  -24    7   18 193.616403 198.892741  10.313819     1.0174   0
  -24    7   19 227.671316 238.209978  15.132510     1.0281   0
  -24    7   20  49.479030  41.659814   7.052401     1.0395   0
  -24    7   21   3.460060   4.784192   4.271677     1.0516  -2
  -24    7   22  25.677293  12.141188   9.590574     1.0643  -2
  -24    7   23  25.677206  22.515545   6.403095     1.0777   0
  -24    7   24   1.157097   5.957794   5.715506     1.0917  -2
  -24    7   25 157.475026 135.036929   7.560125     1.1063   0
  -24    7   26 123.129959 126.990411   8.850278     1.1215   0
  -24    7   27 112.824979  99.742621   7.301397     1.1372   0
  -24    7   28 114.067113 127.706006  11.607358     1.1534  -4
  -24    7   29 507.007000 527.426948  55.443648     1.1701  -4
  -24    8    1 201.288601 185.045130  11.909623     0.9790   0
  -24    8    2 2985.11981 2991.70200   67.79150     0.9754   0
  -24    8    3   5.259268  14.141582   5.171267     0.9726  -2
  -24    8    4 1490.91486 1502.87311   39.48792     0.9707   0
  -24    8    5  11.109926  12.391952   5.320549     0.9697  -2
  -24    8    6 468.759580 466.501424  22.542312     0.9696   0
  -24    8    7 179.080399 177.049832   9.577306     0.9703   0
  -24    8    8 169.707290 173.859313   8.625603     0.9719   0
  -24    8    9  54.724913  51.553727   7.105984     0.9744   0
  -24    8   10  14.569590   7.946540   6.029188     0.9778  -2
  -24    8   11  47.844430  44.613233   9.552274     0.9820   0
  -24    8   12 551.115674 543.554682  19.598145     0.9870   0
  -24    8   13  40.658213  38.939034  11.455284     0.9929   0
  -24    8   14 205.883781 182.479166   9.017999     0.9996   0
  -24    8   15 137.525942 123.626735   7.371618     1.0071   0
  -24    8   16 1098.30126 1069.74243   29.61086     1.0154   0
  -24    8   17  71.202215  96.233546   8.901498     1.0244   0
  -24    8   18 1725.23798 1743.08729   43.14801     1.0342   0
  -24    8   19 224.478072 250.993532  11.880279     1.0447   0
  -24    8   20 1964.10596 1966.95232   52.43042     1.0560   0
  -24    8   21  64.015570  78.456029   9.511728     1.0678   0
  -24    8   22 1809.38160 1825.10559   45.18987     1.0804   0
  -24    8   23  62.485186  70.197526   7.090734     1.0936   0
  -24    8   24 1355.84555 1355.26495   34.60151     1.1074   0
  -24    8   25  29.252623  42.695948   7.211035     1.1218   0
  -24    8   26 577.657638 546.745201  21.621671     1.1367   0
  -24    8   27  46.695595  42.675625   8.504244     1.1522  -4
  -24    8   28 598.821377 583.529519  76.035960     1.1682  -4
  -24    9    1 305.914160 299.499000  26.108720     0.9987   0
  -24    9    2   8.574757  17.345781   6.288544     0.9952  -2
  -24    9    3 2019.13861 2052.67170   50.92091     0.9925   0
  -24    9    4  22.535807  36.559445  12.449037     0.9906  -2
  -24    9    5 2788.91842 2786.87102   64.33646     0.9896   0
  -24    9    6  20.630726  26.649175   5.953663     0.9895   0
  -24    9    7 1912.03010 1884.73574   45.92463     0.9902   0
  -24    9    8  48.754510  64.758443   6.840532     0.9918   0
  -24    9    9 2495.73753 2511.68672   58.06447     0.9942   0
  -24    9   10  78.084651  87.899039   6.992292     0.9975   0
  -24    9   11 2256.30955 2213.78380   51.99488     1.0017   0
  -24    9   12 196.091529 189.839995   9.774239     1.0066   0
  -24    9   13 2390.74986 2246.97776   53.23590     1.0124   0
  -24    9   14  55.428629  54.181155   6.316004     1.0189   0
  -24    9   15 1860.61290 1899.62263   45.43342     1.0263   0
  -24    9   16  69.203125  77.273174   6.692885     1.0344   0
  -24    9   17 775.783423 773.764405  23.376374     1.0433   0
  -24    9   18   1.071204   7.752481   6.170176     1.0529  -2
  -24    9   19 719.849603 767.064481  24.539732     1.0633   0
  -24    9   20 185.012773 187.553264  11.181025     1.0743   0
  -24    9   21  50.522892  48.724227  17.837825     1.0860  -2
  -24    9   22  72.781602  73.194895   6.473647     1.0983   0
  -24    9   23  74.575269  66.509511   6.466046     1.1113   0
  -24    9   24  46.339553  48.960170   6.120162     1.1249   0
  -24    9   25   9.756578   7.773349   4.881328     1.1390  -2
  -24    9   26   0.511110   5.847588   4.560608     1.1538  -6
  -24    9   27 274.697912 239.254207  14.676518     1.1690  -4
  -24   10    1 816.023355 816.169720  23.777874     1.0203   0
  -24   10    2 1118.25079 1153.27917   33.03153     1.0169   0
  -24   10    3 790.835221 830.542751  29.944282     1.0142   0
  -24   10    4 492.056957 493.710882  18.432309     1.0124   0
  -24   10    5 398.403057 393.630042  15.059628     1.0114   0
  -24   10    6 303.451267 312.783190  13.135751     1.0113   0
  -24   10    7 199.118075 187.508653  11.267091     1.0120   0
  -24   10    8  75.283206  79.289595   6.581787     1.0136   0
  -24   10    9   8.772836   4.979572   4.276584     1.0159  -2
  -24   10   10  21.406440  37.076769   5.702635     1.0192   0
  -24   10   11  34.556427  23.259394   5.289173     1.0232   0
  -24   10   12 317.972849 329.163719  12.520927     1.0280   0
  -24   10   13 131.116939 128.010022   7.838746     1.0337   0
  -24   10   14 364.508071 364.031413  12.416537     1.0401   0
  -24   10   15 130.526572 126.825515   8.855945     1.0473   0
  -24   10   16 538.105315 522.228931  17.715558     1.0553   0
  -24   10   17 464.383882 489.877633  17.092324     1.0640   0
  -24   10   18 1332.33133 1388.95127   35.82551     1.0734   0
  -24   10   19 466.041119 490.267567  22.063817     1.0836   0
  -24   10   20 1121.03253 1147.67139   36.77953     1.0944   0
  -24   10   21 407.932266 436.255108  15.880770     1.1059   0
  -24   10   22 871.976357 865.341050  40.934636     1.1180   0
  -24   10   23 139.958520 146.796577   9.574282     1.1307   0
  -24   10   24  972.58674 1033.32492   33.71375     1.1441   0
  -24   10   25 432.363931 436.048575  22.686059     1.1580  -4
  -24   10   26 896.904495 925.395832  37.580874     1.1725  -4
  -24   11    1 338.656563 333.370379  17.917629     1.0437   0
  -24   11    2 594.999756 592.636789  21.164655     1.0403   0
  -24   11    3 319.862253 317.754847  13.660460     1.0377   0
  -24   11    4 838.969060 847.810545  26.876196     1.0360   0
  -24   11    5 432.712627 436.114666  19.570553     1.0350   0
  -24   11    6 1161.80501 1144.64445   31.11111     1.0349   0
  -24   11    7 855.959880 883.515936  25.638982     1.0356   0
  -24   11    8 2326.22660 2274.53749   82.63790     1.0371   0
  -24   11    9 318.807683 306.613642  16.223829     1.0394   0
  -24   11   10 1486.80102 1462.24398   37.31684     1.0425   0
  -24   11   11 720.519665 741.008302  22.132220     1.0465   0
  -24   11   12 1583.76693 1609.49361   40.25886     1.0512   0
  -24   11   13 884.570100 871.110750  24.699010     1.0568   0
  -24   11   14 787.953632 796.583801  22.482004     1.0631   0
  -24   11   15 387.893327 422.800735  17.326615     1.0701   0
  -24   11   16 1360.03863 1377.03846   35.72357     1.0779   0
  -24   11   17 332.574787 342.631310  13.716009     1.0864   0
  -24   11   18 425.654856 415.780272  14.481452     1.0957   0
  -24   11   19  43.278878  35.593037  12.968674     1.1056  -2
  -24   11   20  22.318681  10.337776   6.109852     1.1162  -2
  -24   11   21   0.939189   2.927148   3.074993     1.1275  -2
  -24   11   22   0.640835   4.119916   4.804003     1.1394  -2
  -24   11   23   1.448915   4.475533   5.065176     1.1519  -6
  -24   11   24  66.310384  57.376630  12.970458     1.1650  -4
  -24   11   25  59.977377  54.815458   9.263624     1.1787  -4
  -24   12    1 1911.60204 1874.52476   46.93103     1.0687   0
  -24   12    2 107.258000  98.685008  11.474665     1.0654   0
  -24   12    3 1540.32200 1479.14993   39.63447     1.0629   0
  -24   12    4 167.058677 166.544747  13.036053     1.0611   0
  -24   12    5 707.358883 700.268468  24.178382     1.0602   0
  -24   12    6  14.244960  11.256368   6.297846     1.0601  -2
  -24   12    7 111.507169 102.923392   8.725713     1.0608   0
  -24   12    8  80.455883  69.781816   6.933951     1.0622   0
  -24   12    9   5.413837   4.271495   3.883511     1.0645  -2
  -24   12   10 120.806107 105.578247   7.975025     1.0676   0
  -24   12   11 273.806331 279.298440  12.807578     1.0714   0
  -24   12   12  16.970718  14.775836   5.400932     1.0761  -2
  -24   12   13 211.858725 213.277338   9.691758     1.0815   0
  -24   12   14  28.687802  27.880607   9.214866     1.0876   0
  -24   12   15 841.930139 843.380830  23.908237     1.0945   0
  -24   12   16 226.631446 219.124694  15.405282     1.1021   0
  -24   12   17 1556.17462 1575.96425   47.06883     1.1105   0
  -24   12   18 135.715712 134.969517   8.271160     1.1195   0
  -24   12   19 1696.08322 1695.27081   74.10992     1.1292   0
  -24   12   20 176.125823 186.183539  16.780377     1.1396   0
  -24   12   21 1949.18897 2030.56442   51.98877     1.1506  -4
  -24   12   22 137.556091 164.166316  10.705058     1.1623  -4
  -24   12   23 975.997558 977.043903  31.956573     1.1746  -4
  -24   13    1   1.274023   6.783628   6.123582     1.0952  -2
  -24   13    2 856.785037 887.563979  26.994829     1.0920   0
  -24   13    3  23.128491  23.216104   8.009838     1.0895  -2
  -24   13    4 908.855553 915.136934  29.503128     1.0878   0
  -24   13    5  39.187152  30.937292   5.608902     1.0869   0
  -24   13    6 1215.44871 1197.86878   31.94468     1.0868   0
  -24   13    7   7.761419  22.016397   5.011956     1.0875   0
  -24   13    8 1755.66025 1772.08449   44.11722     1.0889   0
  -24   13    9  52.452441  50.875804   6.311064     1.0911   0
  -24   13   10 2036.01053 1979.85649   49.92195     1.0941   0
  -24   13   11  97.810104  85.943256   7.475810     1.0979   0
  -24   13   12 1570.99184 1621.02805   40.39055     1.1024   0
  -24   13   13   2.068251   4.219333   3.849804     1.1077  -2
  -24   13   14 1337.00597 1338.57875   35.31463     1.1137   0
  -24   13   15   9.369705  17.591638   8.444085     1.1204  -2
  -24   13   16  995.96185 1013.39202   28.53788     1.1279   0
  -24   13   17  34.721080  37.542541   6.495886     1.1360   0
  -24   13   18 367.996381 358.322847  14.018108     1.1449   0
  -24   13   19  37.419377  33.219397   7.041562     1.1544  -4
  -24   13   20  85.491713 104.665537   8.894756     1.1645  -4
  -24   13   21   9.056236  11.381940  12.235813     1.1753  -6
  -24   14    1 1021.80235 1015.32848   33.43816     1.1232   0
  -24   14    2 257.040079 253.270350  43.308937     1.1200   0
  -24   14    3 897.473410 843.369264  43.328764     1.1176   0
  -24   14    4  16.387896  24.666791  11.912961     1.1160  -2
  -24   14    5 396.288628 409.599158  19.990393     1.1151   0
  -24   14    6 129.149277 123.668538   8.589286     1.1150   0
  -24   14    7  14.734259   8.073268   5.829297     1.1156  -2
  -24   14    8  24.070039  10.197731   7.373651     1.1170  -2
  -24   14    9  26.539391  19.105110   6.115106     1.1192   0
  -24   14   10   4.966580  25.218151   6.170176     1.1221   0
  -24   14   11  65.196587  66.285959   6.895139     1.1258   0
  -24   14   12  36.883138  26.742363  11.874546     1.1302  -2
  -24   14   13 368.376836 333.909017  15.234834     1.1353   0
  -24   14   14 150.772099 173.028225  10.112441     1.1412   0
  -24   14   15 777.572380 801.059780  24.004068     1.1477   0
  -24   14   16 123.294923 131.216238   8.995396     1.1550  -4
  -24   14   17 812.469846 847.934465  28.944829     1.1630  -4
  -24   14   18 250.833425 234.247852  23.300205     1.1716  -4
  -24   14   19 689.837400 696.218773  26.283860     1.1809  -4
  -24   15    1  59.273175  58.309167  29.184242     1.1524  -6
  -24   15    2 633.447973 634.042486  41.332831     1.1494   0
  -24   15    3 412.798487 435.871783  21.415304     1.1470   0
  -24   15    4 607.893980 608.825657  25.301921     1.1454   0
  -24   15    5 694.103612 699.790964  27.444079     1.1446   0
  -24   15    6 913.088295 980.381473  33.342490     1.1444   0
  -24   15    7 747.003863 741.335450  24.169790     1.1451   0
  -24   15    8 397.507172 422.752820  17.594116     1.1464   0
  -24   15    9 954.885790 957.429896  29.507094     1.1485   0
  -24   15   10 582.870449 646.487326  25.333479     1.1514  -4
  -24   15   11 822.031855 792.704289  24.132449     1.1550  -4
  -24   15   12 881.263618 899.511489  28.424697     1.1593  -4
  -24   15   13 682.078032 664.938141  21.098895     1.1643  -4
  -24   15   14 376.348940 377.746844  19.651514     1.1700  -4
  -24   15   15 524.243899 513.673516  22.821214     1.1764  -4
  -24   15   16 202.553874 191.662441  20.872370     1.1835  -4
  -24   16    2 791.116155 769.407389  42.545427     1.1799  -4
  -24   16    3  19.730967  16.380926  12.191896     1.1776  -6
  -24   16    4 638.258312 628.325658  26.995655     1.1761  -4
  -24   16    5  16.818661  25.340749   9.524731     1.1752  -6
  -24   16    6 433.557926 465.468760  21.609114     1.1751  -4
  -24   16    7   0.927612  11.305820  11.640437     1.1757  -6
  -24   16    8 216.110238 216.426550  16.376465     1.1771  -4
  -24   16    9   0.151675  16.641091  15.835233     1.1791  -6
  -24   16   10  43.049243  76.710083  15.685803     1.1819  -4
  -24   16   11  23.804445  16.372714  10.639909     1.1854  -6
  -23    0    1 2089.59246 2119.80312   49.45370     0.8631   0
  -23    0    3 4687.64401 4691.28521  146.21548     0.8564   0
  -23    0    5 6379.36161 6329.30513  124.47534     0.8535   0
  -23    0    7 4608.43301 4552.06558   93.65189     0.8547   0
  -23    0    9 6609.77041 6700.86590  131.01384     0.8598   0
  -23    0   11 3283.83459 3336.76048   73.19143     0.8688   0
  -23    0   13 2153.50929 2063.06443   48.33743     0.8816   0
  -23    0   15 1790.91073 1780.79191   42.90926     0.8980   0
  -23    0   17 1448.87131 1448.35671   53.87565     0.9178   0
  -23    0   19   9.435856  14.265650   6.061044     0.9409  -2
  -23    0   21   2.393163  27.132627   7.702418     0.9669   0
  -23    0   23 361.687428 345.575642  43.219550     0.9956   0
  -23    0   25 694.360370 706.152174  26.981611     1.0269   0
  -23    0   27 1444.70051 1261.56349  121.91433     1.0605   0
  -23    0   29 866.256248 864.300124  31.094092     1.0961   0
  -23    0   31 678.594919 684.160562  51.569919     1.1336   0
  -23    0   33 1089.89514 1095.48303   49.16522     1.1728  -4
  -23    1    1 202.946325 203.809874   9.059388     0.8645   0
  -23    1    2 3581.68279 3522.42521   77.14975     0.8606   0
  -23    1    3 461.651893 506.116068  15.309054     0.8577   0
  -23    1    4 706.978962 684.464578  21.143011     0.8558   0
  -23    1    5  51.025520  61.252012   5.683105     0.8549   0
  -23    1    6   7.850649   5.243157   4.909681     0.8549  -2
  -23    1    7 198.485858 197.235522  10.429593     0.8560   0
  -23    1    8 468.169972 456.396187  15.216180     0.8581   0
  -23    1    9 128.300831 118.146181   7.084918     0.8611   0
  -23    1   10 217.352876 216.833006   8.631435     0.8651   0
  -23    1   11 369.280180 361.189522  11.311769     0.8701   0
  -23    1   12 832.146539 807.819186  20.127530     0.8760   0
  -23    1   13 133.799756 132.671220   5.541738     0.8829   0
  -23    1   14 2039.21377 2083.55248   47.72114     0.8906   0
  -23    1   15 206.675243 206.446885   8.603314     0.8993   0
  -23    1   16 1576.40549 1569.34694   38.45409     0.9088   0
  -23    1   17 672.088058 669.460383  17.978598     0.9191   0
  -23    1   18 4465.70576 4514.08007   99.06685     0.9302   0
  -23    1   19 531.562712 559.244566  20.435677     0.9421   0
  -23    1   20 2907.67466 2956.95492   67.32143     0.9547   0
  -23    1   21 644.812694 685.272534  21.228268     0.9681   0
  -23    1   22 2363.87139 2431.70069   58.23680     0.9821   0
  -23    1   23 170.300405 159.151038   9.820271     0.9968   0
  -23    1   24 1407.69249 1416.74398   36.82959     1.0121   0
  -23    1   25 175.553246 198.901002  10.907493     1.0280   0
  -23    1   26 870.145831 866.155615  25.670540     1.0445   0
  -23    1   27 265.922545 254.745820  13.533648     1.0615   0
  -23    1   28 744.813552 734.590915  34.537572     1.0791   0
  -23    1   29   1.458316   4.420182   4.484785     1.0971  -2
  -23    1   30 491.316104 483.043875  17.501259     1.1157   0
  -23    1   31  26.803698  27.699353   6.600673     1.1346   0
  -23    1   32   0.582923  10.958085  11.365203     1.1540  -6
  -23    1   33   0.017390   7.528203   8.573177     1.1738  -6
  -23    2    1 590.426398 624.622938  18.192731     0.8684   0
  -23    2    2 1697.31682 1693.99857   47.12104     0.8646   0
  -23    2    3 846.847216 833.226025  22.765202     0.8617   0
  -23    2    4 1145.05678 1123.23608   27.99825     0.8598   0
  -23    2    5 1951.01813 1872.32725   44.02354     0.8589   0
  -23    2    6 1784.40968 1725.35851   44.88239     0.8590   0
  -23    2    7 2446.77517 2429.02403   55.27446     0.8600   0
  -23    2    8 2200.91776 2183.49783   50.29404     0.8621   0
  -23    2    9 1929.16092 1927.43020   44.76623     0.8651   0
  -23    2   10 2440.52571 2440.32550   58.18492     0.8691   0
  -23    2   11 1769.36095 1766.58246   41.08863     0.8741   0
  -23    2   12 1823.13272 1839.52984   45.00085     0.8800   0
  -23    2   13 2080.18310 2058.95029   47.50420     0.8868   0
  -23    2   14 640.518247 630.951103  17.803293     0.8945   0
  -23    2   15 1053.90193 1023.41795   24.99807     0.9031   0
  -23    2   16 623.016245 631.268337  17.156597     0.9125   0
  -23    2   17 346.509653 347.160162  11.115992     0.9228   0
  -23    2   18 368.524006 370.476889  12.107382     0.9339   0
  -23    2   19 267.452333 264.062928   9.756378     0.9457   0
  -23    2   20  14.776822  27.475967   6.249930     0.9583   0
  -23    2   21  78.491192  78.568878   7.669240     0.9716   0
  -23    2   22  88.709333  95.792227   8.561148     0.9856   0
  -23    2   23 320.462326 303.801491  15.108800     1.0002   0
  -23    2   24 140.725145 131.962234  11.296551     1.0155   0
  -23    2   25 579.476877 611.361879  20.268138     1.0314   0
  -23    2   26 419.428389 420.180247  16.231859     1.0478   0
  -23    2   27 583.987810 613.985672  20.334724     1.0648   0
  -23    2   28 632.930179 624.335444  31.805225     1.0823   0
  -23    2   29 385.556692 443.614285  18.321112     1.1003   0
  -23    2   30 633.277720 656.944495  21.397294     1.1187   0
  -23    2   31 547.988603 576.599930  19.523133     1.1377   0
  -23    2   32 463.610881 456.019471  20.650637     1.1570  -4
  -23    2   33 839.060469 894.075545  46.823795     1.1767  -4
  -23    3    1 2206.43919 2194.48538   64.20774     0.8750   0
  -23    3    2 902.535975 918.781825  23.785474     0.8712   0
  -23    3    3 963.221291 956.768991  40.030518     0.8683   0
  -23    3    4 275.514935 279.754464  12.824960     0.8664   0
  -23    3    5 811.071220 796.423532  22.474900     0.8655   0
  -23    3    6  95.512272  97.133864   6.814889     0.8656   0
  -23    3    7   1.565340   3.982861   3.473056     0.8667  -2
  -23    3    8   2.989495   6.970300   3.776345     0.8687  -2
  -23    3    9   1.799048  17.352390   3.412566     0.8717   0
  -23    3   10  47.922242  50.026541   5.466692     0.8757   0
  -23    3   11 832.764429 825.749537  21.347065     0.8806   0
  -23    3   12  17.611966  13.749170   3.510000     0.8865   0
  -23    3   13 1510.54381 1496.41938   35.55041     0.8932   0
  -23    3   14 325.728137 336.874828  10.280129     0.9009   0
  -23    3   15 1489.97588 1466.34159   38.61982     0.9094   0
  -23    3   16 1172.95588 1243.14242   30.11926     0.9188   0
  -23    3   17 2468.83210 2429.25535   55.60920     0.9290   0
  -23    3   18 715.566977 738.420860  20.116956     0.9400   0
  -23    3   19 3070.89931 3158.92748   79.24333     0.9518   0
  -23    3   20 577.483582 595.754609  19.199124     0.9643   0
  -23    3   21 1488.46822 1517.93679   50.17343     0.9775   0
  -23    3   22 784.794431 794.482123  37.521558     0.9914   0
  -23    3   23 1663.95188 1666.93451   41.89791     1.0060   0
  -23    3   24 114.769376 112.924701   9.121596     1.0211   0
  -23    3   25 1301.06613 1324.35112   35.41575     1.0369   0
  -23    3   26 364.827961 372.590133  24.456788     1.0533   0
  -23    3   27 362.312220 378.944734  15.189397     1.0701   0
  -23    3   28  92.933770  85.307465   8.372708     1.0876   0
  -23    3   29 152.179798 156.917675  10.772189     1.1055   0
  -23    3   30  65.339239  71.375589   9.473114     1.1239   0
  -23    3   31   1.537711   6.868967   5.689929     1.1427  -2
  -23    3   32   0.122021   4.806514   4.723884     1.1619  -6
  -23    3   33   6.056696  30.970337   7.342638     1.1816  -4
  -23    4    1  33.876239  46.156116   8.235289     0.8842   0
  -23    4    2 2343.82263 2314.73704   54.18859     0.8804   0
  -23    4    3   0.796061   5.487560   6.254639     0.8775  -2
  -23    4    4 2214.95015 2250.43098   52.27378     0.8757   0
  -23    4    5 126.573892 114.988212   6.837954     0.8748   0
  -23    4    6 4616.27245 4575.99034  112.05445     0.8749   0
  -23    4    7  45.724840  38.832463  13.861028     0.8759  -2
  -23    4    8 5051.09934 5038.30989  109.03263     0.8779   0
  -23    4    9   7.429476  17.242350   3.514263     0.8809   0
  -23    4   10 1088.39495 1060.02878   27.67209     0.8848   0
  -23    4   11  57.522944  61.063654   5.448567     0.8897   0
  -23    4   12 1729.72902 1751.13380   41.01692     0.8955   0
  -23    4   13 192.477759 189.060127  10.208338     0.9022   0
  -23    4   14 1673.07339 1650.06987   39.02148     0.9098   0
  -23    4   15   2.177209   1.981509   2.020981     0.9182  -2
  -23    4   16 566.536057 556.908267  16.029754     0.9275   0
  -23    4   17   2.225964   3.883709   3.063559     0.9376  -2
  -23    4   18 302.659972 320.806576  11.594652     0.9485   0
  -23    4   19   4.528704   4.246777   3.338181     0.9602  -2
  -23    4   20  16.283741  11.403800   7.086900     0.9726  -2
  -23    4   21   3.134788   5.386276   4.625244     0.9857  -2
  -23    4   22 235.440182 266.954387  12.747750     0.9995   0
  -23    4   23 161.612472 144.314548  10.932921     1.0139   0
  -23    4   24 488.888328 481.373438  22.405339     1.0290   0
  -23    4   25  54.583850  45.256789  11.030537     1.0446   0
  -23    4   26 628.041034 620.941697  22.509432     1.0609   0
  -23    4   27   5.474960  11.731526   9.063552     1.0776  -2
  -23    4   28 1054.58223 1012.28336   42.05504     1.0949   0
  -23    4   29   5.406090  12.347241   8.593219     1.1127  -2
  -23    4   30 906.431291 914.927097  26.867109     1.1310   0
  -23    4   31  19.408968  12.449236   8.124967     1.1497  -2
  -23    4   32 1299.27733 1404.03808   41.70459     1.1688  -4
  -23    5    1 1314.63465 1296.82773   34.06255     0.8958   0
  -23    5    2 131.167325 123.409628  18.817451     0.8920   0
  -23    5    3 1523.19870 1498.48305   38.44104     0.8892   0
  -23    5    4 300.710416 284.375842  12.712193     0.8874   0
  -23    5    5 1380.34251 1414.31020   43.95844     0.8865   0
  -23    5    6  65.365622  48.340737   7.977453     0.8866   0
  -23    5    7 158.566271 170.498611   8.586130     0.8876   0
  -23    5    8 198.644099 193.129650   8.237222     0.8896   0
  -23    5    9 151.893761 149.535367   9.129477     0.8925   0
  -23    5   10   8.305640   5.232005   3.859850     0.8964  -2
  -23    5   11 316.645940 314.182656  12.328092     0.9012   0
  -23    5   12   5.909338   4.675159   3.494105     0.9070  -2
  -23    5   13 1063.21721 1018.86432   27.52190     0.9136   0
  -23    5   14 540.730096 528.054808  17.859470     0.9211   0
  -23    5   15 1488.19161 1506.85507   38.08977     0.9294   0
  -23    5   16 230.171214 225.704003  13.862680     0.9386   0
  -23    5   17 1896.96124 1902.82802   44.24742     0.9486   0
  -23    5   18  11.589953  17.976285   5.495838     0.9594   0
  -23    5   19 2070.19719 2157.07816   50.71801     0.9709   0
  -23    5   20 281.438687 297.597246  13.031162     0.9832   0
  -23    5   21 1602.88144 1621.51051   40.64152     0.9961   0
  -23    5   22 473.689348 494.264389  22.557843     1.0098   0
  -23    5   23 2411.09272 2376.63079   56.41881     1.0240   0
  -23    5   24  74.941626  71.948924   8.400697     1.0390   0
  -23    5   25 1080.86938 1042.63707   33.63825     1.0545   0
  -23    5   26 128.521320 134.364128  11.145716     1.0706   0
  -23    5   27 280.946876 296.850423  12.745751     1.0872   0
  -23    5   28   5.760383   4.227512   4.295486     1.1043  -2
  -23    5   29 224.048893 229.823094  14.259603     1.1220   0
  -23    5   30  22.858569  23.584559   5.661642     1.1401   0
  -23    5   31  60.251709  52.129045   7.903432     1.1586  -4
  -23    5   32   4.565252   7.427200   5.914719     1.1776  -6
  -23    6    1 1524.29752 1519.59070   38.89508     0.9097   0
  -23    6    2 1507.35006 1496.84401   38.49623     0.9061   0
  -23    6    3 668.894031 637.936868  21.063867     0.9033   0
  -23    6    4 1650.74897 1661.97772   40.56023     0.9015   0
  -23    6    5 2049.67070 2039.25532   65.42348     0.9006   0
  -23    6    6 2608.18663 2650.17935   64.11538     0.9007   0
  -23    6    7 1438.03122 1354.56769   35.34635     0.9017   0
  -23    6    8 2965.41691 2974.98110   66.70927     0.9037   0
  -23    6    9 770.750457 750.355151  24.240672     0.9066   0
  -23    6   10 1490.22110 1479.42916   42.20936     0.9104   0
  -23    6   11 1501.69193 1537.46818   37.31502     0.9151   0
  -23    6   12 1318.96085 1330.10760   33.05467     0.9208   0
  -23    6   13 1752.36471 1744.42562   41.67915     0.9273   0
  -23    6   14 894.269092 893.391509  27.163525     0.9347   0
  -23    6   15 302.075603 301.792340  11.604913     0.9429   0
  -23    6   16 383.969076 357.182785  13.353188     0.9520   0
  -23    6   17 217.284163 217.788014   8.785691     0.9618   0
  -23    6   18 170.351618 168.572073   9.766573     0.9724   0
  -23    6   19  69.142838  55.472563   5.075866     0.9838   0
  -23    6   20  32.333934  27.172116   6.059986     0.9959   0
  -23    6   21   6.635426  10.091688   7.196115     1.0087  -2
  -23    6   22  54.070218  47.555747  14.866149     1.0222   0
  -23    6   23 125.078729 123.735950   9.194080     1.0363   0
  -23    6   24 170.087001 161.986321  10.349012     1.0510   0
  -23    6   25 285.014863 291.718496  13.344002     1.0664   0
  -23    6   26 406.009606 396.314969  14.919417     1.0823   0
  -23    6   27 368.104656 372.798318  17.453344     1.0987   0
  -23    6   28 630.759128 664.060789  24.797815     1.1157   0
  -23    6   29 403.464757 401.681517  13.632982     1.1332   0
  -23    6   30 569.424336 572.018207  24.162851     1.1511  -4
  -23    6   31 817.734071 786.929632  98.242532     1.1695  -4
  -23    7    1 317.231445 319.468243  14.516315     0.9260   0
  -23    7    2 1654.71080 1671.65998   42.14227     0.9224   0
  -23    7    3 438.427290 428.881061  15.099431     0.9197   0
  -23    7    4 1945.46528 1952.87504   59.98440     0.9179   0
  -23    7    5  23.000032  13.483981   8.922151     0.9171  -2
  -23    7    6 209.315002 225.282676  10.479921     0.9171   0
  -23    7    7   1.004479   5.850099   6.600904     0.9181  -2
  -23    7    8   7.237399   9.574101   5.075023     0.9201  -2
  -23    7    9 166.802828 152.124297  17.065723     0.9229   0
  -23    7   10  31.404672  29.890088   4.378661     0.9266   0
  -23    7   11 521.698408 515.122550  15.926835     0.9313   0
  -23    7   12 239.973066 246.831483  10.893135     0.9368   0
  -23    7   13 413.569545 422.371147  15.474875     0.9432   0
  -23    7   14 1084.15935 1060.14444   27.68614     0.9505   0
  -23    7   15 877.004999 885.039322  24.239020     0.9586   0
  -23    7   16 1466.75041 1465.18996   50.48075     0.9675   0
  -23    7   17 1252.12043 1302.72961   37.97758     0.9772   0
  -23    7   18 1608.28511 1612.71882   39.31377     0.9877   0
  -23    7   19 502.751780 523.593700  16.872904     0.9989   0
  -23    7   20 2059.42616 2053.77871   50.91232     1.0108   0
  -23    7   21 644.656370 665.549478  20.486897     1.0234   0
  -23    7   22 2144.91054 2131.79854   52.81044     1.0367   0
  -23    7   23 415.166927 416.282560  24.808059     1.0506   0
  -23    7   24 1254.61490 1257.95825   33.26384     1.0651   0
  -23    7   25 171.145842 173.996451   9.031894     1.0803   0
  -23    7   26 296.692132 259.714173  10.037395     1.0960   0
  -23    7   27 119.853930 120.229353   7.748185     1.1122   0
  -23    7   28 233.952516 240.714807   9.630889     1.1290   0
  -23    7   29  31.885327  17.991816   7.235786     1.1463  -2
  -23    7   30 209.058767 207.598512  37.628129     1.1640  -4
  -23    8    1 1197.59283 1209.51557   31.49890     0.9444   0
  -23    8    2  68.374405  73.592099   6.468806     0.9409   0
  -23    8    3 2655.48720 2675.93813   64.33249     0.9382   0
  -23    8    4  73.857253  84.865155   8.630940     0.9365   0
  -23    8    5 4552.28219 4590.74504  100.17518     0.9356   0
  -23    8    6   4.695719  19.166740   5.750253     0.9357   0
  -23    8    7 3439.62503 3422.26506   82.48623     0.9367   0
  -23    8    8  78.441488 102.016134  10.994617     0.9386   0
  -23    8    9 4244.93282 4266.12505   96.70923     0.9414   0
  -23    8   10  11.896592  12.590934   5.950921     0.9450  -2
  -23    8   11 3620.35407 3621.66009   80.69931     0.9496   0
  -23    8   12 133.186704 142.504990   8.750217     0.9550   0
  -23    8   13 2333.35927 2261.12112   53.44408     0.9613   0
  -23    8   14  36.412688  29.270655   4.746487     0.9685   0
  -23    8   15 1336.84598 1288.47885   35.37081     0.9764   0
  -23    8   16 138.316666 156.464460   7.431827     0.9851   0
  -23    8   17 508.066343 508.490369  19.309495     0.9947   0
  -23    8   18  59.219534  69.900118   5.513600     1.0049   0
  -23    8   19 307.666442 328.831615  11.399157     1.0160   0
  -23    8   20  22.357203  31.595223   6.075650     1.0277   0
  -23    8   21   2.416456   2.510728   2.666570     1.0401  -2
  -23    8   22  33.251455  32.287190   5.513203     1.0532   0
  -23    8   23 432.074475 408.212910  14.713132     1.0669   0
  -23    8   24  22.578903  17.627492   5.381518     1.0812   0
  -23    8   25 655.695750 661.318034  19.761224     1.0961   0
  -23    8   26  18.994835  11.782217   4.805853     1.1116  -2
  -23    8   27 628.945636 607.536892  18.007678     1.1276   0
  -23    8   28 117.567307 112.194071   9.315439     1.1441   0
  -23    8   29 1105.39848 1083.45621   30.81816     1.1612  -4
  -23    8   30  14.538988   7.691050   7.610089     1.1787  -6
  -23    9    1 139.933452 161.802093   9.091822     0.9649   0
  -23    9    2 2171.52267 2141.23296   52.03966     0.9614   0
  -23    9    3   3.270238  10.312216   7.519942     0.9588  -2
  -23    9    4 638.107640 599.862133  31.169270     0.9571   0
  -23    9    5  25.424326  28.397765  11.121841     0.9563  -2
  -23    9    6 236.051552 249.830339  14.674717     0.9563   0
  -23    9    7 103.986132 113.849142   6.932331     0.9573   0
  -23    9    8  46.697813  49.622728   5.347597     0.9592   0
  -23    9    9  76.837364  77.859892   7.068759     0.9619   0
  -23    9   10 582.320212 562.777103  17.441778     0.9655   0
  -23    9   11  17.473357  18.998374   5.198778     0.9699   0
  -23    9   12 698.887598 707.592947  19.510741     0.9753   0
  -23    9   13  45.943265  42.106586   4.529314     0.9814   0
  -23    9   14 1174.17225 1191.48278   29.91520     0.9884   0
  -23    9   15  17.419486  18.237507   5.995201     0.9962   0
  -23    9   16 964.855676 963.809281  29.440012     1.0048   0
  -23    9   17 219.338956 234.789794  10.248686     1.0141   0
  -23    9   18 3053.18062 3058.22208   85.64139     1.0242   0
  -23    9   19  46.722815  72.251122   6.846876     1.0350   0
  -23    9   20 2417.41970 2494.30492   58.66986     1.0465   0
  -23    9   21   2.989830   9.120489   5.686013     1.0587  -2
  -23    9   22 1539.08304 1563.92586   48.81015     1.0715   0
  -23    9   23   2.531425   6.028742   4.284416     1.0850  -2
  -23    9   24 1707.73767 1732.95892   46.15793     1.0991   0
  -23    9   25  17.466403  22.298934   5.058054     1.1138   0
  -23    9   26 857.972530 841.198191  27.893659     1.1290   0
  -23    9   27 106.513806 103.631221   7.135213     1.1448   0
  -23    9   28 194.558704 185.283056   9.573820     1.1611  -4
  -23    9   29  58.372486  27.080746  12.901741     1.1779  -6
  -23   10    1 1574.16914 1604.75657   40.28331     0.9872   0
  -23   10    2 598.467871 543.624077  21.158046     0.9838   0
  -23   10    3 2269.04892 2219.45106   59.36248     0.9813   0
  -23   10    4 646.768563 637.579979  28.692859     0.9796   0
  -23   10    5 2533.12767 2581.01565   60.10931     0.9788   0
  -23   10    6 1053.41456 1064.05700   27.98486     0.9789   0
  -23   10    7 1544.99986 1541.01559   37.95544     0.9798   0
  -23   10    8 607.113183 600.157888  17.391879     0.9816   0
  -23   10    9 1539.38025 1477.87108   35.96876     0.9843   0
  -23   10   10 1418.56292 1405.76139   35.87970     0.9878   0
  -23   10   11 1265.25255 1302.94771   33.77786     0.9922   0
  -23   10   12 1263.37308 1211.50820   32.25084     0.9974   0
  -23   10   13 1308.31110 1343.22987   36.53549     1.0034   0
  -23   10   14 427.227105 400.002818  15.791944     1.0102   0
  -23   10   15 679.108834 704.475128  19.708186     1.0178   0
  -23   10   16 285.596849 269.774799  12.069380     1.0262   0
  -23   10   17 150.347710 138.375821   9.831639     1.0354   0
  -23   10   18 128.486717 123.096194   8.379003     1.0453   0
  -23   10   19   5.843244   9.567475   5.449409     1.0558  -2
  -23   10   20  44.161770  44.240813   5.892067     1.0671   0
  -23   10   21 237.526957 216.571949  10.038304     1.0791   0
  -23   10   22   2.305522   3.187859   3.173567     1.0917  -2
  -23   10   23 252.054292 236.311528  12.349009     1.1049   0
  -23   10   24  41.929654  39.542605   5.797756     1.1188   0
  -23   10   25 195.266868 183.762974   9.146561     1.1332   0
  -23   10   26 192.613385 194.638165  20.099772     1.1482   0
  -23   10   27 556.308186 549.357428  19.382195     1.1637  -4
  -23   10   28 157.125484 151.614243  19.069256     1.1797  -4
  -23   11    1 1160.31241 1147.27485   39.02627     1.0113   0
  -23   11    2 944.776240 923.644434  26.267338     1.0080   0
  -23   11    3 722.182211 713.022282  21.639185     1.0056   0
  -23   11    4 338.121085 339.115296  15.364537     1.0039   0
  -23   11    5 471.930841 470.587469  15.446985     1.0031   0
  -23   11    6  59.091023  62.470390   7.791062     1.0032   0
  -23   11    7  86.542997  82.378169   8.167398     1.0041   0
  -23   11    8   0.074724   2.632368   2.664306     1.0059  -2
  -23   11    9  17.449512  19.431763   4.366153     1.0085   0
  -23   11   10  93.064982 103.504658   7.122837     1.0119   0
  -23   11   11 432.507423 388.162706  18.801259     1.0162   0
  -23   11   12 216.410544 214.952732  10.822649     1.0213   0
  -23   11   13 474.367010 463.119243  21.611923     1.0271   0
  -23   11   14  66.821520  57.020733   6.857269     1.0338   0
  -23   11   15 423.285614 430.159912  18.743100     1.0413   0
  -23   11   16 596.249300 598.342052  19.777416     1.0495   0
  -23   11   17 905.889802 891.967258  49.839009     1.0584   0
  -23   11   18 771.215662 808.476786  22.991892     1.0681   0
  -23   11   19 1587.79935 1629.90896   42.55666     1.0784   0
  -23   11   20 845.537050 856.701369  25.538359     1.0895   0
  -23   11   21 1601.69427 1622.51839   47.74708     1.1012   0
  -23   11   22 471.390686 500.457069  17.808580     1.1136   0
  -23   11   23 803.358343 794.348290  29.664059     1.1265   0
  -23   11   24 412.646502 443.196263  16.089583     1.1401   0
  -23   11   25 654.956732 686.815747  25.579170     1.1543  -4
  -23   11   26 257.700889 272.314326  13.230475     1.1690  -4
  -23   12    1  56.343147  55.912560   7.439592     1.0371   0
  -23   12    2 1628.92453 1665.51356   41.18958     1.0339   0
  -23   12    3   4.204513   8.156162   5.727055     1.0315  -2
  -23   12    4 1774.23536 1826.89004   44.34259     1.0299   0
  -23   12    5  54.588283  71.091069   7.958882     1.0291   0
  -23   12    6 1708.84744 1704.40782   41.94169     1.0292   0
  -23   12    7 292.009568 303.254592  12.602086     1.0301   0
  -23   12    8 2081.36152 2096.86971   51.45376     1.0318   0
  -23   12    9 193.272190 229.666129  12.840706     1.0343   0
  -23   12   10 2256.40992 2248.61350   53.45300     1.0377   0
  -23   12   11 156.812566 141.293717  11.578113     1.0418   0
  -23   12   12 1126.43541 1128.73977   30.40212     1.0468   0
  -23   12   13 122.981551 128.960734   7.829609     1.0525   0
  -23   12   14 1158.71921 1144.71054   30.21658     1.0590   0
  -23   12   15 182.776718 185.258272   9.771910     1.0663   0
  -23   12   16 346.483479 322.861990  13.397717     1.0743   0
  -23   12   17   6.437614  12.521985   5.641452     1.0831  -2
  -23   12   18 204.778394 211.207053   9.916631     1.0925   0
  -23   12   19   6.377389  12.140791   6.099277     1.1027  -2
  -23   12   20  29.902079  34.896608  18.352174     1.1135  -2
  -23   12   21  19.998978  23.806788   6.267973     1.1249   0
  -23   12   22 276.920820 270.754591  20.067223     1.1370   0
  -23   12   23  28.226113   7.329122   7.962550     1.1497  -2
  -23   12   24 218.160265 222.328431  20.651628     1.1630  -4
  -23   12   25 144.498466 162.907622  29.439681     1.1769  -4
  -23   13    1 1920.15063 1891.24566   83.76772     1.0644   0
  -23   13    2 147.184035 158.824551   9.198244     1.0613   0
  -23   13    3 1140.04794 1148.59666   30.60205     1.0589   0
  -23   13    4  30.977663  21.062546   5.261316     1.0574   0
  -23   13    5 430.711150 439.891738  17.760499     1.0566   0
  -23   13    6  22.938982  23.470388   5.555865     1.0567   0
  -23   13    7  23.998592  34.916270   5.986114     1.0576   0
  -23   13    8  42.381316  55.793928   8.708695     1.0592   0
  -23   13    9  73.572913  74.707376   7.372758     1.0617   0
  -23   13   10   3.031107   4.412615   3.734890     1.0650  -2
  -23   13   11 106.808198  88.549865  12.676587     1.0690   0
  -23   13   12  59.639035  48.009128   5.435266     1.0739   0
  -23   13   13 508.103189 504.141614  17.869383     1.0795   0
  -23   13   14 155.111249 161.922378   9.155979     1.0858   0
  -23   13   15 762.813891 754.069437  26.394727     1.0929   0
  -23   13   16  43.444568  37.723464   5.604838     1.1007   0
  -23   13   17 1312.74007 1316.11294   35.02879     1.1092   0
  -23   13   18   7.251618  15.063379   5.894149     1.1185  -2
  -23   13   19 1601.28381 1658.19404   54.48038     1.1284   0
  -23   13   20   1.969435   7.106248   5.414381     1.1389  -2
  -23   13   21 1149.34278 1154.73481   32.69249     1.1502  -4
  -23   13   22   3.905069   5.018103   4.726363     1.1620  -6
  -23   13   23 1012.47939 1003.70977   41.63288     1.1744  -4
  -23   14    1 206.344012 166.744671  48.584611     1.0932   0
  -23   14    2 779.900304 801.557111  29.449595     1.0901   0
  -23   14    3 100.972851 101.263198   9.409651     1.0878   0
  -23   14    4 1314.82063 1382.77677   37.72016     1.0863   0
  -23   14    5 396.362979 388.083397  24.216054     1.0856   0
  -23   14    6 1399.67619 1361.33040   36.03303     1.0856   0
  -23   14    7 575.029697 551.966350  19.106597     1.0865   0
  -23   14    8 1733.98118 1670.53644   44.61918     1.0881   0
  -23   14    9 335.202915 344.481844  14.453149     1.0905   0
  -23   14   10 1324.03637 1307.13124   34.83481     1.0937   0
  -23   14   11 569.067493 562.892761  19.311808     1.0976   0
  -23   14   12 1006.58786  977.70976   28.06103     1.1023   0
  -23   14   13 129.538446 128.860442   9.142216     1.1078   0
  -23   14   14 879.883577 891.453405  45.310818     1.1140   0
  -23   14   15  19.606373   5.890844   4.650309     1.1209  -2
  -23   14   16 279.633700 314.858431  15.112815     1.1285   0
  -23   14   17 160.081580 164.634236   9.451156     1.1368   0
  -23   14   18  32.401773  28.239974  10.997690     1.1458  -2
  -23   14   19  34.549687  36.564072   7.120161     1.1555  -4
  -23   14   20   5.357018   3.664949   3.889426     1.1658  -6
  -23   14   21  42.022551  34.594575   9.915557     1.1768  -4
  -23   15    1 253.322312 269.520351  16.757080     1.1232   0
  -23   15    2 488.867652 497.117847  23.076819     1.1202   0
  -23   15    3 665.543555 660.341547  26.590850     1.1180   0
  -23   15    4 272.964254 263.775434  13.629513     1.1165   0
  -23   15    5 188.475960 193.749248  12.283448     1.1158   0
  -23   15    6  50.273893  46.899138   8.871393     1.1159   0
  -23   15    7   4.271454  10.004697   6.553104     1.1167  -2
  -23   15    8  81.717725  71.141793   7.489160     1.1183   0
  -23   15    9   6.607907  18.677505   6.268750     1.1206  -2
  -23   15   10  71.008524  70.399267  11.325747     1.1237   0
  -23   15   11 104.264750 105.159068   8.521742     1.1276   0
  -23   15   12 150.262725 154.811867   9.514784     1.1321   0
  -23   15   13  69.368522  73.971458   7.509814     1.1374   0
  -23   15   14 596.945631 569.057352  19.138321     1.1435   0
  -23   15   15 217.564344 204.726880  10.674144     1.1502  -4
  -23   15   16 992.358082 977.551147  36.539618     1.1576  -4
  -23   15   17 365.535986 353.433802  15.590963     1.1658  -4
  -23   15   18 582.321874 586.270622  20.713588     1.1745  -4
  -23   15   19 213.745618 187.850671  21.809864     1.1840  -4
  -23   16    1 584.614293 547.784474  54.306892     1.1544  -4
  -23   16    2 235.639714 257.358047  16.094870     1.1515  -4
  -23   16    3 1113.97660 1131.58166   36.52838     1.1494   0
  -23   16    4 197.822562 214.095208  15.074581     1.1480   0
  -23   16    5 2031.15802 1999.65059   50.40772     1.1473   0
  -23   16    6 189.584497 191.541826  13.164781     1.1473   0
  -23   16    7 2067.02665 2063.51054   51.62857     1.1481   0
  -23   16    8  72.136631  52.036022   8.986259     1.1497   0
  -23   16    9 1594.93537 1579.75784   41.09639     1.1520  -4
  -23   16   10  45.225749  55.224228   7.671355     1.1550  -4
  -23   16   11 1392.52918 1321.52740   35.81147     1.1587  -4
  -23   16   12 101.476441  98.276238   7.974149     1.1632  -4
  -23   16   13 928.990204 956.521151  28.698476     1.1683  -4
  -23   16   14 100.718603 106.964825   9.783194     1.1742  -4
  -23   16   15 737.842188 740.241653  39.044613     1.1807  -4
  -23   17    3  29.529806  39.728980  16.664719     1.1819  -6
  -23   17    4 460.993260 469.485410  55.848948     1.1805  -4
  -23   17    5  13.904035   9.834745   8.565444     1.1798  -6
  -23   17    6 265.977905 300.439137  20.185029     1.1799  -4
  -23   17    7   0.061667   8.678194   7.185309     1.1807  -6
  -23   17    8  13.626338  42.282221  10.272760     1.1822  -4
  -23   17    9   2.951366  19.416066  13.974406     1.1844  -6
  -22    0    2 2185.32723 2179.13586   53.25556     0.8216   0
  -22    0    4 315.898295 325.247857  22.019206     0.8171   0
  -22    0    6  38.211522  34.163665   8.203252     0.8167   0
  -22    0    8  45.240234  39.238919   6.334097     0.8204   0
  -22    0   10 847.454136 834.152944  22.417566     0.8283   0
  -22    0   12 2720.21985 2777.22181   61.14015     0.8402   0
  -22    0   14 1875.30940 1907.42131   44.71716     0.8559   0
  -22    0   16 1647.08204 1641.66646   39.27593     0.8752   0
  -22    0   18 2473.36502 2532.37304   58.14311     0.8978   0
  -22    0   20 3088.18283 3089.05330  150.58158     0.9236   0
  -22    0   22 2166.13249 2346.36134  294.78840     0.9523   0
  -22    0   24 1054.80197 1041.73328   65.06676     0.9837   0
  -22    0   26 617.224872 621.016049  25.249544     1.0174   0
  -22    0   28 308.861200 306.907745  24.812851     1.0532   0
  -22    0   30   0.369272  19.296277  20.077467     1.0910  -2
  -22    0   32  48.724681  53.029197   9.992454     1.1306   0
  -22    0   34 145.543099 105.893994  18.452301     1.1717  -4
  -22    1    1 2702.12133 2661.99303   60.19324     0.8268   0
  -22    1    2 874.030865 874.588762  27.366092     0.8230   0
  -22    1    3 6750.01766 6710.72991  146.43572     0.8202   0
  -22    1    4 1009.83758 1003.46523   26.23974     0.8185   0
  -22    1    5 6270.77589 6244.24666  136.06067     0.8177   0
  -22    1    6 208.128047 204.821059  15.013216     0.8181   0
  -22    1    7 4898.96716 4827.03509  106.13919     0.8194   0
  -22    1    8 1003.00119 1011.93969   27.50819     0.8218   0
  -22    1    9 3149.28071 3146.46942   71.08710     0.8253   0
  -22    1   10 258.416953 260.817884   9.708116     0.8297   0
  -22    1   11 3180.48824 3210.18066   71.08330     0.8351   0
  -22    1   12 522.407164 516.508798  16.174658     0.8415   0
  -22    1   13 639.225357 633.003213  16.328269     0.8489   0
  -22    1   14 388.890392 372.370382  10.807415     0.8572   0
  -22    1   15 1124.97585 1098.64876   26.40381     0.8664   0
  -22    1   16  93.676874 110.730662   5.361393     0.8765   0
  -22    1   17  10.290750  29.607551   4.779136     0.8874   0
  -22    1   18  59.233429  56.496635   4.800880     0.8991   0
  -22    1   19  71.186985  75.911049   6.939254     0.9116   0
  -22    1   20 121.323018 120.974524   9.607113     0.9249   0
  -22    1   21 195.606490 231.445615  12.118568     0.9389   0
  -22    1   22  78.351043  64.684587   8.489523     0.9535   0
  -22    1   23 717.760564 736.631459  22.480848     0.9689   0
  -22    1   24  97.387829  99.897769  15.361084     0.9848   0
  -22    1   25 1014.39991 1030.73252   28.69715     1.0014   0
  -22    1   26 153.711784 153.239243  11.761861     1.0185   0
  -22    1   27 1160.07019 1080.81094   32.36832     1.0361   0
  -22    1   28 165.665200 168.649730  10.909277     1.0543   0
  -22    1   29  988.07105 1025.26353   37.31569     1.0730   0
  -22    1   30 167.748045 180.303137  18.388359     1.0921   0
  -22    1   31 696.513962 726.668317  24.528992     1.1116   0
  -22    1   32 162.688464 159.208207  11.682735     1.1316   0
  -22    1   33 880.064272 861.299616  87.728030     1.1519  -4
  -22    1   34  34.259329  41.590915  26.927251     1.1727  -6
  -22    2    1 1359.10462 1340.86052   32.54775     0.8310   0
  -22    2    2 808.691845 805.697681  21.125827     0.8272   0
  -22    2    3 658.372075 666.697800  18.284101     0.8244   0
  -22    2    4 153.603555 153.684198  10.555065     0.8227   0
  -22    2    5  54.281699  54.574558   6.091561     0.8220   0
  -22    2    6   2.529889  10.393557   3.857273     0.8223  -2
  -22    2    7  24.983365  34.630925   6.199652     0.8236   0
  -22    2    8 206.005472 208.308985   8.999857     0.8260   0
  -22    2    9   9.080943  12.055964   3.194550     0.8294   0
  -22    2   10 207.864176 193.719507   8.269920     0.8338   0
  -22    2   11 980.092910 975.348682  24.233072     0.8392   0
  -22    2   12 283.189021 310.688121   9.808788     0.8456   0
  -22    2   13 1283.84715 1295.33408   30.47565     0.8530   0
  -22    2   14 1147.25166 1145.78781   27.40310     0.8612   0
  -22    2   15 961.438922 973.002469  24.697853     0.8704   0
  -22    2   16 2545.73715 2567.13664   57.90519     0.8804   0
  -22    2   17 1597.54831 1595.12388   37.48190     0.8913   0
  -22    2   18 1065.26233 1063.98595   27.29686     0.9029   0
  -22    2   19 1852.43403 1882.17474   44.62034     0.9154   0
  -22    2   20 1989.45943 2019.24643   48.15387     0.9286   0
  -22    2   21 1039.51423 1002.44083   39.92626     0.9425   0
  -22    2   22 540.960861 559.137169  23.741028     0.9572   0
  -22    2   23 687.740124 630.718134  22.249366     0.9724   0
  -22    2   24 688.380486 654.206696  28.833301     0.9883   0
  -22    2   25 587.074107 603.573114  21.502708     1.0048   0
  -22    2   26 257.230153 260.264376  12.621187     1.0219   0
  -22    2   27 183.708150 178.348510  17.913664     1.0395   0
  -22    2   28  91.342784  91.442977  13.019464     1.0576   0
  -22    2   29   2.364163   4.891622   5.768957     1.0762  -2
  -22    2   30   4.724419  15.187018   6.505734     1.0952  -2
  -22    2   31   5.146992  30.994130   7.426473     1.1147   0
  -22    2   32  39.132963  36.345643   6.819251     1.1346   0
  -22    2   33  25.597357  37.714542   9.128419     1.1549  -4
  -22    2   34 252.980270 273.647702  15.544799     1.1756  -4
  -22    3    1 1130.59901 1146.83204   28.89163     0.8378   0
  -22    3    2 1887.97613 1881.28251   44.05626     0.8341   0
  -22    3    3 1359.18161 1336.11192   32.12923     0.8313   0
  -22    3    4 3235.94016 3264.49052   73.38986     0.8296   0
  -22    3    5 588.512478 581.915259  18.676018     0.8289   0
  -22    3    6 4415.42288 4407.65785   97.10495     0.8292   0
  -22    3    7 2358.68183 2417.75560   58.42565     0.8306   0
  -22    3    8 4992.94002 4957.77862  112.63357     0.8329   0
  -22    3    9 401.344852 406.160800  17.251107     0.8363   0
  -22    3   10 4432.88446 4439.48042   96.60068     0.8407   0
  -22    3   11 498.996537 491.526591  14.899541     0.8461   0
  -22    3   12 807.673131 783.945646  20.433199     0.8524   0
  -22    3   13 1464.12333 1500.36994   34.98616     0.8597   0
  -22    3   14 1346.62314 1343.66937   31.92617     0.8678   0
  -22    3   15 125.207168 131.747770   6.004867     0.8769   0
  -22    3   16 655.306059 635.821972  17.092490     0.8869   0
  -22    3   17  17.822976  20.562075   3.321246     0.8977   0
  -22    3   18 218.414169 205.275431   9.080686     0.9093   0
  -22    3   19  11.570259   4.696572   4.131680     0.9216  -2
  -22    3   20  33.525320  28.414783   6.836054     0.9348   0
  -22    3   21 137.551670 127.210493   8.616416     0.9486   0
  -22    3   22 445.865576 437.861107  18.303763     0.9631   0
  -22    3   23 218.794680 226.749885  11.419116     0.9783   0
  -22    3   24 1118.28999 1126.39851   30.75439     0.9941   0
  -22    3   25 355.954187 364.016543  14.673329     1.0105   0
  -22    3   26 840.693497 808.960899  33.555797     1.0275   0
  -22    3   27 337.741080 358.355892  14.822281     1.0450   0
  -22    3   28 1195.15466 1239.85607   33.45385     1.0630   0
  -22    3   29 194.491764 189.189004  11.120205     1.0815   0
  -22    3   30 1123.27026 1128.41262   33.57843     1.1005   0
  -22    3   31 327.450228 341.403679  14.435850     1.1199   0
  -22    3   32 650.009361 715.928611  23.957640     1.1397   0
  -22    3   33 133.194367 141.367573  10.103519     1.1599  -4
  -22    3   34 837.125278 881.377909  29.513537     1.1805  -4
  -22    4    1 3431.05453 3505.43995   76.74247     0.8474   0
  -22    4    2  76.172236  57.412154   8.886446     0.8437   0
  -22    4    3 863.731104 870.884390  32.196977     0.8409   0
  -22    4    4 444.752999 402.352336  14.239958     0.8392   0
  -22    4    5 1293.27611 1279.81769   31.36539     0.8385   0
  -22    4    6  59.219891  68.670835   5.293882     0.8389   0
  -22    4    7  19.999270  27.695388   3.387402     0.8402   0
  -22    4    8  22.429559  25.253344   3.318404     0.8425   0
  -22    4    9 1072.17260 1084.76480   26.53600     0.8459   0
  -22    4   10   1.730921   3.272603   3.063972     0.8502  -2
  -22    4   11 1107.40263 1079.02650   26.53170     0.8555   0
  -22    4   12  80.500818  72.565383   5.091529     0.8618   0
  -22    4   13 2405.15943 2405.24797   54.27418     0.8690   0
  -22    4   14   4.573048  17.329589   3.212296     0.8771   0
  -22    4   15 1918.04691 1931.16432   44.52087     0.8860   0
  -22    4   16  31.229189  43.745135   6.289453     0.8959   0
  -22    4   17 1985.83093 2001.68288   46.11564     0.9066   0
  -22    4   18  89.404791  96.863554   5.443230     0.9181   0
  -22    4   19 2928.50053 2963.61354   78.80879     0.9303   0
  -22    4   20   1.736695  13.065083   6.119782     0.9433  -2
  -22    4   21 2546.25704 2550.63054   61.33446     0.9570   0
  -22    4   22  94.401005  84.298594   8.841752     0.9714   0
  -22    4   23 1613.79367 1604.66404   40.50786     0.9865   0
  -22    4   24  63.069951  63.577736   9.412691     1.0022   0
  -22    4   25 990.345078 969.592199  30.394854     1.0184   0
  -22    4   26   9.610099  19.413588   6.741627     1.0353  -2
  -22    4   27 358.781214 352.753070  16.134161     1.0526   0
  -22    4   28   0.753325   5.179991   5.871480     1.0705  -2
  -22    4   29  25.414859  18.845705   8.349113     1.0889  -2
  -22    4   30   9.067796   6.670877   6.310271     1.1077  -2
  -22    4   31  31.460261  38.262763   7.527608     1.1270   0
  -22    4   32   1.867513  10.614563   7.699625     1.1467  -2
  -22    4   33  19.140499  26.179933   9.508539     1.1668  -6
  -22    5    1 151.672105 134.598254  16.586897     0.8595   0
  -22    5    2 2994.25278 3010.62040   67.25435     0.8558   0
  -22    5    3 201.352455 191.437733  10.082667     0.8531   0
  -22    5    4 6122.09371 6091.74284  130.71577     0.8515   0
  -22    5    5  10.011744  37.886543   6.486154     0.8508   0
  -22    5    6 4664.99110 4561.78088   98.57893     0.8511   0
  -22    5    7 567.067698 560.809258  27.306445     0.8524   0
  -22    5    8 5293.32967 5332.89176  115.72314     0.8547   0
  -22    5    9 221.677537 232.676551  18.564490     0.8580   0
  -22    5   10 3319.60875 3275.49459   72.83239     0.8623   0
  -22    5   11  54.516991  44.592084   7.080225     0.8675   0
  -22    5   12 846.786133 808.731235  23.994485     0.8737   0
  -22    5   13 647.964796 651.207840  19.654818     0.8808   0
  -22    5   14 1240.78816 1215.31501   29.78153     0.8888   0
  -22    5   15   1.664970   7.883308   3.281426     0.8976  -2
  -22    5   16 409.018714 393.321069  11.827159     0.9074   0
  -22    5   17   2.022706   7.740238   3.427371     0.9179  -2
  -22    5   18  72.689234  70.860413   5.119866     0.9292   0
  -22    5   19   0.717681   3.399811   3.237460     0.9414  -2
  -22    5   20  24.274518  17.079271   5.661808     0.9542   0
  -22    5   21  40.422501  30.862610   5.984577     0.9678   0
  -22    5   22 461.036458 446.476003  33.757704     0.9820   0
  -22    5   23   5.530300   7.072493   5.097296     0.9969  -2
  -22    5   24 938.608503 948.593596  39.970045     1.0124   0
  -22    5   25 126.790941 129.794796   8.341711     1.0285   0
  -22    5   26 649.881948 663.735294  22.336936     1.0452   0
  -22    5   27 238.621967 242.418290  10.758971     1.0624   0
  -22    5   28 1316.94737 1381.03033   36.04824     1.0801   0
  -22    5   29  78.487397  77.866832   7.191852     1.0983   0
  -22    5   30 897.922521 889.368250  23.933517     1.1170   0
  -22    5   31 101.216211  95.882771   7.292492     1.1361   0
  -22    5   32 860.908356 840.799996  26.487749     1.1557  -4
  -22    5   33 167.198035 149.457545  31.686263     1.1756  -4
  -22    6    1 1336.11015 1341.88988   69.93597     0.8740   0
  -22    6    2 849.290602 820.592826  22.727035     0.8704   0
  -22    6    3 285.729902 257.184559  11.680074     0.8678   0
  -22    6    4 444.406977 412.976383  16.364387     0.8662   0
  -22    6    5 596.338002 609.967370  18.726247     0.8655   0
  -22    6    6   3.939363   5.126276   4.198465     0.8658  -2
  -22    6    7  20.995942  14.733323   5.325176     0.8671  -2
  -22    6    8 198.526231 188.055552   8.214933     0.8694   0
  -22    6    9 239.122680 215.038649   8.987828     0.8726   0
  -22    6   10 489.393653 481.900510  15.051020     0.8768   0
  -22    6   11 835.659385 817.501443  21.959228     0.8819   0
  -22    6   12 380.488888 382.422746  14.517290     0.8880   0
  -22    6   13 1854.30614 1794.25785   42.39292     0.8950   0
  -22    6   14 907.459861 912.369395  32.826489     0.9029   0
  -22    6   15 1506.83182 1478.01813   41.00932     0.9116   0
  -22    6   16 2063.23654 2016.55324   47.27024     0.9212   0
  -22    6   17 1469.64494 1455.93069   35.11702     0.9316   0
  -22    6   18 1105.69024 1096.04810   27.32214     0.9427   0
  -22    6   19 1245.63868 1250.20749   30.96786     0.9547   0
  -22    6   20 1010.50090 1039.28132   29.85903     0.9674   0
  -22    6   21 1208.93870 1220.50477   31.11309     0.9807   0
  -22    6   22 1715.19186 1802.89919   48.29233     0.9948   0
  -22    6   23 1151.36304 1124.00934   43.95068     1.0095   0
  -22    6   24 384.829664 411.552133  15.509358     1.0248   0
  -22    6   25 725.823242 705.625103  34.405391     1.0407   0
  -22    6   26  95.567897  85.668815  10.855546     1.0572   0
  -22    6   27 113.792218 123.482493   8.349427     1.0742   0
  -22    6   28  57.843797  50.121050   5.222835     1.0918   0
  -22    6   29  68.355603  62.739378   6.221859     1.1098   0
  -22    6   30  18.466447  17.520260   5.043911     1.1283   0
  -22    6   31   1.732639  11.795320   7.050237     1.1472  -2
  -22    6   32   3.514836   6.209648   6.176289     1.1666  -6
  -22    7    1 1097.03835 1111.91148   29.07057     0.8910   0
  -22    7    2 466.646118 467.848018  15.436972     0.8874   0
  -22    7    3 2213.80963 2240.60002   63.95908     0.8848   0
  -22    7    4 1198.92940 1211.81387   43.46062     0.8832   0
  -22    7    5 3167.07996 3141.43002   70.19819     0.8826   0
  -22    7    6 1211.85227 1211.35950   31.34722     0.8829   0
  -22    7    7 3741.44470 3732.80778   82.40940     0.8841   0
  -22    7    8 1559.81970 1530.85418   37.31502     0.8864   0
  -22    7    9 2033.72113 2023.26142   47.72444     0.8895   0
  -22    7   10 1053.50425 1035.59678   29.68603     0.8936   0
  -22    7   11 1885.12337 1897.60687   46.71210     0.8987   0
  -22    7   12 265.061770 251.497472  10.628922     0.9047   0
  -22    7   13 1354.62000 1322.21970   33.70946     0.9115   0
  -22    7   14 467.400261 466.712914  14.914477     0.9192   0
  -22    7   15 826.368904 859.434211  26.436694     0.9278   0
  -22    7   16 468.815152 459.533833  13.963088     0.9372   0
  -22    7   17  45.132958  46.712102   8.305890     0.9474   0
  -22    7   18 430.193224 431.972444  13.375279     0.9584   0
  -22    7   19   0.728764   2.364454   2.335671     0.9702  -2
  -22    7   20   1.341199   4.994128   4.518392     0.9827  -2
  -22    7   21  57.671752  68.375906   6.434455     0.9958   0
  -22    7   22 130.516312 126.273660   9.084354     1.0097   0
  -22    7   23 352.184934 353.468500  16.836058     1.0242   0
  -22    7   24 302.257917 292.886646  11.800541     1.0393   0
  -22    7   25 1152.76375 1149.30878   35.16626     1.0550   0
  -22    7   26 354.784934 323.356017  13.301786     1.0712   0
  -22    7   27 576.202596 582.065614  16.913054     1.0880   0
  -22    7   28 139.788598 121.554798   7.114245     1.1053   0
  -22    7   29 904.130581 899.167818  25.038219     1.1231   0
  -22    7   30 325.316508 319.768955  12.956711     1.1414   0
  -22    7   31 658.739555 681.621034  24.918596     1.1601  -4
  -22    7   32 138.336082 116.118029  17.158084     1.1793  -4
  -22    8    1 247.466552 246.368849  10.707635     0.9101   0
  -22    8    2 1022.88625 1036.25603   27.78692     0.9066   0
  -22    8    3 311.518223 317.526835  13.864877     0.9041   0
  -22    8    4 122.323745 126.362717   8.417071     0.9025   0
  -22    8    5 229.962650 242.985016  13.366820     0.9019   0
  -22    8    6  27.707150  27.070502   7.479181     0.9022   0
  -22    8    7   4.356032  13.289461   4.433185     0.9034  -2
  -22    8    8 845.142533 853.555462  25.400561     0.9056   0
  -22    8    9  62.032567  68.864480   5.947451     0.9087   0
  -22    8   10 1271.11609 1269.65297   31.81530     0.9127   0
  -22    8   11   3.996213   2.763310   2.685191     0.9177  -2
  -22    8   12 1782.46665 1727.20904   41.50401     0.9235   0
  -22    8   13 132.079839 127.636611   6.636791     0.9302   0
  -22    8   14 2199.12235 2223.18518   51.17734     0.9378   0
  -22    8   15   2.422918  12.850041   4.145956     0.9462   0
  -22    8   16 3348.27359 3396.20888   81.99567     0.9554   0
  -22    8   17  51.588278  55.420351   5.235012     0.9654   0
  -22    8   18 2146.48874 2190.60256   52.24041     0.9762   0
  -22    8   19   9.778394  16.419110   4.104137     0.9878   0
  -22    8   20 2104.48722 2107.47724   52.55417     1.0000   0
  -22    8   21  50.245679  47.678511   9.362909     1.0130   0
  -22    8   22 1585.30463 1576.78542   41.47013     1.0266   0
  -22    8   23  26.875153  34.997396   4.791644     1.0408   0
  -22    8   24 1255.16717 1252.17699   39.38812     1.0557   0
  -22    8   25  11.178226  20.105720   5.065539     1.0712   0
  -22    8   26 308.754794 296.222563  12.445221     1.0872   0
  -22    8   27  11.137241   3.002574   3.021426     1.1037  -2
  -22    8   28  28.282166  10.685363   4.849588     1.1208  -2
  -22    8   29  32.674725  34.209102   4.959414     1.1384   0
  -22    8   30   3.532251   7.501800   8.278909     1.1564  -6
  -22    8   31   0.095268   8.197056   6.925904     1.1749  -6
  -22    9    1 1779.75261 1768.31733   42.95486     0.9313   0
  -22    9    2 337.916298 312.720404  14.267848     0.9279   0
  -22    9    3 3688.40665 3636.15043   80.75713     0.9254   0
  -22    9    4  98.366768 100.815435   6.677453     0.9239   0
  -22    9    5 3049.69414 3019.64175   84.40781     0.9232   0
  -22    9    6  93.786386  90.724242  13.573385     0.9235   0
  -22    9    7 2472.85624 2468.90964   58.14675     0.9247   0
  -22    9    8  75.187588  78.015205   6.322266     0.9269   0
  -22    9    9 3235.72775 3293.37207   75.98656     0.9299   0
  -22    9   10 178.699661 176.108042  10.503432     0.9338   0
  -22    9   11 2411.14495 2407.39591   55.13484     0.9387   0
  -22    9   12 169.895852 174.300467   7.850956     0.9444   0
  -22    9   13 671.208146 656.660306  18.803903     0.9510   0
  -22    9   14  68.686885  79.037956   5.841789     0.9584   0
  -22    9   15 222.581845 226.782931   9.179838     0.9666   0
  -22    9   16  16.264343  18.325408   4.268405     0.9756   0
  -22    9   17 106.722237 128.072808   6.817020     0.9855   0
  -22    9   18   0.086680   2.924918   2.947372     0.9960  -2
  -22    9   19   0.720052   7.082902   6.534351     1.0073  -2
  -22    9   20   6.882843   2.717873   2.956905     1.0194  -2
  -22    9   21 100.608140  97.428958  13.709961     1.0321   0
  -22    9   22   4.768226   8.500626   4.651598     1.0454  -2
  -22    9   23 552.664267 547.285490  16.797395     1.0594   0
  -22    9   24   0.916274   3.200548   3.126890     1.0740  -2
  -22    9   25 461.444900 456.761337  14.829964     1.0892   0
  -22    9   26  13.003365  15.249886   6.377650     1.1050  -2
  -22    9   27 965.054124 942.752849  25.155034     1.1213   0
  -22    9   28  14.330166  14.122944   4.956606     1.1381  -2
  -22    9   29 1052.89808 1049.54187   37.08106     1.1554  -4
  -22    9   30  77.501059  86.370035   8.746400     1.1732  -4
  -22   10    1  68.326489  68.426796   7.747475     0.9544   0
  -22   10    2 1404.92388 1388.40933   35.23301     0.9511   0
  -22   10    3 198.899474 198.160789   8.946390     0.9487   0
  -22   10    4 251.153991 240.807334  12.158586     0.9472   0
  -22   10    5 167.001408 178.315465   8.182714     0.9466   0
  -22   10    6  11.178165  17.218061   3.994691     0.9469   0
  -22   10    7   5.284145  14.987689   6.589999     0.9480  -2
  -22   10    8 122.449727 128.678693   6.731829     0.9501   0
  -22   10    9 119.956903 119.740614   7.457305     0.9531   0
  -22   10   10 632.533162 622.739358  18.012800     0.9569   0
  -22   10   11 501.147738 522.488336  15.515587     0.9616   0
  -22   10   12 629.693357 596.251940  17.842286     0.9672   0
  -22   10   13 253.266498 257.412571  10.642734     0.9736   0
  -22   10   14 697.467421 669.838751  18.800433     0.9809   0
  -22   10   15 601.218167 577.969656  16.924454     0.9889   0
  -22   10   16 599.704687 611.237960  21.728573     0.9977   0
  -22   10   17 1146.42099 1203.56743   38.40932     1.0073   0
  -22   10   18 1818.60951 1850.25303   44.41595     1.0177   0
  -22   10   19  970.49648 1056.52103   28.63420     1.0288   0
  -22   10   20 1673.30201 1730.79445   48.83229     1.0405   0
  -22   10   21 429.545526 434.751549  15.001601     1.0530   0
  -22   10   22 743.581959 772.650780  23.496328     1.0661   0
  -22   10   23 413.245058 419.517690  15.516727     1.0798   0
  -22   10   24 287.789895 283.111861  11.768751     1.0942   0
  -22   10   25  72.856904  57.245110   6.430490     1.1091   0
  -22   10   26 233.075661 237.567248  10.229801     1.1246   0
  -22   10   27 219.115419 218.625711   9.889369     1.1406   0
  -22   10   28  30.675489  37.636390   5.612008     1.1571  -4
  -22   10   29  45.042117  25.866499  13.591345     1.1741  -6
  -22   11    1 1426.61566 1459.33765   37.28760     0.9793   0
  -22   11    2 1858.35167 1859.37351   47.12765     0.9761   0
  -22   11    3 1221.69476 1237.91962   33.59595     0.9738   0
  -22   11    4 1658.80050 1656.82266   64.74291     0.9723   0
  -22   11    5 551.924675 543.197793  20.419816     0.9717   0
  -22   11    6 934.208689 942.356306  25.847002     0.9720   0
  -22   11    7 1053.34404 1049.53031   27.72496     0.9731   0
  -22   11    8 1739.15040 1703.81301   40.96735     0.9752   0
  -22   11    9 676.964713 668.607815  20.559762     0.9780   0
  -22   11   10 1660.39026 1681.45790   40.51876     0.9818   0
  -22   11   11 631.832279 638.386284  18.194053     0.9864   0
  -22   11   12 1542.71501 1545.84020   37.81219     0.9918   0
  -22   11   13 433.715404 430.445753  15.748324     0.9981   0
  -22   11   14 414.925234 412.573231  13.941030     1.0051   0
  -22   11   15  39.457065  43.816512   5.437860     1.0130   0
  -22   11   16  34.270613  38.961504   7.591584     1.0216   0
  -22   11   17   2.268083   4.604789   4.217466     1.0310  -2
  -22   11   18   0.190977   4.006869   3.846236     1.0411  -2
  -22   11   19  30.111750  33.923756   5.858906     1.0519   0
  -22   11   20 134.835135 130.328147   8.397227     1.0635   0
  -22   11   21  98.186911 115.170456   7.625125     1.0756   0
  -22   11   22 153.767959 136.752143  10.128385     1.0885   0
  -22   11   23  97.668749  89.995595   7.202856     1.1019   0
  -22   11   24 211.076662 196.728277   9.746564     1.1160   0
  -22   11   25 168.484954 157.536943   9.142166     1.1306   0
  -22   11   26 569.906872 591.179494  20.693265     1.1458   0
  -22   11   27 213.026606 218.794242  11.896521     1.1615  -4
  -22   12    1 1593.23289 1647.41138   41.48451     1.0059   0
  -22   12    2  10.544496  11.183900   5.792650     1.0028  -2
  -22   12    3 592.955599 585.181781  19.669854     1.0005   0
  -22   12    4  34.796361  19.666880   8.848113     0.9991  -2
  -22   12    5 291.913574 278.310387  12.920709     0.9985   0
  -22   12    6  88.619588  98.917977   8.280297     0.9988   0
  -22   12    7   5.608376   8.202772   5.115751     0.9999  -2
  -22   12    8  24.835561  35.625421   8.179773     1.0019   0
  -22   12    9 441.999973 450.239857  17.463753     1.0047   0
  -22   12   10  62.129461  65.227355   7.271805     1.0083   0
  -22   12   11 525.627903 541.299344  17.547688     1.0128   0
  -22   12   12  64.573337  76.378144   6.602143     1.0181   0
  -22   12   13 745.000529 722.213817  22.438219     1.0242   0
  -22   12   14 115.930621 105.676061   7.866388     1.0311   0
  -22   12   15 1445.34577 1400.76164   39.83043     1.0387   0
  -22   12   16  94.122352  92.323137   8.003444     1.0471   0
  -22   12   17 1162.42609 1133.78247   39.49304     1.0563   0
  -22   12   18 234.269413 291.153422  14.586272     1.0662   0
  -22   12   19 2530.73910 2558.92490   69.95580     1.0767   0
  -22   12   20 163.268616 188.481836  10.682207     1.0880   0
  -22   12   21 1797.93403 1781.70066   43.49713     1.0999   0
  -22   12   22  70.141527  62.758875   9.203878     1.1125   0
  -22   12   23 874.216183 889.814361  27.911008     1.1256   0
  -22   12   24  40.428252  32.333784   7.233093     1.1394   0
  -22   12   25 598.139065 594.292356  25.601806     1.1537  -4
  -22   12   26   4.307357   9.097770   7.900855     1.1686  -6
  -22   13    1  33.864677  20.229640   5.948492     1.0341   0
  -22   13    2 1042.98862 1015.02776   28.63586     1.0310   0
  -22   13    3 151.209640 165.946628  10.236658     1.0288   0
  -22   13    4 2648.44686 2723.47372   62.56986     1.0274   0
  -22   13    5  13.233433  10.521591   5.689599     1.0269  -2
  -22   13    6 2630.16505 2730.95846   76.62813     1.0271   0
  -22   13    7  16.331603  10.806160   5.661312     1.0282  -2
  -22   13    8 2253.90046 2273.81050   94.42944     1.0301   0
  -22   13    9   1.356181  22.024658   5.861434     1.0328   0
  -22   13   10 2236.12034 2204.34939   52.14144     1.0364   0
  -22   13   11  18.779785  23.935830   6.307611     1.0407   0
  -22   13   12 953.650611 938.987342  26.706013     1.0459   0
  -22   13   13  23.807576  37.887369   9.164620     1.0518   0
  -22   13   14 813.185477 817.098291  23.499633     1.0585   0
  -22   13   15  19.235593  25.662609   5.819714     1.0660   0
  -22   13   16 451.661239 441.216852  16.060552     1.0742   0
  -22   13   17  14.794758  17.872192   5.367821     1.0831   0
  -22   13   18   3.831270   7.407175   6.016152     1.0928  -2
  -22   13   19   9.736938   3.225844   4.024300     1.1031  -2
  -22   13   20   3.114982   4.112960   4.855702     1.1141  -2
  -22   13   21 129.514428 140.420496   9.504045     1.1257   0
  -22   13   22 160.398853 163.455017   9.738749     1.1380   0
  -22   13   23   5.957877  25.527950   8.592062     1.1508  -6
  -22   13   24 468.116733 478.989223  20.991003     1.1643  -4
  -22   13   25   7.733533  15.081802  14.881680     1.1783  -6
  -22   14    1 340.735475 316.821319  29.830607     1.0636   0
  -22   14    2 153.767578 163.766799  12.831206     1.0607   0
  -22   14    3 246.845020 232.964044  15.018652     1.0585   0
  -22   14    4  16.980732  20.814706  16.117423     1.0572  -2
  -22   14    5   4.862754  27.529170   7.327718     1.0566   0
  -22   14    6   5.994886  13.673430  10.795866     1.0569  -2
  -22   14    7 130.058031 129.018398  10.330886     1.0579   0
  -22   14    8   1.184334   3.780376   3.800253     1.0598  -2
  -22   14    9 471.344527 431.982357  20.451704     1.0624   0
  -22   14   10  57.218059  63.868204   8.237619     1.0659   0
  -22   14   11 521.752084 502.026718  19.574188     1.0701   0
  -22   14   12 523.224561 493.046672  22.701260     1.0751   0
  -22   14   13 1264.81239 1291.85607   34.55112     1.0809   0
  -22   14   14 376.262510 384.474856  15.421623     1.0874   0
  -22   14   15 1008.93259  989.70189   28.34555     1.0947   0
  -22   14   16 695.682675 707.784610  23.992503     1.1027   0
  -22   14   17 1301.49291 1289.60899   33.35571     1.1114   0
  -22   14   18 166.909023 150.616277  10.774833     1.1208   0
  -22   14   19 1299.02443 1357.03452   35.89127     1.1308   0
  -22   14   20  65.519798  78.265523   7.932611     1.1415   0
  -22   14   21 869.948732 890.604142  27.195579     1.1529  -4
  -22   14   22 149.090979 144.408231  10.558287     1.1649  -4
  -22   14   23 934.432623 977.225652  31.690228     1.1775  -4
  -22   15    1 455.781469 441.781926  33.253268     1.0945   0
  -22   15    2 807.245336 748.195644  44.327392     1.0916   0
  -22   15    3 835.654023 864.040719  29.803014     1.0895   0
  -22   15    4 1018.33355  956.30966   31.93708     1.0882   0
  -22   15    5 1204.09426 1184.42432   92.09711     1.0877   0
  -22   15    6 861.173770 890.189424  29.812432     1.0879   0
  -22   15    7 1676.21003 1674.43578   45.54197     1.0889   0
  -22   15    8 878.127162 858.423027  27.183682     1.0907   0
  -22   15    9 804.931591 791.094985  32.282399     1.0933   0
  -22   15   10 525.839910 510.172372  19.820705     1.0967   0
  -22   15   11 302.272212 299.844323  14.679410     1.1008   0
  -22   15   12 608.919827 591.886662  22.855250     1.1057   0
  -22   15   13 612.168509 592.554176  19.729831     1.1113   0
  -22   15   14 319.201656 314.955915  13.737207     1.1176   0
  -22   15   15 128.067881 141.134108   8.968166     1.1247   0
  -22   15   16  47.332343  55.046610  13.009980     1.1325   0
  -22   15   17 142.259174 135.617865   9.862867     1.1409   0
  -22   15   18   0.001300   4.068531   4.355265     1.1501  -6
  -22   15   19   8.846741  10.326904   6.026974     1.1599  -6
  -22   15   20   1.732994  12.554633   5.939569     1.1703  -6
  -22   15   21 111.101294 106.399091  17.768761     1.1814  -4
  -22   16    1 181.170745 146.585417  22.366676     1.1265   0
  -22   16    2 272.513996 270.772765  26.766321     1.1237   0
  -22   16    3 185.249635 178.472430  23.671798     1.1217   0
  -22   16    4 150.061096 163.383309  20.113982     1.1204   0
  -22   16    5  74.711243  85.076810  16.122859     1.1199   0
  -22   16    6   5.530738  20.723501   8.847617     1.1201  -2
  -22   16    7  17.455784  23.565062   8.785658     1.1211  -2
  -22   16    8  81.892048  84.660770   8.729861     1.1229   0
  -22   16    9  69.820152  60.422741   9.041626     1.1254   0
  -22   16   10 563.724646 561.722960  28.570591     1.1287   0
  -22   16   11  19.567879  16.396590   6.654156     1.1327  -2
  -22   16   12 893.804900 903.346390  30.756204     1.1374   0
  -22   16   13  53.214712  65.545911   7.431942     1.1428   0
  -22   16   14 1200.10654 1173.03197   40.37568     1.1490   0
  -22   16   15  37.322678  34.924532   8.726308     1.1559  -4
  -22   16   16 1553.57654 1538.50415   48.33578     1.1635  -4
  -22   16   17  61.136130  66.517111   8.722822     1.1717  -4
  -22   16   18  981.80809 1050.32835   35.98578     1.1806  -4
  -22   17    1 982.718904 974.828219  46.722842     1.1597  -4
  -22   17    2  65.862653  86.614074  18.652556     1.1570  -4
  -22   17    3 645.895021 693.107563  39.470236     1.1550  -4
  -22   17    4   7.534692   6.866720   7.219362     1.1537  -6
  -22   17    5 1845.26940 1872.70727   92.16964     1.1532  -4
  -22   17    6  20.676327  25.396100   9.891054     1.1535  -6
  -22   17    7 1752.66357 1772.06797   61.80288     1.1544  -4
  -22   17    8   7.079660   5.560574   5.151919     1.1561  -6
  -22   17    9 1246.57936 1239.00515   52.39407     1.1586  -4
  -22   17   10   8.500564  16.935525   8.738287     1.1617  -6
  -22   17   11 658.682962 642.801129  22.287698     1.1656  -4
  -22   17   12   1.029616   4.777996   4.462133     1.1702  -6
  -22   17   13 407.220194 417.903429  19.906788     1.1755  -4
  -22   17   14   2.003166  16.773933  12.638304     1.1815  -6
  -21    0    1 3209.53303 3200.54797   72.42230     0.7877   0
  -21    0    3 6022.81192 6122.72276  144.50720     0.7813   0
  -21    0    5 8818.03864 8706.29942  179.91155     0.7792   0
  -21    0    7 1769.35329 1753.23218   44.22743     0.7815   0
  -21    0    9 3321.28007 3368.73176   73.62597     0.7881   0
  -21    0   11 1519.84426 1539.25263   38.32819     0.7990   0
  -21    0   13 960.263915 975.578346  25.045489     0.8138   0
  -21    0   15  25.399970  34.309560   4.671028     0.8325   0
  -21    0   17 246.370896 257.528230  10.374143     0.8548   0
  -21    0   19 778.665176 764.744704  26.077327     0.8804   0
  -21    0   21 108.872301 111.172477  11.395786     0.9091   0
  -21    0   23 399.618532 385.287769  26.978306     0.9404   0
  -21    0   25 1463.17964 1527.39104  112.80260     0.9743   0
  -21    0   27 1813.19199 1842.61957   49.82249     1.0104   0
  -21    0   29 1201.24102 1215.28032   61.92432     1.0485   0
  -21    0   31 903.949918 904.585587  77.630063     1.0884   0
  -21    0   33 574.055393 603.227792  24.677365     1.1299   0
  -21    0   35 245.105771 242.210105  14.802983     1.1728  -4
  -21    1    1  94.127181 141.925376   7.030889     0.7892   0
  -21    1    2  17.619064  27.161377   3.676168     0.7854   0
  -21    1    3 126.653628 155.070446   7.428341     0.7828   0
  -21    1    4  10.144317  18.769866   3.473072     0.7812   0
  -21    1    5  64.526761  65.942619   6.448813     0.7807   0
  -21    1    6 291.051195 288.448669  10.092316     0.7813   0
  -21    1    7 177.492349 172.337579  10.841122     0.7830   0
  -21    1    8 1192.36965 1179.58814   28.47426     0.7857   0
  -21    1    9 280.838267 298.170581   9.190925     0.7896   0
  -21    1   10 3237.53661 3213.94781   71.96693     0.7945   0
  -21    1   11 604.169895 596.398991  15.334978     0.8004   0
  -21    1   12 4811.85612 4887.75574  110.18459     0.8073   0
  -21    1   13 1050.46161 1058.74828   25.38090     0.8152   0
  -21    1   14 4337.59819 4302.04523   95.03219     0.8241   0
  -21    1   15 152.231478 146.533206   6.110430     0.8339   0
  -21    1   16 3365.86091 3404.63542   75.41074     0.8446   0
  -21    1   17 1095.32040 1096.33560   26.67578     0.8562   0
  -21    1   18 2787.64786 2818.33010   63.18202     0.8686   0
  -21    1   19 1562.35237 1595.15858   38.03657     0.8817   0
  -21    1   20 2265.59050 2258.13053   62.87635     0.8957   0
  -21    1   21 561.252437 560.389584  17.995120     0.9103   0
  -21    1   22 1784.28067 1793.44824   43.70069     0.9257   0
  -21    1   23 234.118275 221.016535  10.914119     0.9417   0
  -21    1   24 1056.07757 1123.46575   31.89428     0.9583   0
  -21    1   25  69.375153  62.818852   6.945896     0.9755   0
  -21    1   26 215.613474 208.959976  11.154143     0.9932   0
  -21    1   27  36.499138  17.698209   8.227127     1.0115  -2
  -21    1   28   1.126236  15.219270   7.016745     1.0303  -2
  -21    1   29   0.561148   4.347515   5.227114     1.0496  -2
  -21    1   30  77.012756  89.715701   8.580050     1.0693   0
  -21    1   31   0.753194   2.963415   3.237113     1.0895  -2
  -21    1   32 207.354599 214.369483  20.063918     1.1100   0
  -21    1   33  53.617609  59.168839   8.284031     1.1309   0
  -21    1   34 169.884019 180.856645  13.494473     1.1522  -4
  -21    1   35  61.864708  78.803995   8.539140     1.1738  -4
  -21    2    1 1885.02466 1853.24362   43.22732     0.7935   0
  -21    2    2 2471.63615 2470.57843   56.05829     0.7898   0
  -21    2    3 2884.17534 2865.60133   68.58591     0.7872   0
  -21    2    4 2265.14678 2221.36769   51.08597     0.7856   0
  -21    2    5 3141.72819 3160.01797   77.68260     0.7851   0
  -21    2    6 2183.64251 2114.20195   49.36233     0.7857   0
  -21    2    7 2581.76342 2555.17426   57.52566     0.7874   0
  -21    2    8 1720.34807 1741.94722   40.04853     0.7901   0
  -21    2    9 1214.86417 1187.93372   28.64874     0.7939   0
  -21    2   10 2033.88358 2009.16763   45.92381     0.7988   0
  -21    2   11 506.815297 493.466347  13.014822     0.8047   0
  -21    2   12 880.490441 870.780297  21.687927     0.8116   0
  -21    2   13 758.930071 740.278002  18.475929     0.8195   0
  -21    2   14  37.466594  42.777239   4.228437     0.8283   0
  -21    2   15  92.804727  87.792138   4.513138     0.8380   0
  -21    2   16 254.466824 257.982602   8.321801     0.8487   0
  -21    2   17   1.130988   5.048521   3.286152     0.8602  -2
  -21    2   18  56.275891  54.621482   4.370697     0.8725   0
  -21    2   19 165.586327 169.140452   7.341035     0.8856   0
  -21    2   20 402.567218 398.046540  22.611376     0.8995   0
  -21    2   21 634.077346 607.536892  19.081813     0.9141   0
  -21    2   22 649.589349 625.343324  19.714465     0.9294   0
  -21    2   23 318.857232 321.198162  14.791103     0.9453   0
  -21    2   24 1158.91964 1149.01798   31.45544     0.9619   0
  -21    2   25 1152.45385 1176.67190   31.98317     0.9790   0
  -21    2   26 913.346877 884.700608  27.643342     0.9967   0
  -21    2   27 726.437210 723.529018  22.624429     1.0149   0
  -21    2   28 513.065114 521.870390  18.409508     1.0337   0
  -21    2   29 871.085430 903.552923  26.595146     1.0529   0
  -21    2   30 1052.15748 1125.32785   31.10714     1.0725   0
  -21    2   31 679.581971 712.481992  28.263931     1.0926   0
  -21    2   32 325.334666 317.625971  14.597524     1.1131   0
  -21    2   33 482.159655 496.012483  17.842617     1.1340   0
  -21    2   34 175.512965 158.335647  12.809445     1.1552  -4
  -21    2   35 295.029540 293.283189  13.782545     1.1768  -4
  -21    3    1 633.171465 652.029014  17.868888     0.8007   0
  -21    3    2 560.527199 562.174027  15.769391     0.7970   0
  -21    3    3   2.009528   3.376349   2.545608     0.7944  -2
  -21    3    4  74.579133  70.049483   5.376875     0.7929   0
  -21    3    5 610.539611 613.222327  17.304640     0.7924   0
  -21    3    6  26.441233  38.883518   3.982894     0.7930   0
  -21    3    7 555.868206 541.525704  14.495810     0.7946   0
  -21    3    8 149.858306 152.313811   6.431861     0.7973   0
  -21    3    9 2022.04772 2010.39030   46.38115     0.8011   0
  -21    3   10 173.537324 174.070803   6.601978     0.8059   0
  -21    3   11 3665.57499 3686.64357   85.69988     0.8118   0
  -21    3   12 661.662851 634.452247  16.581610     0.8186   0
  -21    3   13 4359.38520 4410.05363  106.01461     0.8264   0
  -21    3   14 1067.77766 1086.93588   26.31790     0.8352   0
  -21    3   15 3856.32051 3885.17942   85.58868     0.8449   0
  -21    3   16 1040.77196 1083.04645   27.29719     0.8554   0
  -21    3   17 2255.23683 2263.28559   51.59454     0.8668   0
  -21    3   18 574.260959 599.449067  16.680250     0.8791   0
  -21    3   19 2139.00059 2167.14044   50.06256     0.8921   0
  -21    3   20 449.502291 450.355516  15.664026     0.9059   0
  -21    3   21 1933.76282 1967.05146   47.15722     0.9203   0
  -21    3   22 391.250998 374.858689  14.338185     0.9355   0
  -21    3   23 575.751671 551.482237  18.579195     0.9514   0
  -21    3   24  91.449558  88.477992   9.139043     0.9678   0
  -21    3   25 629.764124 598.566759  34.640343     0.9848   0
  -21    3   26  78.865282  77.122983   6.959709     1.0024   0
  -21    3   27  61.924810  38.119181  12.022175     1.0206   0
  -21    3   28  27.833805  26.247345   5.976993     1.0392   0
  -21    3   29  46.422991  41.630404   5.578401     1.0583   0
  -21    3   30 107.755434 113.435085   7.904324     1.0779   0
  -21    3   31 269.500532 270.443965  11.498111     1.0979   0
  -21    3   32  66.218896  63.832185   7.459800     1.1182   0
  -21    3   33 158.810809 154.772378   8.009772     1.1390   0
  -21    3   34 177.115725 154.236549  10.420621     1.1601  -4
  -21    3   35 457.878805 493.125981  20.943418     1.1816  -4
  -21    4    1  83.761648  87.371802   8.040305     0.8107   0
  -21    4    2 2591.15304 2550.94447   57.94270     0.8070   0
  -21    4    3  96.227555  97.159639   6.078971     0.8045   0
  -21    4    4 5233.56969 5273.80685  116.71664     0.8029   0
  -21    4    5  50.130775  55.437370   6.666086     0.8024   0
  -21    4    6 7427.67379 7324.23147  159.59946     0.8030   0
  -21    4    7 170.183033 171.394138   6.330445     0.8047   0
  -21    4    8 4499.15431 4477.92857  102.49331     0.8074   0
  -21    4    9  82.666289  84.688858   6.633817     0.8111   0
  -21    4   10 2230.36767 2190.43734   50.40722     0.8159   0
  -21    4   11   9.634035  10.104659   3.248447     0.8216   0
  -21    4   12 571.094390 561.742787  14.954131     0.8284   0
  -21    4   13   8.664883   9.838644   2.785450     0.8361   0
  -21    4   14  11.207743  14.552549   2.740360     0.8448   0
  -21    4   15  16.130221  13.955934   3.120545     0.8543   0
  -21    4   16  12.797863  24.352861   3.404949     0.8648   0
  -21    4   17   7.174579   5.843457   3.400323     0.8761  -2
  -21    4   18 126.651933 137.333904   7.267575     0.8882   0
  -21    4   19 116.643761 113.988428   6.064266     0.9010   0
  -21    4   20 415.450718 403.983119  14.535019     0.9147   0
  -21    4   21   0.339527   3.592432   4.369705     0.9290  -2
  -21    4   22 1918.19424 1882.30692   46.58174     0.9441   0
  -21    4   23   0.661594  29.600281   7.717123     0.9598   0
  -21    4   24 2508.24542 2535.82627   66.03696     0.9761   0
  -21    4   25   0.646919  20.253433   8.094533     0.9930  -2
  -21    4   26 2198.62434 2316.12494   54.61570     1.0104   0
  -21    4   27  14.108082  20.573311   5.414596     1.0284   0
  -21    4   28 1413.80542 1473.62311   39.11136     1.0469   0
  -21    4   29 101.809301 105.024408   8.913014     1.0659   0
  -21    4   30 1383.55975 1401.72161   38.10877     1.0853   0
  -21    4   31   0.339800   5.575560   5.270717     1.1051  -2
  -21    4   32 1026.97430 1027.45773   27.60617     1.1254   0
  -21    4   33  12.294209   9.218996   5.038987     1.1460  -2
  -21    4   34 557.363266 603.568158  23.596455     1.1671  -4
  -21    5    1 558.874174 573.736560  18.417604     0.8233   0
  -21    5    2  14.219152  14.188870   3.763457     0.8198   0
  -21    5    3 268.731622 260.267681   9.857348     0.8172   0
  -21    5    4   5.440465   5.127086   3.700985     0.8157  -2
  -21    5    5 173.565983 173.327285   8.206275     0.8152   0
  -21    5    6  16.108907   7.938923   4.101808     0.8158  -2
  -21    5    7 774.859431 759.065878  24.058428     0.8174   0
  -21    5    8 120.423189 123.775935   6.041878     0.8201   0
  -21    5    9 5513.22920 5474.62283  119.84091     0.8237   0
  -21    5   10   6.306125  12.568083   3.620024     0.8284   0
  -21    5   11 2439.63190 2429.20578   56.45615     0.8341   0
  -21    5   12  10.005497   9.034984   2.923926     0.8408   0
  -21    5   13 3710.81106 3690.04723   81.20952     0.8484   0
  -21    5   14 190.555061 204.799579   7.604472     0.8569   0
  -21    5   15 4176.39312 4166.21274   91.32434     0.8663   0
  -21    5   16 134.048600 142.157024   6.625159     0.8766   0
  -21    5   17 1842.43270 1836.06009   42.73973     0.8878   0
  -21    5   18 388.625101 391.513494  11.459960     0.8997   0
  -21    5   19 2701.78701 2710.99913   77.31382     0.9124   0
  -21    5   20  24.036868  42.551540   5.039268     0.9259   0
  -21    5   21 1914.11264 1891.54306   46.04558     0.9401   0
  -21    5   22  10.886462  33.236415   5.520721     0.9550   0
  -21    5   23 1112.19712 1111.09526   46.01055     0.9705   0
  -21    5   24   7.268287   4.676630   3.923545     0.9866  -2
  -21    5   25 424.163892 391.262350  24.538080     1.0033   0
  -21    5   26  34.043767  23.542261   5.296773     1.0206   0
  -21    5   27  28.397904  26.510220   5.174275     1.0384   0
  -21    5   28   3.335713  10.274974   5.382311     1.0567  -2
  -21    5   29   0.767107   5.784356   6.458859     1.0755  -2
  -21    5   30   0.055649   4.786951   5.636644     1.0948  -2
  -21    5   31  71.847151  70.188603   9.301097     1.1145   0
  -21    5   32  10.948311  14.890635   5.045613     1.1346  -2
  -21    5   33 290.020569 277.679222  13.478777     1.1550  -4
  -21    5   34  38.847787  40.709102  12.269469     1.1759  -4
  -21    6    1 1730.95153 1731.83538   42.16541     0.8385   0
  -21    6    2 1790.66578 1746.70574   42.04628     0.8350   0
  -21    6    3 969.870722 966.804833  25.727709     0.8325   0
  -21    6    4 2454.42590 2418.78000   57.41281     0.8310   0
  -21    6    5 1161.69143 1146.65360   29.73742     0.8306   0
  -21    6    6 3388.52525 3366.79861   75.82777     0.8311   0
  -21    6    7 1625.27602 1606.64180   39.48577     0.8327   0
  -21    6    8 1235.81996 1203.57073   29.60259     0.8353   0
  -21    6    9 1063.32540 1035.22337   25.89293     0.8389   0
  -21    6   10 1700.10810 1683.04407   40.81286     0.8435   0
  -21    6   11 455.966758 424.866063  20.439477     0.8491   0
  -21    6   12 279.472898 271.379146  10.055223     0.8556   0
  -21    6   13 332.568300 343.759806  11.537451     0.8631   0
  -21    6   14   7.458955  10.740367   3.760880     0.8715  -2
  -21    6   15   6.835038  14.310129   2.965844     0.8808   0
  -21    6   16  50.411066  53.009866   4.765703     0.8909   0
  -21    6   17  59.432205  58.244233   4.337685     0.9019   0
  -21    6   18 175.345788 180.111474   7.202575     0.9136   0
  -21    6   19 365.396903 375.550987  11.882956     0.9262   0
  -21    6   20 574.356074 563.533839  24.966677     0.9394   0
  -21    6   21 254.104404 230.680618  10.769066     0.9534   0
  -21    6   22 817.692261 736.180392  22.553712     0.9681   0
  -21    6   23 823.072500 839.980474  23.369434     0.9834   0
  -21    6   24 1325.09671 1282.91898   57.05328     0.9993   0
  -21    6   25 737.664708 771.153830  23.547383     1.0158   0
  -21    6   26 1276.87540 1281.18080   32.71678     1.0329   0
  -21    6   27 1116.03582 1178.21677   31.09475     1.0505   0
  -21    6   28 611.779137 639.392511  19.065456     1.0686   0
  -21    6   29 578.340551 565.329848  18.155225     1.0872   0
  -21    6   30 906.149143 943.740901  27.384928     1.1063   0
  -21    6   31 325.807811 325.921980  12.627961     1.1257   0
  -21    6   32 438.807769 386.614536  23.074340     1.1456   0
  -21    6   33 234.386896 217.449300  11.605442     1.1659  -4
  -21    7    1  47.552002  47.172257   5.712664     0.8561   0
  -21    7    2 123.534324 118.318842   8.090187     0.8527   0
  -21    7    3  25.174474  34.819117   5.994821     0.8502   0
  -21    7    4 340.827243 328.458203  11.342782     0.8488   0
  -21    7    5 318.583999 317.518574  10.924032     0.8483   0
  -21    7    6 184.506644 188.919685  12.789569     0.8489   0
  -21    7    7 810.422281 801.676074  21.503700     0.8504   0
  -21    7    8 1041.50524 1011.23913   28.02815     0.8530   0
  -21    7    9 1003.71403  969.86152   39.36780     0.8565   0
  -21    7   10 1186.69174 1199.92089   29.78847     0.8610   0
  -21    7   11 1645.17471 1628.36079   38.51292     0.8665   0
  -21    7   12 1691.42441 1695.13863   39.68437     0.8729   0
  -21    7   13 1131.88132 1132.26074   27.84029     0.8802   0
  -21    7   14 1322.58606 1296.20483   40.04010     0.8885   0
  -21    7   15 1609.04076 1647.26763   38.44319     0.8976   0
  -21    7   16 2716.35964 2798.20554   66.89796     0.9075   0
  -21    7   17 1012.60224 1039.37385   27.36741     0.9183   0
  -21    7   18 2483.96725 2535.97498   59.22419     0.9298   0
  -21    7   19 689.448677 689.009952  18.594727     0.9422   0
  -21    7   20 1319.92026 1361.66251   37.45233     0.9552   0
  -21    7   21 554.295646 569.333280  17.445413     0.9690   0
  -21    7   22 1274.58427 1289.76431   39.87653     0.9834   0
  -21    7   23 385.509285 395.692066  20.313740     0.9985   0
  -21    7   24 537.542646 541.112638  17.371887     1.0141   0
  -21    7   25 123.905054 117.939813   7.899781     1.0304   0
  -21    7   26  89.675812 103.426836   7.319242     1.0472   0
  -21    7   27  36.122682  25.864185   5.317526     1.0646   0
  -21    7   28   9.566190   2.308673   2.445481     1.0825  -2
  -21    7   29  27.506798  25.247065   5.766578     1.1008   0
  -21    7   30  28.895580  21.528979   5.550197     1.1197   0
  -21    7   31  40.564614  34.619854   5.841326     1.1389   0
  -21    7   32  84.822123  57.041551   8.981219     1.1586  -4
  -21    7   33  29.208394  30.412533  15.281924     1.1786  -6
  -21    8    1 2389.38438 2364.27186   60.44323     0.8760   0
  -21    8    2  12.032784   7.372841   5.932663     0.8727  -2
  -21    8    3 2419.05461 2411.21264   54.74144     0.8703   0
  -21    8    4 151.069551 170.237554   8.568121     0.8688   0
  -21    8    5 3351.51448 3357.28158   80.64131     0.8684   0
  -21    8    6 225.805836 228.567374   9.722193     0.8689   0
  -21    8    7 3609.60209 3540.15398   78.33013     0.8705   0
  -21    8    8 147.568225 151.884719   8.490266     0.8729   0
  -21    8    9 3083.24893 3047.15192   72.65295     0.8764   0
  -21    8   10 276.752229 291.986163  10.024507     0.8808   0
  -21    8   11 1761.12035 1752.67041   41.11589     0.8862   0
  -21    8   12   4.545918   4.476260   3.020385     0.8924  -2
  -21    8   13 194.172346 202.767296   8.576580     0.8996   0
  -21    8   14  15.815953  14.903424   3.585905     0.9076   0
  -21    8   15  37.578256  35.360399   3.801261     0.9165   0
  -21    8   16 241.246465 248.541575   9.401340     0.9263   0
  -21    8   17   3.539219  16.540138   4.632630     0.9368   0
  -21    8   18  48.908528  38.594041   4.085648     0.9482   0
  -21    8   19 208.906790 209.901766   9.685331     0.9603   0
  -21    8   20  19.202675  16.291423   4.599172     0.9731   0
  -21    8   21 609.006496 625.792739  18.802416     0.9866   0
  -21    8   22 100.869740  97.019693  10.164966     1.0007   0
  -21    8   23 712.328741 709.121290  20.781496     1.0156   0
  -21    8   24 216.584303 210.187607   8.728473     1.0310   0
  -21    8   25 1661.92745 1637.01369   43.28878     1.0470   0
  -21    8   26  41.487042  44.774825   5.547504     1.0636   0
  -21    8   27 1717.11545 1698.04661   41.00436     1.0807   0
  -21    8   28  41.366110  48.908785   5.752599     1.0983   0
  -21    8   29 1260.96429 1308.27791   32.71628     1.1164   0
  -21    8   30   1.778697   5.277508   4.308489     1.1349  -2
  -21    8   31 956.056031 972.262255  31.428014     1.1539  -4
  -21    8   32   8.961289   3.384544   3.940877     1.1733  -6
  -21    9    1  12.835033  25.232030   5.494549     0.8980   0
  -21    9    2 335.880384 329.798188  12.956464     0.8947   0
  -21    9    3   7.691925  18.807868   4.150368     0.8924   0
  -21    9    4   0.087992  14.354294   4.075355     0.8910   0
  -21    9    5   8.698656   5.641435   4.430294     0.8906  -2
  -21    9    6 314.613647 303.543738  10.703736     0.8911   0
  -21    9    7 212.707056 222.680363  10.386997     0.8926   0
  -21    9    8 1396.64775 1417.64777   41.23386     0.8950   0
  -21    9    9   8.567185  20.911694   5.865796     0.8984   0
  -21    9   10 1530.42051 1529.20026   36.68386     0.9027   0
  -21    9   11  62.456560  61.541488   7.565924     0.9079   0
  -21    9   12 1985.64591 1944.82853   45.26439     0.9140   0
  -21    9   13 249.637121 261.498616  10.500276     0.9210   0
  -21    9   14 3294.34119 3273.99103   73.19820     0.9289   0
  -21    9   15  22.147595  24.398959   3.758203     0.9376   0
  -21    9   16 2062.01982 2070.76397   48.58081     0.9471   0
  -21    9   17 391.640876 403.385000  12.577963     0.9574   0
  -21    9   18 2059.11494 2129.02274   49.58324     0.9685   0
  -21    9   19  29.751991  41.179667  13.133338     0.9804   0
  -21    9   20 1314.47509 1318.06426   33.33026     0.9929   0
  -21    9   21  73.497936  81.352775   7.564008     1.0062   0
  -21    9   22 1020.39191  987.77865   25.85625     1.0201   0
  -21    9   23  13.933916  16.232206   4.646542     1.0346   0
  -21    9   24 716.965312 693.561935  19.845489     1.0497   0
  -21    9   25   2.450385   9.135673   5.401742     1.0655  -2
  -21    9   26 129.474340 120.613835   7.320960     1.0818   0
  -21    9   27   5.946989   9.930147   5.164625     1.0986  -2
  -21    9   28   1.896099  10.660381   5.020862     1.1159  -2
  -21    9   29  45.412797  48.240445   6.252591     1.1337   0
  -21    9   30   2.339059   4.095215   4.625013     1.1520  -6
  -21    9   31   0.393219   2.382199   3.039915     1.1707  -6
  -21   10    1 2490.45367 2523.71519   57.60530     0.9220   0
  -21   10    2 2006.93184 2047.83057   57.93162     0.9188   0
  -21   10    3 3575.76277 3602.37819   79.26828     0.9165   0
  -21   10    4 1873.24318 1831.31810   43.56884     0.9152   0
  -21   10    5 2351.11394 2440.73857   60.21604     0.9148   0
  -21   10    6 454.441423 419.352464  16.915367     0.9153   0
  -21   10    7 1836.77668 1821.48714   42.84548     0.9167   0
  -21   10    8 926.925987 948.824913  27.163029     0.9191   0
  -21   10    9 1956.95922 1992.06671   46.28863     0.9223   0
  -21   10   10 662.951424 635.665007  19.261414     0.9265   0
  -21   10   11 666.405214 660.942970  20.025421     0.9316   0
  -21   10   12 630.553568 598.748508  18.704272     0.9376   0
  -21   10   13 198.412675 203.647952  19.491079     0.9444   0
  -21   10   14  25.203428  34.192084   4.807274     0.9521   0
  -21   10   15  17.024691  17.748768   4.016782     0.9606   0
  -21   10   16  38.520487  41.797778   6.962353     0.9699   0
  -21   10   17 144.315500 155.968616   8.642952     0.9800   0
  -21   10   18 100.938718 108.253260   7.188581     0.9908   0
  -21   10   19 105.466234 103.317456   7.140269     1.0024   0
  -21   10   20 151.790884 145.850491   8.667290     1.0146   0
  -21   10   21 255.278026 257.268825  14.793317     1.0276   0
  -21   10   22 158.215538 160.193285   8.312367     1.0412   0
  -21   10   23 591.995196 591.414115  17.595273     1.0555   0
  -21   10   24 241.134434 239.442565  10.949527     1.0703   0
  -21   10   25 649.413268 634.828963  18.684444     1.0857   0
  -21   10   26 222.312092 228.806952  10.527720     1.1017   0
  -21   10   27 1001.62284 1024.54480   26.89272     1.1183   0
  -21   10   28 541.614994 511.495834  19.358402     1.1353   0
  -21   10   29 632.277679 623.849679  21.254704     1.1528  -4
  -21   10   30 454.668487 448.048957  17.380148     1.1708  -4
  -21   11    1 309.287624 300.130164  11.762770     0.9478   0
  -21   11    2  89.381456  95.750590   8.730769     0.9447   0
  -21   11    3  46.480881  61.008799   7.510392     0.9425   0
  -21   11    4   9.981728  14.851476   8.092633     0.9411  -2
  -21   11    5  12.463428  20.682691   6.954158     0.9407  -2
  -21   11    6  79.924601  76.386901   5.473582     0.9412   0
  -21   11    7  36.075097  34.619359   5.279738     0.9426   0
  -21   11    8 245.691298 242.464553  10.712146     0.9449   0
  -21   11    9 277.434094 255.343939  10.257559     0.9481   0
  -21   11   10 118.903740 118.951659   6.829775     0.9522   0
  -21   11   11 976.599664 992.244717  26.050561     0.9571   0
  -21   11   12 703.000331 699.961147  26.186377     0.9630   0
  -21   11   13 1685.95748 1618.55461   46.55894     0.9696   0
  -21   11   14 358.971652 347.282429  13.990251     0.9771   0
  -21   11   15 1078.57443 1002.64901   28.04104     0.9854   0
  -21   11   16 832.442925 815.264280  24.121049     0.9944   0
  -21   11   17 1937.33708 2003.46732   48.52083     1.0043   0
  -21   11   18 405.994643 432.919190  14.171058     1.0148   0
  -21   11   19 1428.08921 1462.88175   37.22729     1.0261   0
  -21   11   20 616.034223 650.611373  19.771798     1.0381   0
  -21   11   21 1359.10993 1376.82532   35.03887     1.0508   0
  -21   11   22 257.763221 263.375587  12.267635     1.0641   0
  -21   11   23 343.561814 355.730447  13.330453     1.0781   0
  -21   11   24  23.070587  22.312482   5.484602     1.0926   0
  -21   11   25 197.685447 179.219252   9.351194     1.1077   0
  -21   11   26  55.849542  61.857070   5.934794     1.1234   0
  -21   11   27  47.900455  53.205659   5.551916     1.1396   0
  -21   11   28   3.066274   7.381135   8.555266     1.1563  -6
  -21   11   29   3.187922   5.239952   5.764231     1.1735  -6
  -21   12    1   8.676214  18.962355   7.899070     0.9752  -2
  -21   12    2 3705.44866 3692.19517  144.15544     0.9722   0
  -21   12    3  46.357417  46.921113   7.206078     0.9701   0
  -21   12    4 2919.31354 2913.84739   65.54525     0.9688   0
  -21   12    5   6.144816   3.282930   3.495361     0.9684  -2
  -21   12    6 3095.86482 3145.01543   71.10660     0.9689   0
  -21   12    7 103.536977  97.645074   9.318033     0.9702   0
  -21   12    8 2400.71864 2398.55631   62.87321     0.9725   0
  -21   12    9 121.425743 130.684044   9.077926     0.9756   0
  -21   12   10 1727.96797 1761.34479   60.89991     0.9795   0
  -21   12   11  75.142292  77.848822   7.110561     0.9843   0
  -21   12   12 1091.94591 1100.81158   31.05559     0.9900   0
  -21   12   13   0.992363   6.443493   7.201336     0.9965  -2
  -21   12   14  22.067207  18.867019   5.969294     1.0037   0
  -21   12   15   9.016451   4.098206   3.666552     1.0118  -2
  -21   12   16   6.034614   7.066264   6.143062     1.0206  -2
  -21   12   17  69.840810  65.966412   6.548511     1.0302   0
  -21   12   18  59.075525  67.240141   5.854594     1.0405   0
  -21   12   19  33.440015  37.138068   5.898659     1.0516   0
  -21   12   20 457.324174 441.466344  15.549805     1.0633   0
  -21   12   21   6.722904   5.054684   5.680594     1.0756  -2
  -21   12   22 611.583001 619.854508  19.275954     1.0886   0
  -21   12   23  41.240033  40.284636   6.216373     1.1023   0
  -21   12   24 875.884678 909.824911  25.080022     1.1165   0
  -21   12   25 194.198527 196.125202   9.750711     1.1313   0
  -21   12   26 1582.59702 1622.46387   41.91344     1.1467   0
  -21   12   27  72.858243  77.807681   8.275869     1.1625  -4
  -21   12   28 1239.35457 1213.59666   50.94850     1.1789  -4
  -21   13    1 540.884474 507.586581  20.491854     1.0042   0
  -21   13    2  61.435884  63.076935  12.232657     1.0013   0
  -21   13    3   2.076988   4.702934   4.379156     0.9992  -2
  -21   13    4  17.132918  26.065596   8.967010     0.9980  -2
  -21   13    5  46.661473  70.218674   7.789938     0.9976   0
  -21   13    6  85.035401  84.241260   8.728968     0.9981   0
  -21   13    7 182.440669 171.448662  10.388468     0.9994   0
  -21   13    8  16.328611  12.161957   9.162671     1.0016  -2
  -21   13    9 1271.52120 1348.25440   36.78234     1.0046   0
  -21   13   10   3.713106  14.901986  10.053472     1.0084  -2
  -21   13   11 1617.63887 1644.51496   41.21089     1.0131   0
  -21   13   12   2.655630  10.217756   5.858493     1.0186  -2
  -21   13   13 1732.47106 1758.04026   45.82732     1.0249   0
  -21   13   14  60.892467  67.629579   7.587900     1.0319   0
  -21   13   15 1948.71523 1939.97088   54.41214     1.0398   0
  -21   13   16  39.262769  45.769487   6.551121     1.0484   0
  -21   13   17 1471.85279 1482.47924   37.24993     1.0577   0
  -21   13   18   2.996664   6.543224   4.756533     1.0678  -2
  -21   13   19 1437.31321 1439.53859   36.40694     1.0785   0
  -21   13   20  13.082663  19.854081   6.714117     1.0899  -2
  -21   13   21 1187.49588 1203.31628   32.41970     1.1020   0
  -21   13   22   0.913773   4.018633   4.095099     1.1147  -2
  -21   13   23 426.030845 418.440415  17.770908     1.1280   0
  -21   13   24  29.808991  20.846265  11.213674     1.1419  -2
  -21   13   25 200.528688 182.275938  20.139427     1.1564  -4
  -21   13   26   0.363574   5.565167   4.475417     1.1714  -6
  -21   14    1 495.329316 500.737954  37.659522     1.0346   0
  -21   14    2 1109.51139 1081.00425  105.98603     1.0318   0
  -21   14    3 604.535495 575.079849  24.477442     1.0298   0
  -21   14    4 2319.50090 2337.96785   56.30795     1.0286   0
  -21   14    5 790.006145 779.552280  38.056726     1.0282   0
  -21   14    6 1718.92106 1714.80055   43.99661     1.0286   0
  -21   14    7 646.422117 629.454153  21.978395     1.0299   0
  -21   14    8 826.966978 797.699078  25.449468     1.0320   0
  -21   14    9 216.292560 214.024160  12.402708     1.0350   0
  -21   14   10 666.071230 695.597522  26.466600     1.0387   0
  -21   14   11 152.651881 160.956465  10.984885     1.0432   0
  -21   14   12 263.327405 252.240990  13.556317     1.0486   0
  -21   14   13 164.400140 172.066608  13.218182     1.0547   0
  -21   14   14  45.792980  51.494245   9.680523     1.0615   0
  -21   14   15 172.172450 184.613889  10.598999     1.0692   0
  -21   14   16  38.453240  27.163194   6.017226     1.0775   0
  -21   14   17  11.070981  19.944294   6.483940     1.0866   0
  -21   14   18 441.309037 421.571452  17.114795     1.0964   0
  -21   14   19  19.045449  11.045325   6.794467     1.1069  -2
  -21   14   20 260.601542 282.827672  12.760340     1.1180   0
  -21   14   21 139.913263 143.427118  15.557257     1.1298   0
  -21   14   22 374.050377 387.868603  15.176609     1.1422   0
  -21   14   23 276.074388 277.867580  21.460576     1.1552  -4
  -21   14   24 899.289237 904.460015  44.856612     1.1688  -4
  -21   14   25 106.480352 119.446181  17.830390     1.1829  -4
  -21   15    1  92.303389  96.707911  11.740679     1.0663   0
  -21   15    2  61.673229  72.826440  29.950726     1.0636  -2
  -21   15    3  11.971469  16.369426  15.920342     1.0616  -2
  -21   15    4  58.854083  90.055737  19.755441     1.0604   0
  -21   15    5   1.020131  10.079098  10.919604     1.0601  -2
  -21   15    6 212.097949 200.095588  15.260411     1.0605   0
  -21   15    7 335.666662 332.659907  19.010105     1.0618   0
  -21   15    8 340.792588 349.032175  17.909864     1.0638   0
  -21   15    9 605.174804 597.778630  39.453548     1.0666   0
  -21   15   10 517.684484 515.424914  19.804678     1.0703   0
  -21   15   11 669.075349 675.672890  42.417377     1.0747   0
  -21   15   12 989.126330 966.205061  45.730493     1.0798   0
  -21   15   13 495.758219 501.914364  19.644574     1.0858   0
  -21   15   14 939.146901 960.902951  29.445960     1.0925   0
  -21   15   15 742.326839 717.941067  24.054958     1.0999   0
  -21   15   16 604.531044 609.014015  20.140914     1.1080   0
  -21   15   17 735.880584 736.735552  22.664745     1.1168   0
  -21   15   18 1051.31627 1073.71943   31.34491     1.1264   0
  -21   15   19 498.042326 536.365688  22.006483     1.1365   0
  -21   15   20 303.292781 276.317758  16.689007     1.1474   0
  -21   15   21 449.512175 463.806584  38.235831     1.1589  -4
  -21   15   22 456.020634 471.074886  18.000242     1.1709  -4
  -21   15   23 198.390944 217.535218  23.160258     1.1836  -4
  -21   16    1 1156.23513 1117.80510   53.92258     1.0992   0
  -21   16    2 370.611868 390.807978  33.385780     1.0965   0
  -21   16    3 944.728523 914.783350  52.575982     1.0946   0
  -21   16    4 147.062752 143.714116  12.326307     1.0935   0
  -21   16    5 1099.64920 1104.44655   34.89066     1.0931   0
  -21   16    6 518.185509 543.371281  23.228331     1.0936   0
  -21   16    7 1577.49705 1617.07749   51.26722     1.0948   0
  -21   16    8 168.455365 190.912314  14.336136     1.0967   0
  -21   16    9 780.520391 768.971192  47.980875     1.0995   0
  -21   16   10  64.457184  59.369259   8.784964     1.1030   0
  -21   16   11 378.031327 393.231847  19.306025     1.1073   0
  -21   16   12   3.518245   7.397526   5.672927     1.1123  -2
  -21   16   13 239.484555 221.500648  14.872576     1.1181   0
  -21   16   14   0.415328   3.980135   4.754765     1.1246  -2
  -21   16   15  58.587684  60.725270  11.301558     1.1318   0
  -21   16   16  12.308244  13.517506   6.004305     1.1397  -2
  -21   16   17   2.949317   9.835538   5.408929     1.1483  -2
  -21   16   18  44.324996  45.655150   7.848213     1.1575  -4
  -21   16   19 131.433994 146.125923  10.316925     1.1674  -4
  -21   16   20  43.637780  37.831687  12.832808     1.1780  -6
  -21   17    1  16.838408  42.094855  17.157423     1.1331  -2
  -21   17    2 185.701730 191.540173  23.125230     1.1305   0
  -21   17    3   4.055822   9.393409   9.069417     1.1287  -2
  -21   17    4  13.672877  34.964351   9.471000     1.1276   0
  -21   17    5  17.783055  32.238944   9.375813     1.1273   0
  -21   17    6  18.693178  18.157207   8.577175     1.1277  -2
  -21   17    7   5.684418   8.154427   6.623804     1.1288  -2
  -21   17    8 156.460850 153.625708  30.739681     1.1308   0
  -21   17    9   2.592929   8.829509   6.983585     1.1334  -2
  -21   17   10 808.012101 820.705180  29.368469     1.1368   0
  -21   17   11   4.705219  16.309135   8.514158     1.1410  -2
  -21   17   12 1202.46613 1188.58141   36.63231     1.1459   0
  -21   17   13  11.510116   2.971924   3.250925     1.1515  -6
  -21   17   14 1174.31527 1159.15627   33.20783     1.1578  -4
  -21   17   15   0.114878   6.167119   6.840168     1.1647  -6
  -21   17   16 1102.16986 1149.26252   35.43591     1.1724  -4
  -21   17   17  37.735672  20.991498   8.578960     1.1808  -6
  -21   18    1 657.515453 677.685345  40.027379     1.1681  -4
  -21   18    2 308.130766 352.039293  28.519867     1.1655  -4
  -21   18    3 1339.88647 1399.90412   56.60651     1.1637  -4
  -21   18    4 306.347045 293.840001  28.125307     1.1627  -4
  -21   18    5 1264.96336 1267.78426   58.35064     1.1624  -4
  -21   18    6 251.492325 264.107539  16.057380     1.1628  -4
  -21   18    7 1362.97275 1371.58269   40.57064     1.1639  -4
  -21   18    8  80.706572  88.815218  19.727187     1.1657  -4
  -21   18    9 874.846501 874.940694  36.400663     1.1683  -4
  -21   18   10  23.848981  33.266982  15.924621     1.1716  -6
  -21   18   11 309.108715 317.460745  17.185842     1.1757  -4
  -21   18   12  67.837720  88.187854  14.770846     1.1804  -4
  -20    0    2  36.303628  45.260920   5.791246     0.7463   0
  -20    0    4 387.766412 388.664994  16.782856     0.7424   0
  -20    0    6  34.513082  40.517770  10.555478     0.7431   0
  -20    0    8 2419.02242 2473.94904   55.19267     0.7483   0
  -20    0   10 9604.99701 9632.09510  203.43977     0.7580   0
  -20    0   12 6375.72288 6315.40960  134.94688     0.7719   0
  -20    0   14 6434.62286 6433.74464  136.96347     0.7900   0
  -20    0   16 3719.54921 3732.27906   90.43113     0.8119   0
  -20    0   18 4669.81666 4686.46061   96.42339     0.8372   0
  -20    0   20 861.618307 864.805717  27.917287     0.8658   0
  -20    0   22 1330.11625 1312.71093   76.92322     0.8972   0
  -20    0   24 744.403944 737.935094  26.478497     0.9312   0
  -20    0   26  62.268933  47.950803  10.389509     0.9676   0
  -20    0   28 142.488037 138.656706  12.724916     1.0060   0
  -20    0   30 342.184703 319.441807  37.441919     1.0463   0
  -20    0   32 506.562640 492.342808  25.033428     1.0882   0
  -20    0   34 539.327981 560.141744  23.314910     1.1316   0
  -20    0   36 722.696226 762.776860  77.119183     1.1763  -4
  -20    1    1 6519.47342 6396.18871  139.18559     0.7515   0
  -20    1    2 271.007998 260.249506  14.893626     0.7479   0
  -20    1    3 5909.55157 5856.51024  127.29129     0.7453   0
  -20    1    4 627.367039 622.463431  17.235575     0.7440   0
  -20    1    5 6461.21055 6434.80209  139.40716     0.7437   0
  -20    1    6 183.629170 197.899731   7.510590     0.7446   0
  -20    1    7 3302.12071 3284.76378   76.41069     0.7466   0
  -20    1    8 100.997830  96.158203   6.283190     0.7498   0
  -20    1    9 1750.24502 1750.65465   39.69907     0.7541   0
  -20    1   10  56.030058  59.771089   3.422199     0.7595   0
  -20    1   11 919.413996 913.805211  22.195832     0.7659   0
  -20    1   12  38.746743  40.712903   3.546119     0.7734   0
  -20    1   13  18.742350  14.990498   2.935376     0.7819   0
  -20    1   14 182.402232 173.923751   6.161237     0.7915   0
  -20    1   15 141.049384 137.969530   5.312536     0.8019   0
  -20    1   16 191.375458 188.699934   6.697809     0.8133   0
  -20    1   17 1262.90108 1292.64420   31.00537     0.8255   0
  -20    1   18 128.666841 142.539522   7.293483     0.8386   0
  -20    1   19 1664.02328 1714.60228   45.33808     0.8525   0
  -20    1   20 583.324353 567.049854  18.699480     0.8671   0
  -20    1   21 1562.92107 1610.87490   62.23659     0.8824   0
  -20    1   22 228.295774 231.234126  10.597033     0.8985   0
  -20    1   23 2097.24688 2099.48029   49.90031     0.9152   0
  -20    1   24 1125.49269 1142.01735   30.74662     0.9325   0
  -20    1   25 2202.70850 2240.56698   53.86772     0.9504   0
  -20    1   26 567.610034 563.624714  19.038689     0.9688   0
  -20    1   27 3425.01192 3524.68881  103.36041     0.9877   0
  -20    1   28  91.058169 101.640740   9.731644     1.0072   0
  -20    1   29 2145.33233 2219.46759   66.26085     1.0271   0
  -20    1   30 210.957390 204.249376  10.751123     1.0474   0
  -20    1   31 1126.69765 1120.06704   48.72654     1.0682   0
  -20    1   32 201.322576 194.016915   9.821378     1.0893   0
  -20    1   33 606.080314 612.156618  18.769536     1.1108   0
  -20    1   34   2.341405   6.527378   5.419487     1.1326  -2
  -20    1   35 169.094789 166.886766  12.595312     1.1548  -4
  -20    1   36  75.686801  79.096941  16.169090     1.1772  -4
  -20    2    1 249.413490 247.892235  12.618725     0.7561   0
  -20    2    2   1.915381  12.866101   4.516773     0.7525  -2
  -20    2    3  25.224087  33.621062   4.098701     0.7499   0
  -20    2    4 161.516544 164.903059   7.469647     0.7486   0
  -20    2    5 1314.69096 1348.07926   31.61835     0.7483   0
  -20    2    6  69.966505  79.255063   4.084822     0.7492   0
  -20    2    7 1410.95047 1377.42178   32.73809     0.7512   0
  -20    2    8 1266.86435 1239.42318   29.30552     0.7544   0
  -20    2    9 595.389487 580.418309  14.836821     0.7586   0
  -20    2   10 3365.91814 3410.15398   75.89056     0.7640   0
  -20    2   11 2629.85738 2618.73680   61.01772     0.7704   0
  -20    2   12 3606.05117 3587.57392   80.03328     0.7779   0
  -20    2   13 1724.29724 1747.20142   40.04935     0.7863   0
  -20    2   14 3257.93101 3265.48188   72.88262     0.7958   0
  -20    2   15 3031.78315 3052.98441   68.48347     0.8062   0
  -20    2   16 1476.07025 1477.46793   34.75171     0.8175   0
  -20    2   17 2047.26268 2045.68263   48.04878     0.8297   0
  -20    2   18 696.423492 714.621672  20.562406     0.8427   0
  -20    2   19 1151.49701 1160.77053   28.97754     0.8565   0
  -20    2   20 936.578665 918.287799  26.566232     0.8711   0
  -20    2   21 1046.70087 1077.66173   28.60463     0.8863   0
  -20    2   22 754.364339 732.685857  21.613906     0.9023   0
  -20    2   23 257.948067 218.653800  15.131568     0.9189   0
  -20    2   24 140.411113 142.301927   9.261691     0.9362   0
  -20    2   25  15.887686  28.634203   5.535938     0.9540   0
  -20    2   26  17.160737  16.911897   8.993017     0.9723  -2
  -20    2   27   2.752914   8.532961   7.321637     0.9912  -2
  -20    2   28 236.858688 245.463410  10.536791     1.0106   0
  -20    2   29 119.289887 119.224447   7.830088     1.0304   0
  -20    2   30 497.116377 525.703639  16.999302     1.0507   0
  -20    2   31 195.187729 180.555933  10.782879     1.0714   0
  -20    2   32 214.722478 222.014501  12.322160     1.0924   0
  -20    2   33 473.747402 496.342936  17.052505     1.1139   0
  -20    2   34 240.516591 247.535347  10.916663     1.1357   0
  -20    2   35 536.782920 517.771127  18.966816     1.1578  -4
  -20    2   36 414.074706 417.733246  19.175332     1.1802  -4
  -20    3    1 2747.01815 2775.91652   62.32119     0.7636   0
  -20    3    2 7151.62421 7242.56014  157.22814     0.7600   0
  -20    3    3 2353.57582 2369.26170   53.49216     0.7576   0
  -20    3    4 4022.92737 3975.37643   88.16043     0.7562   0
  -20    3    5 1530.38506 1508.91048   35.79395     0.7560   0
  -20    3    6 4571.26401 4513.45221   99.46537     0.7568   0
  -20    3    7 758.259908 743.387560  18.922701     0.7588   0
  -20    3    8 3315.53245 3380.36369   75.11383     0.7620   0
  -20    3    9 448.871908 433.750278  12.324853     0.7662   0
  -20    3   10 1177.34959 1158.60937   28.04765     0.7715   0
  -20    3   11 595.198394 597.699321  15.943308     0.7778   0
  -20    3   12 522.552753 512.538412  13.298680     0.7852   0
  -20    3   13 586.716165 573.097134  14.720981     0.7936   0
  -20    3   14 106.997345 102.669108   6.420807     0.8030   0
  -20    3   15  11.741995  13.247658   2.529019     0.8133   0
  -20    3   16 604.159494 596.585697  15.980814     0.8245   0
  -20    3   17  29.883399  22.394269   3.249405     0.8366   0
  -20    3   18 425.708912 434.171605  12.513988     0.8495   0
  -20    3   19 255.558326 261.564707   9.259113     0.8632   0
  -20    3   20 1464.59670 1471.02741   39.65364     0.8776   0
  -20    3   21 596.479765 631.230335  21.613740     0.8928   0
  -20    3   22 2403.77814 2412.56750   56.88954     0.9086   0
  -20    3   23 263.484023 232.590633  14.261536     0.9252   0
  -20    3   24 2034.10028 2055.51359   48.24243     0.9423   0
  -20    3   25 388.169489 370.374449  22.769498     0.9600   0
  -20    3   26 1714.76964 1733.02501   55.25595     0.9782   0
  -20    3   27 756.344430 763.513769  21.852327     0.9970   0
  -20    3   28 1443.86117 1454.98559   39.17118     1.0163   0
  -20    3   29 501.208577 539.929618  18.263778     1.0360   0
  -20    3   30 1140.61329 1138.36750   32.65548     1.0561   0
  -20    3   31 421.558166 400.749641  14.575829     1.0767   0
  -20    3   32 1011.96306 1016.31818   32.57072     1.0977   0
  -20    3   33  36.832437  37.255709   5.584036     1.1190   0
  -20    3   34 242.655627 225.391726   9.442118     1.1407   0
  -20    3   35  15.957633  11.311620   5.852347     1.1627  -6
  -20    3   36  13.074109   7.744352   7.236215     1.1850  -6
  -20    4    1 284.816472 290.076147  12.368010     0.7741   0
  -20    4    2 568.835451 583.471690  15.504897     0.7705   0
  -20    4    3 130.314910 128.178057  10.824533     0.7681   0
  -20    4    4 238.273548 221.609697   7.905613     0.7667   0
  -20    4    5 948.250620 923.999670  22.799073     0.7665   0
  -20    4    6 149.571024 141.955117   5.561020     0.7674   0
  -20    4    7 1964.42269 1937.45944   48.19798     0.7694   0
  -20    4    8 184.843771 184.904687   6.575195     0.7724   0
  -20    4    9 3381.59938 3366.53425   75.21181     0.7766   0
  -20    4   10   0.674556   4.366252   2.730033     0.7818  -2
  -20    4   11 5154.64746 5029.78421  111.16273     0.7881   0
  -20    4   12   8.289891  27.326768   3.439399     0.7954   0
  -20    4   13 3936.78558 3926.60164   89.95264     0.8037   0
  -20    4   14 197.799514 220.187099   7.074178     0.8129   0
  -20    4   15 3917.38100 3870.42472   85.70533     0.8231   0
  -20    4   16  22.830939  28.452124   3.820989     0.8342   0
  -20    4   17 1771.19269 1800.47036   41.37447     0.8461   0
  -20    4   18   3.231076  10.952517   4.922552     0.8589  -2
  -20    4   19 1339.13110 1397.20928   37.74874     0.8724   0
  -20    4   20  35.679371  35.369651   4.061988     0.8867   0
  -20    4   21 1063.43527 1085.61241   28.19470     0.9017   0
  -20    4   22 216.620727 230.940023  10.217706     0.9174   0
  -20    4   23 346.744649 338.427955  12.094858     0.9338   0
  -20    4   24  45.222012  52.538475   5.878089     0.9508   0
  -20    4   25  12.411369  20.839490   8.280065     0.9683  -2
  -20    4   26   1.083731   4.762944   3.960671     0.9864  -2
  -20    4   27   0.589852   2.640861   2.822923     1.0050  -2
  -20    4   28   8.963664   5.227857   5.901402     1.0241  -2
  -20    4   29 432.477578 446.606532  21.605810     1.0437   0
  -20    4   30  19.243325   3.912359   3.847310     1.0637  -2
  -20    4   31 666.863620 664.865441  20.231788     1.0842   0
  -20    4   32   5.931034   7.000140   6.158164     1.1050  -2
  -20    4   33 756.590744 754.798085  21.093113     1.1262   0
  -20    4   34  24.404328  34.565991   6.126705     1.1477   0
  -20    4   35 766.978725 761.633494  33.947879     1.1696  -4
  -20    5    1 261.115782 267.861479  11.394696     0.7873   0
  -20    5    2 6915.39257 6890.33084  150.85949     0.7838   0
  -20    5    3 782.685439 747.893280  20.609826     0.7814   0
  -20    5    4 3952.51852 3925.24679   90.38883     0.7801   0
  -20    5    5 878.615749 857.848040  22.845832     0.7799   0
  -20    5    6 4747.57027 4643.58440  102.30908     0.7807   0
  -20    5    7 520.049654 519.902545  16.467174     0.7827   0
  -20    5    8 4116.91441 4089.01904   96.03544     0.7857   0
  -20    5    9 329.517840 320.334029  13.439205     0.7898   0
  -20    5   10 1021.31040 1014.08928   26.08608     0.7949   0
  -20    5   11 152.482507 149.041836   8.184779     0.8011   0
  -20    5   12 407.342714 409.030780  11.380767     0.8083   0
  -20    5   13 397.248540 394.685838  12.726601     0.8164   0
  -20    5   14 298.961127 303.500779   9.017470     0.8255   0
  -20    5   15   1.534476   1.353418   1.424895     0.8356  -2
  -20    5   16 586.631944 602.434706  15.660143     0.8465   0
  -20    5   17   3.928496   9.363735   2.783500     0.8582   0
  -20    5   18 663.362670 665.868364  19.673158     0.8708   0
  -20    5   19   7.388907  12.661171   2.962490     0.8842   0
  -20    5   20 1938.89639 1984.48283   46.33440     0.8983   0
  -20    5   21 126.786670 121.053006  13.216480     0.9131   0
  -20    5   22 1466.97436 1466.86205   37.66464     0.9286   0
  -20    5   23 170.714591 185.446630   9.574448     0.9448   0
  -20    5   24 2020.66041 2051.46554   48.40319     0.9616   0
  -20    5   25  79.983200  89.631271   7.879326     0.9789   0
  -20    5   26 1400.89239 1422.01635   34.87496     0.9968   0
  -20    5   27  58.673372  71.909765   6.259348     1.0153   0
  -20    5   28 1714.18263 1726.79598   42.31428     1.0342   0
  -20    5   29  55.660732  64.835273   7.027617     1.0536   0
  -20    5   30 585.970391 589.788289  19.641930     1.0734   0
  -20    5   31  71.956451  67.775144   6.270038     1.0936   0
  -20    5   32 563.525146 551.888694  17.626005     1.1143   0
  -20    5   33  38.505043  28.373807   9.885717     1.1353  -2
  -20    5   34 228.643712 220.786870  15.542122     1.1567  -4
  -20    5   35  42.637511  11.202571   9.211148     1.1784  -6
  -20    6    1 194.631583 199.596605   8.644174     0.8032   0
  -20    6    2  33.272742  35.333136   6.071800     0.7998   0
  -20    6    3  64.710598  65.159282   7.167498     0.7974   0
  -20    6    4 108.943393 113.738936   5.691449     0.7961   0
  -20    6    5 833.435200 823.636294  21.241816     0.7959   0
  -20    6    6 641.571507 621.939663  17.216905     0.7967   0
  -20    6    7 1767.08971 1744.42562   41.26145     0.7986   0
  -20    6    8 959.198212 979.680914  25.485817     0.8016   0
  -20    6    9 1213.82652 1176.31997   29.74585     0.8056   0
  -20    6   10 1869.86825 1846.41978   42.53915     0.8107   0
  -20    6   11 2368.33187 2352.32601   55.34286     0.8167   0
  -20    6   12 363.092488 369.336828  10.802938     0.8237   0
  -20    6   13 1525.76523 1546.78034   39.39621     0.8317   0
  -20    6   14 1742.66147 1727.83690   40.20781     0.8407   0
  -20    6   15 2301.68762 2317.84329   53.64830     0.8505   0
  -20    6   16 2844.13070 2884.30494   72.05814     0.8613   0
  -20    6   17 2316.19636 2350.09545   53.15956     0.8728   0
  -20    6   18 1458.70664 1499.85773   35.09571     0.8852   0
  -20    6   19 731.999048 766.776987  20.174289     0.8984   0
  -20    6   20 1404.41159 1428.62044   35.12412     0.9123   0
  -20    6   21 445.154346 438.606278  14.731225     0.9269   0
  -20    6   22 314.532350 339.586191  13.127341     0.9421   0
  -20    6   23 165.704002 153.760367   7.875162     0.9581   0
  -20    6   24   5.533262   3.545854   3.742044     0.9746  -2
  -20    6   25  18.009022  23.669155   5.580731     0.9917   0
  -20    6   26 181.794535 173.631301   8.301363     1.0094   0
  -20    6   27   1.321556   4.107657   4.036163     1.0276  -2
  -20    6   28  34.380270  24.290406   5.303234     1.0463   0
  -20    6   29  56.527217  52.447601   7.606851     1.0655   0
  -20    6   30 103.031075 103.560669   7.227343     1.0851   0
  -20    6   31 555.396025 570.076798  18.055428     1.1051   0
  -20    6   32 248.262232 236.493277  12.817194     1.1256   0
  -20    6   33 466.384336 477.697154  16.723374     1.1464   0
  -20    6   34 482.541309 513.961010  19.756267     1.1676  -4
  -20    7    1 2271.42484 2305.81482   54.23337     0.8216   0
  -20    7    2 567.198367 538.359969  18.686592     0.8182   0
  -20    7    3 2711.89784 2701.36644   62.12788     0.8159   0
  -20    7    4 1436.78142 1450.41874   35.56577     0.8147   0
  -20    7    5 3333.11111 3269.89342   73.82375     0.8144   0
  -20    7    6 916.258310 917.965608  23.134648     0.8153   0
  -20    7    7 3004.23475 2964.24139   68.31378     0.8171   0
  -20    7    8 621.211437 587.952625  17.053827     0.8200   0
  -20    7    9 2901.87782 2892.64886   65.47850     0.8239   0
  -20    7   10  71.636488  77.897399   4.767835     0.8289   0
  -20    7   11 708.772678 682.866840  17.957945     0.8348   0
  -20    7   12  78.737170  67.816781   4.093530     0.8417   0
  -20    7   13  30.151120  38.551578   3.518724     0.8495   0
  -20    7   14  88.706292  84.635490   4.696672     0.8583   0
  -20    7   15  11.597648   9.918779   2.849888     0.8679   0
  -20    7   16  49.075402  45.851769   3.838255     0.8784   0
  -20    7   17 283.599434 278.811022  11.462802     0.8898   0
  -20    7   18 161.232979 164.539892   6.921988     0.9019   0
  -20    7   19 316.798098 337.524167  10.798691     0.9148   0
  -20    7   20 1402.01974 1414.69682   34.87298     0.9285   0
  -20    7   21 1128.02832 1182.28298   31.07146     0.9428   0
  -20    7   22 932.866499 936.857576  25.233186     0.9579   0
  -20    7   23 1509.70866 1497.58587   51.82272     0.9735   0
  -20    7   24 765.960446 810.191835  31.419257     0.9898   0
  -20    7   25 1738.19370 1750.05983   44.01611     1.0067   0
  -20    7   26 931.399972 919.264286  25.828166     1.0241   0
  -20    7   27 1812.83210 1872.70727   44.65504     1.0420   0
  -20    7   28 210.558494 242.172103  11.789702     1.0605   0
  -20    7   29 1071.90831 1094.64038   30.10026     1.0794   0
  -20    7   30 360.729968 361.401011  13.537746     1.0988   0
  -20    7   31 448.842466 444.090137  15.402060     1.1186   0
  -20    7   32 326.653960 319.925920  14.292549     1.1388   0
  -20    7   33 274.376741 266.628891  13.095749     1.1593  -4
  -20    7   34 102.164444 107.375908  17.235245     1.1803  -4
  -20    8    1   8.864693  11.902965   5.655546     0.8423  -2
  -20    8    2  36.935851  48.586924   4.198019     0.8390   0
  -20    8    3  37.690420  35.817249   3.975409     0.8368   0
  -20    8    4 458.332434 461.039044  17.312240     0.8355   0
  -20    8    5 158.733273 168.491113   7.226170     0.8353   0
  -20    8    6 1428.15646 1476.77728   39.23314     0.8361   0
  -20    8    7   2.051258  13.560845   3.438672     0.8379   0
  -20    8    8 2708.51498 2670.41957   59.65493     0.8407   0
  -20    8    9 100.157956 129.032608   8.331401     0.8446   0
  -20    8   10 2920.46510 2922.09218   64.87212     0.8494   0
  -20    8   11  45.145485  54.745402   5.360650     0.8552   0
  -20    8   12 5175.04787 5141.34497  121.58718     0.8619   0
  -20    8   13  25.914969  39.953523   5.481166     0.8695   0
  -20    8   14 5297.59406 5283.90217  115.34295     0.8781   0
  -20    8   15 103.660762  97.681093   5.722049     0.8875   0
  -20    8   16 4128.14321 4117.75188   91.93238     0.8978   0
  -20    8   17 155.905931 167.985520   7.014482     0.9089   0
  -20    8   18 2583.15149 2565.96354   58.67085     0.9208   0
  -20    8   19  19.654324  25.865507   3.653268     0.9334   0
  -20    8   20 1185.01492 1225.97872   31.91114     0.9468   0
  -20    8   21 109.676918 103.700451   6.969210     0.9609   0
  -20    8   22 634.131790 610.225123  18.526158     0.9757   0
  -20    8   23   1.829829   2.370005   2.568359     0.9911  -2
  -20    8   24 595.898827 607.513760  17.247306     1.0071   0
  -20    8   25   1.119279   3.210412   3.035669     1.0236  -2
  -20    8   26   6.552451   5.846167   4.229247     1.0408  -2
  -20    8   27   0.726801   8.060298   9.006565     1.0584  -2
  -20    8   28  25.054468  31.349697   5.739348     1.0766   0
  -20    8   29  88.166705  79.899280  12.948599     1.0952   0
  -20    8   30 300.156279 279.703244  13.186178     1.1143   0
  -20    8   31  33.435866  36.554654   8.714247     1.1338   0
  -20    8   32 747.497781 721.599176  26.255111     1.1538  -4
  -20    8   33  94.043572  85.308457  14.485319     1.1741  -4
  -20    9    1 5740.90956 5752.03769  124.41338     0.8651   0
  -20    9    2 534.592347 559.381704  19.870934     0.8620   0
  -20    9    3 2427.05305 2434.44345   54.92104     0.8598   0
  -20    9    4 120.622264 105.285631   7.240924     0.8586   0
  -20    9    5 3214.52564 3199.22616   70.53310     0.8584   0
  -20    9    6 152.109695 142.452448   8.136451     0.8591   0
  -20    9    7 3356.04367 3395.46536   74.05126     0.8609   0
  -20    9    8   5.748266   7.485624   5.766032     0.8636  -2
  -20    9    9 2514.37058 2521.17070   72.34695     0.8674   0
  -20    9   10 121.830196 100.616172   8.125843     0.8721   0
  -20    9   11 557.575975 555.911953  16.228389     0.8777   0
  -20    9   12 164.722360 158.589600   7.433644     0.8842   0
  -20    9   13  12.287337  15.518429   5.097230     0.8917   0
  -20    9   14  88.339872 102.806081   5.596775     0.9000   0
  -20    9   15  82.733483  96.457263   8.611509     0.9092   0
  -20    9   16   2.982609   3.131715   3.058536     0.9193  -2
  -20    9   17 467.762332 472.332258  15.871897     0.9301   0
  -20    9   18   1.227742  13.111446   4.143891     0.9417   0
  -20    9   19 1386.88073 1387.54189   33.99084     0.9541   0
  -20    9   20  18.018800  21.293697   4.343385     0.9672   0
  -20    9   21 842.985805 833.188023  31.805225     0.9810   0
  -20    9   22  48.847829  45.487611   5.596328     0.9955   0
  -20    9   23 1501.92948 1547.63455   38.66839     1.0106   0
  -20    9   24  24.867500  22.433923   5.363558     1.0262   0
  -20    9   25 1912.49197 1923.49782   45.64391     1.0425   0
  -20    9   26  72.289786  83.485846   6.637865     1.0594   0
  -20    9   27 2255.21022 2311.28381   54.91509     1.0767   0
  -20    9   28  44.197364  33.055658   6.526404     1.0946   0
  -20    9   29 1482.43306 1501.74462   36.90246     1.1129   0
  -20    9   30  94.624896  89.065536   7.814722     1.1317   0
  -20    9   31 603.995562 571.116071  20.192960     1.1509  -4
  -20    9   32  30.927759  42.643736   9.297297     1.1706  -4
  -20   10    1   1.108963   3.054224   2.970503     0.8900  -2
  -20   10    2  77.301695  79.727445   6.031799     0.8869   0
  -20   10    3  50.698536  47.804743   4.647946     0.8848   0
  -20   10    4 240.437746 241.547548   9.408775     0.8836   0
  -20   10    5 557.186281 552.567773  17.086707     0.8834   0
  -20   10    6 631.376304 627.007152  17.750586     0.8842   0
  -20   10    7 411.590610 410.669825  13.146391     0.8859   0
  -20   10    8 2047.85944 2038.66051   54.44502     0.8885   0
  -20   10    9 870.840981 877.362911  23.104081     0.8922   0
  -20   10   10 3072.27719 3031.17455   71.96313     0.8967   0
  -20   10   11 1695.85862 1722.08703   40.71885     0.9022   0
  -20   10   12 2128.62128 2119.19178   51.81545     0.9086   0
  -20   10   13 1256.99879 1264.10302   31.34970     0.9158   0
  -20   10   14 3294.08304 3213.88172   71.87275     0.9240   0
  -20   10   15 1800.48705 1770.26700   41.99638     0.9329   0
  -20   10   16 1937.03044 1946.34861   49.08376     0.9427   0
  -20   10   17 629.623919 639.071972  20.002289     0.9533   0
  -20   10   18 1631.95010 1660.09414   43.21079     0.9646   0
  -20   10   19 803.457091 800.113034  22.651526     0.9767   0
  -20   10   20 1045.74067 1020.29022   28.39677     0.9895   0
  -20   10   21 721.359752 711.193227  21.851831     1.0030   0
  -20   10   22 371.930503 365.837336  17.437647     1.0171   0
  -20   10   23 126.102724 116.910289   7.087875     1.0319   0
  -20   10   24  94.991824 100.974713   7.028840     1.0473   0
  -20   10   25   1.389028   5.828637   4.433962     1.0632  -2
  -20   10   26   1.423783   4.218160   3.899042     1.0797  -2
  -20   10   27   4.710185   5.560706   4.236500     1.0968  -2
  -20   10   28  46.913205  39.375396   5.123054     1.1143   0
  -20   10   29  61.732922  49.527392   5.387185     1.1323   0
  -20   10   30 142.790521 129.156032   8.161036     1.1508  -4
  -20   10   31   3.008742  18.386046  20.584877     1.1697  -6
  -20   11    1 1842.31403 1840.91774   43.81023     0.9167   0
  -20   11    2 3232.90915 3154.66464   70.57771     0.9137   0
  -20   11    3 1166.69019 1164.99867   29.96989     0.9116   0
  -20   11    4 1769.55621 1731.53797   41.99869     0.9105   0
  -20   11    5 1405.43440 1390.86955   34.21588     0.9103   0
  -20   11    6 915.527028 854.741786  23.725662     0.9110   0
  -20   11    7 993.024432 908.633630  26.054030     0.9127   0
  -20   11    8 684.667927 639.420600  22.528763     0.9153   0
  -20   11    9 777.477470 794.075667  21.529805     0.9188   0
  -20   11   10 817.338471 804.349435  27.670108     0.9232   0
  -20   11   11 281.908132 285.872792  11.533023     0.9285   0
  -20   11   12 228.265296 216.712391  10.211197     0.9347   0
  -20   11   13  10.731688  10.572943   4.573281     0.9418  -2
  -20   11   14  42.929441  49.454362   5.772179     0.9497   0
  -20   11   15  22.994713  24.147650   5.698785     0.9584   0
  -20   11   16 462.653961 448.156354  15.802932     0.9679   0
  -20   11   17 258.582845 267.618596  14.972967     0.9782   0
  -20   11   18 259.464964 249.296658  11.065499     0.9893   0
  -20   11   19  48.537227  48.002354   5.914059     1.0011   0
  -20   11   20 473.412618 451.726893  24.764109     1.0136   0
  -20   11   21 378.788656 384.729305  13.928357     1.0268   0
  -20   11   22 685.754027 679.121161  21.527658     1.0406   0
  -20   11   23 299.494869 306.529376  11.650383     1.0550   0
  -20   11   24 832.478319 834.684973  22.853102     1.0701   0
  -20   11   25 680.346913 667.191827  19.298921     1.0857   0
  -20   11   26 1298.98810 1301.05256   42.22522     1.1018   0
  -20   11   27 539.284559 526.582642  16.344907     1.1185   0
  -20   11   28 962.349245 981.972602  28.703268     1.1357   0
  -20   11   29 285.916634 276.866309  11.929302     1.1534  -4
  -20   11   30 596.692208 534.302012  78.266845     1.1716  -4
  -20   12    1   1.732543  12.186328   4.516806     0.9450  -2
  -20   12    2   3.662269   7.804957   4.829282     0.9421  -2
  -20   12    3 186.779260 183.282166  10.221573     0.9401   0
  -20   12    4  36.137510  36.444613   6.248443     0.9390   0
  -20   12    5 140.410592 153.260558   9.367865     0.9388   0
  -20   12    6  17.426276  12.387573   5.960669     0.9395  -2
  -20   12    7 1094.42864 1108.65982   28.72078     0.9412   0
  -20   12    8  19.311051  23.315901   6.052683     0.9437   0
  -20   12    9 1593.26714 1557.89345   39.88677     0.9471   0
  -20   12   10  80.889978  78.228677   7.438419     0.9514   0
  -20   12   11 3224.82679 3250.84283   72.06062     0.9565   0
  -20   12   12 383.816395 364.355257  13.392000     0.9626   0
  -20   12   13 3337.52000 3286.33343   73.41398     0.9694   0
  -20   12   14 275.740827 306.109702  15.827567     0.9771   0
  -20   12   15 2791.50541 2802.79883   64.60214     0.9856   0
  -20   12   16 177.282081 199.398333  10.573025     0.9948   0
  -20   12   17 1767.90327 1796.70320   42.93933     1.0049   0
  -20   12   18  10.735159  12.079030   4.641569     1.0156  -2
  -20   12   19 1267.13708 1266.48558   32.65482     1.0271   0
  -20   12   20  18.913577  12.350529   5.043085     1.0393  -2
  -20   12   21 939.633956 942.085334  26.003306     1.0522   0
  -20   12   22   6.885282  19.167566   7.636096     1.0656  -2
  -20   12   23 483.469882 487.328192  18.410664     1.0797   0
  -20   12   24   4.115173   5.496086   5.267561     1.0945  -2
  -20   12   25  16.118185   6.806231   4.963132     1.1097  -2
  -20   12   26   8.044079   8.187522   4.767190     1.1256  -2
  -20   12   27  37.250221  27.735042   5.282432     1.1419   0
  -20   12   28  10.134990  13.025165   6.414925     1.1588  -6
  -20   12   29  93.452713 106.940207  18.159521     1.1761  -4
  -20   13    1 265.268703 257.301870  15.559289     0.9749   0
  -20   13    2 2659.02770 2667.46202   60.82655     0.9721   0
  -20   13    3 588.904044 608.756262  23.436516     0.9702   0
  -20   13    4 2611.49853 2693.74951   91.97583     0.9691   0
  -20   13    5   7.594182   7.704863   7.584711     0.9689  -2
  -20   13    6 3225.05183 3229.59474   71.73710     0.9696   0
  -20   13    7 114.918118 104.585898   8.210819     0.9712   0
  -20   13    8 1158.33698 1127.71206   36.88263     0.9736   0
  -20   13    9  18.530632  14.938204   5.304869     0.9769  -2
  -20   13   10 788.358009 780.730343  24.589961     0.9811   0
  -20   13   11  99.965153 106.718308   8.229126     0.9861   0
  -20   13   12 303.179397 302.810134  12.897676     0.9919   0
  -20   13   13  22.232646  28.939872   6.323919     0.9986   0
  -20   13   14   0.843025   8.318133   7.834979     1.0060  -2
  -20   13   15 164.977035 169.323853  10.857347     1.0143   0
  -20   13   16 137.832250 130.995826  11.119908     1.0233   0
  -20   13   17  12.890137   7.635006   4.926700     1.0330  -2
  -20   13   18 250.811641 267.542592  10.691608     1.0435   0
  -20   13   19  74.141705  73.483215   7.555532     1.0547   0
  -20   13   20 483.509512 482.878649  19.105936     1.0666   0
  -20   13   21 101.013651 105.911839  10.106790     1.0791   0
  -20   13   22 1016.32026  971.11393   27.88077     1.0922   0
  -20   13   23   9.820803  13.560316   5.654521     1.1060  -2
  -20   13   24 1119.79950 1158.41275   30.54240     1.1204   0
  -20   13   25  17.873189  16.797065   6.068760     1.1353  -2
  -20   13   26 1187.11477 1211.85187   36.44891     1.1508  -4
  -20   13   27   2.170979   6.911248   5.098651     1.1668  -6
  -20   13   28 1023.64562 1040.27268   47.02438     1.1833  -4
  -20   14    1   6.550736  12.019152   5.707988     1.0062  -2
  -20   14    2  21.695811  22.962482   7.090139     1.0035   0
  -20   14    3  91.094761 105.586508  11.842095     1.0016   0
  -20   14    4 190.186090 173.998103  16.815901     1.0006   0
  -20   14    5 465.776909 447.457447  17.710766     1.0004   0
  -20   14    6 465.478289 485.824633  18.561516     1.0011   0
  -20   14    7 572.606204 563.905598  23.359686     1.0026   0
  -20   14    8 503.170086 499.915127  19.175001     1.0049   0
  -20   14    9 1604.15295 1661.44900   45.50149     1.0081   0
  -20   14   10 389.891594 394.142244  16.767324     1.0122   0
  -20   14   11 1933.92830 1956.39436   51.51622     1.0170   0
  -20   14   12 291.810396 290.704007  14.385951     1.0227   0
  -20   14   13 1637.82048 1621.49068   41.17967     1.0291   0
  -20   14   14 480.905253 472.003458  17.353877     1.0364   0
  -20   14   15 1404.76828 1422.55994   37.13179     1.0444   0
  -20   14   16 607.352717 618.509567  20.484089     1.0531   0
  -20   14   17 1453.67343 1528.23204   40.64152     1.0626   0
  -20   14   18 169.076661 175.746197   9.748960     1.0728   0
  -20   14   19 678.382208 671.834684  20.264668     1.0837   0
  -20   14   20 297.050548 287.883595  13.552022     1.0952   0
  -20   14   21 201.250558 201.661933  14.418980     1.1074   0
  -20   14   22  67.664624  71.205075  10.868037     1.1203   0
  -20   14   23 103.080710  77.951758   8.627090     1.1337   0
  -20   14   24  35.385750  35.862686   6.840631     1.1477   0
  -20   14   25   5.882957  17.871036  13.460007     1.1623  -6
  -20   14   26  61.975228  74.446484  13.440312     1.1774  -4
  -20   15    1 1006.45452  999.24535   28.93376     1.0388   0
  -20   15    2 687.578225 686.405986  22.186084     1.0361   0
  -20   15    3 1577.46735 1600.79279   44.14316     1.0343   0
  -20   15    4 690.087566 707.414503  29.492389     1.0333   0
  -20   15    5 1521.99587 1500.77804   39.76203     1.0331   0
  -20   15    6 553.013762 561.420595  23.925586     1.0338   0
  -20   15    7 1216.66745 1179.19160   33.43386     1.0353   0
  -20   15    8 280.761699 279.278612  14.299191     1.0375   0
  -20   15    9 774.651052 764.548085  31.193393     1.0406   0
  -20   15   10 114.046815 116.055408  10.033661     1.0445   0
  -20   15   11 176.084785 168.808347  11.245397     1.0493   0
  -20   15   12   6.743216   6.548709   5.983404     1.0547  -2
  -20   15   13 111.690292 115.415817   9.955839     1.0610   0
  -20   15   14  73.430755  65.089226  15.874376     1.0680   0
  -20   15   15   2.506495   4.764051   5.361740     1.0758  -2
  -20   15   16 139.804581 143.734604  12.688500     1.0843   0
  -20   15   17  22.825431  30.974633   8.787062     1.0935   0
  -20   15   18 266.348923 269.844194  13.676751     1.1034   0
  -20   15   19 433.559375 418.793999  17.537444     1.1140   0
  -20   15   20 398.011070 385.829711  16.333044     1.1252   0
  -20   15   21 460.960657 450.439781  25.443850     1.1371   0
  -20   15   22 257.548862 271.770732  13.764271     1.1496   0
  -20   15   23 795.277946 813.851596  25.517045     1.1627  -4
  -20   15   24 201.654919 212.449554  14.073129     1.1764  -4
  -20   16    1  21.698947  28.995058  19.252988     1.0725  -2
  -20   16    2   1.575429   8.222087   5.599666     1.0699  -2
  -20   16    3   0.761683   7.239074   6.220685     1.0682  -2
  -20   16    4   8.567167  17.328102  18.714020     1.0672  -2
  -20   16    5  17.780445   9.690701   7.112560     1.0670  -2
  -20   16    6 571.607996 541.249776  42.344512     1.0677   0
  -20   16    7  99.292159 101.734424   9.726489     1.0691   0
  -20   16    8 899.524497 891.635154  28.013779     1.0713   0
  -20   16    9 215.806071 224.464807  17.412202     1.0743   0
  -20   16   10 884.897264 850.179890  27.242668     1.0781   0
  -20   16   11 450.866719 481.517185  30.629641     1.0826   0
  -20   16   12 1781.09586 1698.69099   65.19794     1.0880   0
  -20   16   13 121.199555 127.225693  10.552984     1.0940   0
  -20   16   14 1523.05174 1486.73877   40.04621     1.1008   0
  -20   16   15 139.522640 168.018566  11.146080     1.1084   0
  -20   16   16 1401.55920 1409.55498   44.73864     1.1166   0
  -20   16   17 192.412250 205.752935  16.349550     1.1256   0
  -20   16   18 1463.22451 1499.66938   51.85361     1.1352   0
  -20   16   19  32.807973  39.208683   9.048285     1.1455   0
  -20   16   20 1071.99354 1026.99840   47.92585     1.1564  -4
  -20   16   21  58.689159  87.821548  10.230710     1.1680  -4
  -20   16   22 424.349120 425.310522  30.049697     1.1801  -4
  -20   17    1 1838.92572 1884.17397   48.98545     1.1072   0
  -20   17    2  57.903054  66.576427   9.121579     1.1048   0
  -20   17    3 2107.33217 2094.87048   54.52896     1.1031   0
  -20   17    4  52.970909  65.763184  11.289430     1.1021   0
  -20   17    5 1542.48407 1618.42904   71.46597     1.1020   0
  -20   17    6   1.940475  11.234558   8.086007     1.1026  -2
  -20   17    7 1197.92572 1194.55103  107.64341     1.1039   0
  -20   17    8  21.813237  39.682221   7.723682     1.1061   0
  -20   17    9 694.633856 650.360229  26.001158     1.1090   0
  -20   17   10   8.378749  23.871557   7.055557     1.1127   0
  -20   17   11 475.751444 439.934697  21.564173     1.1171   0
  -20   17   12   2.117059   5.075618   5.660420     1.1222  -2
  -20   17   13  91.174346 100.949764   9.535702     1.1281   0
  -20   17   14   0.419453   5.629572   4.766248     1.1347  -2
  -20   17   15   1.846139   5.507189   4.745215     1.1420  -2
  -20   17   16   4.154784   4.000193   4.735781     1.1501  -6
  -20   17   17 302.353792 307.148975  24.371036     1.1587  -4
  -20   17   18   0.377205  13.662261   8.057225     1.1681  -6
  -20   17   19 436.258688 447.019598  38.010958     1.1781  -4
  -20   18    1  43.986725  44.817288   8.254406     1.1430   0
  -20   18    2  47.816244  52.753104  11.366838     1.1406   0
  -20   18    3  32.013234  51.018229  16.660258     1.1389   0
  -20   18    4 289.871035 297.584028  17.484406     1.1380   0
  -20   18    5   5.150432  16.237609  17.079932     1.1378  -2
  -20   18    6 338.652342 375.798826  19.142121     1.1384   0
  -20   18    7  72.582383  67.989938  26.489567     1.1398  -2
  -20   18    8 896.183851 926.048475  51.202951     1.1418   0
  -20   18    9 295.740053 332.511203  38.603790     1.1447   0
  -20   18   10 1149.16385 1171.61763   33.66947     1.1482   0
  -20   18   11 257.625756 259.436593  21.321786     1.1525  -4
  -20   18   12 1390.90184 1420.04850   41.08780     1.1575  -4
  -20   18   13 146.234986 145.239980  10.540889     1.1632  -4
  -20   18   14 1336.01124 1298.33624   36.00412     1.1696  -4
  -20   18   15 155.260721 157.832533  19.209864     1.1767  -4
  -20   18   16 918.291602 934.904602  44.499062     1.1845  -4
  -20   19    1 774.602412 813.035378  42.537661     1.1795  -4
  -20   19    2 1147.18097 1167.08217   51.19700     1.1772  -4
  -20   19    3  940.65572 1075.29899   48.47969     1.1756  -4
  -20   19    4 919.857502 994.962689  47.703294     1.1747  -4
  -20   19    5 1070.71967 1125.60543   50.41218     1.1746  -4
  -20   19    6 517.167013 539.503334  22.876399     1.1751  -4
  -20   19    7 518.730806 531.384117  22.713982     1.1764  -4
  -20   19    8 376.476797 402.463037  19.640113     1.1784  -4
  -20   19    9 340.903785 384.488074  27.868380     1.1812  -4
  -19    0    1 8102.84468 8062.94147  165.75166     0.7123   0
  -19    0    3 7118.09521 7292.97066  169.36185     0.7063   0
  -19    0    5 4480.81865 4352.37314  100.01425     0.7052   0
  -19    0    7 1880.89128 1848.89817   47.88075     0.7088   0
  -19    0    9 1027.54120  979.72718   24.96651     0.7172   0
  -19    0   11 822.026045 806.178489  20.884101     0.7302   0
  -19    0   13 258.644304 257.060640   8.904934     0.7475   0
  -19    0   15 933.674987 923.087621  23.656267     0.7689   0
  -19    0   17 2057.68557 2034.92640   47.97294     0.7940   0
  -19    0   19 3380.22657 3444.58713   79.31636     0.8225   0
  -19    0   21 2458.19695 2388.39490  133.31445     0.8540   0
  -19    0   23 2862.09025 2854.84510   65.47090     0.8882   0
  -19    0   25 1890.73238 1881.89385   48.69878     0.9249   0
  -19    0   27 2148.98513 2183.48131   55.35476     0.9637   0
  -19    0   29 1907.60070 1848.94774   49.64586     1.0043   0
  -19    0   31 781.054055 830.443615  41.392643     1.0467   0
  -19    0   33 187.521948 198.497850  11.766719     1.0905   0
  -19    0   35   3.030329   4.131813   4.917810     1.1357  -2
  -19    1    1   7.284345  45.051744   4.409756     0.7139   0
  -19    1    2 1240.41982 1227.57150   30.11760     0.7103   0
  -19    1    3 302.780175 318.709855  11.674688     0.7080   0
  -19    1    4 1009.81507  999.38084   25.37693     0.7068   0
  -19    1    5  84.122365  66.781142   5.228386     0.7068   0
  -19    1    6 2140.48526 2124.06595   49.28600     0.7080   0
  -19    1    7 408.918038 385.033321  14.036597     0.7105   0
  -19    1    8 5480.62697 5479.46395  120.78253     0.7141   0
  -19    1    9 148.294977 160.595116   5.896561     0.7188   0
  -19    1   10 11812.3204 11770.0235   255.8066     0.7248   0
  -19    1   11 433.562416 430.738204  11.754294     0.7318   0
  -19    1   12 10349.1616 10323.3852   222.9877     0.7399   0
  -19    1   13 509.973181 515.785107  13.546173     0.7491   0
  -19    1   14 3987.49478 3998.17765   88.45288     0.7593   0
  -19    1   15 212.415006 228.897827   7.687200     0.7704   0
  -19    1   16 4446.09065 4454.91255   98.18090     0.7825   0
  -19    1   17 2002.28372 1987.82040   46.10655     0.7954   0
  -19    1   18 1586.04320 1606.99208   43.50770     0.8093   0
  -19    1   19 184.890930 197.078557   8.771035     0.8239   0
  -19    1   20 1099.99347 1117.24167   29.32039     0.8392   0
  -19    1   21  39.408392  26.788957   6.712068     0.8553   0
  -19    1   22 313.800830 338.651010  18.101857     0.8721   0
  -19    1   23 467.427307 427.815352  15.109494     0.8895   0
  -19    1   24 303.371983 335.052383  12.775227     0.9075   0
  -19    1   25  59.363403  69.557439   6.172125     0.9261   0
  -19    1   26 195.264670 215.440149  11.193367     0.9452   0
  -19    1   27  15.552648  10.230858   5.949037     0.9648  -2
  -19    1   28 604.799063 634.021006  25.415266     0.9849   0
  -19    1   29  77.354605  70.544335   7.198147     1.0055   0
  -19    1   30 426.326956 431.088484  14.909884     1.0264   0
  -19    1   31 150.047010 158.318629   9.417813     1.0478   0
  -19    1   32 769.385871 741.632858  32.890101     1.0695   0
  -19    1   33 165.722026 154.315362   8.984045     1.0916   0
  -19    1   34 799.554420 762.360490  24.508008     1.1140   0
  -19    1   35 260.129642 264.495820  13.232441     1.1367   0
  -19    1   36 882.856271 840.456325  35.169067     1.1597  -4
  -19    2    1 4800.97239 4704.15634  102.81021     0.7187   0
  -19    2    2 3584.91456 3612.91962   80.42751     0.7152   0
  -19    2    3 3841.79764 3776.19619   82.65971     0.7128   0
  -19    2    4 2174.51122 2139.96072   48.43178     0.7116   0
  -19    2    5 2468.04044 2420.01920   55.51503     0.7117   0
  -19    2    6 2131.78460 2114.53240   48.19385     0.7129   0
  -19    2    7 3623.28518 3518.57544   77.89327     0.7153   0
  -19    2    8 1313.73806 1290.24346   31.42190     0.7189   0
  -19    2    9 201.237820 189.222049   6.070131     0.7236   0
  -19    2   10 151.009636 137.179583   6.020943     0.7295   0
  -19    2   11 1069.04773 1043.09805   24.51974     0.7365   0
  -19    2   12 176.092834 167.286613   5.644095     0.7445   0
  -19    2   13  52.311852  52.944271   3.057132     0.7537   0
  -19    2   14   7.550607   6.599334   2.370567     0.7638  -2
  -19    2   15  23.177278  22.492414   2.414385     0.7749   0
  -19    2   16 248.717924 244.172993   7.856045     0.7869   0
  -19    2   17 433.311303 422.476892  11.927881     0.7998   0
  -19    2   18 1161.42322 1129.01900   27.74264     0.8135   0
  -19    2   19 1097.59989 1144.92698   31.21223     0.8280   0
  -19    2   20 1412.11976 1429.41518   34.59259     0.8433   0
  -19    2   21 2037.51977 2050.54028   47.41051     0.8593   0
  -19    2   22 975.420140 958.166805  25.056890     0.8760   0
  -19    2   23 1238.65313 1246.52956   31.20545     0.8934   0
  -19    2   24 1513.49214 1523.95433   58.57055     0.9113   0
  -19    2   25 1281.98136 1295.07137   33.89501     0.9298   0
  -19    2   26 1757.79734 1794.37351   42.97188     0.9489   0
  -19    2   27 1219.95322 1214.11878   31.09029     0.9684   0
  -19    2   28 445.137402 469.442451  16.906445     0.9884   0
  -19    2   29 1396.32130 1458.10341   37.18466     1.0089   0
  -19    2   30 673.098690 706.674289  21.628941     1.0298   0
  -19    2   31 369.858504 364.204901  17.261846     1.0511   0
  -19    2   32 459.326433 443.245830  15.279412     1.0727   0
  -19    2   33  77.665361  62.634294   7.000157     1.0947   0
  -19    2   34  99.749236 101.596460   6.872701     1.1171   0
  -19    2   35  11.975161  15.671792   5.211004     1.1397   0
  -19    2   36   0.383310   3.859718   3.547540     1.1626  -6
  -19    3    1 153.052709 147.944899   7.791491     0.7266   0
  -19    3    2 290.361226 293.403804   8.860109     0.7231   0
  -19    3    3 1430.21615 1439.47911   34.10270     0.7208   0
  -19    3    4 366.111470 363.249893  10.328722     0.7197   0
  -19    3    5 2512.01783 2461.63969   55.20291     0.7197   0
  -19    3    6 2121.68991 2118.96046   48.43508     0.7209   0
  -19    3    7 4146.59435 4149.65707   96.76310     0.7233   0
  -19    3    8 1724.39292 1708.98459   41.06384     0.7268   0
  -19    3    9 3533.91042 3544.69771   79.04374     0.7315   0
  -19    3   10 2732.91105 2704.80315   60.54567     0.7373   0
  -19    3   11 4034.06761 4010.25569   88.50658     0.7442   0
  -19    3   12 3610.50069 3612.62221   80.02683     0.7522   0
  -19    3   13 7316.05150 7234.64580  157.80461     0.7612   0
  -19    3   14 1341.30765 1335.34527   31.33433     0.7713   0
  -19    3   15 4766.16073 4849.34064  106.71831     0.7822   0
  -19    3   16 1296.66188 1280.61903   30.43137     0.7941   0
  -19    3   17 3522.62272 3504.56425   78.05040     0.8069   0
  -19    3   18 729.164327 746.047703  18.432805     0.8205   0
  -19    3   19 1551.38128 1541.60380   40.49844     0.8349   0
  -19    3   20 917.567666 955.048985  34.817630     0.8501   0
  -19    3   21 729.741091 750.626122  26.301374     0.8660   0
  -19    3   22 596.856727 585.647719  18.285588     0.8826   0
  -19    3   23 245.652658 245.352708  15.627445     0.8998   0
  -19    3   24   4.107126   2.640530   2.538321     0.9176  -2
  -19    3   25  58.824744  58.941157   5.404996     0.9360   0
  -19    3   26  26.131577  31.029819   5.947963     0.9549   0
  -19    3   27 169.834905 174.923370  10.800509     0.9743   0
  -19    3   28  23.213175  24.744447   5.073982     0.9942   0
  -19    3   29 190.036344 187.414474   9.440234     1.0146   0
  -19    3   30 263.177523 267.990356  22.443011     1.0353   0
  -19    3   31 729.158186 651.128531  21.333186     1.0565   0
  -19    3   32  90.102065  95.035160   7.896096     1.0781   0
  -19    3   33 881.437849 882.435357  24.589630     1.1000   0
  -19    3   34  99.980510 103.063999   7.329965     1.1222   0
  -19    3   35 837.863369 793.532073  25.332983     1.1447   0
  -19    3   36 366.157944 353.306578  14.962178     1.1676  -4
  -19    4    1 208.302404 209.645665   9.580958     0.7376   0
  -19    4    2 7337.19844 7272.23477  160.91582     0.7342   0
  -19    4    3  19.577977  22.083313   4.865368     0.7319   0
  -19    4    4 7933.81255 7959.97248  180.48489     0.7307   0
  -19    4    5 236.149975 234.132194   8.035927     0.7308   0
  -19    4    6 3560.47629 3514.59348   77.13405     0.7319   0
  -19    4    7 126.124031 128.852676   5.273394     0.7343   0
  -19    4    8 3897.61442 3852.05156   85.37521     0.7378   0
  -19    4    9   0.293753   2.519651   2.014323     0.7424  -2
  -19    4   10 2401.66948 2410.73348   54.21387     0.7481   0
  -19    4   11  20.485404  23.868583   2.379192     0.7550   0
  -19    4   12 202.134316 197.131429   6.430622     0.7628   0
  -19    4   13 255.780208 251.461122   7.498876     0.7717   0
  -19    4   14  33.830190  44.797461   3.450833     0.7816   0
  -19    4   15   4.024565   3.123751   2.139267     0.7924  -2
  -19    4   16 1794.34166 1777.88393   41.20875     0.8042   0
  -19    4   17   2.854807   8.116458   2.718566     0.8168  -2
  -19    4   18 1826.45869 1853.17753   42.69991     0.8303   0
  -19    4   19  67.939508  68.116336   5.334561     0.8445   0
  -19    4   20 807.076150 787.750806  21.689249     0.8595   0
  -19    4   21   2.098896   8.136335   4.356421     0.8752  -2
  -19    4   22 2905.34307 2961.18471   66.36956     0.8916   0
  -19    4   23   1.140984   4.522523   5.169235     0.9087  -2
  -19    4   24 1729.08716 1749.71286   50.75469     0.9263   0
  -19    4   25   1.533221   9.387147   4.520953     0.9445  -2
  -19    4   26 1659.37121 1715.51103   42.15962     0.9633   0
  -19    4   27 117.002183 113.549422   7.373799     0.9825   0
  -19    4   28 2139.51966 2210.59494   52.10145     1.0023   0
  -19    4   29   0.683193   4.569910   4.094703     1.0225  -2
  -19    4   30  986.30089 1009.41833   31.11689     1.0431   0
  -19    4   31   0.661143  14.511953   6.620103     1.0641  -2
  -19    4   32 586.276048 562.345862  19.006470     1.0855   0
  -19    4   33   4.919148   3.621495   3.763837     1.1072  -2
  -19    4   34 191.790005 200.065847  10.825888     1.1293   0
  -19    4   35  12.750382   9.032853   5.537591     1.1517  -6
  -19    4   36   6.274556   5.308587   5.400370     1.1744  -6
  -19    5    1  46.470223  47.419436   5.151952     0.7515   0
  -19    5    2 210.160596 207.231710   8.217494     0.7481   0
  -19    5    3 552.821103 548.326416  15.084941     0.7459   0
  -19    5    4 614.427086 611.262744  16.254859     0.7447   0
  -19    5    5 4544.64443 4563.92882  100.18642     0.7448   0
  -19    5    6 338.752611 329.694096  10.321601     0.7459   0
  -19    5    7 5509.88595 5425.12104  121.51448     0.7482   0
  -19    5    8 699.736411 684.148996  19.821036     0.7517   0
  -19    5    9 3690.08278 3649.23635   81.23546     0.7562   0
  -19    5   10 310.974313 315.373937   8.850509     0.7618   0
  -19    5   11 4891.33299 4896.97536  109.15820     0.7685   0
  -19    5   12  38.181211  50.013488   3.682199     0.7763   0
  -19    5   13  9960.5519 10041.3605   220.6084     0.7850   0
  -19    5   14 173.432578 199.109187   7.415337     0.7947   0
  -19    5   15 5139.23615 5193.11035  114.40017     0.8054   0
  -19    5   16 1115.88025 1103.59564   26.35160     0.8169   0
  -19    5   17 4652.56094 4650.22649  103.19436     0.8294   0
  -19    5   18 824.911357 834.245471  23.193468     0.8426   0
  -19    5   19 2708.24995 2706.90152   68.32436     0.8567   0
  -19    5   20   4.591053   3.841328   3.107674     0.8715  -2
  -19    5   21 823.624717 810.019999  23.128204     0.8870   0
  -19    5   22  21.381932  11.220514   4.179431     0.9031  -2
  -19    5   23 268.960125 252.412825  11.719481     0.9200   0
  -19    5   24   5.494914   6.282166   4.759441     0.9374  -2
  -19    5   25  15.559257   9.233305   6.485659     0.9554  -2
  -19    5   26   2.681066   4.943536   4.715607     0.9739  -2
  -19    5   27  20.592415  17.338181   4.548844     0.9930   0
  -19    5   28  17.366054   5.601764   4.393085     1.0125  -2
  -19    5   29 120.982261 117.826799   9.186034     1.0325   0
  -19    5   30 143.350019 145.270051  13.164252     1.0529   0
  -19    5   31 941.018446 894.346516  30.947866     1.0738   0
  -19    5   32  26.162852  14.832541   5.079501     1.0950  -2
  -19    5   33 1204.95473 1218.07760   32.47538     1.1165   0
  -19    5   34 144.074645 148.576394   9.973106     1.1384   0
  -19    5   35 521.003149 521.713425  18.807868     1.1607  -4
  -19    5   36  73.170309  55.570212  15.116103     1.1832  -4
  -19    6    1 2337.81968 2344.09774   54.92963     0.7681   0
  -19    6    2 5755.93223 5794.17038  127.13218     0.7648   0
  -19    6    3 1883.61849 1869.86538   44.37861     0.7626   0
  -19    6    4 4393.03174 4401.94102   99.54848     0.7615   0
  -19    6    5 1416.70266 1394.88289   37.63755     0.7615   0
  -19    6    6 2534.19811 2479.03801   59.78133     0.7627   0
  -19    6    7 1729.92294 1735.07381   40.22433     0.7649   0
  -19    6    8 709.091948 698.849175  18.734508     0.7683   0
  -19    6    9 375.629209 343.482225  11.642089     0.7727   0
  -19    6   10 964.377513 966.884141  24.717020     0.7782   0
  -19    6   11 102.425158 108.986699   5.189508     0.7848   0
  -19    6   12  82.493287  75.874864   4.270355     0.7924   0
  -19    6   13   5.687728   9.073366   4.275411     0.8009  -2
  -19    6   14  71.012097  83.100704   5.675934     0.8104   0
  -19    6   15 1064.86301 1057.46117   25.75001     0.8209   0
  -19    6   16 727.427051 734.605786  18.455276     0.8322   0
  -19    6   17  85.399520  91.009092   4.528025     0.8445   0
  -19    6   18 1142.99023 1177.85657   28.61735     0.8575   0
  -19    6   19 496.266199 455.355262  16.290812     0.8713   0
  -19    6   20 1374.17060 1374.37006   34.39382     0.8858   0
  -19    6   21 1678.46639 1649.81046   41.39248     0.9011   0
  -19    6   22 1752.82186 1776.71083   42.80913     0.9170   0
  -19    6   23 1039.07325 1054.53171   28.22246     0.9336   0
  -19    6   24 871.764431 879.395194  28.585131     0.9508   0
  -19    6   25 1354.48034 1369.88086   35.02763     0.9685   0
  -19    6   26 1046.01677 1065.25324   32.78502     0.9868   0
  -19    6   27 798.057827 802.343588  25.021532     1.0056   0
  -19    6   28 815.059108 849.494201  25.042020     1.0249   0
  -19    6   29 498.947254 482.121913  16.538321     1.0447   0
  -19    6   30 774.131307 711.741778  24.237698     1.0649   0
  -19    6   31 180.425159 173.786614  10.740482     1.0855   0
  -19    6   32 343.604440 339.579582  13.177503     1.1064   0
  -19    6   33  64.880316  59.711277   9.050152     1.1278   0
  -19    6   34 187.277582 175.595841  10.775890     1.1495   0
  -19    6   35  96.349811 122.300134  31.713360     1.1715  -4
  -19    7    1   7.743655   4.128178   3.367261     0.7873  -2
  -19    7    2 284.387829 298.772004   9.485705     0.7841   0
  -19    7    3 654.927742 630.615693  17.629805     0.7819   0
  -19    7    4 1075.66182 1076.86203   26.88347     0.7809   0
  -19    7    5 207.463264 216.804918   7.969225     0.7809   0
  -19    7    6 1479.76557 1464.32418   35.75711     0.7820   0
  -19    7    7 793.502119 757.550754  20.345959     0.7842   0
  -19    7    8 2345.49406 2354.72179   53.90291     0.7875   0
  -19    7    9 577.833390 550.935338  16.316868     0.7918   0
  -19    7   10 2946.06459 2941.37408   70.16828     0.7972   0
  -19    7   11 1150.68864 1154.49193   28.04534     0.8036   0
  -19    7   12 4280.55275 4318.60090   99.40539     0.8110   0
  -19    7   13 1038.26631 1046.35135   25.22212     0.8193   0
  -19    7   14 3283.10697 3212.44426   72.38677     0.8287   0
  -19    7   15 688.706870 711.386542  17.934813     0.8389   0
  -19    7   16 3468.88746 3526.22541   79.07860     0.8500   0
  -19    7   17 2085.69333 2121.53799   48.19319     0.8619   0
  -19    7   18 1955.99714 1952.97418   44.89858     0.8747   0
  -19    7   19 249.204592 231.751284   9.403670     0.8882   0
  -19    7   20 987.994168 964.812204  54.231218     0.9025   0
  -19    7   21  49.721362  50.611772   5.170045     0.9175   0
  -19    7   22 158.188423 159.327996   8.493521     0.9331   0
  -19    7   23 231.995554 219.179219   9.593977     0.9494   0
  -19    7   24 102.625652 101.921129   6.612932     0.9663   0
  -19    7   25   1.606860   8.712677   4.690971     0.9838  -2
  -19    7   26   1.220362   3.782128   4.426312     1.0018  -2
  -19    7   27  55.261578  54.948796   5.673307     1.0204   0
  -19    7   28  92.426443 101.846282   6.180651     1.0394   0
  -19    7   29  95.843709  88.507402  12.590636     1.0589   0
  -19    7   30 717.173404 745.887433  21.877607     1.0788   0
  -19    7   31 369.868247 389.479559  14.138839     1.0991   0
  -19    7   32 781.854576 717.620528  24.041079     1.1198   0
  -19    7   33 238.877385 243.355123  13.006279     1.1409   0
  -19    7   34 639.855014 598.829469  23.256089     1.1624  -4
  -19    7   35 249.084029 256.738448  24.036122     1.1842  -4
  -19    8    1 5699.74324 5699.14877  125.43101     0.8089   0
  -19    8    2 388.475640 379.311536  11.643609     0.8057   0
  -19    8    3 3879.37074 3909.59986   86.55228     0.8036   0
  -19    8    4   5.132733   3.504696   4.058733     0.8026  -2
  -19    8    5 4153.48673 4147.50913   91.75575     0.8026   0
  -19    8    6 104.518177  99.296015   5.782225     0.8037   0
  -19    8    7 2762.73233 2732.32984   71.19747     0.8058   0
  -19    8    8 605.479343 616.784605  16.841346     0.8090   0
  -19    8    9 1313.02042 1330.57519   32.13650     0.8132   0
  -19    8   10  24.933129  13.263140   3.726975     0.8185   0
  -19    8   11 270.477091 279.620631   9.688156     0.8247   0
  -19    8   12  88.791832  91.893714   5.405079     0.8319   0
  -19    8   13 348.607744 331.584284  10.864914     0.8401   0
  -19    8   14 126.017367 130.045940   6.053163     0.8492   0
  -19    8   15 106.907344 106.039724   4.946147     0.8592   0
  -19    8   16 162.743624 153.781681   6.021340     0.8700   0
  -19    8   17 1448.19679 1449.88671   35.69036     0.8817   0
  -19    8   18   5.096377  14.021545   3.564921     0.8942   0
  -19    8   19 3117.70982 3128.11278   73.07213     0.9074   0
  -19    8   20  55.799587  56.066551   5.721785     0.9214   0
  -19    8   21 2501.51960 2492.30568   57.42967     0.9361   0
  -19    8   22  16.990291  20.543900   5.423204     0.9514   0
  -19    8   23 2283.85164 2183.81176   51.13389     0.9674   0
  -19    8   24   5.956576  18.580682   4.893489     0.9840   0
  -19    8   25 2878.60564 2890.63310   65.72469     1.0012   0
  -19    8   26 147.080721 144.778834   7.323372     1.0189   0
  -19    8   27 1901.63009 1900.34962   45.27579     1.0371   0
  -19    8   28  39.823249  59.847588   5.786818     1.0558   0
  -19    8   29 1808.55169 1806.31937   45.12477     1.0750   0
  -19    8   30   0.645631   5.312156   5.117387     1.0946  -2
  -19    8   31 628.596828 606.335697  22.012101     1.1147   0
  -19    8   32  37.796017  46.616601   6.298573     1.1351   0
  -19    8   33 315.823890 268.021748  13.133090     1.1559  -4
  -19    8   34   0.085393   4.613695   5.118692     1.1771  -6
  -19    9    1   0.912096  15.675245   3.453972     0.8327   0
  -19    9    2 113.130995 128.476291   6.163368     0.8296   0
  -19    9    3 112.514135 110.671015   5.723949     0.8276   0
  -19    9    4 1426.70665 1431.19467   34.54435     0.8266   0
  -19    9    5 117.563495 113.278285   6.490698     0.8266   0
  -19    9    6 3136.44465 3157.39087   70.94253     0.8276   0
  -19    9    7 118.321706 117.241072   9.368510     0.8297   0
  -19    9    8 2115.51657 2055.18313   46.98621     0.8328   0
  -19    9    9  21.951659  26.963270   4.451608     0.8369   0
  -19    9   10 3912.71464 3853.72035   83.83794     0.8420   0
  -19    9   11 464.543861 495.764644  18.274848     0.8481   0
  -19    9   12 4578.49063 4626.46696  101.42446     0.8551   0
  -19    9   13 405.103519 432.821707  13.003190     0.8630   0
  -19    9   14 4426.74607 4528.27300   98.73078     0.8719   0
  -19    9   15  26.338041  37.611771   6.320598     0.8816   0
  -19    9   16 2514.42786 2538.18901   57.27138     0.8922   0
  -19    9   17 157.029883 158.060380   6.565083     0.9036   0
  -19    9   18 1375.45280 1390.50275   33.96638     0.9157   0
  -19    9   19   6.435074   4.432822   3.496187     0.9287  -2
  -19    9   20 477.366164 459.319039  16.129815     0.9423   0
  -19    9   21  94.347459  77.686735  10.792909     0.9567   0
  -19    9   22  84.844419  87.382872   6.231475     0.9717   0
  -19    9   23   2.530086   3.474658   4.244712     0.9874  -2
  -19    9   24   4.486032   4.478903   3.727686     1.0036  -2
  -19    9   25  48.367341  28.162648   6.110413     1.0205   0
  -19    9   26  16.432791  15.281643   5.402716     1.0378  -2
  -19    9   27  61.027644  57.347550   6.085150     1.0557   0
  -19    9   28 186.593639 187.905196   8.788764     1.0741   0
  -19    9   29   0.573221   3.602147   3.238880     1.0930  -2
  -19    9   30 466.538685 442.209862  15.921135     1.1123   0
  -19    9   31   9.039248  13.414339   7.714892     1.1320  -2
  -19    9   32 891.557724 867.631085  26.371430     1.1522  -4
  -19    9   33  30.909563  45.510081   9.441441     1.1727  -4
  -19   10    1 5324.41367 5361.39328  115.38409     0.8584   0
  -19   10    2 970.813926 931.560423  24.603509     0.8555   0
  -19   10    3 2349.48851 2314.01004   52.68701     0.8535   0
  -19   10    4 1334.82933 1318.43932   33.52341     0.8525   0
  -19   10    5 1692.91119 1670.37122   39.15498     0.8526   0
  -19   10    6 601.282712 583.417165  16.564592     0.8536   0
  -19   10    7 2944.77952 2957.46712   65.75327     0.8556   0
  -19   10    8 622.790725 617.524818  22.710347     0.8586   0
  -19   10    9 987.919855 949.117363  24.440596     0.8626   0
  -19   10   10  44.230796  47.642656   4.706056     0.8675   0
  -19   10   11   2.653092  12.473177   3.821402     0.8734   0
  -19   10   12  83.462520 101.684525   6.486981     0.8802   0
  -19   10   13  67.205267  68.695123   7.119946     0.8879   0
  -19   10   14  61.930112  73.792022   5.173333     0.8965   0
  -19   10   15 698.767400 695.316638  18.816460     0.9060   0
  -19   10   16  51.259915  49.918152   4.943767     0.9163   0
  -19   10   17 795.058705 814.826431  23.229653     0.9274   0
  -19   10   18 280.100877 284.542720  22.404183     0.9393   0
  -19   10   19 1001.28022 1009.41338   35.74736     0.9519   0
  -19   10   20 983.403164 975.426338  30.480111     0.9652   0
  -19   10   21 796.957779 809.200477  25.185436     0.9792   0
  -19   10   22 513.437405 520.257782  16.131435     0.9939   0
  -19   10   23 1636.70511 1684.21718   41.17967     1.0092   0
  -19   10   24 1119.51882 1185.48176   31.03593     1.0251   0
  -19   10   25 1524.12334 1577.52233   39.24107     1.0416   0
  -19   10   26  979.15105 1016.96752   27.54933     1.0587   0
  -19   10   27 1136.20236 1152.40677   29.68289     1.0762   0
  -19   10   28 332.523056 333.477777  13.006263     1.0943   0
  -19   10   29 339.093322 339.748112  16.308260     1.1128   0
  -19   10   30 222.006501 209.201206  10.036916     1.1318   0
  -19   10   31 196.170310 186.704001  13.241942     1.1512  -4
  -19   10   32 281.791746 286.533697  16.135730     1.1710  -4
  -19   11    1  14.884363  20.648984   4.108152     0.8861   0
  -19   11    2  17.274743  14.857012   3.857917     0.8832   0
  -19   11    3  48.498901  47.628612  11.887946     0.8813   0
  -19   11    4 770.510256 756.686621  20.531839     0.8804   0
  -19   11    5 430.203394 421.450837  13.325976     0.8804   0
  -19   11    6 1414.51094 1399.69263   33.87353     0.8814   0
  -19   11    7 855.623094 864.551268  22.760741     0.8833   0
  -19   11    8 1082.49374 1096.83623   27.78560     0.8862   0
  -19   11    9 1850.14068 1810.96223   42.41886     0.8901   0
  -19   11   10 1667.83826 1589.39384   38.82651     0.8949   0
  -19   11   11 1705.41149 1706.29140   40.41583     0.9006   0
  -19   11   12 1694.26654 1669.80945   42.28189     0.9072   0
  -19   11   13 1702.28785 1716.83284   41.18694     0.9147   0
  -19   11   14 1671.98485 1651.74196   39.20323     0.9230   0
  -19   11   15 2094.12909 2132.37683   50.62416     0.9322   0
  -19   11   16 1278.24302 1313.02155   34.68148     0.9422   0
  -19   11   17 1767.54586 1748.07712   43.66748     0.9530   0
  -19   11   18 379.637513 386.669061  14.007022     0.9646   0
  -19   11   19 676.425977 656.514907  19.596824     0.9769   0
  -19   11   20 307.527817 291.716844  11.690054     0.9899   0
  -19   11   21 299.650111 311.127623  11.923882     1.0035   0
  -19   11   22 109.503484 102.390867   6.687003     1.0179   0
  -19   11   23 197.225178 194.304408  11.072157     1.0328   0
  -19   11   24   0.053753   4.887392   5.508362     1.0484  -2
  -19   11   25   2.156434   3.786275   4.552462     1.0645  -2
  -19   11   26   8.377364  11.250024   5.073305     1.0812  -2
  -19   11   27  73.428499  74.859714   6.282364     1.0984   0
  -19   11   28  32.697582  40.520249   5.963197     1.1161   0
  -19   11   29 145.221271 142.572402   7.603712     1.1342   0
  -19   11   30 125.020145 135.195051   8.318910     1.1529  -4
  -19   11   31 242.117837 233.431635  14.621366     1.1719  -4
  -19   12    1 210.211947 219.410536   9.617423     0.9154   0
  -19   12    2 2237.49758 2256.84176   51.39197     0.9126   0
  -19   12    3 510.412244 531.212282  16.190387     0.9108   0
  -19   12    4 3113.48723 3098.88426   74.07869     0.9099   0
  -19   12    5 173.530958 173.186842  12.606481     0.9099   0
  -19   12    6 1793.73181 1812.26751   42.64721     0.9108   0
  -19   12    7 392.359570 411.258030  13.924970     0.9127   0
  -19   12    8 1331.43688 1316.04684   32.98395     0.9155   0
  -19   12    9   1.645145   4.913382   4.985272     0.9193  -2
  -19   12   10 681.718722 703.254106  21.341778     0.9239   0
  -19   12   11  58.252066  62.561760  10.325963     0.9294   0
  -19   12   12  76.246766  69.081092   9.072722     0.9358   0
  -19   12   13 211.062015 220.486159  12.261142     0.9431   0
  -19   12   14   5.794139   5.931093   4.116546     0.9512  -2
  -19   12   15 117.757161 108.222032   7.861878     0.9601   0
  -19   12   16 350.832257 323.268447  13.414851     0.9698   0
  -19   12   17   8.988959   7.359359   6.323720     0.9803  -2
  -19   12   18 1126.46715 1134.77713   29.68736     0.9916   0
  -19   12   19  61.798570  70.335489   8.356813     1.0035   0
  -19   12   20 838.816747 848.801903  23.806788     1.0162   0
  -19   12   21 223.243675 224.844827  13.527386     1.0295   0
  -19   12   22 1422.66279 1463.79050   36.99531     1.0435   0
  -19   12   23 234.600399 225.388421  11.551033     1.0581   0
  -19   12   24 1844.65480 1858.21693   44.52649     1.0733   0
  -19   12   25 150.079795 165.716964   8.290309     1.0890   0
  -19   12   26 1493.99535 1495.52881   42.12988     1.1053   0
  -19   12   27 105.660346 113.723074   8.644901     1.1222   0
  -19   12   28 1263.74951 1251.17737   31.62182     1.1395   0
  -19   12   29  83.776198  87.941172   7.119285     1.1573  -4
  -19   12   30 673.861361 654.393402  37.659522     1.1755  -4
  -19   13    1 438.058491 437.251422  23.795553     0.9462   0
  -19   13    2  74.331574  74.264735   7.358384     0.9435   0
  -19   13    3 617.314352 664.078964  19.202098     0.9418   0
  -19   13    4 140.041717 137.283676   8.650635     0.9409   0
  -19   13    5 489.749856 519.159027  22.358911     0.9409   0
  -19   13    6  27.845476  32.813271   5.630150     0.9418   0
  -19   13    7 1254.04473 1219.37297   66.16914     0.9436   0
  -19   13    8 288.823397 274.734891  18.669574     0.9464   0
  -19   13    9 2918.23411 2899.39009   73.23174     0.9500   0
  -19   13   10   3.766495  10.405238   9.050201     0.9545  -2
  -19   13   11 3483.29774 3482.70482   78.00298     0.9598   0
  -19   13   12   2.193650  17.073819   7.455685     0.9660  -2
  -19   13   13 3243.86880 3286.26734   74.30522     0.9731   0
  -19   13   14   1.413337  19.206394   6.549205     0.9809  -2
  -19   13   15 2488.57502 2531.89389   59.18437     0.9896   0
  -19   13   16  43.574695  33.758200   7.693628     0.9990   0
  -19   13   17 1142.91174 1136.81603   29.92247     1.0092   0
  -19   13   18  15.587321  17.172294   8.889073     1.0201  -2
  -19   13   19 852.330034 840.438150  23.830416     1.0317   0
  -19   13   20 119.973416 115.544363   7.870255     1.0440   0
  -19   13   21 346.283964 339.156602  14.138823     1.0570   0
  -19   13   22   5.919115   7.366232   6.228021     1.0706  -2
  -19   13   23 242.289278 250.385499  12.018127     1.0849   0
  -19   13   24  11.535247   5.638742   4.471914     1.0997  -2
  -19   13   25  20.796476  23.530365   5.346374     1.1151   0
  -19   13   26   8.860751   6.379336   5.342260     1.1310  -2
  -19   13   27 164.576721 158.417764  12.201809     1.1475   0
  -19   13   28   0.590820   7.064975   7.087000     1.1644  -6
  -19   13   29 165.249800 188.914728  20.819002     1.1818  -4
  -19   14    1 1340.45378 1384.37285   36.19595     0.9784   0
  -19   14    2 2563.94273 2542.94752   58.80749     0.9758   0
  -19   14    3 919.684796 947.232132  53.763463     0.9741   0
  -19   14    4 3680.34777 3687.33752   90.49557     0.9733   0
  -19   14    5 561.001694 567.317520  22.616994     0.9733   0
  -19   14    6 1144.11363 1162.90855   32.65961     0.9742   0
  -19   14    7 366.943725 347.961509  34.937750     0.9759   0
  -19   14    8 560.262425 579.451735  20.377022     0.9786   0
  -19   14    9  24.910045  28.262775   9.546442     0.9821  -2
  -19   14   10 306.033667 319.336062  14.521900     0.9864   0
  -19   14   11   7.396841  15.868576  13.723642     0.9916  -2
  -19   14   12  48.373927  49.768788  12.576113     0.9976   0
  -19   14   13   1.271234  16.219186   5.865862     1.0044  -2
  -19   14   14  79.886111  97.121803   8.107800     1.0120   0
  -19   14   15   1.708071   3.497344   3.480375     1.0204  -2
  -19   14   16 407.492865 430.311920  18.101030     1.0296   0
  -19   14   17 134.720727 120.432582   8.096780     1.0394   0
  -19   14   18 488.037807 488.195630  16.319561     1.0500   0
  -19   14   19 399.775888 374.817382  15.520064     1.0614   0
  -19   14   20 1191.15446 1192.75172   31.46866     1.0733   0
  -19   14   21 492.424094 504.321711  17.613613     1.0860   0
  -19   14   22 1623.42318 1620.33410   40.34379     1.0992   0
  -19   14   23  85.013123  88.668828  14.213340     1.1131   0
  -19   14   24  992.94400 1019.41782   27.46952     1.1275   0
  -19   14   25 309.813761 311.345721  14.482675     1.1425   0
  -19   14   26 599.527943 601.443348  28.384712     1.1581  -4
  -19   14   27  90.919004  90.708216  10.658249     1.1742  -4
  -19   15    1  43.297121  47.570948   8.239618     1.0119   0
  -19   15    2  66.251965  98.589838  10.430055     1.0094   0
  -19   15    3  70.460842  75.233952   8.247020     1.0077   0
  -19   15    4 278.214373 279.333137  13.397370     1.0069   0
  -19   15    5 416.508728 422.250532  17.242184     1.0069   0
  -19   15    6 951.518668 926.702771  28.208085     1.0078   0
  -19   15    7 494.747232 485.603230  18.737812     1.0095   0
  -19   15    8 982.989812 962.107450  32.258606     1.0120   0
  -19   15    9 574.369225 587.413988  21.106496     1.0154   0
  -19   15   10 998.390078 976.044284  29.375904     1.0196   0
  -19   15   11 1014.13366  983.15727   32.72521     1.0246   0
  -19   15   12 1564.23287 1632.50301   42.58888     1.0304   0
  -19   15   13  975.45266 1039.66795   33.31391     1.0370   0
  -19   15   14 1103.02897 1065.62995   31.33466     1.0444   0
  -19   15   15 776.359445 807.596130  26.102607     1.0525   0
  -19   15   16 793.679369 786.704924  49.959459     1.0614   0
  -19   15   17 683.979529 710.998260  24.086516     1.0710   0
  -19   15   18 774.852962 787.901162  25.100840     1.0813   0
  -19   15   19 449.961798 478.921481  18.130606     1.0923   0
  -19   15   20 295.994404 287.938120  11.893249     1.1039   0
  -19   15   21  55.286949  49.303015   7.157122     1.1162   0
  -19   15   22 262.784438 261.943075  16.848946     1.1291   0
  -19   15   23  25.424116  31.785398   7.120821     1.1426   0
  -19   15   24   0.531124  11.011024   5.683023     1.1567  -6
  -19   15   25   3.184451   9.116358  10.168618     1.1713  -6
  -19   16    1 2163.77021 2125.27211   53.48820     1.0465   0
  -19   16    2 599.172063 579.516174  22.978674     1.0440   0
  -19   16    3 1102.89076 1120.88161   31.22446     1.0424   0
  -19   16    4  42.580971  45.537509   6.829891     1.0416   0
  -19   16    5 1263.74288 1276.09349   59.75027     1.0416   0
  -19   16    6 183.432613 205.956163  15.114764     1.0425   0
  -19   16    7 403.440494 394.887414  16.933707     1.0441   0
  -19   16    8 382.412705 364.870763  20.205517     1.0466   0
  -19   16    9 402.634716 392.493286  18.449327     1.0498   0
  -19   16   10  22.588692  18.866524  11.568414     1.0539  -2
  -19   16   11  99.842817 109.385720   9.965439     1.0588   0
  -19   16   12   0.111902   7.730209   8.431032     1.0644  -2
  -19   16   13  68.882758  74.003182   8.552705     1.0708   0
  -19   16   14   7.450945  13.206732   7.804924     1.0779  -2
  -19   16   15 307.748507 301.561023  14.671892     1.0858   0
  -19   16   16 128.518930 129.483345  10.133127     1.0944   0
  -19   16   17 697.889692 687.265163  23.484762     1.1037   0
  -19   16   18  28.031714  22.038537   8.359423     1.1137  -2
  -19   16   19 1046.71179 1052.79518   30.92556     1.1244   0
  -19   16   20 169.914539 186.391724  11.806687     1.1357   0
  -19   16   21 962.864873 985.447309  29.475205     1.1476   0
  -19   16   22 105.329365  96.941210   8.910982     1.1602  -4
  -19   16   23  989.73685 1013.83318   40.26200     1.1733  -4
  -19   17    1  19.180545  20.065736   6.879013     1.0821  -2
  -19   17    2  71.526363  76.699509   8.590922     1.0797   0
  -19   17    3  15.000051  20.319358   8.098498     1.0782  -2
  -19   17    4 603.354955 632.973472  21.604157     1.0774   0
  -19   17    5  10.895470  20.278051   6.402021     1.0774   0
  -19   17    6 685.829924 694.746607  26.847447     1.0782   0
  -19   17    7  68.459306  62.745161   8.583520     1.0798   0
  -19   17    8 1390.83139 1435.67395   39.03520     1.0822   0
  -19   17    9  48.871530  47.032806  10.399554     1.0853   0
  -19   17   10 1536.79132 1528.64675   40.86309     1.0893   0
  -19   17   11   2.945063  12.827901   7.211729     1.0940  -2
  -19   17   12 1195.99667 1201.49384   37.02588     1.0994   0
  -19   17   13   1.318930  13.970887  11.061533     1.1056  -2
  -19   17   14 1822.19800 1825.12211   52.49486     1.1125   0
  -19   17   15   0.157137  13.795829   7.305627     1.1202  -2
  -19   17   16 1593.81616 1573.51890   41.77151     1.1285   0
  -19   17   17   2.765078  29.906115   9.176765     1.1375   0
  -19   17   18 956.766334 966.243063  31.820096     1.1472   0
  -19   17   19  11.387675  30.081751   7.173479     1.1576  -4
  -19   17   20 650.544770 636.428353  31.019575     1.1686  -4
  -19   17   21  24.698113  34.719321  10.746414     1.1802  -4
  -19   18    1 1931.08446 1893.85623   62.71955     1.1186   0
  -19   18    2 277.764737 292.891602  16.889592     1.1163   0
  -19   18    3 1624.31679 1647.46921   42.53072     1.1148   0
  -19   18    4 347.020394 359.839623  15.523666     1.1141   0
  -19   18    5 1236.32115 1176.41415   36.89634     1.1141   0
  -19   18    6 116.697561 125.433319  12.295873     1.1148   0
  -19   18    7 433.041251 447.184824  32.830124     1.1164   0
  -19   18    8  16.808174  21.583669  10.536510     1.1187  -2
  -19   18    9 376.416801 384.707825  22.554208     1.1217   0
  -19   18   10  28.777750  45.038360   7.583455     1.1255   0
  -19   18   11  60.772244  65.476186   9.051226     1.1301   0
  -19   18   12   0.108607   6.104763   7.070626     1.1354  -2
  -19   18   13   1.206424   4.051050   4.046688     1.1414  -2
  -19   18   14 223.968851 213.591268  15.197345     1.1481   0
  -19   18   15 151.241905 156.492052  12.649374     1.1555  -4
  -19   18   16  45.084908  40.707120   7.419864     1.1636  -4
  -19   18   17 503.242983 504.794258  21.439427     1.1723  -4
  -19   18   18  18.812361  30.623362   9.553910     1.1817  -4
  -19   19    1   9.869560  10.031612   7.078408     1.1559  -6
  -19   19    2  35.448955  31.073108  14.620374     1.1537  -6
  -19   19    3 175.459278 214.093555  14.140756     1.1523  -4
  -19   19    4 318.928166 312.589875  29.105429     1.1515  -4
  -19   19    5 208.980571 218.528228  37.021583     1.1516  -4
  -19   19    6 491.489132 483.903052  22.196493     1.1523  -4
  -19   19    7 572.397638 621.004483  24.921570     1.1538  -4
  -19   19    8 577.592065 574.592432  25.067134     1.1560  -4
  -19   19    9 833.561715 857.719163  44.934433     1.1590  -4
  -19   19   10 1072.69066 1116.89800   35.66739     1.1627  -4
  -19   19   11 913.401057 933.551399  58.555024     1.1671  -4
  -19   19   12 500.534596 493.590266  21.844231     1.1722  -4
  -19   19   13 562.746150 621.402678  37.469677     1.1780  -4
  -19   19   14 639.562186 658.603367  37.994105     1.1845  -4
  -18    0    2 3041.98352 3065.83901   67.76275     0.6711   0
  -18    0    4 2190.19326 2186.29016   57.93509     0.6679   0
  -18    0    6 2936.11384 2972.76707   65.17283     0.6699   0
  -18    0    8 9131.71593 9137.91993  196.25738     0.6768   0
  -18    0   10 8762.33973 8801.94889  182.80136     0.6887   0
  -18    0   12 2247.40957 2220.82244   50.96090     0.7052   0
  -18    0   14 4880.77587 4805.48959  102.77816     0.7260   0
  -18    0   16 2485.56016 2486.60537   55.89158     0.7508   0
  -18    0   18 2681.30277 2698.24367   61.85228     0.7792   0
  -18    0   20  28.144009  73.630431   8.608519     0.8108   0
  -18    0   22   7.155185  14.815755   6.709292     0.8452  -2
  -18    0   24  14.431202  14.129702  12.277863     0.8822  -2
  -18    0   26 451.154042 447.723462  34.705607     0.9214   0
  -18    0   28 974.209748 944.609991  31.288563     0.9625   0
  -18    0   30 189.893723 165.857406  14.054392     1.0053   0
  -18    0   32 1087.27388  988.30572  164.65505     1.0496   0
  -18    0   34 1546.72964 1563.02538   45.56642     1.0953   0
  -18    0   36 1075.67092 1085.66694   48.75892     1.1420   0
  -18    1    1 7012.88062 7084.42210  152.55289     0.6763   0
  -18    1    2 767.370127 779.890994  20.260868     0.6728   0
  -18    1    3 5157.94603 5199.68636  113.55372     0.6706   0
  -18    1    4 426.736514 436.144407  13.043340     0.6697   0
  -18    1    5 2976.97887 3003.48263   66.42045     0.6700   0
  -18    1    6  37.163715  37.987991   3.117505     0.6716   0
  -18    1    7 713.783420 686.556342  16.724200     0.6744   0
  -18    1    8 869.925260 858.157013  20.384292     0.6785   0
  -18    1    9 977.478145 953.851095  22.506953     0.6838   0
  -18    1   10  62.067135  62.160591   3.081750     0.6904   0
  -18    1   11 121.163060 119.564979   4.747198     0.6980   0
  -18    1   12 340.453108 340.177701   9.218319     0.7068   0
  -18    1   13 172.682488 172.532546   6.314352     0.7167   0
  -18    1   14  37.227409  43.769092   3.250099     0.7276   0
  -18    1   15 1935.25224 1927.66152   45.34899     0.7395   0
  -18    1   16 172.668483 172.312796   5.799012     0.7523   0
  -18    1   17 2606.69084 2645.70172   59.48806     0.7661   0
  -18    1   18 537.828419 541.647971  14.867983     0.7807   0
  -18    1   19 4378.50621 4309.99261   95.68417     0.7960   0
  -18    1   20 230.574129 268.697524  11.252601     0.8122   0
  -18    1   21 4840.14590 4768.64414  106.05459     0.8291   0
  -18    1   22 349.360628 358.142750  16.963283     0.8466   0
  -18    1   23 2454.10334 2436.16180   55.93404     0.8647   0
  -18    1   24 675.913878 669.802401  26.497332     0.8835   0
  -18    1   25 1766.28223 1799.62771   43.60370     0.9028   0
  -18    1   26 519.971400 530.039175  17.826590     0.9226   0
  -18    1   27 1421.65514 1383.03287   37.22151     0.9429   0
  -18    1   28 275.155781 277.310768  12.442742     0.9637   0
  -18    1   29 1305.99859 1279.60454   37.48785     0.9849   0
  -18    1   30   4.963532   6.780389   7.243766     1.0064  -2
  -18    1   31 608.751889 605.265031  26.481636     1.0284   0
  -18    1   32  92.259656  85.509041   8.286575     1.0507   0
  -18    1   33  54.129132  39.514351  17.760995     1.0734  -2
  -18    1   34   4.429861   5.527198   4.807737     1.0963  -2
  -18    1   35   1.868196   8.578133   9.654797     1.1195  -2
  -18    1   36   0.161155  16.360835   7.759603     1.1431  -2
  -18    1   37  46.597720  36.618101   5.449228     1.1668  -4
  -18    2    1 498.839554 482.374709  13.744097     0.6813   0
  -18    2    2 1727.85417 1718.23726   40.00755     0.6779   0
  -18    2    3 736.469865 725.898363  18.415456     0.6757   0
  -18    2    4 826.382009 798.089012  19.665888     0.6748   0
  -18    2    5 1967.34167 1922.35776   46.89567     0.6751   0
  -18    2    6 2950.95710 2921.00169   65.33013     0.6767   0
  -18    2    7 3458.03905 3417.58916   76.06752     0.6795   0
  -18    2    8 3274.50607 3235.46027   70.73269     0.6836   0
  -18    2    9 1888.53175 1842.10737   42.07701     0.6889   0
  -18    2   10 3516.79256 3475.83141   77.10993     0.6953   0
  -18    2   11 2994.57635 2926.99940   65.55401     0.7029   0
  -18    2   12 4278.70153 4225.89246   92.95546     0.7117   0
  -18    2   13 2364.34964 2393.96302   54.22064     0.7215   0
  -18    2   14 811.710307 789.379937  19.197472     0.7323   0
  -18    2   15 2145.63952 2141.94343   48.29513     0.7441   0
  -18    2   16 782.049862 754.309015  18.790850     0.7569   0
  -18    2   17 2176.84586 2143.03393   50.03348     0.7706   0
  -18    2   18 433.538330 449.005617  12.106523     0.7851   0
  -18    2   19 752.244366 769.101720  20.152645     0.8004   0
  -18    2   20 547.129746 545.206944  15.957336     0.8164   0
  -18    2   21 101.443361 111.203374   6.572882     0.8332   0
  -18    2   22 221.796290 206.795512   8.450661     0.8506   0
  -18    2   23   2.636439   2.797611   2.958343     0.8687  -2
  -18    2   24 128.284742 109.242965   7.299695     0.8874   0
  -18    2   25  47.869616  54.707896   8.925769     0.9066   0
  -18    2   26 225.175242 201.780896  17.384114     0.9263   0
  -18    2   27 437.667250 432.575520  15.822461     0.9466   0
  -18    2   28 403.354054 415.121019  17.217566     0.9672   0
  -18    2   29 428.565507 454.388688  17.917795     0.9883   0
  -18    2   30 482.703532 479.612126  18.030644     1.0099   0
  -18    2   31 461.468164 408.706937  16.123983     1.0317   0
  -18    2   32 265.098682 278.953117  15.798107     1.0540   0
  -18    2   33 746.348518 759.845746  22.757602     1.0766   0
  -18    2   34 533.949567 528.244818  18.112596     1.0994   0
  -18    2   35 724.901596 709.283212  21.218850     1.1226   0
  -18    2   36 648.543139 642.657382  29.194651     1.1461   0
  -18    2   37 292.048842 298.051618  13.498108     1.1698  -4
  -18    3    1 255.667835 270.078815  10.444513     0.6897   0
  -18    3    2 9231.02439 9185.67031  198.21366     0.6863   0
  -18    3    3 1098.82842 1107.99727   26.26668     0.6842   0
  -18    3    4 2093.01642 2067.29422   46.56918     0.6832   0
  -18    3    5 321.571228 309.817379   9.712461     0.6836   0
  -18    3    6 1989.73442 1983.34276   44.98086     0.6851   0
  -18    3    7   5.378224  13.451448   2.373310     0.6879   0
  -18    3    8 574.047570 558.086330  14.505228     0.6919   0
  -18    3    9 110.100852 106.069134   4.812165     0.6971   0
  -18    3   10  19.123893  23.205365   2.544616     0.7035   0
  -18    3   11 533.784417 516.637675  13.315649     0.7111   0
  -18    3   12  24.755780  36.467249   3.696161     0.7197   0
  -18    3   13  49.176945  52.020160   3.235146     0.7294   0
  -18    3   14 363.818843 367.104621   9.737609     0.7401   0
  -18    3   15 243.866192 239.077415   7.040488     0.7518   0
[truncated: 1,821,698 more chars]
