# Supplementary material for: In Search of Covalency Measure of Gd(III)-Ligand Interactions
Source: J Phys Chem Lett. 2024 Sep 17;15(38):9723–37. doi: 10.1021/acs.jpclett.4c01903 (PMC11440599; doi:10.1021/acs.jpclett.4c01903)
Supplement: Supplementary file 3 — jz4c01903_si_003.cif [file jz4c01903_si_003.cif]

 
data_gdcdtacoA
 
_audit_creation_method            'SHELXL-2019/3'
_shelx_SHELXL_version_number      '2019/3'
_chemical_name_systematic         ?
_chemical_name_common             ?
_chemical_melting_point           ?
_chemical_formula_moiety          'C15 H18 Gd N2 O11, 3(C H6 N3), 2(H2 O)'
_chemical_formula_sum
 'C18 H40 Gd N11 O13' 
_chemical_formula_weight          775.86

loop_
 _atom_type_symbol
 _atom_type_description
 _atom_type_scat_dispersion_real
 _atom_type_scat_dispersion_imag
 _atom_type_scat_source
 'C'  'C'   0.0033   0.0016
 'International Tables Vol C Tables 4.2.6.8 and 6.1.1.4'
 'H'  'H'   0.0000   0.0000
 'International Tables Vol C Tables 4.2.6.8 and 6.1.1.4'
 'Gd'  'Gd'  -0.1653   3.9035
 'International Tables Vol C Tables 4.2.6.8 and 6.1.1.4'
 'N'  'N'   0.0061   0.0033
 'International Tables Vol C Tables 4.2.6.8 and 6.1.1.4'
 'O'  'O'   0.0106   0.0060
 'International Tables Vol C Tables 4.2.6.8 and 6.1.1.4'
 
_space_group_crystal_system       monoclinic
_space_group_IT_number            14
_space_group_name_H-M_alt         'P 21/c'
_space_group_name_Hall            '-P 2ybc'
 
_shelx_space_group_comment
;
The symmetry employed for this shelxl refinement is uniquely defined
by the following loop, which should always be used as a source of
symmetry information in preference to the above space-group names.
They are only intended as comments.
;
 
loop_
 _space_group_symop_operation_xyz
 'x, y, z'
 '-x, y+1/2, -z+1/2'
 '-x, -y, -z'
 'x, -y-1/2, z-1/2'
 
_cell_length_a                    17.804(4)
_cell_length_b                    15.513(3)
_cell_length_c                    10.659(3)
_cell_angle_alpha                 90
_cell_angle_beta                  93.07(3)
_cell_angle_gamma                 90
_cell_volume                      2939.7(12)
_cell_formula_units_Z             4
_cell_measurement_temperature     100(2)
_cell_measurement_reflns_used   27811
_cell_measurement_theta_min     2.27
_cell_measurement_theta_max     46.61
 
_exptl_crystal_description        PLATE 
_exptl_crystal_colour             COLOURLESS
_exptl_crystal_density_meas       ?
_exptl_crystal_density_method     ?
_exptl_crystal_density_diffrn     1.753          
_exptl_crystal_F_000              1572
_exptl_transmission_factor_min    ?
_exptl_transmission_factor_max    ?
_exptl_crystal_size_max            0.303
_exptl_crystal_size_mid            0.102
_exptl_crystal_size_min            0.022
_exptl_absorpt_coefficient_mu     2.336
_shelx_estimated_absorpt_T_min    ?
_shelx_estimated_absorpt_T_max    ?
_exptl_absorpt_correction_T_min                     0.614
_exptl_absorpt_correction_T_max                     1.000
_exptl_absorpt_correction_type            gaussian
_exptl_absorpt_process_details
;
CrysAlisPro 1.171.42.80a (Rigaku Oxford Diffraction, 2023)
Numerical absorption correction based on gaussian integration over
a multifaceted crystal model
Empirical absorption correction using spherical harmonics,
implemented in SCALE3 ABSPACK scaling algorithm.
;
_oxdiff_exptl_absorpt_empirical_full_min           0.791
_oxdiff_exptl_absorpt_empirical_full_max           1.319
_oxdiff_exptl_absorpt_empirical_details
;
Empirical correction (ABSPACK) includes:
- Absorption correction using spherical harmonics
- Frame scaling
;
_exptl_absorpt_special_details    ?
_diffrn_measurement_method        /w
_diffrn_ambient_temperature       100(2)
_diffrn_ambient_environment N~2~
_diffrn_source 'Rotating-anode X-ray tube'
_diffrn_source_type 'Rigaku (Mo) X-ray Source'
_diffrn_radiation_probe x-ray
_diffrn_radiation_type 'Mo K\a'
_diffrn_radiation_wavelength 0.71073
_diffrn_radiation_monochromator mirror
_diffrn_measurement_device 'four-circle diffractometer'
_diffrn_measurement_device_type 'XtaLAB Synergy R, DW system, HyPix-Arc 150'
_diffrn_detector 'Hybrid Pixel Array Detector'
_diffrn_detector_type 'HyPix-Arc 150'
_diffrn_detector_area_resol_mean 10.0000
_diffrn_reflns_number             43666
_diffrn_reflns_av_unetI/netI      0.0308
_diffrn_reflns_av_R_equivalents   0.0384
_diffrn_reflns_limit_h_min        -24
_diffrn_reflns_limit_h_max        25
_diffrn_reflns_limit_k_min        -21
_diffrn_reflns_limit_k_max        22
_diffrn_reflns_limit_l_min        -14
_diffrn_reflns_limit_l_max        15
_diffrn_reflns_theta_min          1.742
_diffrn_reflns_theta_max          30.507
_diffrn_reflns_theta_full         25.242
_diffrn_measured_fraction_theta_max   0.995
_diffrn_measured_fraction_theta_full  1.000
_diffrn_reflns_Laue_measured_fraction_max    0.995
_diffrn_reflns_Laue_measured_fraction_full   1.000
_diffrn_reflns_point_group_measured_fraction_max   0.995
_diffrn_reflns_point_group_measured_fraction_full  1.000
_reflns_number_total              8930
_reflns_number_gt                 7681
_reflns_threshold_expression      'I > 2\s(I)'
_reflns_Friedel_coverage          0.000
_reflns_Friedel_fraction_max      .
_reflns_Friedel_fraction_full     .
 
_reflns_special_details
;
 Reflections were merged by SHELXL according to the crystal
 class for the calculation of statistics and refinement.
 
 _reflns_Friedel_fraction is defined as the number of unique
 Friedel pairs measured divided by the number that would be
 possible theoretically, ignoring centric projections and
 systematic absences.
;
 
_computing_data_collection     'CrysAlisPro 1.171.42.80a (Rigaku OD, 2023)'
_computing_cell_refinement     'CrysAlisPro 1.171.42.80a (Rigaku OD, 2023)'
_computing_data_reduction      'CrysAlisPro 1.171.42.80a (Rigaku OD, 2023)'
_computing_structure_solution     'SHELXR (Sheldrick, 2018)'
_computing_structure_refinement 'SHELXL-2019/2 (Sheldrick, 2019)'
_computing_molecular_graphics     ?
_computing_publication_material   ?
_refine_special_details           ?
_refine_ls_structure_factor_coef  Fsqd
_refine_ls_matrix_type            full
_refine_ls_weighting_scheme       calc
_refine_ls_weighting_details
'w=1/[\s^2^(Fo^2^)+(0.0154P)^2^+2.8012P] where P=(Fo^2^+2Fc^2^)/3'
_atom_sites_solution_primary      ?
_atom_sites_solution_secondary    ?
_atom_sites_solution_hydrogens    mixed
_refine_ls_hydrogen_treatment     mixed
_refine_ls_extinction_method      none
_refine_ls_extinction_coef        .
_refine_ls_number_reflns          8930
_refine_ls_number_parameters      413
_refine_ls_number_restraints      0
_refine_ls_R_factor_all           0.0293
_refine_ls_R_factor_gt            0.0224
_refine_ls_wR_factor_ref          0.0497
_refine_ls_wR_factor_gt           0.0471
_refine_ls_goodness_of_fit_ref    1.029
_refine_ls_restrained_S_all       1.029
_refine_ls_shift/su_max           0.005
_refine_ls_shift/su_mean          0.000
 
loop_
 _atom_site_label
 _atom_site_type_symbol
 _atom_site_fract_x
 _atom_site_fract_y
 _atom_site_fract_z
 _atom_site_U_iso_or_equiv
 _atom_site_adp_type
 _atom_site_occupancy
 _atom_site_site_symmetry_order  
 _atom_site_calc_flag
 _atom_site_refinement_flags_posn
 _atom_site_refinement_flags_adp
 _atom_site_refinement_flags_occupancy
 _atom_site_disorder_assembly
 _atom_site_disorder_group
Gd Gd 0.23261(2) 0.51433(2) 0.32935(2) 0.00788(3) Uani 1 1 d . . . . .
O1 O 0.17439(7) 0.58298(8) 0.15180(12) 0.0127(3) Uani 1 1 d . . . . .
O2 O 0.28157(8) 0.42656(9) 0.17198(12) 0.0129(3) Uani 1 1 d . . . . .
O3 O 0.26903(7) 0.65491(8) 0.40009(12) 0.0118(2) Uani 1 1 d . . . . .
O4 O 0.34141(7) 0.58949(8) 0.26808(12) 0.0125(3) Uani 1 1 d . . . . .
O5 O 0.30375(8) 0.47601(8) 0.51622(13) 0.0141(3) Uani 1 1 d . . . . .
O6 O 0.10982(8) 0.56461(9) -0.03248(12) 0.0177(3) Uani 1 1 d . . . . .
O7 O 0.30197(9) 0.40028(10) 0.69463(13) 0.0218(3) Uani 1 1 d . . . . .
O8 O 0.37146(8) 0.72321(9) 0.33427(13) 0.0159(3) Uani 1 1 d . . . . .
O9 O 0.02431(8) 0.59983(9) 0.47452(13) 0.0163(3) Uani 1 1 d . . . . .
O10 O 0.13895(7) 0.54112(9) 0.46589(12) 0.0146(3) Uani 1 1 d . . . . .
O11 O 0.3564(4) 0.3193(6) 0.1266(8) 0.0203(12) Uani 0.5 1 d . . P A 1
O111 O 0.3761(4) 0.3313(6) 0.1534(8) 0.0284(16) Uani 0.5 1 d . . P A 2
N1 N 0.23162(8) 0.35107(10) 0.37809(14) 0.0090(3) Uani 1 1 d . . . . .
N2 N 0.10483(8) 0.44856(10) 0.25773(13) 0.0084(3) Uani 1 1 d . . . . .
C30 C 0.33197(10) 0.57226(12) -0.09306(17) 0.0128(3) Uani 1 1 d . . . . .
N31 N 0.33950(10) 0.63017(11) -0.00222(15) 0.0170(3) Uani 1 1 d . . . . .
H31A H 0.334834 0.614634 0.076382 0.020 Uiso 1 1 calc R U . . .
H31B H 0.349190 0.684245 -0.020369 0.020 Uiso 1 1 calc R U . . .
N32 N 0.34095(9) 0.59742(11) -0.21187(15) 0.0160(3) Uani 1 1 d . . . . .
H32A H 0.351647 0.651541 -0.228050 0.019 Uiso 1 1 calc R U . . .
H32B H 0.336150 0.559783 -0.273550 0.019 Uiso 1 1 calc R U . . .
N33 N 0.31739(11) 0.49027(11) -0.06989(16) 0.0175(3) Uani 1 1 d . . . . .
H33A H 0.312434 0.472919 0.007827 0.021 Uiso 1 1 calc R U . . .
H33B H 0.312661 0.453133 -0.132220 0.021 Uiso 1 1 calc R U . . .
C40 C 0.48689(11) 0.24445(13) 0.44743(18) 0.0149(4) Uani 1 1 d . . . . .
N41 N 0.46276(9) 0.29570(11) 0.53838(15) 0.0158(3) Uani 1 1 d . . . . .
H41A H 0.428028 0.277227 0.587589 0.019 Uiso 1 1 calc R U . . .
H41B H 0.481670 0.347778 0.548800 0.019 Uiso 1 1 calc R U . . .
N42 N 0.53826(10) 0.27457(12) 0.37275(17) 0.0213(4) Uani 1 1 d . . . . .
H42A H 0.553950 0.242283 0.311519 0.026 Uiso 1 1 calc R U . . .
H42B H 0.556579 0.326808 0.384524 0.026 Uiso 1 1 calc R U . . .
N43 N 0.45819(11) 0.16661(12) 0.43267(17) 0.0232(4) Uani 1 1 d . . . . .
H43A H 0.472963 0.133082 0.372128 0.028 Uiso 1 1 calc R U . . .
H43B H 0.424234 0.148137 0.483364 0.028 Uiso 1 1 calc R U . . .
C50 C 0.17578(10) 0.67499(12) 0.73044(17) 0.0124(3) Uani 1 1 d . . . . .
N51 N 0.16467(9) 0.71213(11) 0.84057(14) 0.0151(3) Uani 1 1 d . . . . .
H51A H 0.147273 0.681570 0.902232 0.018 Uiso 1 1 calc R U . . .
H51B H 0.174717 0.767232 0.851678 0.018 Uiso 1 1 calc R U . . .
N52 N 0.16070(9) 0.59205(11) 0.71344(15) 0.0146(3) Uani 1 1 d . . . . .
H52A H 0.143305 0.561375 0.774985 0.018 Uiso 1 1 calc R U . . .
H52B H 0.168083 0.567626 0.640610 0.018 Uiso 1 1 calc R U . . .
N53 N 0.20315(9) 0.72207(11) 0.63811(15) 0.0149(3) Uani 1 1 d . . . . .
H53A H 0.211280 0.697979 0.565335 0.018 Uiso 1 1 calc R U . . .
H53B H 0.213016 0.777129 0.650166 0.018 Uiso 1 1 calc R U . . .
C1 C 0.13073(10) 0.54049(12) 0.07457(17) 0.0116(3) Uani 1 1 d . . . . .
C2 C 0.10271(10) 0.45276(12) 0.11865(16) 0.0107(3) Uani 1 1 d . . . . .
H2A H 0.050543 0.443299 0.084559 0.013 Uiso 1 1 calc R U . . .
H2B H 0.134698 0.406511 0.086163 0.013 Uiso 1 1 calc R U . . .
C3 C 0.32919(10) 0.65887(12) 0.33462(16) 0.0114(3) Uani 1 1 d . . . . .
C4 C 0.04604(10) 0.50734(12) 0.30293(17) 0.0109(3) Uani 1 1 d . . . . .
H4A H -0.000119 0.473583 0.315695 0.013 Uiso 1 1 calc R U . . .
H4B H 0.033700 0.551010 0.237309 0.013 Uiso 1 1 calc R U . . .
C5 C 0.09404(10) 0.36013(11) 0.31107(16) 0.0090(3) Uani 1 1 d . . . . .
H5 H 0.080948 0.367904 0.400433 0.011 Uiso 1 1 calc R U . . .
C6 C 0.16579(10) 0.30561(11) 0.31285(16) 0.0087(3) Uani 1 1 d . . . . .
H6 H 0.178469 0.296909 0.223464 0.010 Uiso 1 1 calc R U . . .
C8 C 0.02878(10) 0.31096(12) 0.24451(18) 0.0127(3) Uani 1 1 d . . . . .
H8A H -0.017439 0.346396 0.245184 0.015 Uiso 1 1 calc R U . . .
H8B H 0.040252 0.300948 0.155821 0.015 Uiso 1 1 calc R U . . .
C9 C 0.28431(11) 0.41117(12) 0.58248(17) 0.0137(4) Uani 1 1 d . . . . .
C10 C 0.30275(10) 0.31809(12) 0.32982(17) 0.0116(3) Uani 1 1 d . . . . .
H10A H 0.299553 0.254681 0.320435 0.014 Uiso 1 1 calc R U . . .
H10B H 0.344963 0.331256 0.391064 0.014 Uiso 1 1 calc R U . . .
C11 C 0.31807(11) 0.35848(13) 0.20368(18) 0.0156(4) Uani 1 1 d . . . . .
C12 C 0.23310(11) 0.34361(12) 0.51673(16) 0.0120(3) Uani 1 1 d . . . . .
H12A H 0.250902 0.285315 0.541675 0.014 Uiso 1 1 calc R U . . .
H12B H 0.181358 0.350492 0.544953 0.014 Uiso 1 1 calc R U . . .
C13 C 0.06976(10) 0.55336(12) 0.42517(17) 0.0122(3) Uani 1 1 d . . . . .
C15 C 0.15226(11) 0.21605(12) 0.36837(17) 0.0129(3) Uani 1 1 d . . . . .
H15A H 0.198099 0.180687 0.360989 0.015 Uiso 1 1 calc R U . . .
H15B H 0.143519 0.222250 0.458872 0.015 Uiso 1 1 calc R U . . .
C17 C 0.08556(11) 0.16886(12) 0.30428(18) 0.0146(4) Uani 1 1 d . . . . .
H17A H 0.077388 0.113528 0.347765 0.018 Uiso 1 1 calc R U . . .
H17B H 0.096272 0.156082 0.216008 0.018 Uiso 1 1 calc R U . . .
C18 C 0.01489(11) 0.22451(12) 0.30772(18) 0.0144(4) Uani 1 1 d . . . . .
H18A H -0.027931 0.194683 0.263375 0.017 Uiso 1 1 calc R U . . .
H18B H 0.002118 0.234046 0.395908 0.017 Uiso 1 1 calc R U . . .
OW1 O 0.47360(18) 0.5210(2) 0.2106(3) 0.0243(7) Uani 0.5 1 d . . P B 1
HW11 H 0.433018 0.540723 0.240192 0.08(3) Uiso 0.5 1 d R . P B 1
HW12 H 0.464749 0.472587 0.173399 0.08(3) Uiso 0.5 1 d R . P B 1
OW2 O 0.49266(17) 0.5687(2) 0.2648(3) 0.0218(6) Uani 0.5 1 d . . P C 2
HW21 H 0.511420 0.521415 0.294668 0.027(14) Uiso 0.5 1 d R . P C 2
HW22 H 0.444448 0.564121 0.260056 0.05(2) Uiso 0.5 1 d R . P C 2
OW3 O 0.44589(9) 0.54401(11) 0.56281(15) 0.0261(4) Uani 1 1 d . . . . .
HW31 H 0.401797 0.522323 0.548648 0.044(9) Uiso 1 1 d R . . . .
HW32 H 0.460281 0.521309 0.633683 0.045(19) Uiso 0.5 1 d R . P D 1
HW33 H 0.474568 0.522055 0.508803 0.031(15) Uiso 0.5 1 d R . P E 2
 
loop_
 _atom_site_aniso_label
 _atom_site_aniso_U_11
 _atom_site_aniso_U_22
 _atom_site_aniso_U_33
 _atom_site_aniso_U_23
 _atom_site_aniso_U_13
 _atom_site_aniso_U_12
Gd 0.00840(4) 0.00720(4) 0.00813(4) -0.00053(3) 0.00137(3) -0.00027(3)
O1 0.0148(6) 0.0103(6) 0.0127(6) 0.0020(5) -0.0003(5) -0.0018(5)
O2 0.0180(7) 0.0101(6) 0.0111(6) -0.0008(5) 0.0047(5) 0.0020(5)
O3 0.0118(6) 0.0100(6) 0.0137(6) -0.0020(5) 0.0027(5) -0.0005(5)
O4 0.0124(6) 0.0119(6) 0.0136(6) -0.0030(5) 0.0036(5) -0.0013(5)
O5 0.0141(6) 0.0126(7) 0.0153(6) 0.0008(5) -0.0032(5) -0.0024(5)
O6 0.0225(7) 0.0190(7) 0.0114(6) 0.0048(5) -0.0022(5) -0.0040(6)
O7 0.0315(9) 0.0238(8) 0.0096(6) -0.0006(6) -0.0038(6) -0.0041(6)
O8 0.0155(7) 0.0125(7) 0.0198(7) -0.0003(5) 0.0025(5) -0.0057(5)
O9 0.0176(7) 0.0144(7) 0.0175(7) -0.0028(5) 0.0076(5) 0.0023(5)
O10 0.0119(6) 0.0199(7) 0.0122(6) -0.0052(5) 0.0023(5) -0.0012(5)
O11 0.020(3) 0.020(2) 0.022(3) -0.001(2) 0.009(2) 0.004(2)
O111 0.026(4) 0.037(4) 0.025(4) 0.011(3) 0.017(3) 0.020(3)
N1 0.0085(7) 0.0107(7) 0.0080(7) 0.0003(5) 0.0004(5) 0.0003(5)
N2 0.0103(7) 0.0075(7) 0.0074(6) 0.0000(5) 0.0013(5) 0.0003(5)
C30 0.0105(8) 0.0149(9) 0.0130(8) 0.0012(7) 0.0019(6) 0.0014(7)
N31 0.0248(9) 0.0134(8) 0.0131(7) -0.0002(6) 0.0038(6) -0.0019(7)
N32 0.0201(8) 0.0161(8) 0.0121(7) 0.0019(6) 0.0030(6) -0.0012(6)
N33 0.0306(10) 0.0123(8) 0.0100(7) -0.0004(6) 0.0048(7) -0.0033(7)
C40 0.0118(9) 0.0177(9) 0.0152(9) 0.0014(7) 0.0012(7) 0.0001(7)
N41 0.0137(8) 0.0175(8) 0.0167(8) -0.0029(6) 0.0042(6) -0.0048(6)
N42 0.0237(9) 0.0163(9) 0.0252(9) -0.0006(7) 0.0136(7) -0.0031(7)
N43 0.0270(10) 0.0195(9) 0.0242(9) -0.0056(7) 0.0135(8) -0.0077(7)
C50 0.0107(8) 0.0142(9) 0.0121(8) -0.0003(7) -0.0009(6) 0.0007(7)
N51 0.0215(8) 0.0141(8) 0.0101(7) -0.0028(6) 0.0041(6) -0.0052(6)
N52 0.0203(8) 0.0132(8) 0.0104(7) -0.0005(6) 0.0014(6) -0.0026(6)
N53 0.0216(8) 0.0131(8) 0.0102(7) -0.0009(6) 0.0027(6) -0.0010(6)
C1 0.0121(8) 0.0114(8) 0.0116(8) 0.0008(7) 0.0027(6) 0.0013(7)
C2 0.0133(8) 0.0106(8) 0.0081(8) 0.0001(6) -0.0002(6) -0.0010(7)
C3 0.0125(8) 0.0124(9) 0.0089(8) 0.0022(6) -0.0007(6) 0.0008(7)
C4 0.0097(8) 0.0105(8) 0.0126(8) -0.0004(6) 0.0018(6) 0.0012(6)
C5 0.0102(8) 0.0071(8) 0.0100(8) 0.0004(6) 0.0030(6) -0.0005(6)
C6 0.0096(8) 0.0081(8) 0.0082(8) -0.0008(6) 0.0005(6) -0.0001(6)
C8 0.0100(8) 0.0101(8) 0.0178(9) -0.0006(7) -0.0014(7) -0.0014(6)
C9 0.0136(9) 0.0138(9) 0.0136(8) -0.0020(7) 0.0009(7) 0.0003(7)
C10 0.0108(8) 0.0104(8) 0.0136(8) 0.0008(6) 0.0016(6) 0.0027(6)
C11 0.0142(9) 0.0150(9) 0.0181(9) 0.0011(7) 0.0054(7) 0.0008(7)
C12 0.0146(9) 0.0125(9) 0.0089(8) 0.0013(6) -0.0009(6) -0.0025(7)
C13 0.0141(8) 0.0118(9) 0.0111(8) 0.0005(6) 0.0046(6) -0.0024(7)
C15 0.0133(9) 0.0095(8) 0.0155(9) 0.0017(7) -0.0008(7) -0.0007(7)
C17 0.0161(9) 0.0098(9) 0.0177(9) 0.0005(7) -0.0005(7) -0.0021(7)
C18 0.0133(9) 0.0106(9) 0.0193(9) -0.0003(7) 0.0011(7) -0.0026(7)
OW1 0.0201(16) 0.0295(19) 0.0238(16) 0.0040(15) 0.0050(13) 0.0093(14)
OW2 0.0132(14) 0.0234(17) 0.0289(17) 0.0099(14) 0.0019(12) 0.0011(12)
OW3 0.0164(7) 0.0311(9) 0.0313(9) -0.0148(7) 0.0071(6) -0.0085(7)
 
_geom_special_details
;
 All esds (except the esd in the dihedral angle between two l.s. planes)
 are estimated using the full covariance matrix.  The cell esds are taken
 into account individually in the estimation of esds in distances, angles
 and torsion angles; correlations between esds in cell parameters are only
 used when they are defined by crystal symmetry.  An approximate (isotropic)
 treatment of cell esds is used for estimating esds involving l.s. planes.
;
 
loop_
 _geom_bond_atom_site_label_1
 _geom_bond_atom_site_label_2
 _geom_bond_distance
 _geom_bond_site_symmetry_2
 _geom_bond_publ_flag
Gd O10 2.3088(14) . ?
Gd O1 2.3622(14) . ?
Gd O2 2.3631(13) . ?
Gd O5 2.3781(15) . ?
Gd O4 2.3821(14) . ?
Gd O3 2.3859(13) . ?
Gd N2 2.5716(16) . ?
Gd N1 2.5857(16) . ?
Gd C3 2.8245(19) . ?
O1 C1 1.284(2) . ?
O2 C11 1.276(2) . ?
O3 C3 1.311(2) . ?
O4 C3 1.313(2) . ?
O5 C9 1.287(2) . ?
O6 C1 1.239(2) . ?
O7 C9 1.231(2) . ?
O8 C3 1.250(2) . ?
O9 C13 1.223(2) . ?
O10 C13 1.298(2) . ?
O11 C11 1.253(10) . ?
O111 C11 1.261(9) . ?
N1 C12 1.481(2) . ?
N1 C10 1.483(2) . ?
N1 C6 1.506(2) . ?
N2 C2 1.482(2) . ?
N2 C4 1.488(2) . ?
N2 C5 1.501(2) . ?
C30 N31 1.322(2) . ?
C30 N33 1.324(3) . ?
C30 N32 1.343(2) . ?
N31 H31A 0.8800 . ?
N31 H31B 0.8800 . ?
N32 H32A 0.8800 . ?
N32 H32B 0.8800 . ?
N33 H33A 0.8800 . ?
N33 H33B 0.8800 . ?
C40 N43 1.317(3) . ?
C40 N42 1.329(2) . ?
C40 N41 1.342(2) . ?
N41 H41A 0.8800 . ?
N41 H41B 0.8800 . ?
N42 H42A 0.8800 . ?
N42 H42B 0.8800 . ?
N43 H43A 0.8800 . ?
N43 H43B 0.8800 . ?
C50 N52 1.325(2) . ?
C50 N51 1.332(2) . ?
C50 N53 1.338(2) . ?
N51 H51A 0.8800 . ?
N51 H51B 0.8800 . ?
N52 H52A 0.8800 . ?
N52 H52B 0.8800 . ?
N53 H53A 0.8800 . ?
N53 H53B 0.8800 . ?
C1 C2 1.532(3) . ?
C2 H2A 0.9900 . ?
C2 H2B 0.9900 . ?
C4 C13 1.525(3) . ?
C4 H4A 0.9900 . ?
C4 H4B 0.9900 . ?
C5 C6 1.531(2) . ?
C5 C8 1.532(2) . ?
C5 H5 1.0000 . ?
C6 C15 1.534(2) . ?
C6 H6 1.0000 . ?
C8 C18 1.527(3) . ?
C8 H8A 0.9900 . ?
C8 H8B 0.9900 . ?
C9 C12 1.534(3) . ?
C10 C11 1.521(3) . ?
C10 H10A 0.9900 . ?
C10 H10B 0.9900 . ?
C12 H12A 0.9900 . ?
C12 H12B 0.9900 . ?
C15 C17 1.525(3) . ?
C15 H15A 0.9900 . ?
C15 H15B 0.9900 . ?
C17 C18 1.528(3) . ?
C17 H17A 0.9900 . ?
C17 H17B 0.9900 . ?
C18 H18A 0.9900 . ?
C18 H18B 0.9900 . ?
OW1 HW11 0.8600 . ?
OW1 HW12 0.8600 . ?
OW2 HW21 0.8600 . ?
OW2 HW22 0.8600 . ?
OW3 HW31 0.8600 . ?
OW3 HW32 0.8600 . ?
OW3 HW33 0.8600 . ?
 
loop_
 _geom_angle_atom_site_label_1
 _geom_angle_atom_site_label_2
 _geom_angle_atom_site_label_3
 _geom_angle
 _geom_angle_site_symmetry_1
 _geom_angle_site_symmetry_3
 _geom_angle_publ_flag
O10 Gd O1 97.07(5) . . ?
O10 Gd O2 149.03(5) . . ?
O1 Gd O2 81.59(5) . . ?
O10 Gd O5 83.53(5) . . ?
O1 Gd O5 167.15(5) . . ?
O2 Gd O5 104.50(5) . . ?
O10 Gd O4 135.24(5) . . ?
O1 Gd O4 83.57(5) . . ?
O2 Gd O4 75.58(5) . . ?
O5 Gd O4 86.99(5) . . ?
O10 Gd O3 80.19(5) . . ?
O1 Gd O3 86.63(5) . . ?
O2 Gd O3 130.28(5) . . ?
O5 Gd O3 80.81(5) . . ?
O4 Gd O3 55.11(4) . . ?
O10 Gd N2 66.50(5) . . ?
O1 Gd N2 66.29(5) . . ?
O2 Gd N2 85.11(5) . . ?
O5 Gd N2 124.93(5) . . ?
O4 Gd N2 146.33(5) . . ?
O3 Gd N2 132.66(5) . . ?
O10 Gd N1 92.11(5) . . ?
O1 Gd N1 126.52(5) . . ?
O2 Gd N1 65.48(5) . . ?
O5 Gd N1 66.17(5) . . ?
O4 Gd N1 123.29(5) . . ?
O3 Gd N1 146.77(5) . . ?
N2 Gd N1 69.85(5) . . ?
O10 Gd C3 107.70(5) . . ?
O1 Gd C3 84.18(5) . . ?
O2 Gd C3 102.95(5) . . ?
O5 Gd C3 83.42(5) . . ?
O4 Gd C3 27.58(5) . . ?
O3 Gd C3 27.53(5) . . ?
N2 Gd C3 148.09(5) . . ?
N1 Gd C3 141.66(5) . . ?
C1 O1 Gd 120.45(12) . . ?
C11 O2 Gd 119.40(12) . . ?
C3 O3 Gd 95.20(11) . . ?
C3 O4 Gd 95.30(11) . . ?
C9 O5 Gd 120.54(12) . . ?
C13 O10 Gd 121.34(11) . . ?
C12 N1 C10 110.44(14) . . ?
C12 N1 C6 113.33(14) . . ?
C10 N1 C6 109.64(14) . . ?
C12 N1 Gd 106.08(10) . . ?
C10 N1 Gd 104.66(10) . . ?
C6 N1 Gd 112.30(10) . . ?
C2 N2 C4 108.44(14) . . ?
C2 N2 C5 114.96(14) . . ?
C4 N2 C5 109.32(13) . . ?
C2 N2 Gd 104.72(10) . . ?
C4 N2 Gd 106.69(10) . . ?
C5 N2 Gd 112.29(10) . . ?
N31 C30 N33 121.96(17) . . ?
N31 C30 N32 118.72(18) . . ?
N33 C30 N32 119.31(17) . . ?
C30 N31 H31A 120.0 . . ?
C30 N31 H31B 120.0 . . ?
H31A N31 H31B 120.0 . . ?
C30 N32 H32A 120.0 . . ?
C30 N32 H32B 120.0 . . ?
H32A N32 H32B 120.0 . . ?
C30 N33 H33A 120.0 . . ?
C30 N33 H33B 120.0 . . ?
H33A N33 H33B 120.0 . . ?
N43 C40 N42 121.72(19) . . ?
N43 C40 N41 119.48(18) . . ?
N42 C40 N41 118.78(18) . . ?
C40 N41 H41A 120.0 . . ?
C40 N41 H41B 120.0 . . ?
H41A N41 H41B 120.0 . . ?
C40 N42 H42A 120.0 . . ?
C40 N42 H42B 120.0 . . ?
H42A N42 H42B 120.0 . . ?
C40 N43 H43A 120.0 . . ?
C40 N43 H43B 120.0 . . ?
H43A N43 H43B 120.0 . . ?
N52 C50 N51 120.14(17) . . ?
N52 C50 N53 120.57(17) . . ?
N51 C50 N53 119.29(17) . . ?
C50 N51 H51A 120.0 . . ?
C50 N51 H51B 120.0 . . ?
H51A N51 H51B 120.0 . . ?
C50 N52 H52A 120.0 . . ?
C50 N52 H52B 120.0 . . ?
H52A N52 H52B 120.0 . . ?
C50 N53 H53A 120.0 . . ?
C50 N53 H53B 120.0 . . ?
H53A N53 H53B 120.0 . . ?
O6 C1 O1 125.25(18) . . ?
O6 C1 C2 117.65(16) . . ?
O1 C1 C2 117.10(15) . . ?
N2 C2 C1 110.76(14) . . ?
N2 C2 H2A 109.5 . . ?
C1 C2 H2A 109.5 . . ?
N2 C2 H2B 109.5 . . ?
C1 C2 H2B 109.5 . . ?
H2A C2 H2B 108.1 . . ?
O8 C3 O3 123.24(17) . . ?
O8 C3 O4 122.38(17) . . ?
O3 C3 O4 114.38(16) . . ?
O8 C3 Gd 178.63(13) . . ?
O3 C3 Gd 57.27(9) . . ?
O4 C3 Gd 57.11(9) . . ?
N2 C4 C13 113.34(15) . . ?
N2 C4 H4A 108.9 . . ?
C13 C4 H4A 108.9 . . ?
N2 C4 H4B 108.9 . . ?
C13 C4 H4B 108.9 . . ?
H4A C4 H4B 107.7 . . ?
N2 C5 C6 112.69(14) . . ?
N2 C5 C8 112.89(14) . . ?
C6 C5 C8 110.01(14) . . ?
N2 C5 H5 107.0 . . ?
C6 C5 H5 107.0 . . ?
C8 C5 H5 107.0 . . ?
N1 C6 C5 112.04(14) . . ?
N1 C6 C15 112.36(14) . . ?
C5 C6 C15 110.90(14) . . ?
N1 C6 H6 107.1 . . ?
C5 C6 H6 107.1 . . ?
C15 C6 H6 107.1 . . ?
C18 C8 C5 111.70(15) . . ?
C18 C8 H8A 109.3 . . ?
C5 C8 H8A 109.3 . . ?
C18 C8 H8B 109.3 . . ?
C5 C8 H8B 109.3 . . ?
H8A C8 H8B 107.9 . . ?
O7 C9 O5 125.29(18) . . ?
O7 C9 C12 117.68(17) . . ?
O5 C9 C12 117.01(16) . . ?
N1 C10 C11 111.18(15) . . ?
N1 C10 H10A 109.4 . . ?
C11 C10 H10A 109.4 . . ?
N1 C10 H10B 109.4 . . ?
C11 C10 H10B 109.4 . . ?
H10A C10 H10B 108.0 . . ?
O11 C11 O2 121.0(5) . . ?
O111 C11 O2 125.5(5) . . ?
O11 C11 C10 120.6(5) . . ?
O111 C11 C10 115.3(5) . . ?
O2 C11 C10 117.53(16) . . ?
N1 C12 C9 112.39(15) . . ?
N1 C12 H12A 109.1 . . ?
C9 C12 H12A 109.1 . . ?
N1 C12 H12B 109.1 . . ?
C9 C12 H12B 109.1 . . ?
H12A C12 H12B 107.9 . . ?
O9 C13 O10 125.46(17) . . ?
O9 C13 C4 118.95(17) . . ?
O10 C13 C4 115.56(16) . . ?
C17 C15 C6 113.36(15) . . ?
C17 C15 H15A 108.9 . . ?
C6 C15 H15A 108.9 . . ?
C17 C15 H15B 108.9 . . ?
C6 C15 H15B 108.9 . . ?
H15A C15 H15B 107.7 . . ?
C15 C17 C18 109.91(15) . . ?
C15 C17 H17A 109.7 . . ?
C18 C17 H17A 109.7 . . ?
C15 C17 H17B 109.7 . . ?
C18 C17 H17B 109.7 . . ?
H17A C17 H17B 108.2 . . ?
C8 C18 C17 109.42(15) . . ?
C8 C18 H18A 109.8 . . ?
C17 C18 H18A 109.8 . . ?
C8 C18 H18B 109.8 . . ?
C17 C18 H18B 109.8 . . ?
H18A C18 H18B 108.2 . . ?
HW11 OW1 HW12 110.1 . . ?
HW21 OW2 HW22 108.5 . . ?
HW31 OW3 HW32 102.7 . . ?
HW31 OW3 HW33 107.3 . . ?
 
loop_
 _geom_hbond_atom_site_label_D 
 _geom_hbond_atom_site_label_H 
 _geom_hbond_atom_site_label_A 
 _geom_hbond_distance_DH 
 _geom_hbond_distance_HA 
 _geom_hbond_distance_DA 
 _geom_hbond_angle_DHA 
 _geom_hbond_site_symmetry_A 
 _geom_hbond_publ_flag
N31 H31A O4  0.88 2.08 2.948(2) 170.0 . yes
N31 H31B O8  0.88 2.16 2.940(2) 146.6 4_575 yes
N32 H32A O8  0.88 2.08 2.872(2) 149.8 4_575 yes
N32 H32B O5  0.88 2.63 3.490(2) 166.7 1_554 yes
N32 H32B O7  0.88 2.57 3.279(2) 138.7 1_554 yes
N33 H33A O2  0.88 2.00 2.865(2) 169.0 . yes
N33 H33B O7  0.88 2.02 2.872(2) 163.0 1_554 yes
N41 H41A O11^a  0.88 2.02 2.800(10) 146.5 4_566 yes
N41 H41A O111^b  0.88 2.06 2.824(10) 144.2 4_566 yes
N41 H41B OW2^b  0.88 2.40 3.046(4) 131.0 3_666 yes
N41 H41B OW3  0.88 2.46 3.190(2) 140.5 3_666 yes
N42 H42A O8  0.88 2.12 2.910(2) 149.3 2_645 yes
N42 H42B OW3  0.88 2.08 2.907(2) 155.7 3_666 yes
N43 H43A OW1^a  0.88 2.19 3.018(4) 156.6 2_645 yes
N43 H43A OW2^b  0.88 1.90 2.775(3) 175.5 2_645 yes
N43 H43B O11^a  0.88 2.06 2.829(10) 145.6 4_566 yes
N43 H43B O111^b  0.88 2.07 2.836(10) 144.8 4_566 yes
N51 H51A O6  0.88 2.07 2.857(2) 149.0 1_556 yes
N51 H51B O3  0.88 2.11 2.825(2) 137.9 4_576 yes
N52 H52A O6  0.88 2.17 2.932(2) 145.0 1_556 yes
N52 H52B O10  0.88 1.95 2.762(2) 152.7 . yes
N53 H53A O3  0.88 2.19 3.036(2) 160.8 . yes
N53 H53B O1  0.88 2.28 3.072(2) 150.2 4_576 yes
OW1^a HW11^a O4  0.86 1.84 2.683(3) 167.6 . yes
OW2^b HW21^b OW3  0.86 1.95 2.723(4) 149.5 3_666 yes
OW2^b HW22^b O4  0.86 1.88 2.714(3) 162.2 . yes
OW3 HW31 O5  0.86 1.90 2.762(2) 179.1 . yes
OW3 HW32^a OW1^a  0.86 2.09 2.921(4) 162.8 3_666 yes
OW3 HW33^b OW3  0.86 1.94 2.765(3) 161.1 3_666 yes
 
_refine_diff_density_max    1.083
_refine_diff_density_min   -0.581
_refine_diff_density_rms    0.099

_shelx_res_file
;
TITL nagddtpa_a.res in P2(1)/c
    gdcdtacoA.res
    created by SHELXL-2019/3 at 13:23:56 on 09-May-2024
CELL 0.71073 17.804 15.513 10.659 90 93.07 90
ZERR 4 0.004 0.003 0.003 0 0.03 0
LATT 1
SYMM -X,0.5+Y,0.5-Z
SFAC C H Gd N O
UNIT 72 160 4 44 52
L.S. 10
PLAN  30
fmap 2
acta
BOND $H
HTAB 2
TEMP -173
SHEL 999 0.7
HTAB N31 O4
EQIV $1 x, -y+3/2, z-1/2
HTAB N31 O8_$1
HTAB N32 O8_$1
EQIV $2 x, y, z-1
HTAB N32 O5_$2
HTAB N32 O7_$2
HTAB N33 O2
HTAB N33 O7_$2
EQIV $3 x, -y+1/2, z+1/2
HTAB N41 O11_$3
HTAB N41 O111_$3
EQIV $4 -x+1, -y+1, -z+1
HTAB N41 OW2_$4
HTAB N41 OW3_$4
EQIV $5 -x+1, y-1/2, -z+1/2
HTAB N42 O8_$5
HTAB N42 OW3_$4
HTAB N43 OW1_$5
HTAB N43 OW2_$5
HTAB N43 O11_$3
HTAB N43 O111_$3
EQIV $6 x, y, z+1
HTAB N51 O6_$6
EQIV $7 x, -y+3/2, z+1/2
HTAB N51 O3_$7
HTAB N52 O6_$6
HTAB N52 O10
HTAB N53 O3
HTAB N53 O1_$7
HTAB OW1 O4
HTAB OW2 OW3_$4
HTAB OW2 O4
HTAB OW3 O5
HTAB OW3 OW1_$4
HTAB OW3 OW3_$4
WGHT    0.015400    2.801200
FVAR       1.35131
GD    3    0.232606    0.514331    0.329353    11.00000    0.00840    0.00720 =
         0.00813   -0.00053    0.00137   -0.00027
O1    5    0.174392    0.582984    0.151797    11.00000    0.01482    0.01034 =
         0.01271    0.00199   -0.00026   -0.00180
O2    5    0.281571    0.426562    0.171981    11.00000    0.01804    0.01014 =
         0.01107   -0.00079    0.00470    0.00203
O3    5    0.269035    0.654907    0.400085    11.00000    0.01179    0.01005 =
         0.01372   -0.00198    0.00268   -0.00048
O4    5    0.341412    0.589490    0.268081    11.00000    0.01243    0.01188 =
         0.01363   -0.00300    0.00364   -0.00127
O5    5    0.303752    0.476009    0.516225    11.00000    0.01410    0.01257 =
         0.01530    0.00079   -0.00322   -0.00237
O6    5    0.109816    0.564612   -0.032485    11.00000    0.02251    0.01902 =
         0.01138    0.00480   -0.00221   -0.00404
O7    5    0.301972    0.400282    0.694626    11.00000    0.03148    0.02377 =
         0.00960   -0.00060   -0.00383   -0.00412
O8    5    0.371461    0.723210    0.334269    11.00000    0.01549    0.01252 =
         0.01985   -0.00031    0.00251   -0.00572
O9    5    0.024315    0.599828    0.474525    11.00000    0.01764    0.01437 =
         0.01749   -0.00283    0.00762    0.00227
O10   5    0.138953    0.541124    0.465887    11.00000    0.01192    0.01993 =
         0.01217   -0.00523    0.00235   -0.00125
PART 1
O11   5    0.356447    0.319334    0.126615    10.50000    0.01985    0.02003 =
         0.02176   -0.00094    0.00938    0.00410
PART 2
O111  5    0.376075    0.331338    0.153438    10.50000    0.02555    0.03677 =
         0.02456    0.01064    0.01714    0.01991
PART 0

N1    4    0.231616    0.351069    0.378092    11.00000    0.00848    0.01067 =
         0.00797    0.00030    0.00043    0.00032
N2    4    0.104829    0.448563    0.257728    11.00000    0.01028    0.00753 =
         0.00736   -0.00002    0.00126    0.00026
C30   1    0.331966    0.572264   -0.093057    11.00000    0.01049    0.01494 =
         0.01299    0.00116    0.00195    0.00140
N31   4    0.339504    0.630171   -0.002220    11.00000    0.02483    0.01336 =
         0.01310   -0.00019    0.00376   -0.00186
AFIX  93
H31A  2    0.334834    0.614634    0.076382    11.00000   -1.20000
H31B  2    0.349190    0.684245   -0.020369    11.00000   -1.20000
AFIX   0
N32   4    0.340954    0.597420   -0.211871    11.00000    0.02013    0.01609 =
         0.01210    0.00186    0.00297   -0.00118
AFIX  93
H32A  2    0.351647    0.651541   -0.228050    11.00000   -1.20000
H32B  2    0.336150    0.559783   -0.273550    11.00000   -1.20000
AFIX   0
N33   4    0.317391    0.490274   -0.069894    11.00000    0.03061    0.01230 =
         0.00996   -0.00037    0.00477   -0.00328
AFIX  93
H33A  2    0.312434    0.472919    0.007827    11.00000   -1.20000
H33B  2    0.312661    0.453133   -0.132220    11.00000   -1.20000
AFIX   0
C40   1    0.486887    0.244448    0.447428    11.00000    0.01183    0.01772 =
         0.01520    0.00145    0.00124    0.00008
N41   4    0.462760    0.295699    0.538376    11.00000    0.01368    0.01748 =
         0.01671   -0.00294    0.00419   -0.00479
AFIX  93
H41A  2    0.428028    0.277227    0.587589    11.00000   -1.20000
H41B  2    0.481670    0.347778    0.548800    11.00000   -1.20000
AFIX   0
N42   4    0.538258    0.274573    0.372745    11.00000    0.02374    0.01633 =
         0.02522   -0.00056    0.01359   -0.00312
AFIX  93
H42A  2    0.553950    0.242283    0.311519    11.00000   -1.20000
H42B  2    0.556579    0.326808    0.384524    11.00000   -1.20000
AFIX   0
N43   4    0.458185    0.166609    0.432674    11.00000    0.02704    0.01950 =
         0.02423   -0.00561    0.01352   -0.00775
AFIX  93
H43A  2    0.472963    0.133082    0.372128    11.00000   -1.20000
H43B  2    0.424234    0.148137    0.483364    11.00000   -1.20000
AFIX   0

C50   1    0.175781    0.674990    0.730443    11.00000    0.01073    0.01416 =
         0.01209   -0.00033   -0.00090    0.00074
N51   4    0.164667    0.712132    0.840573    11.00000    0.02145    0.01406 =
         0.01005   -0.00281    0.00409   -0.00521
AFIX  93
H51A  2    0.147273    0.681570    0.902232    11.00000   -1.20000
H51B  2    0.174717    0.767232    0.851678    11.00000   -1.20000
AFIX   0
N52   4    0.160702    0.592047    0.713443    11.00000    0.02034    0.01323 =
         0.01035   -0.00049    0.00141   -0.00261
AFIX  93
H52A  2    0.143305    0.561375    0.774985    11.00000   -1.20000
H52B  2    0.168083    0.567626    0.640610    11.00000   -1.20000
AFIX   0
N53   4    0.203150    0.722074    0.638108    11.00000    0.02156    0.01307 =
         0.01024   -0.00092    0.00273   -0.00102
AFIX  93
H53A  2    0.211280    0.697979    0.565335    11.00000   -1.20000
H53B  2    0.213016    0.777129    0.650166    11.00000   -1.20000
AFIX   0

C1    1    0.130731    0.540487    0.074566    11.00000    0.01207    0.01136 =
         0.01158    0.00081    0.00274    0.00126
C2    1    0.102712    0.452761    0.118649    11.00000    0.01328    0.01060 =
         0.00809    0.00012   -0.00023   -0.00102
AFIX  23
H2A   2    0.050543    0.443299    0.084559    11.00000   -1.20000
H2B   2    0.134698    0.406511    0.086163    11.00000   -1.20000
AFIX   0
C3    1    0.329194    0.658869    0.334618    11.00000    0.01253    0.01244 =
         0.00894    0.00225   -0.00066    0.00080
C4    1    0.046042    0.507336    0.302931    11.00000    0.00968    0.01047 =
         0.01263   -0.00036    0.00183    0.00117
AFIX  23
H4A   2   -0.000119    0.473583    0.315695    11.00000   -1.20000
H4B   2    0.033700    0.551010    0.237309    11.00000   -1.20000
AFIX   0
C5    1    0.094036    0.360128    0.311066    11.00000    0.01016    0.00710 =
         0.01001    0.00041    0.00295   -0.00052
AFIX  13
H5    2    0.080948    0.367904    0.400433    11.00000   -1.20000
AFIX   0
C6    1    0.165790    0.305609    0.312852    11.00000    0.00963    0.00814 =
         0.00821   -0.00080    0.00046   -0.00010
AFIX  13
H6    2    0.178469    0.296909    0.223464    11.00000   -1.20000
AFIX   0
C8    1    0.028781    0.310956    0.244508    11.00000    0.00999    0.01011 =
         0.01785   -0.00058   -0.00138   -0.00138
AFIX  23
H8A   2   -0.017439    0.346396    0.245184    11.00000   -1.20000
H8B   2    0.040252    0.300948    0.155821    11.00000   -1.20000
AFIX   0
C9    1    0.284309    0.411175    0.582479    11.00000    0.01362    0.01382 =
         0.01365   -0.00202    0.00091    0.00030
C10   1    0.302755    0.318085    0.329817    11.00000    0.01077    0.01043 =
         0.01359    0.00081    0.00159    0.00267
AFIX  23
H10A  2    0.299553    0.254681    0.320435    11.00000   -1.20000
H10B  2    0.344963    0.331256    0.391064    11.00000   -1.20000
AFIX   0
C11   1    0.318071    0.358484    0.203682    11.00000    0.01417    0.01496 =
         0.01812    0.00112    0.00537    0.00083
C12   1    0.233098    0.343615    0.516733    11.00000    0.01460    0.01250 =
         0.00886    0.00127   -0.00092   -0.00251
AFIX  23
H12A  2    0.250902    0.285315    0.541675    11.00000   -1.20000
H12B  2    0.181358    0.350492    0.544953    11.00000   -1.20000
AFIX   0
C13   1    0.069755    0.553360    0.425173    11.00000    0.01412    0.01176 =
         0.01111    0.00046    0.00465   -0.00240
C15   1    0.152257    0.216046    0.368371    11.00000    0.01329    0.00955 =
         0.01555    0.00174   -0.00081   -0.00067
AFIX  23
H15A  2    0.198099    0.180687    0.360989    11.00000   -1.20000
H15B  2    0.143519    0.222250    0.458872    11.00000   -1.20000
AFIX   0
C17   1    0.085558    0.168861    0.304275    11.00000    0.01608    0.00980 =
         0.01773    0.00051   -0.00053   -0.00209
AFIX  23
H17A  2    0.077388    0.113528    0.347765    11.00000   -1.20000
H17B  2    0.096272    0.156082    0.216008    11.00000   -1.20000
AFIX   0
C18   1    0.014889    0.224507    0.307720    11.00000    0.01328    0.01062 =
         0.01934   -0.00025    0.00113   -0.00263
AFIX  23
H18A  2   -0.027931    0.194683    0.263375    11.00000   -1.20000
H18B  2    0.002118    0.234046    0.395908    11.00000   -1.20000
AFIX   0
PART 1

OW1   5    0.473603    0.521002    0.210609    10.50000    0.02005    0.02946 =
         0.02382    0.00402    0.00499    0.00930
AFIX   3
HW11  2    0.433018    0.540723    0.240192    10.50000    0.08392
HW12  2    0.464749    0.472587    0.173399    10.50000    0.08051
AFIX   0
PART 0
PART 2
OW2   5    0.492656    0.568685    0.264762    10.50000    0.01318    0.02340 =
         0.02894    0.00986    0.00192    0.00110
AFIX   3
HW21  2    0.511420    0.521415    0.294668    10.50000    0.02693
HW22  2    0.444448    0.564121    0.260056    10.50000    0.04505
AFIX   0
PART 0
OW3   5    0.445890    0.544013    0.562811    11.00000    0.01644    0.03109 =
         0.03131   -0.01481    0.00715   -0.00854
AFIX   3
HW31  2    0.401797    0.522323    0.548648    11.00000    0.04354
PART 1
HW32  2    0.460281    0.521309    0.633683    10.50000    0.04517
PART 2
HW33  2    0.474568    0.522055    0.508803    10.50000    0.03091
AFIX   0
HKLF 4


REM  nagddtpa_a.res in P2(1)/c
REM wR2 = 0.0497, GooF = S = 1.029, Restrained GooF = 1.029 for all data
REM R1 = 0.0224 for 7681 Fo > 4sig(Fo) and 0.0293 for all 8930 data
REM 413 parameters refined using 0 restraints

END

WGHT      0.0154      2.7628

REM Instructions for potential hydrogen bonds
HTAB N31 O4
HTAB N31 O8_$1
HTAB N32 O8_$1
HTAB N32 O5_$2
HTAB N32 O7_$2
HTAB N33 O2
HTAB N33 O7_$2
HTAB N41 O11_$3
HTAB N41 O111_$3
HTAB N41 OW2_$4
HTAB N41 OW3_$4
HTAB N42 O8_$5
HTAB N42 OW3_$4
HTAB N43 OW1_$5
HTAB N43 OW2_$5
HTAB N43 O11_$3
HTAB N43 O111_$3
HTAB N51 O6_$6
HTAB N51 O3_$7
HTAB N52 O6_$6
HTAB N52 O10
HTAB N53 O3
HTAB N53 O1_$7
EQIV $8 -x, -y+1, -z+1
HTAB C4 O9_$8
HTAB C5 O9_$8
HTAB C10 N41
HTAB C12 O11_$3
HTAB OW1 O4
HTAB OW2 OW3_$4
HTAB OW2 O4
HTAB OW3 O5
HTAB OW3 OW1_$4
HTAB OW3 OW3_$4

REM Highest difference peak  1.083,  deepest hole -0.581,  1-sigma level  0.099
Q1    1   0.2340  0.4566  0.3321  11.00000  0.05    1.08
Q2    1   0.3032  0.5132  0.0110  11.00000  0.05    1.02
Q3    1   0.2603  0.3729  0.5490  11.00000  0.05    0.60
Q4    1   0.2333  0.3914  0.3427  11.00000  0.05    0.54
Q5    1   0.1776  0.6939  0.7867  11.00000  0.05    0.51
Q6    1   0.1873  0.7747  0.6357  11.00000  0.05    0.51
Q7    1   0.0649  0.5294  0.3600  11.00000  0.05    0.51
Q8    1   0.2782  0.4985  0.3404  11.00000  0.05    0.48
Q9    1   0.1316  0.3342  0.3014  11.00000  0.05    0.47
Q10   1   0.1852  0.5575  0.2015  11.00000  0.05    0.47
Q11   1   0.2001  0.7517  0.8599  11.00000  0.05    0.44
Q12   1   0.3424  0.3464  0.1629  11.00000  0.05    0.44
Q13   1   0.0582  0.3349  0.2795  11.00000  0.05    0.44
Q14   1   0.3191  0.5340 -0.0786  11.00000  0.05    0.43
Q15   1   0.2993  0.3902  0.1659  11.00000  0.05    0.43
Q16   1   0.1837  0.4871  0.3018  11.00000  0.05    0.41
Q17   1   0.1161  0.4863  0.0927  11.00000  0.05    0.40
Q18   1   0.3415  0.5820 -0.1468  11.00000  0.05    0.40
Q19   1   0.5071  0.4782  0.0169  11.00000  0.05    0.40
Q20   1   0.3141  0.3339  0.2616  11.00000  0.05    0.40
Q21   1   0.5017  0.2669  0.3996  11.00000  0.05    0.40
Q22   1   0.0719  0.4603  0.0729  11.00000  0.05    0.39
Q23   1   0.0775  0.4762  0.2799  11.00000  0.05    0.38
Q24   1   0.1063  0.5635  0.0264  11.00000  0.05    0.38
Q25   1   0.1693  0.2606  0.3523  11.00000  0.05    0.38
Q26   1   0.1972  0.3370  0.3408  11.00000  0.05    0.37
Q27   1   0.5002  0.3334  0.5808  11.00000  0.05    0.37
Q28   1   0.2395  0.6780  0.3781  11.00000  0.05    0.37
Q29   1   0.2598  0.4530  0.2245  11.00000  0.05    0.37
Q30   1   0.1053  0.4536  0.1842  11.00000  0.05    0.36
;
_shelx_res_checksum   64474

_shelx_hkl_file
;
   0   0   1 12.7393 15.5978   3
   0   0   2 71712.9 2164.22   2
   0   0   2 73614.3 2160.68   3
   0   0   2 74433.5 2147.70   5
   0   0  -2 72555.5 2138.71   8
   0   0   3 9.41562 40.1051   3
   0   0   3-30.2727 48.0542   2
   0   0  -3-6.79413 37.4935   8
   0   0   4 8147.36 355.294   3
   0   0   4 8586.59 368.054   2
   0   0  -4 7945.59 326.051   8
   0   0   5 16.8082 58.9761   2
   0   0   5-62.1884 71.8917   3
   0   0   5-13.8343 53.4075   5
   0   0  -5 11.3389 53.9994   8
   0   0   6 82360.5 2581.16   3
   0   0   6 83262.9 2565.71   5
   0   0  -6 83398.3 2527.85   8
   0   0   7-40.0708 85.3370   5
   0   0  -7 15.9746 69.2452   8
   0   0   8 29773.5 1077.22   5
   0   0   8 30185.6 1132.95   2
   0   0   8 28549.7 928.774  10
   0   0  -8 28733.3 1022.14   8
   0   0   9-26.6149 95.8091   5
   0   0   9-88.6943 98.1219   3
   0   0   9-33.2328 110.295   2
   0   0   9-8.59993 47.9628  10
   0   0  -9 40.4894 79.8340   8
   0   0  10 2160.34 245.500   5
   0   0  10 2678.48 270.422   3
   0   0  10 2300.87 268.605   2
   0   0 -10 2574.56 222.573   8
   0   0  10 2499.49 285.267   7
   0   0  11-33.5483 126.661   5
   0   0  11-37.3611 108.431   3
   0   0  11 126.652 144.174   2
   0   0 -11-72.0970 119.247   8
   0   0  11 77.2547 131.914   7
   0   0  12 20780.3 937.689   5
   0   0  12 21842.5 1027.93   2
   0   0  12 19228.1 938.919   3
   0   0 -12 19746.0 829.858   8
   0   0  12 20099.6 976.160   7
   0   0  13 314.669 179.110   2
   0   0  13-40.4904 130.379   5
   0   0  13 46.4203 149.471   7
   0   0  14 8789.28 652.983   2
   0   1   1 47637.6 1464.91   5
   0  -1  -1 49164.3 1467.06   5
   0  -1  -1 50476.4 1459.85   2
   0   1   1 51420.3 1459.64   2
   0  -1   1 47679.1 1453.06   9
   0   1  -1 51452.1 1455.46   9
   0   1   2 6.72701 39.0477   5
   0  -1  -2 20.2329 43.0900   5
   0  -1  -2 39.3817 30.8079   3
   0   1   2-13.7034 38.9991   2
   0  -1  -2 13.9689 35.1107   2
   0   1   2-12.8484 30.5938   3
   0  -1   2 28.0019 24.4017  10
   0   1  -2-4.58769 29.7736   8
   0  -1   2 14.7080 25.5768   8
   0  -1  -3 56794.3 1743.27   5
   0  -1   3 56592.5 1709.05   5
   0   1   3 58535.8 1758.75   2
   0  -1  -3 56878.9 1748.59   3
   0   1   3 57969.9 1745.09   3
   0  -1   3 57649.4 1690.34  10
   0   1  -3 57235.2 1715.07   8
   0  -1   3 57535.1 1719.60   8
   0   1   4 214.913 76.4208   5
   0   1   4 284.323 62.4726   3
   0   1   4 229.413 73.9531   2
   0  -1  -4 167.797 64.3682   3
   0  -1   4 294.997 73.4858   2
   0  -1   4 215.180 42.2671  10
   0   1  -4 256.135 58.5468   8
   0  -1   4 182.269 51.6229   8
   0   1   5 51915.3 1691.18   5
   0  -1   5 53811.1 1553.18   4
   0  -1   5 53173.4 1657.06   5
   0  -1   5 50839.4 1699.02   2
   0  -1   5 54612.8 1707.38   3
   0   1   5 53297.2 1690.61   3
   0   1   5 52276.4 1704.94   2
   0  -1   5 53077.5 1593.89  10
   0   1  -5 52779.0 1641.43   8
   0  -1  -5 53236.9 1654.69   8
   0  -1   6 3051.89 200.190   5
   0   1   6 2739.63 213.561   5
   0  -1   6 2667.21 218.424   2
   0  -1   6 2765.36 211.803   3
   0   1   6 2542.55 202.737   3
   0   1  -6 2528.44 176.508   8
   0  -1   6 2752.26 146.146  10
   0  -1  -6 2538.60 184.621   8
   0  -1   7 1777.01 166.766   5
   0   1   7 2152.61 198.898   5
   0  -1   7 1648.81 115.765  10
   0   1  -7 1830.01 162.357   8
   0  -1  -7 1986.04 169.294   8
   0  -1   8 1552.16 175.063   5
   0   1   8 1621.13 199.427   5
   0   1   8 1672.11 201.777   2
   0  -1   8 1788.56 209.758   2
   0  -1   8 1614.66 115.709  10
   0   1  -8 1432.24 158.222   8
   0  -1  -8 1283.11 149.909   8
   0  -1   9 24811.1 988.557   5
   0   1   9 25790.5 1037.20   5
   0   1   9 27428.6 1085.73   2
   0  -1   9 26775.7 1080.85   2
   0  -1   9 26904.3 1057.42   3
   0   1   9 23750.3 1018.90   3
   0   1  -9 26190.8 954.468   8
   0  -1   9 26898.1 832.247  10
   0  -1  -9 25282.4 958.361   8
   0   1  10 32.2542 113.184   5
   0  -1  10 55.6670 107.463   5
   0   1  10 132.201 112.884   3
   0  -1  10 151.641 110.041   2
   0   1  10 262.198 124.327   2
   0  -1  10 67.8827 94.6602   3
   0   1 -10-21.9867 86.7224   8
   0  -1  10 98.1917 114.855   7
   0  -1 -10 68.9696 76.3231   8
   0   1  11 11599.1 645.076   5
   0  -1  11 11984.7 617.654   5
   0   1  11 13001.6 707.887   2
   0  -1  11 11857.4 654.539   3
   0  -1  11 11699.2 683.476   2
   0  -1 -11 10925.7 549.802   8
   0  -1  11 11078.1 644.372   7
   0   1  11 11295.9 674.542   7
   0   1  12 788.426 206.603   5
   0  -1  12 690.931 174.793   5
   0  -1  12 612.351 170.725   2
   0   1  12 1042.29 223.252   2
   0  -1  12 418.837 155.769   3
   0  -1 -12 838.198 148.922   8
   0  -1  12 807.388 214.007   7
   0   1  12 581.786 184.755   7
   0   1  13 86.0623 147.041   5
   0  -1  13 364.350 159.876   3
   0  -1  13 157.526 146.502   2
   0   1  13 576.129 206.597   2
   0  -1 -13 274.452 110.574   8
   0   1  13-97.7031 280.863   7
   0  -1  13-44.2036 238.738   7
   0  -1  14 3453.63 409.683   2
   0  -1  14 3921.67 401.010   7
   0  -1  15 14474.0 906.204   2
   0  -2   0 114738. 3284.86   5
   0   2   0 110957. 3283.97   5
   0   2   0 115377. 3298.69   9
   0  -2  -1 1109.51 81.2509   5
   0   2   1 1032.17 79.3570   5
   0   2   1 1094.51 70.7323   9
   0   2  -1 892.739 74.6476   9
   0   2  -1 977.343 79.1120   1
   0  -2   1 1241.64 83.7787   1
   0  -2  -2 3272.54 176.915   5
   0   2   2 3716.96 171.052   2
   0  -2  -2 3701.19 172.091   2
   0   2   2 3484.33 140.600   9
   0   2  -2 3713.61 166.669   9
   0   2  -2 3421.34 153.181  10
   0  -2  -3 10142.4 401.460   5
   0   2   3 9939.78 404.882   5
   0  -2  -3 9426.08 393.522   2
   0   2   3 9896.17 393.329   2
   0  -2  -3 9740.38 391.347   3
   0   2   3 9896.18 323.130   9
   0  -2   3 10833.8 357.485  10
   0   2  -3 10474.9 355.039  10
   0  -2   3 9976.75 370.232   8
   0  -2   3 10231.6 334.403   6
   0   2   4 2292.43 173.327   5
   0  -2  -4 2613.05 176.179   5
   0  -2  -4 2665.72 175.830   3
   0   2   4 2601.09 177.055   2
   0  -2   4 2241.71 134.505   9
   0  -2   4 2517.33 130.999  10
   0  -2   4 2411.53 151.763   8
   0  -2   4 2192.08 119.640   6
   0  -2   5 850.696 93.5677   5
   0   2   5 1160.32 142.995   5
   0  -2  -5 859.448 115.709   3
   0   2   5 1014.74 125.092   2
   0  -2   5 1076.88 87.0430  10
   0  -2   5 944.135 85.9602   9
   0   2  -5 1327.26 114.364   8
   0  -2   5 1019.27 86.3158   6
   0  -2   5 928.894 105.162   8
   0  -2   6 20912.0 653.850   4
   0   2   6 19117.7 794.633   5
   0  -2   6 20335.3 733.258   5
   0  -2   6 19852.6 790.864   2
   0  -2  -6 21569.8 802.257   3
   0  -2   6 21114.9 684.523   9
   0   2  -6 21000.1 737.305   8
   0  -2   6 20649.3 679.873  10
   0   2   7 5192.68 337.518   5
   0  -2   7 4814.86 286.025   5
   0  -2   7 5656.34 201.872   4
   0   2   7 5023.53 336.033   2
   0  -2   7 5143.97 230.731  10
   0   2  -7 4959.09 279.373   8
   0  -2  -7 5171.53 296.978   8
   0  -2   8 23486.6 890.797   5
   0   2   8 24117.4 968.988   5
   0  -2   8 26821.7 1009.74   2
   0   2   8 27133.1 1007.68   2
   0  -2   8 24508.7 970.419   3
   0  -2   8 23082.7 782.546  10
   0   2  -8 23958.2 880.893   8
   0  -2  -8 25422.5 909.541   8
   0  -2   9 62.0087 90.0018   3
   0   2   9 164.301 98.9861   2
   0  -2   9 100.150 96.9050   2
   0  -2   9 89.8933 90.4676   5
   0   2   9 30.9637 102.781   5
   0  -2   9-54.2049 99.9899   7
   0  -2  -9 66.2533 87.1074   8
   0  -2   9 84.6237 69.0821   6
   0  -2  10 417.438 125.609   3
   0  -2  10 684.676 159.398   2
   0   2  10 452.844 149.135   2
   0  -2  10 205.386 101.716   5
   0   2  10 173.236 139.790   5
   0  -2 -10 505.872 127.530   8
   0  -2  10 276.424 131.189   7
   0  -2  10 303.183 85.9795   6
   0  -2  11 685.405 184.496   2
   0  -2  11 1120.30 200.976   3
   0   2  11 807.207 195.371   2
   0  -2  11 893.816 171.158   5
   0   2  11 918.471 194.307   5
   0   2  11 979.476 213.070   7
   0  -2  11 1065.68 195.616   7
   0  -2 -11 1186.61 172.146   8
   0   2  12 19415.5 962.920   5
   0  -2  12 20137.2 895.551   5
   0  -2  12 20742.3 984.225   3
   0  -2  12 20803.3 1021.60   2
   0   2  12 20223.1 1008.19   2
   0  -2 -12 21121.5 863.087   8
   0   2  12 21341.3 1025.55   7
   0  -2  12 20893.1 951.838   7
   0   2  13 1507.40 263.202   5
   0  -2  13 1570.06 279.265   2
   0  -2  13 1719.35 259.686   3
   0   2  13 1098.01 230.321   2
   0  -2 -13 1467.71 195.775   8
   0  -2  13 1542.30 256.610   7
   0   2  13 1224.69 262.993   7
   0   2  14 7015.72 539.615   5
   0  -2  14 5393.55 489.021   3
   0  -2  14 6752.05 566.968   2
   0  -2  15 125.186 159.366   2
   0  -3   0-5.69276 33.3605   5
   0   3   0 7.54256 42.9310   9
   0  -3   0 37.4512 45.9172   9
   0  -3  -1 10271.8 376.895   5
   0   3  -1 10548.0 382.036   9
   0  -3   1 10421.1 380.757   9
   0   3   1 10101.6 365.348   9
   0  -3   1 9992.90 372.678   1
   0   3  -1 10018.8 375.689   1
   0  -3  -2 48827.5 1531.88   5
   0  -3   2 48379.9 1532.28   1
   0  -3  -2 48132.0 1500.91   2
   0   3  -2 50494.5 1518.56   9
   0   3   2 49154.3 1485.69   9
   0   3  -2 52803.5 1505.96  10
   0  -3   2 48798.9 1516.51   9
   0   3   3 41771.2 1337.39   5
   0  -3  -3 42196.4 1330.41   5
   0   3   3 40643.6 1301.87   2
   0  -3  -3 41997.9 1310.69   2
   0  -3   3 41439.7 1288.65   8
   0   3   3 40525.1 1247.30   9
   0   3  -3 42451.9 1278.00  10
   0  -3   3 41889.8 1295.87   9
   0   3  -3 41368.2 1293.96   9
   0   3  -3 41398.4 1239.10   6
   0  -3   4 1644.73 93.0067   6
   0   3   4 1865.13 166.569   5
   0  -3  -4 1826.28 157.912   5
   0  -3  -4 1853.68 155.272   2
   0   3   4 2012.81 154.696   2
   0  -3  -4 1883.44 152.359   3
   0   3   4 1708.96 94.5153   9
   0  -3   4 1777.97 133.004   8
   0  -3   4 1801.92 129.848   9
   0   3  -4 1631.20 117.871  10
   0  -3   5 42651.0 1246.23   6
   0  -3  -5 41512.4 1375.33   5
   0   3   5 41181.3 1392.51   5
   0  -3  -5 41015.4 1364.71   3
   0   3   5 42558.4 1373.13   2
   0  -3   5 39613.0 1274.32  10
   0   3   5 41341.5 1217.91   9
   0  -3   5 40611.0 1297.26   9
   0  -3   5 39985.1 1320.44   8
   0  -3   6 6940.64 310.517   5
   0   3   6 6282.78 377.414   5
   0  -3  -6 6868.91 373.113   3
   0  -3   6 6773.29 301.325   9
   0  -3   6 7035.64 335.915   8
   0  -3   6 6861.51 270.266   6
   0   3   7 4951.73 333.177   2
   0  -3   7 5036.45 274.035   5
   0   3   7 5481.65 360.420   5
   0  -3   7 5430.31 298.848   8
   0  -3   8 782.485 147.020   3
   0   3   8 636.971 133.313   2
   0  -3   8 641.990 144.243   2
   0   3   8 594.062 142.826   5
   0  -3   8 680.793 68.5211   4
   0  -3   8 648.742 113.756   5
   0  -3  -8 842.002 135.936   8
   0  -3   8 780.199 134.321   7
   0  -3   9 30631.1 1181.85   3
   0  -3   9 30242.7 1192.52   2
   0   3   9 29808.6 1184.95   2
   0  -3   9 29944.6 1069.71   5
   0   3   9 29140.8 1179.44   5
   0  -3  -9 30346.7 1101.16   8
   0  -3   9 28423.0 1104.52   7
   0  -3  10 71.8629 86.8290   3
   0   3  10 264.793 121.839   2
   0  -3  10 190.970 119.114   2
   0   3  10 111.291 126.730   5
   0  -3  10 211.410 110.299   5
   0  -3  10 28.7137 100.799   7
   0  -3 -10 51.0296 84.7425   8
   0  -3  11 9595.55 607.250   2
   0   3  11 11653.6 653.072   2
   0  -3  11 10120.1 602.476   3
   0  -3  11 9180.06 505.207   5
   0   3  11 9466.01 598.070   5
   0  -3  11 9121.17 547.127   7
   0  -3 -11 9851.44 518.362   8
   0   3  11 9794.97 633.163   7
   0  -3  12 2871.43 348.949   2
   0  -3  12 3091.15 330.038   3
   0   3  12 2319.46 303.633   5
   0  -3  12 2224.01 268.448   7
   0  -3 -12 1915.49 227.303   8
   0   3  12 2439.79 326.118   7
   0  -3  13 1154.56 252.085   2
   0  -3  13 1273.46 236.351   3
   0   3  13 1160.22 251.341   5
   0  -3 -13 1094.33 178.037   8
   0   3  14 259.192 182.168   5
   0  -3  14 408.372 184.039   3
   0  -3  14 404.643 174.398   2
   0  -3  15 5630.09 511.953   3
   0  -3  15 5831.20 558.509   2
   0  -3  16 67.1112 179.174   2
   0  -4   0 60706.6 1852.40   5
   0   4   0 61635.2 1881.97   9
   0  -4   0 63559.2 1884.31   9
   0  -4  -1 27213.5 901.349   5
   0  -4   1 28308.1 916.112   9
   0  -4  -1 28494.1 901.277   9
   0   4   1 26824.7 896.130   9
   0   4  -1 28452.5 916.760   9
   0   4  -1 27467.2 904.550   1
   0   4   2 5570.74 273.791   5
   0  -4  -2 4895.45 261.003   5
   0   4  -2 5781.10 268.827   9
   0  -4   2 5516.10 265.090   9
   0   4  -2 5613.42 254.759  10
   0   4   2 5315.52 240.061   9
   0  -4  -2 5238.49 235.206   2
   0   4  -2 5290.07 273.098   1
   0  -4   2 5683.79 267.295   1
   0   4  -3 4449.79 187.540   6
   0  -4  -3 4264.67 245.720   5
   0   4   3 4026.75 246.658   5
   0   4   3 4309.90 200.407   9
   0   4  -3 4445.27 219.136  10
   0   4  -3 4253.60 230.233   9
   0  -4   3 3902.74 223.275   9
   0  -4  -3 3935.15 218.168   2
   0  -4   3 4322.65 247.103   1
   0  -4  -4 25361.7 910.602   5
   0   4   4 24227.0 915.165   5
   0  -4   4 24668.4 917.737   1
   0  -4  -4 24340.9 881.374   2
   0  -4   4 25771.7 870.583   9
   0   4   4 25652.6 810.472   9
   0  -4   4 26233.4 862.884   8
   0   4  -4 26176.2 849.122  10
   0  -4  -5 10499.8 491.007   5
   0   4   5 10602.8 506.178   5
   0   4   5 10546.4 470.288   2
   0  -4  -5 10332.5 475.191   3
   0  -4  -5 11363.6 490.305   2
   0  -4   5 10944.5 443.273   9
   0   4   5 10823.7 375.185   9
   0  -4   5 10678.7 445.228   8
   0   4  -5 11001.7 425.016  10
   0  -4   5 10304.5 406.097   7
   0   4   6 42936.4 1503.93   5
   0  -4   6 41615.8 1347.09   5
   0  -4  -6 43218.6 1468.69   3
   0  -4   6 46003.7 1397.83   9
   0  -4   6 43148.0 1380.55   7
   0  -4   6 42718.3 1408.63   8
   0  -4   7 2323.11 171.543   5
   0   4   7 2538.27 256.914   5
   0   4   7 2276.85 220.630   2
   0  -4   7 2840.20 187.695   9
   0  -4   7 2170.84 193.201   8
   0  -4   7 2541.22 195.491   7
   0  -4   8 20384.2 844.817   2
   0  -4  -8 20415.2 844.047   3
   0   4   8 17371.7 805.551   2
   0  -4   8 19066.9 651.264   4
   0   4   8 19018.4 848.040   5
   0  -4   8 18321.0 703.274   5
   0  -4   8 19212.4 749.688   7
   0  -4   8 19578.9 759.128   8
   0   4   9 100.344 114.236   2
   0  -4   9 67.7415 102.021   2
   0  -4   9 68.3572 99.2042   3
   0  -4   9 74.0174 82.9426   5
   0   4   9-143.328 141.305   5
   0  -4   9 65.2024 42.5401   4
   0  -4   9 23.2779 109.265   7
   0  -4  10 7470.74 518.514   2
   0   4  10 9816.51 568.974   2
   0  -4  10 9150.71 550.030   3
   0  -4  10 8529.17 437.461   5
   0   4  10 8588.79 555.042   5
   0  -4 -10 8838.88 480.586   8
   0  -4  10 7904.19 467.750   7
   0  -4  11 3451.36 339.960   3
   0  -4  11 3586.39 359.491   2
   0   4  11 3774.16 377.333   5
   0  -4  11 3602.20 280.666   5
   0   4  11 2877.84 355.996   7
   0  -4  11 3312.95 298.018   7
   0  -4 -11 3297.48 287.499   8
   0  -4  12 13752.9 772.866   3
   0  -4  12 16143.0 840.456   2
   0   4  12 13393.8 791.291   5
   0   4  12 13479.1 818.026   7
   0  -4  12 15041.7 724.548   7
   0  -4 -12 13284.4 669.105   8
   0  -4  13 1162.59 251.853   2
   0  -4  13 2037.66 284.981   3
   0   4  13 1173.70 253.652   5
   0  -4 -13 1774.23 218.490   8
   0   4  14 6435.95 553.511   5
   0  -4  14 6221.60 554.890   2
   0  -4  14 6343.66 525.524   3
   0  -4  15-55.3960 154.473   3
   0  -4  15-62.7740 159.795   2
   0  -4  16-57.8211 147.180   3
   0  -4  16 134.305 170.932   2
   0  -5   0 9.44234 47.4695   5
   0  -5   0 50.9701 57.1118   9
   0   5   0 12.8642 55.7666   9
   0   5   1 28290.4 957.325   5
   0  -5  -1 29081.5 954.188   5
   0  -5   1 28313.3 908.081   5
   0  -5   1 28007.5 967.642   9
   0   5   1 29717.1 962.443   9
   0   5  -1 29470.9 976.951   9
   0  -5  -1 28904.1 957.490   9
   0   5  -1 29214.6 961.342   1
   0   5   2 12240.3 497.434   5
   0  -5  -2 11551.1 485.115   5
   0   5   2 11825.1 463.852   9
   0  -5  -2 12326.7 463.191   9
   0   5  -2 12052.5 489.674   9
   0  -5   2 12225.2 491.209   9
   0  -5   2 12608.3 485.851   1
   0   5  -2 12007.4 492.232   1
   0   5   3 57565.2 1881.20   5
   0  -5  -3 57441.4 1867.60   5
   0  -5  -3 59439.4 1826.73   2
   0  -5   3 57299.4 1860.91   1
   0  -5   3 59399.2 1857.04   9
   0   5  -3 62517.3 1840.23  10
   0   5  -3 59993.6 1859.04   9
   0   5   3 58078.4 1807.10   9
   0   5   4 10473.8 494.920   5
   0  -5  -4 10131.0 476.757   5
   0  -5   4 10544.4 480.649   1
   0  -5  -4 10709.0 452.452   2
   0   5  -4 10555.4 452.196   9
   0   5  -4 10367.9 430.158  10
   0  -5   4 10686.2 453.881   9
   0   5   4 10617.9 404.434   9
   0   5  -4 10214.3 381.787   6
   0  -5  -5 24938.2 953.797   5
   0   5   5 26432.3 989.272   5
   0  -5   5 24896.3 960.650   1
   0  -5  -5 25332.4 936.763   3
   0  -5  -5 24523.4 925.423   2
   0   5  -5 27358.8 888.705  10
   0  -5   5 25932.9 908.046   9
   0   5   5 26488.1 835.380   9
   0  -5   5 25460.7 898.671   8
   0  -5   5 24744.6 821.100   7
   0  -5  -6 2298.31 215.535   5
   0   5   6 2789.93 253.908   5
   0  -5   6 2248.06 186.590   9
   0  -5   6 2084.56 154.357   7
   0  -5   6 2529.78 192.464   8
   0  -5   7 17964.9 640.823   5
   0   5   7 19742.6 831.974   5
   0  -5   7 19814.8 708.432   9
   0  -5   7 17154.9 668.351   7
   0  -5   7 17538.6 712.456   8
   0  -5   8 5133.68 364.766   2
   0  -5  -8 5786.67 389.567   3
   0   5   8 5601.08 409.106   5
   0  -5   8 5976.99 290.170   5
   0  -5  -8 5231.16 189.423   4
   0  -5   8 6001.84 344.392   8
   0  -5   8 5566.77 316.219   7
   0  -5  -9 34364.5 1273.11   3
   0  -5   9 30799.4 1241.69   2
   0  -5   9 30938.6 1074.06   5
   0   5   9 30756.5 1272.57   5
   0  -5   9 31858.8 1025.27   4
   0  -5   9 32388.4 1153.91   8
   0  -5   9 29557.6 1116.27   7
   0  -5  10 4759.26 392.992   2
   0  -5  10 5360.35 424.183   3
   0  -5  10 5270.91 309.009   5
   0   5  10 4855.68 424.244   5
   0  -5  10 5196.13 344.118   7
   0  -5 -10 4623.93 346.141   8
   0  -5  11 11083.9 674.388   2
   0  -5  11 11958.0 689.086   3
   0   5  11 12752.7 729.570   5
   0   5  11 12020.2 739.521   7
   0  -5 -11 10850.7 589.352   8
   0  -5  11 12206.1 603.734   7
   0  -5  12 2644.46 318.776   3
   0  -5  12 2274.77 300.846   2
   0   5  12 2198.07 320.362   5
   0  -5 -12 2154.70 250.931   8
   0   5  12 1841.02 320.304   7
   0  -5  13 349.936 166.116   3
   0  -5  13 319.143 176.723   2
   0   5  13 161.682 189.273   5
   0  -5 -13 297.078 133.105   8
   0  -5  14 748.497 214.936   2
   0  -5  14 1922.27 293.374   3
   0  -5  15 11947.8 871.625   1
   0  -5  15 13510.3 850.388   2
   0  -5  15 10577.7 746.924   3
   0  -5  16 3965.60 438.119   3
   0  -5  16 3051.16 460.075   1
   0  -5  16 2549.97 399.761   2
   0  -6   0 40499.2 1301.98   5
   0   6   0 41420.7 1348.02   9
   0  -6   0 41486.3 1347.65   9
   0  -6  -1 6947.68 335.026   5
   0   6   1 7897.20 356.168   5
   0  -6   1 7173.06 305.146   5
   0  -6  -1 7246.09 349.805   9
   0   6   1 7759.53 355.859   9
   0   6  -1 7916.58 370.280   9
   0  -6   1 6602.38 349.706   9
   0   6  -1 8162.36 362.905   1
   0   6   2 6360.42 333.166   5
   0  -6  -2 5966.22 319.255   5
   0   6   2 6590.55 314.893   9
   0  -6  -2 6096.94 304.433   9
   0  -6   2 6503.79 333.167   9
   0   6  -2 5794.11 324.375   9
   0   6  -2 6625.32 335.104   1
   0   6   3 100.287 75.8126   5
   0  -6  -3 129.492 78.8760   5
   0   6  -3 140.090 73.1472  10
   0   6  -3 71.3471 71.8786   9
   0   6   3 175.574 67.9874   9
   0  -6   3 124.199 80.8707   9
   0  -6  -3 89.0668 55.2731   2
   0   6  -3 206.491 98.3991   1
   0  -6   3 170.917 80.3024   1
   0   6  -4 9270.56 352.059   6
   0  -6  -4 8585.22 438.874   5
   0   6   4 8410.59 448.693   5
   0  -6   4 8211.79 423.520   1
   0  -6  -4 9277.08 407.335   2
   0   6   4 8876.13 375.656   9
   0   6  -4 9090.93 424.263   9
   0  -6   4 9295.32 429.081   9
   0  -6  -5 3375.03 267.228   5
   0   6   5 4167.04 309.473   5
   0  -6   5 3565.33 267.615   1
   0  -6  -5 2937.35 229.882   2
   0  -6   5 3436.99 241.084   9
   0   6   5 3228.49 195.173   9
   0   6  -5 3490.28 230.730  10
   0  -6   5 3712.99 238.938   8
   0   6  -5 3554.32 178.098   6
   0   6   6 33834.8 1297.53   5
   0  -6  -6 33807.6 1264.18   5
   0   6  -6 33429.2 1167.71  10
   0  -6   6 36719.4 1214.04   9
   0  -6   6 36744.8 1208.96   8
   0   6   6 33809.8 1106.76   9
   0  -6   6 35272.9 1099.53   7
   0   6   7 18488.5 852.534   5
   0  -6  -7 18577.4 812.413   3
   0  -6   7 19044.0 745.882   9
   0  -6   7 19620.9 760.239   8
   0  -6   7 19200.5 681.716   7
   0  -6  -8 11259.0 597.608   3
   0  -6   8 12086.9 596.771   2
   0  -6   8 11589.7 631.611   1
   0  -6   8 11068.3 441.326   5
   0   6   8 11801.0 645.063   5
   0  -6   8 11397.8 532.236   8
   0  -6   8 10397.4 470.301   7
   0  -6  -9 2315.10 265.378   3
   0  -6   9 2926.30 322.801   1
   0  -6   9 2756.23 286.447   2
   0  -6   9 2708.52 190.288   5
   0   6   9 3076.81 333.041   5
   0  -6   9 1788.31 206.680   8
   0  -6   9 2669.49 222.158   7
   0  -6 -10 40.2433 107.436   3
   0  -6  10 39.0658 108.930   2
   0  -6  10 230.596 161.815   1
   0   6  10-89.6709 139.774   5
   0  -6  10-67.0865 145.121   7
   0  -6  11 875.058 200.741   2
   0  -6  11 1170.24 218.768   3
   0  -6  11 562.521 194.636   1
   0   6  11 733.980 217.133   5
   0   6  11 1002.08 239.866   7
   0  -6 -11 912.906 175.816   8
   0  -6  12 16864.2 872.848   2
   0  -6  12 15335.6 841.276   3
   0   6  12 15371.4 880.248   5
   0  -6 -12 14745.1 739.167   8
   0  -6  13 1550.13 270.484   2
   0  -6  13 611.829 222.422   1
   0  -6  13 1447.37 258.363   3
   0   6  13 1019.50 271.498   5
   0  -6 -13 1051.06 197.834   8
   0  -6  14 7166.36 585.330   2
   0  -6  14 6789.00 617.161   1
   0  -6  14 6443.71 555.590   3
   0  -6  15 125.425 182.029   2
   0  -6  15 173.848 139.965   3
   0  -6  15-70.1858 211.404   1
   0  -6  16 303.014 154.430   3
   0  -6  16 200.669 161.688   2
   0  -6  17 496.502 193.998   3
   0  -7   0 26.3264 55.0559   5
   0   7   0-36.8553 72.6669   9
   0  -7   0 18.1965 70.2447   9
   0  -7   1 15624.5 564.916   5
   0  -7  -1 16232.8 614.177   5
   0  -7   1 15518.0 636.728   9
   0  -7  -1 14704.6 615.243   9
   0   7  -1 16007.6 644.015   9
   0   7   1 16406.7 632.097   9
   0   7  -1 15138.8 617.281   1
   0  -7   2 16857.1 569.320   5
   0   7   2 16478.3 665.275   5
   0  -7  -2 16168.2 649.548   5
   0   7   2 16000.5 637.280   9
   0  -7   2 15710.3 661.587   9
   0   7  -2 16589.2 672.785   9
   0  -7  -2 15623.4 631.742   9
   0   7  -2 17343.2 671.152   1
   0  -7  -3 68501.9 2218.47   5
   0   7   3 67999.9 2234.56   5
   0   7  -3 72995.5 2206.78  10
   0   7   3 68749.9 2170.60   9
   0  -7   3 70597.7 2223.80   9
   0   7  -3 69900.3 2226.05   9
   0  -7   3 67661.9 2195.97   1
   0   7  -3 69621.8 2242.63   1
   0  -7  -3 70716.9 2145.30   2
   0   7   4 7384.78 427.612   5
   0  -7  -4 7582.53 418.001   5
   0   7  -4 8032.05 339.751   6
   0  -7  -4 7252.89 368.047   2
   0  -7   4 7568.04 405.078   1
   0   7   4 7323.64 357.420   9
   0   7  -4 8408.56 419.479   9
   0  -7   4 7493.51 401.750   9
   0   7  -4 7688.13 385.077  10
   0  -7  -5 8055.62 459.524   5
   0   7   5 8976.98 501.868   5
   0  -7   5 8215.22 453.896   1
   0   7  -5 9203.93 431.063  10
   0  -7   5 9635.00 462.650   9
   0   7   5 8751.13 393.316   9
   0   7  -5 9234.80 370.140   6
   0   7   6 1969.54 235.250   5
   0  -7  -6 1834.40 222.749   5
   0   7  -6 1452.08 165.095  10
   0  -7   6 1996.56 198.755   9
   0   7   6 1740.98 147.711   9
   0  -7   6 2122.35 193.183   8
   0   7   7 11147.2 638.198   5
   0  -7  -7 12494.3 620.840   5
   0  -7  -7 12906.6 622.246   3
   0  -7   7 12278.0 555.177   8
   0  -7   7 12063.9 555.473   9
   0  -7   7 11572.3 447.864   7
   0  -7  -8 19923.8 881.045   3
   0  -7   8 19570.1 898.315   1
   0  -7   8 19780.5 667.743   5
   0   7   8 19978.6 932.706   5
   0  -7   8 19822.8 801.216   8
   0  -7   8 18526.6 695.592   7
   0  -7   9 18570.8 856.936   2
   0  -7  -9 19588.6 899.440   3
   0  -7   9 17642.5 891.832   1
   0   7   9 18883.5 934.246   5
   0  -7   9 18480.8 708.822   7
   0  -7   9 19411.9 799.250   8
   0  -7  10 2741.26 335.129   1
   0  -7 -10 2593.45 308.270   3
   0  -7  10 2796.37 304.811   2
   0   7  10 2383.72 324.973   5
   0  -7  10 2498.98 249.339   8
   0  -7  11 11552.1 723.227   1
   0  -7  11 11553.8 681.346   2
   0   7  11 11175.0 731.051   5
   0   7  11 10587.3 717.265   7
   0  -7  12 1366.87 263.933   3
   0  -7  12 2001.63 288.833   2
   0  -7  12 883.610 242.662   1
   0   7  12 1172.97 283.575   5
   0  -7 -12 1651.15 239.596   8
   0  -7  13 53.9072 150.313   3
   0  -7  13-53.6545 143.240   2
   0  -7  13-119.806 167.032   1
   0   7  13-119.064 258.053   5
   0  -7 -13 112.523 116.930   8
   0  -7  14 1138.42 257.510   3
   0  -7  14 1672.94 316.995   1
   0  -7  14 1043.23 249.345   2
   0  -7  15 11234.1 777.652   2
   0  -7  15 10413.3 741.190   3
   0  -7  15 9886.74 783.595   1
   0  -7  16 3261.12 426.428   2
   0  -7  16 2600.84 375.426   3
   0  -7  17 2798.52 391.349   3
   0  -8   0 2670.81 196.693   5
   0   8   0 2939.54 235.367   9
   0  -8   0 3022.31 235.982   9
   0  -8  -1 13278.7 558.995   5
   0  -8   1 13235.0 516.993   5
   0  -8  -1 14240.7 591.306   9
   0  -8   1 14526.2 610.224   9
   0   8   1 12801.4 578.683   9
   0   8  -1 13574.9 599.460   9
   0   8  -1 13418.9 577.897   1
   0   8   2 3020.31 240.990   5
   0  -8  -2 3284.38 239.387   5
   0  -8   2 2873.03 173.546   5
   0  -8   2 3172.49 250.767   9
   0   8   2 3268.69 237.314   9
   0   8  -2 2830.51 242.858   9
   0   8  -2 2311.88 216.270   1
   0   8   3 569.823 126.040   5
   0  -8   3 752.082 82.8632   5
   0  -8  -3 650.203 131.578   5
   0   8  -3 638.546 124.886   9
   0  -8   3 773.888 141.330   9
   0   8   3 762.414 122.353   9
   0   8  -3 537.589 109.821  10
   0  -8  -3 718.495 97.3343   2
   0   8  -3 637.624 136.715   1
   0  -8  -4 4643.49 322.591   5
   0   8   4 4641.44 340.022   5
   0   8  -4 4741.09 303.426  10
   0   8  -4 4907.88 325.690   9
   0  -8   4 4499.42 316.627   9
   0   8   4 4498.44 280.212   9
   0  -8   4 3956.51 290.329   1
   0  -8  -4 4640.08 274.583   2
   0  -8  -5 11045.9 550.671   5
   0   8   5 10559.6 571.968   5
   0   8  -5 10271.4 423.381   6
   0  -8   5 10876.1 528.282   9
   0   8  -5 10369.0 493.951  10
   0   8   5 9667.74 452.433   9
   0  -8  -6 36790.6 1338.91   5
   0   8   6 34609.7 1364.81   5
   0  -8  -6 34335.6 1278.06   2
   0   8   6 35934.1 1193.01   9
   0  -8   6 33482.2 1271.46   9
   0   8  -6 35890.3 1251.65  10
   0  -8   6 37179.1 1268.91   8
   0   8  -6 35637.6 1129.03   6
   0   8   7 18039.1 859.936   5
   0  -8  -7 17168.2 802.557   5
   0  -8  -7 18264.8 808.083   3
   0  -8   7 16209.6 793.193   1
   0  -8  -7 17035.1 772.442   2
   0  -8   7 17195.5 746.210   9
   0   8  -7 17539.2 717.458  10
   0  -8   7 18057.6 740.308   8
   0  -8  -8 10352.8 589.807   3
   0  -8   8 9684.11 579.022   1
   0   8   8 9859.08 623.327   5
   0  -8   8 10394.3 521.657   8
   0  -8   9 2217.16 282.551   1
   0  -8   9 1969.46 243.871   2
   0  -8  -9 2339.14 279.642   3
   0   8   9 1441.64 263.124   5
   0  -8   9 2220.42 229.241   8
   0  -8  10 318.579 155.592   1
   0  -8 -10 396.629 154.795   3
   0  -8  10 357.749 150.250   2
   0   8  10 151.766 172.915   5
   0  -8  10 176.937 95.2249   8
   0  -8  11 3363.16 352.845   2
   0  -8 -11 3383.27 362.148   3
   0  -8  11 3701.33 397.704   1
   0   8  11 2791.55 388.262   5
   0   8  11 3437.47 414.311   7
   0  -8  12 4850.66 473.807   1
   0  -8  12 5580.97 473.189   2
   0  -8  12 5603.98 494.322   3
   0   8  12 4057.17 480.682   5
   0  -8 -12 5017.42 411.496   8
   0  -8  13 7893.28 591.394   2
   0  -8  13 6179.14 560.151   1
   0  -8  13 6639.81 564.647   3
   0  -8 -13 6701.74 496.446   8
   0  -8  14 888.855 245.301   3
   0  -8  14 1159.43 248.975   2
   0  -8  14 1382.04 287.823   1
   0  -8  15-61.8244 172.392   3
   0  -8  15 61.9298 149.551   2
   0  -8  15 199.117 185.073   1
   0  -8  16-132.039 198.858   2
   0  -8  16-63.7257 153.913   3
   0  -9   0-33.6016 57.3836   5
   0  -9   0-71.4639 81.3565   9
   0   9   0 24.2011 87.1239   9
   0  -9   1 9677.73 414.182   5
   0  -9  -1 10012.5 458.192   5
   0   9  -1 8846.02 464.026   1
   0   9  -1 9995.88 500.682   9
   0  -9  -1 9330.99 473.359   9
   0   9   1 9095.44 473.205   9
   0  -9   1 10110.8 500.425   9
   0   9  -1 9047.64 352.423   7
   0  -9  -2 8488.09 428.263   5
   0  -9   2 7793.23 344.148   5
   0   9  -2 7913.27 434.748   1
   0   9   2 8299.74 432.828   9
   0  -9   2 7983.75 446.717   9
   0   9  -2 8158.59 451.138   9
   0   9  -2 7791.26 263.484   7
   0  -9   3 34646.5 1099.79   5
   0   9   3 34969.9 1272.77   5
   0  -9  -3 35100.2 1248.02   5
   0   9  -3 32761.4 1233.04  10
   0   9  -3 34186.5 1264.25   9
   0  -9   3 34997.8 1267.35   9
   0   9   3 34002.5 1217.66   9
   0  -9  -3 35218.3 1152.28   2
   0   9  -3 33233.0 1255.22   1
   0   9   4 32051.0 1258.07   5
   0  -9   4 33237.3 1044.79   5
   0  -9  -4 32187.7 1229.36   5
   0   9   4 32883.2 1172.71   9
   0  -9   4 32974.7 1232.47   9
   0   9  -4 32198.2 1225.76   9
   0  -9  -4 32498.2 1144.42   2
   0   9   5 9634.31 562.980   5
   0   9  -5 9500.08 426.292   6
   0  -9  -5 10765.9 551.548   5
   0   9  -5 10130.8 505.525  10
   0   9   5 9518.15 464.178   9
   0  -9   5 10402.0 535.768   9
   0   9   6-37.6601 121.256   5
   0  -9  -6 64.6801 107.332   5
   0  -9  -6 26.2799 101.450   2
   0  -9   6-30.1886 103.096   1
   0   9  -6-49.3385 88.8050  10
   0  -9   6 56.3886 98.9244   9
   0   9   6 37.5899 77.1430   9
   0   9  -6 56.4617 74.5070   6
   0   9   7 3149.96 336.077   5
   0  -9   7 3218.12 144.682   5
   0  -9  -7 3287.16 319.090   5
   0   9  -7 3741.34 281.037  10
   0  -9   7 3486.80 277.574   8
   0  -9   7 2532.26 280.163   1
   0  -9  -7 3324.47 293.384   2
   0  -9  -7 2712.10 291.008   3
   0   9   8 13665.1 776.580   5
   0  -9  -8 14194.8 734.245   3
   0  -9   8 13911.3 727.208   1
   0  -9   8 14149.5 659.097   8
   0  -9   9 11552.5 687.173   1
   0  -9  -9 12300.0 712.370   3
   0  -9   9 12522.1 664.388   2
   0   9   9 14127.4 788.354   5
   0  -9   9 12971.5 630.305   8
   0  -9  10 7807.45 570.569   1
   0  -9 -10 9668.83 624.871   3
   0  -9  10 7844.29 538.005   2
   0   9  10 8351.30 634.016   5
   0  -9  10 10023.4 538.280   8
   0  -9  11 4880.39 458.962   1
   0  -9 -11 5391.10 470.359   3
   0  -9  11 5290.33 442.881   2
   0   9  11 3988.89 455.866   5
   0  -9  12 2375.24 333.391   1
   0  -9  12 2695.55 339.970   2
   0  -9  13 177.241 157.839   3
   0  -9  13 322.024 161.756   2
   0  -9  13 116.094 181.061   1
   0  -9 -13 210.488 131.376   8
   0  -9  14 3005.21 390.187   2
   0  -9  14 3400.84 427.949   1
   0  -9  14 2654.33 371.624   3
   0  -9  15 3128.68 408.248   3
   0  -9  15 2204.84 359.838   2
   0  -9  16 3986.15 468.442   2
   0  -9  16 3678.13 458.677   3
   0 -10   0 13989.1 589.629   5
   0  10   0 14470.3 666.062   9
   0 -10   0 14250.7 655.363   9
   0 -10  -1 36832.2 1288.93   5
   0 -10   1 36523.7 1236.76   5
   0 -10   1 38741.7 1364.61   9
   0  10   1 35980.5 1334.56   9
   0 -10  -1 38021.9 1341.47   9
   0  10  -1 37670.7 1362.92   9
   0  10  -1 37146.1 1166.01   7
   0 -10  -2 23403.1 913.106   5
   0 -10   2 23285.5 815.125   5
   0 -10   2 23827.7 955.042   9
   0  10   2 23786.0 931.373   9
   0  10  -2 22355.6 948.900   9
   0 -10  -3 78.9887 84.8895   5
   0 -10   3 232.417 66.9473   5
   0  10  -3 178.463 119.791   9
   0 -10   3 29.3169 88.4068   9
   0  10   3 173.543 97.8627   9
   0  10  -3 446.809 145.742  10
   0 -10  -3 127.877 70.6114   2
   0 -10  -4 666.339 146.076   5
   0  10   4 1028.62 190.633   5
   0 -10   4 883.167 94.0913   5
   0 -10   4 1232.03 192.214   9
   0  10  -4 831.471 159.869  10
   0  10  -4 1371.49 200.983   9
   0  10   4 789.181 146.368   9
   0 -10  -5 8997.14 528.887   5
   0  10  -5 9654.44 440.867   6
   0 -10   5 9580.97 346.821   5
   0  10   5 9320.38 561.480   5
   0 -10   5 8774.18 502.010   1
   0 -10   5 9202.55 524.618   9
   0  10   5 10078.7 483.906   9
   0  10  -5 8238.25 484.764  10
   0 -10   6 21917.6 698.747   5
   0  10   6 22069.1 1016.85   5
   0 -10  -6 22003.3 970.482   5
   0 -10  -6 21025.9 896.235   2
   0 -10   6 23540.0 962.588   1
   0  10   6 22833.0 868.023   9
   0  10  -6 23765.4 929.704  10
   0 -10   6 23031.8 954.810   9
   0  10  -6 23442.3 818.209   6
   0 -10  -7 28621.3 1159.98   5
   0  10   7 26670.7 1202.12   5
   0 -10   7 26696.6 1062.86   8
   0  10  -7 27904.6 1071.42  10
   0 -10  -7 28597.9 1104.98   2
   0 -10   7 25896.2 1111.20   1
   0  10   8 7233.26 543.295   5
   0 -10  -8 6946.57 487.968   3
   0 -10   8 6241.59 463.287   1
   0 -10   8 6954.32 429.928   8
   0  10  -8 6221.99 403.225  10
   0 -10   9 547.185 156.541   1
   0 -10   9 895.637 176.544   2
   0 -10  -9 669.295 180.688   3
   0  10   9 941.238 235.202   5
   0 -10   9 616.482 160.122   8
   0 -10  10 551.656 181.590   1
   0 -10 -10 245.526 148.273   3
   0 -10  10 281.874 137.923   2
   0  10  10 621.869 227.775   5
   0 -10  10 486.379 143.348   8
   0  10  10 159.812 210.332   7
   0 -10  11 4869.20 425.764   2
   0 -10 -11 3827.77 407.913   3
   0 -10  11 4199.96 422.383   1
   0  10  11 3214.47 427.094   5
   0 -10 -12 4165.33 443.879   3
   0 -10  12 4315.67 426.506   2
   0 -10  12 4477.14 457.545   1
   0 -10  13 11651.0 782.678   1
   0 -10  13 13209.2 853.153   3
   0 -10  13 12511.9 777.959   2
   0 -10 -13 12434.1 725.199   8
   0 -10  14 976.377 261.618   1
   0 -10  14 644.108 244.998   3
   0 -10  15 1577.13 299.833   2
   0 -10  15 1327.27 275.469   3
   0 -10  16 676.622 231.913   3
   0 -10  16 708.658 232.750   2
   0 -11   0 20.4027 71.6102   5
   0 -11   0 59.1702 98.2059   9
   0  11   0 30.2857 106.278   9
   0  11   0-200.657 83.2146   7
   0 -11   1 949.275 129.669   5
   0 -11  -1 1082.56 158.136   5
   0 -11   1 763.083 161.105   9
   0  11  -1 436.121 141.750   9
   0  11   1 854.227 159.177   9
   0  11  -1 962.600 100.568   7
   0 -11  -2 15445.7 679.974   5
   0 -11   2 15401.5 586.875   5
   0  11   2 13942.7 683.144   9
   0 -11   2 14998.2 718.033   9
   0  11  -2 14166.0 713.120   9
   0 -11  -3 9758.68 530.759   5
   0 -11   3 10358.9 419.132   5
   0  11  -3 10269.5 570.086   9
   0  11  -3 9484.18 546.862  10
   0  11   3 10111.9 531.627   9
   0 -11   3 9281.77 546.787   9
   0 -11  -3 10386.3 453.525   2
   0 -11  -4 22999.6 978.459   5
   0 -11   4 23826.7 794.795   5
   0  11   4 22951.1 945.238   9
   0 -11   4 24655.3 1023.26   9
   0  11  -4 24756.0 1020.58   9
   0  11  -4 25094.8 1001.76  10
   0  11  -4 22879.2 1039.03   1
   0  11  -5 14147.3 595.951   6
   0 -11   5 13851.3 479.262   5
   0  11   5 15548.9 764.996   5
   0 -11  -5 12863.9 680.154   5
   0 -11   5 12979.4 682.076   9
   0  11   5 13298.6 630.307   9
   0  11  -5 14331.0 682.435  10
   0 -11   6 2309.36 116.873   5
   0  11   6 2636.98 313.221   5
   0 -11  -6 2518.61 288.847   5
   0 -11  -6 2706.84 248.776   2
   0 -11   6 2914.77 292.577   1
   0  11  -6 2283.39 251.955  10
   0  11  -6 2653.40 206.549   6
   0  11   7 94.4175 131.636   5
   0 -11   7-108.798 136.922   1
   0 -11  -7-64.0562 131.455   2
   0  11  -7 91.9973 120.926  10
   0 -11   7 89.8441 107.806   8
   0  11  -7 67.4967 70.4206   6
   0  11   8 15823.8 879.656   5
   0 -11   8 14366.3 773.690   1
   0 -11  -8 15552.4 812.573   3
   0  11  -8 15224.5 720.825  10
   0 -11   8 16650.8 745.755   8
   0 -11   9 2179.92 295.007   1
   0 -11   9 2455.51 276.258   2
   0 -11  -9 2585.50 313.716   3
   0  11   9 2878.11 374.593   5
   0 -11   9 2835.43 284.698   8
   0 -11  10 8158.89 546.872   2
   0 -11  10 9084.24 602.673   1
   0 -11 -10 7720.34 586.214   3
   0  11  10 8442.91 657.764   5
   0 -11  10 8486.39 520.541   8
   0 -11  11 4112.56 397.256   2
   0 -11 -11 4440.68 448.394   3
   0 -11  11 4555.21 440.433   1
   0 -11 -12 463.099 180.907   3
   0 -11  12 375.475 188.625   1
   0 -11  12 489.321 185.175   2
   0 -11  13 114.019 152.198   1
   0 -11  13-53.1656 176.449   2
   0 -11  14 1365.55 270.640   2
   0 -11  14 1820.38 341.750   3
   0 -11  15 2549.28 402.746   3
   0 -11  15 2570.97 367.489   2
   0 -12   0 18755.7 754.551   5
   0  12   0 17647.6 831.865   1
   0  12   0 17296.0 829.477   9
   0  12   0 19256.8 698.795   7
   0 -12  -1 27739.5 1057.29   5
   0 -12   1 28096.5 1007.16   5
   0  12  -1 28194.6 1126.81   1
   0  12  -1 28044.1 1144.94   9
   0  12   1 30283.1 1150.29   9
   0 -12   1 28790.2 1142.03   9
   0  12  -1 26984.7 921.076   7
   0 -12   2 10459.8 462.747   5
   0 -12  -2 10103.1 538.453   5
   0 -12   2 10095.6 582.085   9
   0  12  -2 10678.0 599.296   9
   0  12   2 10755.0 576.924   9
   0  12  -2 11008.6 592.968   1
   0 -12  -3 60.4569 106.159   5
   0 -12   3 213.812 73.6095   5
   0 -12   3 70.5921 117.231   9
   0  12  -3 103.769 111.463  10
   0  12   3 30.8438 102.468   9
   0  12  -3 397.172 148.265   9
   0 -12  -3 229.626 79.2946   2
   0  12  -3 217.988 120.664   1
   0 -12  -4 1649.65 224.834   5
   0 -12   4 1455.80 126.227   5
   0  12   4 1553.72 208.647   9
   0 -12   4 1730.83 234.437   9
   0  12  -4 1547.19 218.726  10
   0  12  -4 1351.21 239.344   1
   0 -12  -5 13636.7 695.406   5
   0 -12   5 13014.4 459.633   5
   0  12  -5 13355.8 587.069   6
   0  12  -5 11307.6 642.553  10
   0  12   5 12502.5 624.105   9
   0 -12  -5 13347.4 604.864   2
   0  12  -6 5223.97 315.465   6
   0 -12  -6 5686.95 375.448   2
   0  12   7 20495.0 1069.18   5
   0 -12   7 23891.8 1025.25   1
   0 -12  -7 23094.5 971.172   2
   0  12  -7 22023.4 968.863  10
   0 -12   7 22031.6 952.766   8
   0  12  -7 23431.1 839.837   6
   0  12   8 4745.24 467.482   5
   0 -12   8 4406.11 398.790   1
   0 -12  -8 5108.17 442.038   3
   0 -12   8 4460.38 362.962   8
   0  12  -8 5457.50 397.535  10
   0 -12  -9 348.445 155.283   3
   0 -12   9 72.6100 120.620   2
   0 -12   9 263.413 154.138   1
   0  12   9 158.178 180.148   7
   0 -12   9 205.696 123.537   8
   0 -12  10-47.0994 160.851   1
   0 -12 -10-108.225 162.980   3
   0 -12  10 40.4813 112.883   2
   0 -12  11 2319.74 298.106   2
   0 -12  11 2115.99 317.483   1
   0 -12 -11 1990.84 318.606   3
   0 -12 -12 3572.57 436.203   3
   0 -12  12 3539.90 426.278   1
   0 -12  12 4425.58 421.430   2
   0 -12  13 8665.29 662.414   1
   0 -12 -13 9327.66 712.129   3
   0 -12  13 9631.60 669.000   2
   0 -12  14 392.580 197.389   2
   0 -12  14 779.264 242.430   3
   0 -12  15 1760.00 325.123   2
   0 -12  15 642.674 245.692   3
   0 -13   0-23.9087 83.8962   5
   0  13   0-73.4063 138.578   9
   0 -13  -1 479.534 136.347   5
   0 -13   1 592.825 115.179   5
   0  13  -1 392.701 149.974   1
   0  13  -1 789.835 182.187   9
   0  13   1 537.230 158.524   9
   0  13  -1 447.156 92.3257   7
   0  13   1 393.690 110.264   7
   0 -13   2 19109.8 718.223   5
   0 -13  -2 17907.4 802.642   5
   0  13  -2 18774.7 872.235   1
   0  13  -2 18658.7 878.144  10
   0  13  -2 17457.1 861.253   9
   0  13   2 17902.0 842.575   9
   0  13   2 17626.6 764.622   7
   0 -13  -3 10509.1 570.366   5
   0 -13   3 10107.8 436.957   5
   0  13  -3 9410.27 577.614  10
   0  13   3 9673.51 563.769   9
   0  13  -3 9438.40 589.296   9
   0  13  -3 9920.57 607.005   1
   0 -13  -4 27894.1 1150.28   5
   0 -13   4 29409.1 945.775   5
   0  13  -4 26688.5 1164.13  10
   0  13   4 26385.1 1115.46   9
   0  13  -4 28247.9 1224.49   1
   0 -13   5 8.85037 47.2562   5
   0  13  -5 75.7117 125.637  10
   0  13   5-31.6569 95.3444   9
   0 -13  -5 25.6335 85.0739   2
   0  13  -6 45.2714 83.4957   6
   0  13  -6 37.5307 113.034  10
   0 -13  -6-29.5041 97.9190   2
   0 -13  -7 1469.57 253.940   5
   0 -13  -7 2013.01 243.210   2
   0 -13   7 1903.14 236.055   8
   0  13  -7 2340.63 276.280  10
   0 -13  -8 10048.7 647.680   3
   0  13  -8 8468.10 549.496  10
   0  13   8 10599.8 683.562   7
   0 -13  -9-52.6372 133.984   3
   0 -13   9 45.2311 150.114   1
   0 -13   9 36.3759 117.121   2
   0  13  -9-35.9290 126.062  10
   0 -13  10 8706.08 607.644   1
   0 -13  10 7832.51 537.080   2
   0 -13 -10 7724.42 610.515   3
   0 -13  11 620.545 182.550   2
   0 -13 -11 551.841 221.238   3
   0 -13  11 408.935 193.580   1
   0 -13  12 2157.97 338.909   1
   0 -13  12 2551.24 330.265   2
   0 -13 -13 65.1914 165.957   3
   0 -13  13 103.789 191.436   2
   0 -13  14 1862.98 355.343   3
   0 -13  14 2529.01 354.063   2
   0 -13  15 371.078 215.651   3
   0 -14   0 8213.42 446.465   5
   0  14   0 6908.54 499.266   1
   0  14   0 8081.67 526.858   9
   0  14   0 7200.34 376.243   7
   0 -14  -1 50954.8 1758.63   5
   0 -14   1 51015.1 1699.52   5
   0  14  -1 51156.7 1866.64   1
   0  14  -1 51221.2 1885.95   9
   0  14   1 49700.4 1851.56   9
   0  14   1 50383.6 1691.15   7
   0  14  -1 50753.0 1596.15   7
   0 -14  -2 2057.13 243.659   5
   0 -14   2 2281.01 201.409   5
   0  14  -2 1912.57 264.327   1
   0  14   2 1791.96 254.105   9
   0  14  -2 2029.52 276.266  10
   0  14  -2 1837.25 275.042   9
   0  14   2 2067.44 229.358   7
   0 -14  -3 170.087 112.968   5
   0 -14   3 150.692 75.1444   5
   0  14  -3 216.083 134.786   1
   0  14  -3 41.6622 138.327  10
   0  14   3 148.422 146.374   9
   0  14   3 121.680 150.995   7
   0 -14   4 5713.78 278.973   5
   0 -14  -4 4797.55 397.531   5
   0 -14  -4 4984.10 328.691   2
   0  14  -4 5029.91 456.063   1
   0  14   4 5136.99 399.076   9
   0  14  -4 4666.51 411.686  10
   0  14   4 5491.64 411.451   7
   0 -14  -5 11826.6 578.652   2
   0  14  -5 11847.0 681.142  10
   0  14   5 11989.3 680.222   7
   0  14  -6 7124.84 411.554   6
   0 -14  -6 6233.45 500.946   5
   0 -14  -6 6632.56 428.308   2
   0  14  -6 7020.28 501.291  10
   0  14   6 6626.90 509.599   7
   0 -14  -7 24358.0 1048.74   2
   0  14  -7 27630.0 1143.36  10
   0  14   7 24361.6 1168.47   7
   0  14  -8 438.606 157.511  10
   0  14   8 207.818 162.236   7
   0  14  -9 937.231 210.478  10
   0 -14   9 870.844 182.324   2
   0 -14  -9 1447.71 274.138   3
   0 -14  10 120.419 116.527   2
   0 -14 -10 59.7030 144.197   3
   0 -14  11 7181.90 530.499   2
   0 -14 -11 6680.01 597.685   3
   0 -14  11 6864.02 565.199   1
   0 -14  12 1186.46 241.368   2
   0 -14 -12 1469.40 324.653   3
   0 -14 -13 17266.3 1042.29   3
   0 -15   0-27.0847 95.0303   5
   0  15   0 43.3122 151.967   1
   0  15   0 43.2449 139.237   9
   0 -15  -1 1200.69 185.289   5
   0 -15   1 772.519 133.572   5
   0  15  -1 1035.82 218.038   1
   0  15   1 634.889 178.357   9
   0  15  -1 618.819 186.146   9
   0  15   1 731.526 147.658   7
   0  15  -1 648.146 109.767   7
   0 -15   2 19884.3 783.229   5
   0 -15  -2 19858.0 882.979   5
   0  15  -2 18685.3 951.053   1
   0  15   2 19762.7 946.266   9
   0  15  -2 19767.4 977.820  10
   0  15   2 20706.0 853.226   7
   0 -15  -3 2618.49 296.136   5
   0 -15   3 2405.99 199.867   5
   0  15  -3 2393.74 315.235   1
   0  15  -3 3039.00 348.049  10
   0  15   3 2451.32 292.802   9
   0  15   3 2507.51 267.858   7
   0  15  -4 23861.0 1152.35   1
   0 -15  -4 23090.2 915.673   2
   0  15  -4 25373.8 1116.30  10
   0  15   4 23281.6 1029.51   7
   0 -15  -5 54.6137 82.2675   2
   0  15  -5 180.308 149.616  10
   0  15   5 40.4380 134.222   7
   0  15  -6 4712.77 344.986   6
   0 -15  -6 4227.14 414.820   5
   0 -15  -6 4772.99 358.540   2
   0  15  -6 4600.54 422.752  10
   0  15   6 4478.76 423.797   7
   0 -15  -7 837.360 178.335   2
   0  15  -7 396.729 167.190  10
   0  15   7 442.826 198.667   7
   0  15  -8 10258.9 634.468  10
   0 -15  -9 1997.32 312.972   3
   0  15  -9 2446.72 308.431  10
   0 -15 -10 22020.7 1179.80   3
   0 -15 -11 737.984 248.365   3
   0 -15 -12 1890.31 347.009   3
   0 -15 -13 70.4620 160.433   3
   0  16   0 2127.50 303.984   1
   0 -16   0 1916.60 225.215   5
   0  16   0 2552.53 210.704   7
   0 -16  -1 19771.8 847.579   5
   0 -16   1 17627.5 774.801   5
   0  16  -1 18867.5 954.426   1
   0  16   1 18645.7 963.819   1
   0  16  -1 18644.3 967.919  10
   0  16   1 18414.2 773.052   7
   0 -16   2-44.6000 80.2772   5
   0 -16  -2 138.607 118.339   5
   0  16  -2 48.5710 140.965   1
   0  16  -2 49.5749 149.310  10
   0  16   2 56.8474 114.398   7
   0 -16   3 433.093 106.207   5
   0  16  -3 203.602 158.754   1
   0 -16  -3 172.091 91.7483   2
   0  16  -3 345.082 190.365  10
   0 -16  -4 147.712 90.9232   2
   0  16  -4 443.143 204.376   1
   0  16  -4 49.1110 147.981  10
   0  16   4 149.849 144.687   7
   0 -16  -5 11924.6 710.855   5
   0 -16  -5 11061.1 574.775   2
   0  16  -5 12598.5 741.465  10
   0  16   5 11364.3 685.203   7
   0 -16  -6-94.6806 98.4055   2
   0  16  -6 48.3340 140.288  10
   0  16   6-46.4034 190.465   7
   0 -16  -7 7597.21 489.070   2
   0  16  -7 7100.34 546.587  10
   0  16   7 7335.16 584.627   7
   0  16  -8 514.430 177.174  10
   0  16  -9 409.616 175.787  10
   0 -16  -9 61.8949 141.032   3
   0 -16 -10 329.490 191.482   3
   0 -16 -11 6036.71 598.743   3
   0 -16 -12 439.231 243.278   3
   0 -16 -13 8096.73 715.459   3
   0 -17   0-120.229 110.908   5
   0  17   0 51.3248 143.141   1
   0 -17  -1 1228.51 200.107   5
   0 -17   1 1287.26 179.516   5
   0  17   1 1251.54 264.927   1
   0  17  -1 1852.66 289.547   1
   0  17  -1 1353.39 271.342  10
   0 -17   2 15462.4 655.937   5
   0  17  -2 15243.3 868.286   1
   0  17  -2 14080.9 839.205  10
   0  17   2 14010.0 694.292   7
   0  17  -3 825.951 228.531   1
   0  17  -3 1595.27 279.460  10
   0  17   3 1261.62 204.522   7
   0 -17  -4 15328.0 843.940   5
   0  17  -4 16403.7 958.480   1
   0  17  -4 17505.3 929.701  10
   0  17   4 15970.6 813.994   7
   0 -17  -5 48.7465 141.531   5
   0  17  -5-367.098 198.037  10
   0  17   5-86.5452 147.833   7
   0  17  -6 104.166 162.371  10
   0  17   6-191.462 290.886   7
   0  17  -7 153.751 154.417  10
   0  17  -8 4369.22 440.073  10
   0  17  -9 633.712 193.022  10
   0 -17  -9 586.468 216.972   3
   0 -17 -10 8330.17 698.116   3
   0 -17 -11-146.611 195.745   3
   0 -17 -12 306.420 204.696   3
   0 -18   0 31.4228 97.9632   5
   0  18   0-58.6147 176.536  10
   0  18   0 111.150 167.381   1
   0 -18   1 13650.9 642.437   5
   0  18  -1 12296.9 806.901   1
   0  18   1 11953.5 804.802   1
   0  18  -1 14459.6 854.709  10
   0  18   2-115.374 179.841   1
   0  18  -2 114.101 165.576   1
   0  18  -2-57.3720 172.795  10
   0 -18  -3 1424.33 242.399   5
   0  18  -3 1069.41 259.121   1
   0  18  -3 1201.03 269.956  10
   0  18   3 599.505 196.702   7
   0 -18  -4 470.895 182.761   5
   0  18  -4 636.812 224.232   1
   0  18  -4 852.006 233.896  10
   0  18   4 759.767 188.634   7
   0  18  -5 13891.6 845.103  10
   0  18   5 14027.9 794.775   7
   0  18  -6 55.7622 167.944  10
   0  18   6-49.1520 153.231   7
   0 -18  -9 1850.63 330.644   3
   0 -18 -10 217.914 184.999   3
   0  18  11 4989.28 513.433  10
   0 -18 -11 4046.68 515.692   3
   0 -18 -12 79.9520 193.082   3
   0  19   0-60.0488 174.284   1
   0  19  -1 60.3983 161.308   1
   0  19   1 364.377 207.444   1
   0  19   2 10817.5 784.414   1
   0  19  -2 9774.77 745.571   1
   0  19  -3 702.770 252.891   1
   0 -19  -3 814.449 203.972   5
   0  19  -4 15380.4 975.605   1
   0  19   5 45.7744 164.783   7
   0 -19  -9-71.9100 173.648   3
   0  19   9 68.8527 191.987  10
   0 -19 -10 16466.4 1060.12   3
   0  19  10 15702.9 992.612  10
   0 -19 -11 79.3462 191.612   3
   0  19  11-132.378 206.350  10
   0  20   0 129.274 194.708   1
   0  20  -1 21882.1 1179.31   1
   0  20   1 20687.5 1163.14   1
   0  20  -2 593.970 265.840   1
   0  20   2 330.590 206.413   1
   0  20   2 285.021 236.737  10
   0  20  -3 342.427 220.805   1
   0  20   3 540.851 261.236   1
   0  20   3 360.316 239.443  10
   0  20  -4 870.774 287.224   1
   0  20  -5 8942.69 715.815  10
   0  20  -6 3175.30 422.291  10
   0  20   7 12228.2 897.106  10
   0  20  -7 12879.5 863.428  10
   0  20   8 296.072 245.705  10
   0  20  -8 127.229 162.005  10
   0 -20  -9 2029.79 390.559   3
   0  20   9 1469.31 348.279  10
   0 -20 -10 79.0411 179.978   3
   0  20  10 144.251 209.347  10
   0  20  11 1680.77 341.610  10
   0  21   0 69.3006 167.360   1
   0  21   0 74.9389 233.630  10
   0  21   1-69.4411 237.146   1
   0  21  -1-209.206 286.222   1
   0  21   1 75.6340 210.898  10
   0  21  -1 74.3011 189.130  10
   0  21  -2 16166.2 1024.14   1
   0  21   2 16840.3 1028.87   1
   0  21  -2 14683.2 1003.41  10
   0  21   2 16019.3 1039.99  10
   0  21  -3 73.1932 212.434   1
   0  21   3 143.364 191.378   1
   0  21   3 232.829 257.582  10
   0  21  -3-73.1336 235.480  10
   0  21   4 12503.9 917.475   1
   0  21  -4 14789.7 990.436   1
   0  21   4 14799.2 1000.22  10
   0  21  -4 13979.1 941.091  10
   0  21   5 78.8217 237.415  10
   0  21  -5 143.570 208.360  10
   0  21  -6 567.056 221.201  10
   0  21   6 79.1500 246.953  10
   0  21   7 316.715 238.512  10
   0  21  -7 69.6752 177.409  10
   0  21  -8 6444.80 610.474  10
   0  21   8 6854.80 679.768  10
   0 -21  -9 468.489 226.832   3
   0  21   9 233.106 225.731  10
   0  21  10 6163.73 625.382  10
   0  21  11-73.9301 214.573  10
   0  22   0-148.083 259.807   1
   0  22   0-80.7555 215.617  10
   0  22   1 5478.01 600.825   1
   0  22  -1 4901.40 575.317   1
   0  22  -1 6572.86 657.003  10
   0  22   1 4885.26 598.929  10
   0  22   2 149.321 232.770   1
   0  22  -2 75.3690 227.012   1
   0  22   2 410.703 288.214  10
   0  22  -2-79.1718 220.777  10
   0  22   3 75.8520 236.471   1
   0  22  -3-77.8074 207.722   1
   0  22   3 165.828 258.486  10
   0  22  -3 78.4763 227.759  10
   0  22  -4 81.4049 217.372   1
   0  22   4 542.180 285.740   1
   0  22   4 83.5577 242.547  10
   0  22  -4 155.132 207.126  10
   0  22  -5 6527.32 643.898  10
   0  22   5 5380.25 624.854  10
   0  22  -6 2570.83 413.065  10
   0  22   6 1852.21 394.314  10
   0  22  -7 9126.82 750.108  10
   0  22   7 6543.45 704.144  10
   0  22   8 1081.50 314.633  10
   0  22  -8 431.354 224.885  10
   0  22   9 819.275 280.761  10
   0  22  10 401.120 266.495  10
   0  22  11 3484.02 492.860  10
   0  23   0-314.300 296.713   1
   0  23   0-86.7206 220.815  10
   0  23   1 1882.84 407.041   1
   0  23  -1 1258.80 344.222   1
   0  23  -1 1370.80 367.898  10
   0  23   1 2357.25 435.721  10
   0  23   2 4410.14 554.047   1
   0  23  -2 5517.25 614.755   1
   0  23   2 4932.90 602.935  10
   0  23  -2 6096.17 656.055  10
   0  23  -3 2796.75 461.176   1
   0  23   3 2715.42 443.556   1
   0  23   3 3359.60 514.704  10
   0  23  -3 2673.77 453.505  10
   0  23   4 4391.35 563.202   1
   0  23   4 4181.82 579.030  10
   0  23  -4 5290.51 594.768  10
   0  23   5 1080.83 314.612   1
   0  23  -5 734.750 315.866  10
   0  23   5 446.035 296.822  10
   0  23  -6 641.127 302.889  10
   0  23   6 356.385 278.105  10
   0  23   7 1949.70 401.084  10
   0  23  -7 1962.25 372.601  10
   0  23   8 1842.43 416.678  10
   0  23  -8 2648.28 435.347  10
   0  23   9 604.243 269.655  10
   0  23  10 4192.15 573.217  10
   0  23  11 2092.18 403.719  10
   0  24   0 3063.01 491.969   1
   0  24   0 2674.86 482.387  10
   0  24  -1 5638.87 630.961   1
   0  24   1 5295.48 622.554   1
   0  24   1 4195.39 568.784  10
   0  24  -1 4557.00 598.720  10
   0  24  -2 1349.44 380.502   1
   0  24   2 2238.74 429.585   1
   0  24   2 1125.83 356.898  10
   0  24  -2 1621.06 399.449  10
   0  24   3-167.160 201.988   1
   0  24  -3-518.991 287.185   1
   0  24   3-94.3653 240.333  10
   0  24  -3-177.302 257.410  10
   0  24   4 339.707 255.806   1
   0  24  -4 87.5425 244.127  10
   0  24   4-378.870 304.986  10
   0  24   5 5109.19 646.674  10
   0  24  -5 4387.48 569.976  10
   0  24   6 2638.88 487.936  10
   0  24  -6 3624.68 510.974  10
   0  24   7 4954.43 631.063  10
   0  24  -7 6081.40 663.526  10
   0  24   8 1104.18 363.684  10
   0  24  -8 711.556 292.672  10
   0  24   9 720.798 324.990  10
   0  24  10-86.9614 232.171  10
   0  24  11 3647.79 523.043  10
   0  25   0-86.5336 251.141   1
   0  25   0 97.5545 272.019  10
   0  25  -1 1306.86 398.157   1
   0  25   1 953.961 390.146   1
   0  25   1 1477.70 389.952  10
   0  25  -1 1059.44 348.359  10
   0  25  -2 3091.38 518.644   1
   0  25  -2 4080.74 576.321  10
   0  25   2 4172.18 597.045  10
   0  25  -3 4151.57 571.706   1
   0  25   3 3997.92 598.759  10
   0  25  -3 5051.00 642.096  10
   0  25   4 4999.38 640.052  10
   0  25  -4 5157.14 628.225  10
   0  25   5 399.119 289.938  10
   0  25  -5 631.076 324.850  10
   0  25  -6-88.0879 235.167  10
   0  25   6 297.110 308.748  10
   0  25   7 488.814 334.449  10
   0  25  -7 853.963 300.274  10
   0  25  -8 2784.31 457.981  10
   0  25   8 2397.79 487.827  10
   0  25   9 3073.23 504.915  10
   0  25  10 3486.16 523.380  10
   0  25  11 760.045 326.723  10
   0  26   0 3789.48 604.237  10
   0  26   1 5798.81 720.772  10
   0  26  -1 7068.86 775.513  10
   0  26  -2 1990.06 448.802  10
   0  26   2 1564.93 439.284  10
   0  26   3-209.253 252.691  10
   0  26  -3-97.9828 223.120  10
   0  26  -4 95.9350 244.195  10
   0  26   4-104.660 252.733  10
   0  26   5 2288.36 511.266  10
   0  26  -5 1218.80 364.700  10
   0  26   6 2160.73 466.351  10
   0  26  -6 2739.48 486.992  10
   0  26  -7 3861.02 558.576  10
   0  26   7 4048.75 619.998  10
   0  26  -8 1345.69 372.702  10
   0  26   8 1281.96 398.655  10
   0  26   9 285.818 287.057  10
   0  26  10 90.7776 242.359  10
   0  26  11 1700.91 413.594  10
   0  27   0-106.672 284.793  10
   0  27   1 647.014 325.290  10
   0  27  -1 631.364 339.295  10
   0  27   2 2063.68 465.806  10
   0  27  -2 1761.42 444.654  10
   0  27  -3 2538.13 497.184  10
   0  27   3 3372.47 586.662  10
   0  27  -4 3273.51 535.052  10
   0  27   4 2169.85 476.362  10
   0  27  -5 1449.71 384.362  10
   0  27   5 2259.98 500.117  10
   0  27  -6-186.819 291.243  10
   0  27   6-106.044 269.969  10
   0  27  -7 89.4721 238.861  10
   0  27   7-103.712 236.122  10
   0  27  -8 511.999 266.630  10
   0  27   8 805.463 324.668  10
   0  27   9 2897.04 527.946  10
   0  27  10 2917.41 488.364  10
   0  27  11 847.138 320.747  10
   0  28   0 4735.28 671.125  10
   0  28  -1 2282.66 482.920  10
   0  28   1 1891.26 485.906  10
   0  28   2 671.041 348.916  10
   0  28  -2 320.122 297.839  10
   0  28   3-559.144 324.745  10
   0  28  -3-104.186 290.724  10
   0  28  -4 203.089 245.246  10
   0  28   4 111.455 297.577  10
   0  28  -5 1380.01 399.024  10
   0  28   5 1653.17 445.625  10
   0  28   6 2811.90 528.945  10
   0  28  -6 3025.76 506.018  10
   0  28  -7 2708.39 480.877  10
   0  28   7 1788.66 490.779  10
   0  28   8 1012.22 383.252  10
   0  28   9 964.092 365.028  10
   0  28  10 632.460 341.596  10
   0  29   0-225.478 301.044  10
   0  29   1 2612.88 523.165  10
   0  29  -1 2884.18 548.744  10
   0  29  -2 651.441 338.596  10
   0  29   2 114.160 290.724  10
   0  29  -3 4874.11 664.330  10
   0  29   3 4894.97 699.720  10
   0  29   4 1581.52 439.404  10
   0  29  -4 2262.80 485.751  10
   0  29  -5 792.564 339.275  10
   0  29   5 1000.65 369.867  10
   0  29  -6 283.748 263.740  10
   0  29   6-108.670 276.620  10
   0  29  -7 270.088 251.265  10
   0  29   7 525.573 293.296  10
   0  29   8 806.196 372.435  10
   0  29   9 3144.54 522.294  10
   0  30   0 6586.17 787.493  10
   0  30  -1 223.412 298.288  10
   0  30   1 229.599 277.293  10
   0  30  -2 1966.03 459.063  10
   0  30   2 1266.45 416.902  10
   0  30   3 114.630 260.997  10
   0  30  -3 106.426 226.672  10
   0  30  -4 1850.94 456.164  10
   0  30   4 1698.81 430.562  10
   0  30   5 111.047 296.472  10
   0  30  -5 98.3308 262.526  10
   0  30  -6 2434.51 470.065  10
   0  30   6 2590.85 533.356  10
   0  30   7 415.792 324.342  10
   0  30  -7 531.098 310.868  10
   0  30   8 395.695 287.321  10
   0  31   0 339.042 273.077  10
   0  31   1 570.937 332.022  10
   0  31  -1 888.937 369.339  10
   0  31   2 457.283 356.684  10
   0  31  -2 543.205 327.520  10
   0  31   3 2274.40 490.088  10
   0  31  -3 3052.71 554.177  10
   0  31  -4 1212.69 399.902  10
   0  31   4 1120.16 433.704  10
   0  31  -5 1733.45 420.055  10
   0  31   5 1532.87 443.140  10
   0  31   6-105.729 282.275  10
   0  31  -6-91.4733 255.077  10
   0  32   0 1662.43 430.456  10
   0  32  -1 217.738 290.682  10
   0  32   1 111.823 298.567  10
   0  32  -2 1380.03 419.723  10
   0  32   2 782.948 403.791  10
   0  32  -3-102.465 260.819  10
   0  32   3 221.730 282.200  10
   0  32   4 653.282 351.061  10
  -1   0  15-189.426 160.814   2
  -1   0  14 12573.6 809.715   2
  -1   0  13-52.9577 165.101   2
  -1   0  13-39.9392 167.053   5
  -1   0  13-46.8615 136.010   7
  -1   0  12 2769.03 335.325   2
  -1   0  12 2456.19 300.093   3
  -1   0  12 2126.76 267.801   5
  -1   0  12 2346.97 329.332   7
  -1   0  11-66.1773 130.483   5
  -1   0  11-78.3893 109.293   3
  -1   0  11 86.1994 125.088   2
   1   0 -11-64.2797 97.5675   8
  -1   0  11 155.072 136.025   7
  -1   0  10 35803.2 1331.05   5
  -1   0  10 36025.0 1410.16   2
  -1   0  10 35702.8 1380.44   3
   1   0 -10 35869.6 1234.07   8
  -1   0  10 35326.7 1150.89  10
  -1   0  10 36612.1 1388.31   7
  -1   0   9-105.124 101.454   5
  -1   0   9 67.3120 101.365   2
  -1   0   9 31.0646 82.9325   3
  -1   0   9 24.5965 58.5655  10
  -1   0   9-61.7707 119.228   7
   1   0  -9-17.8267 65.7572   8
  -1   0   8 21187.7 832.630   5
  -1   0   8 19561.9 866.563   2
  -1   0   8 19763.7 858.566   3
   1   0  -8 21701.5 769.992   8
  -1   0   8 21680.7 870.545   7
  -1   0   7 19.6897 65.3465   5
   1   0  -7-13.7929 56.6113   8
  -1   0   6 138.280 69.4525   3
  -1   0   6 248.833 83.5074   5
   1   0  -6 128.278 53.2855   8
  -1   0   5-51.2772 65.9843   2
  -1   0   5-16.6584 67.0464   3
  -1   0   5 40.6362 58.7175   5
   1   0  -5-28.3503 48.1118   8
  -1   0   4 69932.0 2158.91   3
   1   0  -4 70798.1 2116.48   5
   1   0  -4 69687.8 2086.09   8
  -1   0   3 20.8077 40.1638   3
   1   0  -3 14.9599 40.8370   5
   1   0  -3 5.06493 33.1231   8
  -1   0   2 201294. 5921.05   3
   1   0  -2 208445. 5898.55   5
   1   0  -2 207195. 5866.55   4
  -1   0   2 197641. 5898.10   5
  -1   0   1-12.3345 22.4460   3
   1   0  -1 3.03045 17.5901   5
   1   0  -1 23.0166 24.1165   7
   1   0   1 3.49275 16.3936   2
   1   0   2 44358.7 1351.34   2
  -1   0  -2 43496.6 1352.18   2
   1   0   2 44416.7 1335.55   3
  -1   0  -2 46301.4 1348.61   8
   1   0   3-16.7367 45.1863   3
   1   0   3 20.0455 46.3452   2
  -1   0  -3-10.3008 43.0835   2
  -1   0  -3 17.0890 48.1444   8
   1   0   4 43541.9 1352.79   3
   1   0   4 41556.9 1366.13   2
   1   0   4 43634.9 1352.75   5
  -1   0  -4 42163.0 1342.35   8
   1   0   5 28.8642 55.7127   3
   1   0   5 33.2524 58.3351   2
   1   0   5-14.3002 56.3907   5
  -1   0  -5-39.7687 65.7767   8
   1   0   6 6347.05 333.594   3
   1   0   6 6146.64 331.960   5
  -1   0  -6 6550.95 327.055   8
   1   0   7-164.777 82.9035   5
   1   0   7 20.4789 73.7273   3
   1   0   7-5.24888 32.7445  10
  -1   0  -7-54.1644 78.2695   8
   1   0   8 21997.6 866.682   5
   1   0   8 21296.5 900.272   2
   1   0   8 21927.1 678.813  10
  -1   0  -8 21321.1 829.023   8
   1   0   9-32.6054 90.9185   2
   1   0   9-28.0522 87.4552   3
   1   0   9-54.2810 111.397   5
  -1   0  -9 45.1858 90.9314   8
   1   0  10 30645.3 1202.18   5
  -1   0 -10 31696.0 1157.40   8
   1   0  10 32562.1 1282.13   2
   1   0  10 30915.6 1218.79   3
   1   0  11-106.519 121.272   3
   1   0  11 42.0901 143.754   2
   1   0  11-68.0423 134.172   5
   1   0  12 2661.21 303.422   5
   1   0  12 3142.94 353.884   2
  -1   0 -12 3811.96 306.249   8
   1   0  12 3153.11 366.321   7
   1   0  13-103.653 172.020   2
   1   0  13-40.9179 157.975   5
   1   0  13-93.0668 145.088   7
  -1  -1  15 4817.13 503.151   2
  -1  -1  14-58.4672 148.841   2
  -1   1  14 174.041 161.780   2
  -1  -1  14 144.208 173.053   7
  -1  -1  13 20677.7 1012.06   3
  -1   1  13 20539.4 1048.97   2
  -1  -1  13 18451.9 1015.59   2
  -1   1  13 19155.7 956.545   5
  -1  -1  13 21613.7 1008.17   7
  -1   1  13 21748.6 1048.76   7
  -1   1  12 274.532 148.275   5
  -1  -1  12 272.380 137.251   5
  -1  -1  12 350.554 145.637   3
  -1   1  12 237.821 143.465   2
  -1  -1  12 530.507 194.258   2
   1  -1 -12 350.447 111.529   8
  -1   1  12 89.6710 161.586   7
  -1  -1  12 122.004 157.184   7
  -1   1  11 24609.6 1057.60   5
  -1  -1  11 25880.9 1028.84   5
  -1  -1  11 23906.8 1111.99   2
  -1   1  11 25429.7 1126.10   2
  -1  -1  11 25453.7 1099.33   3
   1  -1 -11 24290.5 938.861   8
  -1   1  11 25210.9 1117.35   7
  -1  -1  11 26334.6 1091.73   7
  -1   1  10 706.364 174.205   5
  -1  -1  10 684.705 152.096   5
  -1   1  10 725.131 166.309   2
  -1  -1  10 692.566 170.487   2
  -1  -1  10 533.882 147.074   3
  -1   1  10 521.518 151.669   3
  -1  -1  10 399.207 85.4693  10
  -1  -1  10 691.354 159.909   7
   1  -1 -10 776.524 125.349   8
  -1   1  10 732.414 177.683   7
  -1  -1   9 481.085 125.667   5
  -1   1   9 256.768 110.347   5
  -1   1   9 216.488 96.6565   3
  -1  -1   9 443.631 127.717   3
  -1   1   9 268.824 101.436   2
  -1  -1   9 271.293 109.401   2
  -1  -1   9 140.209 68.1639  10
   1   1  -9 245.778 77.7009   8
   1  -1  -9 261.691 85.3875   8
  -1   1   9 65.2532 117.647   7
  -1  -1   9 262.025 121.963   7
  -1  -1   8 1248.15 158.198   5
  -1   1   8 1582.20 184.084   5
  -1  -1   8 1087.98 172.527   2
  -1   1   8 1002.84 164.003   3
  -1   1   8 1659.42 201.823   2
  -1  -1   8 944.462 160.288   3
  -1  -1   8 1085.99 114.163  10
   1   1  -8 1351.28 140.137   8
   1  -1  -8 1300.28 145.535   8
  -1  -1   8 1142.92 172.090   7
  -1   1   7 43835.4 1449.12   5
  -1  -1   7 41138.9 1394.48   5
  -1  -1   7 43592.3 1333.69  10
   1   1  -7 41946.8 1352.92   8
  -1  -1   7 41160.5 1437.23   7
   1  -1  -7 41129.1 1362.84   8
  -1  -1   6 380.602 83.9302   5
  -1   1   6 223.157 87.8668   5
  -1   1   6 449.522 88.1738   3
  -1  -1   6 222.520 75.3008   3
  -1  -1   6 373.561 67.0633  10
  -1   1   6 376.705 37.3512   9
   1  -1  -6 350.293 76.0332   8
   1   1  -6 372.448 71.0929   8
  -1   1   5 132040. 3917.82   5
   1  -1  -5 127850. 3897.94   5
  -1  -1   5 131275. 3870.48   5
   1   1  -5 131742. 3842.20   8
  -1   1   5 133149. 3936.81   2
  -1  -1   5 129658. 3934.56   3
  -1   1   5 130179. 3928.48   3
  -1  -1   4 18725.5 600.693   4
   1  -1  -4 19077.3 678.693   5
   1  -1  -4 19647.8 583.277   4
  -1   1   4 18843.2 687.394   5
  -1   1   4 20081.5 703.119   2
  -1   1   4 19790.5 698.716   3
   1  -1  -4 19648.6 705.371   3
   1   1  -4 19553.2 631.800   8
  -1  -1   3 76.9592 36.8230   5
   1  -1  -3 140.086 56.3987   5
  -1  -1   3 133.037 29.6400   4
  -1   1   3 174.795 55.0468   2
   1  -1  -3 212.450 56.2133   3
  -1   1   3 156.197 47.5860   3
   1   1  -3 164.823 36.4069   8
  -1  -1   3 176.284 57.8723   7
  -1  -1   3 128.252 34.7113   8
   1   1  -2 6968.46 233.413   5
  -1   1   2 6640.47 269.231   5
   1  -1  -2 7009.23 271.471   5
  -1  -1   2 6919.61 234.310   5
   1  -1  -2 7207.30 275.828   3
  -1   1   2 6394.73 267.935   3
  -1  -1   2 6822.17 234.009   8
  -1  -1   2 7040.32 254.598   6
   1  -1  -1 117595. 3343.68   5
  -1  -1   1 112523. 3333.99  10
   1   1  -1 116945. 3319.83   7
  -1  -1   1 117710. 3333.19   6
   1   1  -1 112586. 3335.01   6
  -1  -1   1 111557. 3318.55   7
   1  -1  -1 118048. 3342.57   7
   1  -1   0 1409.67 72.7593   1
   1  -1   1 158492. 4463.80   2
  -1   1  -1 159073. 4464.49   2
  -1   1  -1 148442. 4473.46   8
   1  -1   1 152494. 4474.24   8
   1   1   2 2494.74 135.926   2
  -1  -1  -2 2533.37 136.438   2
  -1  -1  -2 2737.63 127.371   3
   1  -1   2 2535.81 131.714   2
  -1   1  -2 2369.32 109.817   9
  -1   1  -2 2302.01 126.738   8
   1  -1   2 2621.18 134.196   8
   1  -1   3 6317.22 264.735   2
  -1  -1  -3 5673.72 246.046   3
   1   1   3 5109.48 251.185   2
  -1  -1  -3 5627.66 260.949   2
   1   1   3 5474.63 241.533   3
  -1   1  -3 5820.87 209.485   9
  -1   1  -3 5590.71 244.649   8
   1  -1   3 5444.97 245.412   8
   1   1   4 24544.5 841.518   5
  -1  -1  -4 24882.2 832.282   3
   1  -1   4 25026.3 845.931   2
   1   1   4 23932.7 822.884   3
  -1  -1  -4 22385.0 843.136   2
   1   1   4 22783.7 840.618   2
   1  -1   4 25736.6 736.756  10
   1  -1   4 23848.7 822.669   8
  -1   1  -4 24237.3 817.811   8
   1   1   5 48237.6 1577.58   5
   1  -1   5 48713.6 1542.96   5
   1  -1   5 47289.9 1579.10   2
   1  -1   5 49439.1 1575.99   3
   1   1   5 49873.7 1563.32   3
   1   1   5 48838.5 1590.84   2
   1  -1   5 50638.9 1444.87  10
  -1   1  -5 46386.9 1543.37   8
  -1  -1  -5 47877.1 1552.44   8
   1  -1   6 612.842 103.156   5
   1   1   6 479.948 102.519   5
   1   1   6 415.075 91.5499   3
   1  -1   6 596.273 102.991   3
   1  -1   6 516.653 108.419   2
   1  -1   6 555.497 49.9084  10
  -1  -1  -6 557.354 102.540   8
  -1   1  -6 612.577 96.7432   8
   1  -1   7 28696.0 1013.38   5
   1   1   7 29074.5 1050.68   5
   1   1   7 28287.5 1025.13   3
   1  -1   7 27300.8 1026.67   3
  -1   1  -7 28629.4 1001.88   8
   1  -1   7 28280.2 861.077  10
  -1  -1  -7 29323.9 1018.11   8
   1  -1   8-28.4824 97.2727   2
   1   1   8 28.3176 88.2845   2
   1   1   8-128.795 115.447   5
   1  -1   8 65.9120 84.8186   5
  -1   1  -8-19.9353 100.215   8
  -1  -1  -8-42.0375 79.3608   8
   1   1   9 787.740 157.289   5
   1  -1   9 855.215 151.722   5
   1  -1   9 1181.03 189.833   2
   1  -1   9 972.144 164.188   3
   1   1   9 686.193 157.117   2
   1   1   9 887.174 152.910   3
  -1   1  -9 532.115 120.362   8
   1   1   9 715.991 72.5801  10
  -1  -1  -9 748.354 134.873   8
   1  -1  10 823.870 172.324   5
   1   1  10 652.886 169.470   5
   1   1  10 823.657 186.874   2
   1  -1  10 1041.11 197.306   2
   1  -1  10 644.885 163.350   3
  -1   1 -10 657.936 140.172   8
  -1  -1 -10 586.322 124.777   8
   1  -1  11 12604.5 648.728   5
   1   1  11 13904.1 700.415   5
   1   1  11 11540.8 689.596   2
   1  -1  11 12398.5 705.289   2
   1  -1  11 12795.0 674.233   3
  -1  -1 -11 12044.7 604.262   8
  -1   1 -11 13393.6 615.690   8
   1  -1  11 12233.8 674.931   7
   1  -1  12 2018.31 281.493   2
   1  -1  12 1635.82 236.196   3
   1   1  12 1361.66 257.751   2
   1  -1  12 1685.77 237.695   5
   1   1  12 1155.85 222.492   5
  -1  -1 -12 1652.29 208.645   8
   1  -1  12 1979.02 279.736   7
   1   1  12 1837.75 290.113   7
   1   1  13 19584.2 970.886   5
   1  -1  13 18914.7 927.719   5
   1  -1  13 21120.5 985.049   3
   1  -1  13 20742.6 1042.87   2
  -1  -1 -13 21685.9 893.394   8
   1   1  13 20502.1 1029.34   7
   1  -1  13 19726.3 984.920   7
   1  -1  14 56.7621 144.487   2
   1   1  14-93.6310 150.737   5
   1  -1  14 143.768 172.513   7
  -1  -2  16 8868.35 720.647   2
  -1  -2  15 827.235 241.403   2
  -1   2  14 9352.64 683.441   2
  -1  -2  14 7671.35 599.422   3
  -1  -2  14 9326.04 677.888   2
  -1  -2  13 160.233 160.873   2
  -1   2  13-211.135 185.208   2
  -1  -2  13 48.4931 135.229   3
  -1   2  13-90.9028 167.665   5
  -1  -2  13-42.0056 162.166   7
  -1   2  13-102.565 189.173   7
  -1   2  12 382.298 163.759   2
  -1  -2  12 778.188 200.085   2
  -1  -2  12 531.946 156.125   3
  -1  -2  12 471.477 148.150   5
  -1   2  12 335.024 169.091   5
  -1  -2  12 615.356 186.241   7
   1  -2 -12 631.378 131.825   8
  -1   2  12 46.9176 223.836   7
  -1   2  11-42.5564 128.171   2
  -1  -2  11-40.4325 126.049   3
  -1  -2  11 87.2808 121.686   2
  -1   2  11 38.1320 130.223   5
  -1  -2  11-56.5728 124.710   5
  -1   2  11-42.7152 164.895   7
  -1  -2  11-69.6480 137.324   7
   1  -2 -11 69.3304 81.0854   8
  -1   2  10 8510.42 543.689   2
  -1  -2  10 8125.61 523.285   3
  -1  -2  10 8498.94 546.791   2
  -1   2  10 8449.24 527.485   5
  -1  -2  10 9027.89 475.544   5
   1  -2 -10 9306.65 454.725   8
  -1   2  10 9950.41 582.452   7
  -1  -2  10 9250.45 429.086   6
  -1  -2  10 8825.84 517.660   7
  -1  -2   9 1418.97 171.902   5
  -1   2   9 1513.91 207.844   5
  -1  -2   9 2149.20 246.121   2
  -1  -2   9 1757.53 218.507   3
  -1   2   9 1371.35 200.444   2
  -1  -2   9 1430.10 128.189  10
  -1  -2   9 1447.64 189.950   7
  -1  -2   9 1227.27 144.244   6
   1  -2  -9 1521.14 165.989   8
  -1   2   9 1480.64 218.755   7
  -1   2   8 20438.1 841.278   5
  -1  -2   8 18693.8 749.694   5
  -1  -2   8 20350.6 846.847   3
  -1   2   8 18200.0 828.264   2
  -1  -2   8 20708.8 858.541   2
  -1  -2   8 21028.9 668.644   9
  -1  -2   8 19858.0 689.867  10
  -1  -2   8 20042.1 804.469   7
  -1  -2   8 19041.4 718.174   6
   1  -2  -8 18270.5 736.222   8
  -1  -2   7 330.264 79.5986   5
  -1   2   7 335.245 102.415   5
  -1  -2   7 250.535 64.1820  10
  -1  -2   7 343.230 62.0922   9
  -1  -2   7 473.563 90.9424   6
   1  -2  -7 316.072 78.9636   8
  -1  -2   7 282.609 95.1986   7
   1  -2  -6 573.515 107.435   5
  -1  -2   6 548.351 84.7740   5
  -1   2   6 497.185 114.119   5
  -1  -2   6 552.950 58.3489   4
   1  -2  -6 653.979 111.100   3
  -1   2   6 510.107 99.7952   3
  -1  -2   6 580.593 78.8949  10
  -1  -2   6 449.691 69.2792   9
  -1  -2   6 484.779 100.948   7
  -1  -2   5 3513.03 162.256   4
  -1   2   5 3897.63 248.056   5
   1  -2  -5 3358.15 225.213   5
  -1   2   5 3195.23 223.458   3
   1  -2  -5 3529.26 237.102   3
  -1   2   5 3673.32 235.101   2
  -1  -2   5 3473.04 182.107   9
  -1  -2   5 3200.40 181.888  10
  -1  -2   5 3383.04 190.003   8
  -1  -2   5 3615.55 214.718   7
  -1   2   4 12489.8 501.442   5
   1  -2  -4 12527.8 492.184   5
   1  -2  -4 11504.0 486.960   3
  -1   2   4 12759.9 494.612   2
  -1  -2   4 12662.8 446.524   9
  -1  -2   4 12552.8 447.883  10
  -1  -2   4 11657.7 440.436   6
  -1  -2   4 12232.1 441.314   8
  -1  -2   4 12745.4 463.102   7
  -1   2   3 2180.40 157.486   5
  -1  -2   3 2439.28 112.649   5
   1  -2  -3 2381.72 161.112   5
  -1   2   3 2517.82 158.573   2
   1  -2  -3 2650.75 163.527   3
  -1  -2   3 2505.65 128.870   8
  -1  -2   3 2065.88 132.436  10
  -1  -2   3 2383.68 137.732   9
  -1  -2   3 2515.38 133.699   6
  -1  -2   2 2674.13 129.761   6
   1  -2  -2 2540.41 153.088   5
  -1   2   2 2593.24 140.509   2
  -1  -2   2 2760.89 142.445  10
   1   2  -2 2555.82 138.338  10
   1   2  -2 2648.10 136.552   6
   1   2  -2 2612.75 117.566   7
   1  -2  -1 9125.06 336.081   5
   1   2  -1 9141.01 313.213   1
   1  -2  -1 9268.52 304.630   2
  -1   2   1 9295.75 303.465   2
  -1  -2   1 9220.01 308.687   1
   1   2  -1 8995.01 327.395  10
  -1  -2   1 9152.68 329.033  10
  -1  -2   0 14194.4 426.001   5
   1   2   0 13341.2 424.679   5
   1   2   0 13653.9 448.829  10
  -1   2   0 12963.8 423.634   7
   1  -2   0 13445.2 424.400   7
   1   2   1 1132.51 83.4620   5
  -1  -2  -1 1033.52 80.1928   5
   1  -2   1 1206.77 95.1482   1
  -1   2  -1 1208.88 96.0734   1
  -1   2  -1 1182.79 81.4311   9
  -1  -2  -2 69235.3 2074.28   2
  -1   2  -2 70995.3 2060.28   9
   1  -2   2 68186.6 2068.55   8
   1   2   3 35741.4 1154.90   5
  -1  -2  -3 35393.8 1147.64   2
   1   2   3 35864.2 1142.29   2
  -1  -2  -3 35492.3 1130.61   3
   1  -2   3 37266.7 1139.91   2
  -1   2  -3 36834.9 1106.55   9
  -1   2  -3 35329.8 1124.71   8
  -1   2  -3 35549.5 1075.75  10
   1  -2   3 35734.8 1129.24   8
  -1  -2  -4 39046.9 1140.83   4
   1   2   4 38922.3 1273.67   5
   1  -2   4 36741.8 1251.99   2
  -1  -2  -4 39172.4 1274.06   2
  -1  -2  -4 40122.3 1255.01   3
   1   2   4 38765.5 1263.96   2
  -1   2  -4 39351.5 1197.35   9
  -1   2  -4 39554.3 1238.47   8
   1  -2   4 38075.2 1239.02   8
   1   2   5 1769.23 168.851   5
   1   2   5 1689.75 161.745   2
  -1  -2  -5 1909.42 174.641   2
   1  -2   5 1921.77 164.968   2
  -1  -2  -5 2282.47 169.855   3
  -1   2  -5 1911.07 150.533   8
   1  -2   5 1696.15 145.987   8
   1  -2   6 9182.85 394.092   5
   1   2   6 8535.26 439.425   5
   1  -2   6 8301.77 423.718   2
  -1   2  -6 9475.07 409.467   8
   1  -2   7 1916.63 171.622   5
   1  -2   7 1864.68 93.4577   4
   1   2   7 2168.85 217.114   5
   1   2   7 1895.27 196.498   2
  -1   2  -7 1735.81 165.174   8
  -1  -2  -7 1927.84 179.242   8
   1  -2   8 10471.5 509.294   5
   1   2   8 11298.2 576.583   5
   1  -2   8 12490.4 599.517   2
   1   2   8 11126.1 579.483   2
  -1   2  -8 12125.2 527.664   8
  -1  -2  -8 11811.8 537.068   8
   1  -2   9 605.295 128.070   5
   1   2   9 752.131 168.069   5
   1  -2   9 558.712 136.883   3
   1   2   9 694.377 164.825   2
   1  -2   9 460.327 135.871   2
  -1   2  -9 399.073 109.691   8
  -1  -2  -9 585.126 126.643   8
   1  -2  10 21864.4 945.734   3
   1   2  10 22833.2 989.267   2
   1  -2  10 21713.6 979.471   2
   1   2  10 21043.8 952.599   5
   1  -2  10 23346.8 903.282   5
  -1  -2 -10 20412.4 873.055   8
   1  -2  11 41.7965 130.398   2
   1   2  11 84.3941 117.769   2
   1  -2  11 220.914 118.655   3
   1  -2  11 296.249 128.514   5
   1   2  11 77.0645 145.565   5
  -1  -2 -11 370.469 121.485   8
   1  -2  11 172.117 132.982   7
   1  -2  12 372.895 159.715   2
   1  -2  12 446.555 146.717   3
   1  -2  12 524.271 154.345   5
   1   2  12 296.603 149.238   5
  -1  -2 -12 782.642 153.797   8
   1   2  12 469.532 207.418   7
   1  -2  12 265.730 178.650   7
   1  -2  13 133.103 112.973   3
   1  -2  13 155.611 161.733   2
   1   2  13 183.581 169.319   5
  -1  -2 -13 93.9719 115.582   8
   1  -2  13 41.4679 163.550   7
   1   2  13 51.0578 169.478   7
   1  -2  14 2333.00 317.230   3
   1  -2  14 2160.14 346.869   2
   1   2  14 3165.31 369.740   5
  -1  -3  16 410.441 198.878   2
  -1  -3  15-56.5309 128.704   3
  -1  -3  15 127.774 185.415   2
  -1  -3  14 116.887 148.880   2
  -1  -3  14 372.603 181.875   3
  -1   3  13 12517.6 777.296   2
  -1  -3  13 12723.2 792.577   2
  -1  -3  13 12903.7 763.970   3
  -1   3  13 12596.7 758.849   5
  -1  -3  12 2692.21 335.196   2
  -1   3  12 1573.92 264.594   2
  -1  -3  12 1955.66 278.203   3
  -1   3  12 2004.13 297.496   5
   1  -3 -12 2259.88 224.189   8
  -1   3  12 2007.97 306.302   7
  -1  -3  12 2533.16 284.427   7
  -1  -3  11 13325.4 743.563   2
  -1  -3  11 12530.6 713.116   3
  -1   3  11 12536.9 718.807   2
  -1   3  11 12736.6 716.884   5
  -1  -3  11 13404.2 618.457   5
  -1  -3  11 14225.4 685.437   7
  -1   3  11 13186.7 747.574   7
   1  -3 -11 12153.3 590.575   8
  -1  -3  10 225.775 109.260   3
  -1   3  10 113.797 110.140   2
  -1  -3  10 39.0393 113.351   2
  -1   3  10 222.156 146.045   5
  -1  -3  10 68.1589 87.7692   5
   1  -3 -10 138.416 87.1621   8
  -1   3  10 40.2661 152.061   7
  -1  -3  10 175.217 112.782   7
  -1  -3   9 235.969 89.6314   5
  -1   3   9 199.829 113.811   5
  -1  -3   9 269.321 111.803   3
  -1  -3   9 241.071 96.1147   2
  -1   3   9 66.3235 99.9597   2
  -1  -3   9 131.120 70.6252  10
  -1  -3   9-51.1971 120.217   7
   1  -3  -9 127.732 87.4723   8
  -1  -3   9 171.275 71.8635   6
  -1   3   8 832.348 168.427   5
  -1  -3   8 550.684 99.3746   5
  -1  -3   8 589.425 66.5173   4
  -1   3   8 695.376 139.105   2
  -1  -3   8 714.742 136.753   3
  -1  -3   8 567.384 137.120   2
  -1  -3   8 671.456 92.8308  10
  -1  -3   8 592.983 86.7426   9
  -1  -3   8 594.178 128.955   7
  -1  -3   7 37346.9 1232.24   5
  -1   3   7 37919.1 1360.59   5
  -1  -3   7 38313.1 1176.49   4
  -1   3   7 37685.1 1346.22   2
  -1  -3   7 38177.6 1217.24  10
  -1  -3   7 38867.0 1221.45   9
  -1  -3   7 35816.3 1277.57   7
  -1  -3   7 37980.0 1253.77   8
   1  -3  -6 1104.62 151.444   5
  -1   3   6 1286.31 166.037   5
  -1  -3   6 1149.45 109.721   5
   1  -3  -6 1194.35 146.907   3
  -1  -3   6 1229.47 117.730  10
  -1   3   6 1221.80 73.7503   9
  -1  -3   6 1208.70 119.223   9
  -1  -3   6 1264.46 133.931   7
  -1  -3   6 1544.15 131.210   8
  -1   3   5 33356.8 1182.56   5
   1  -3  -5 33318.5 1163.65   5
   1  -3  -5 33556.3 1165.76   3
  -1   3   5 34127.6 1158.12   2
  -1  -3   5 33985.2 1095.08  10
  -1   3   5 33625.5 1030.77   9
  -1  -3   5 34493.7 1105.50   9
  -1  -3   5 34083.8 1104.68   7
  -1  -3   5 35413.0 1102.65   8
   1  -3  -4 21340.7 773.346   5
  -1  -3   4 22076.8 670.407   5
  -1  -3   4 21052.8 694.021   6
  -1   3   4 20996.3 783.675   5
  -1   3   4 20082.2 749.918   2
   1  -3  -4 20351.6 762.368   3
  -1  -3   4 21679.8 730.614   9
  -1  -3   4 20417.8 709.600   8
  -1  -3   4 22586.3 726.262  10
  -1  -3   4 21272.9 707.029   7
  -1   3   3 1225.17 127.058   5
   1  -3  -3 1064.91 120.000   5
  -1  -3   3 1191.67 61.5153   5
   1  -3  -3 1013.48 102.777   2
  -1   3   3 977.699 99.1707   2
  -1  -3   3 1190.03 104.497  10
  -1  -3   3 1238.23 108.471   9
   1   3  -3 1051.65 100.668  10
   1   3  -3 1285.95 96.9486   6
   1  -3  -2 423.747 82.4107   5
   1   3  -2 373.047 59.7624   6
  -1  -3   2 424.743 65.5604   1
  -1   3   2 439.931 59.6841   2
   1  -3  -2 408.289 55.6816   2
   1   3  -2 344.988 65.1425  10
  -1  -3   2 285.873 62.4681   9
  -1  -3   2 366.940 67.8238  10
   1   3  -2 502.596 42.4917   7
   1  -3  -1 54409.7 1617.40   5
  -1  -3   1 52871.8 1611.78   9
   1   3  -1 51803.6 1604.24  10
   1  -3  -1 51977.6 1558.65   2
   1   3  -1 54520.2 1589.31   1
  -1  -3   0 18610.2 576.783   5
   1   3   0 18210.7 575.878   5
   1   3   0 18195.7 606.109   9
  -1  -3   0 17444.5 602.353   9
  -1   3   0 17850.1 603.053   9
  -1  -3  -1 45360.8 1395.80   5
  -1   3  -1 48939.3 1410.98   9
   1   3   1 45259.4 1390.70   9
   1  -3   1 44815.0 1411.59   1
  -1   3  -1 45090.8 1419.44   1
  -1  -3  -2 439.671 75.2617   5
  -1   3  -2 294.185 63.4276   9
   1   3   2 386.395 56.5983   9
   1  -3   2 362.720 66.8641   9
   1  -3   2 369.295 78.0943   1
  -1  -3  -3 35222.0 1160.49   5
   1   3   3 34822.9 1163.70   5
  -1  -3  -3 35353.0 1143.15   2
  -1   3  -3 35228.2 1122.90   9
   1  -3   3 35207.3 1122.29   9
   1  -3   3 35224.0 1132.18   8
  -1   3  -3 36940.5 1096.70  10
   1   3   4 1925.85 170.779   5
  -1  -3  -4 1636.88 140.557   3
  -1  -3  -4 1649.24 150.151   2
  -1   3  -4 1732.07 109.046  10
  -1   3  -4 1653.96 124.845   9
   1  -3   4 1721.56 140.607   8
  -1  -3  -5 10389.9 447.551   3
   1  -3   5 9426.65 438.718   2
   1   3   5 9856.88 448.417   2
  -1  -3  -5 10755.0 470.975   2
   1   3   5 9803.69 467.489   5
   1  -3   5 10375.0 433.087   8
   1  -3   6 59.9137 64.3865   2
  -1  -3  -6 95.7304 59.7788   3
   1   3   6 22.9968 90.7444   5
   1  -3   6 142.567 31.8010   6
   1  -3   6 191.275 69.6936   5
   1  -3   6 67.9621 61.2508   8
   1   3   7 38351.0 1376.62   2
   1  -3   7 39187.0 1283.98   5
   1   3   7 39750.6 1398.03   5
   1  -3   7 40709.6 1330.19   8
   1  -3   7 38309.6 1171.49   6
   1  -3   8 6657.63 401.930   3
   1   3   8 6139.87 398.657   2
   1  -3   8 6469.04 339.882   5
   1   3   8 6338.66 409.856   5
   1  -3   8 6265.11 239.249   4
  -1  -3  -8 6256.37 369.050   8
   1  -3   8 5890.36 238.509   6
   1  -3   9 2302.55 252.666   2
   1  -3   9 2510.19 252.309   3
   1   3   9 2392.52 257.892   2
   1  -3   9 2362.95 215.186   5
   1   3   9 2182.99 254.828   5
  -1  -3  -9 2214.11 221.525   8
   1  -3   9 1805.22 121.254   6
   1  -3  10 225.104 148.091   2
   1   3  10 490.130 148.820   2
   1  -3  10 68.4927 99.6102   3
   1   3  10 186.035 143.783   5
   1  -3  10 415.697 119.908   5
  -1  -3 -10 195.614 103.291   8
   1  -3  10 200.601 120.043   7
   1  -3  11 8374.43 523.397   3
   1  -3  11 7874.87 540.529   2
   1   3  11 7863.29 534.372   5
   1  -3  11 8077.75 457.363   5
   1  -3  11 7361.27 484.958   7
  -1  -3 -11 7476.05 458.993   8
   1  -3  12 83.1109 100.348   3
   1  -3  12 140.002 112.692   2
   1   3  12-44.7939 197.488   5
   1   3  12-48.9855 197.151   7
   1  -3  12-106.514 156.534   7
  -1  -3 -12-31.5098 94.9009   8
   1   3  13 11756.3 729.519   5
  -1  -3 -13 10574.9 599.079   8
   1  -3  13 11053.8 719.303   2
   1  -3  13 12687.1 715.810   3
   1  -3  14 97.5221 124.154   3
   1  -3  14 170.526 164.996   2
   1   3  14 52.0946 172.919   5
   1  -3  15 1661.92 318.555   2
   1  -3  15 2374.81 329.584   3
  -1  -4  16 8081.17 682.116   2
  -1  -4  16 7916.35 637.898   3
  -1  -4  15 1021.64 268.189   2
  -1  -4  15 751.922 219.746   3
  -1  -4  14 5896.54 542.945   2
  -1  -4  14 5144.98 494.876   3
  -1  -4  13 162.985 138.344   2
  -1  -4  13 101.246 135.203   3
  -1   4  13 152.492 158.513   5
  -1  -4  12-46.7462 106.428   3
  -1  -4  12 49.2064 142.809   2
  -1   4  12 95.2196 132.754   2
  -1   4  12-47.2330 170.029   5
   1  -4 -12 109.572 93.5494   8
  -1  -4  12-135.728 209.796   7
  -1   4  12-254.463 262.305   7
  -1  -4  11-42.9483 119.756   3
  -1   4  11-42.7940 119.326   2
  -1  -4  11-44.3312 107.052   2
  -1   4  11-43.4102 174.712   5
  -1   4  11-92.7768 190.396   7
   1  -4 -11 78.9298 89.8503   8
  -1  -4  11 30.6815 139.705   7
  -1   4  10 36659.1 1443.01   2
  -1  -4  10 37708.6 1458.70   3
  -1  -4  10 35992.7 1449.75   2
  -1  -4  10 38545.2 1288.24   5
  -1   4  10 36234.2 1453.86   5
   1  -4 -10 35497.8 1313.75   8
  -1  -4  10 38338.6 1355.68   7
  -1   4  10 37003.0 1482.19   7
  -1  -4   9 10071.4 571.073   2
  -1  -4   9 9329.74 553.688   3
  -1   4   9 9155.67 544.809   2
  -1  -4   9 9826.88 443.747   5
  -1  -4   9 9765.20 368.918   4
  -1   4   9 8469.31 548.249   5
  -1  -4   9 10006.1 496.926   7
  -1   4   8 26490.1 1075.20   5
  -1  -4   8 25919.8 862.533   4
  -1  -4   8 26885.2 911.944   5
   1  -4  -8 26293.8 1061.30   3
  -1   4   8 26062.6 1043.27   2
  -1  -4   8 24765.0 1038.47   2
  -1  -4   8 26681.9 913.779   9
  -1  -4   8 26749.7 950.502   8
  -1  -4   8 26140.1 966.200   7
  -1  -4   7 7453.97 320.889   5
  -1   4   7 7222.45 437.522   5
   1  -4  -7 6796.96 403.114   5
  -1   4   7 6750.26 404.616   2
  -1  -4   7 7162.23 341.210   9
  -1  -4   7 7832.14 340.480  10
  -1   4   7 6936.89 247.922   9
  -1  -4   7 6713.72 353.147   7
  -1  -4   7 6929.75 349.996   8
   1  -4  -6 3118.84 250.652   5
  -1   4   6 3336.79 270.516   5
  -1   4   6 3321.50 156.945   9
  -1  -4   6 3425.38 207.013  10
  -1  -4   6 3404.13 214.732   9
  -1  -4   6 3578.94 216.535   8
  -1  -4   6 3074.50 202.445   7
   1  -4  -5 16195.3 674.773   5
  -1   4   5 16573.0 696.510   5
   1  -4  -5 16908.1 670.514   3
  -1   4   5 17046.6 653.701   2
  -1  -4   5 16900.8 613.929   8
  -1  -4   5 15746.6 606.092  10
  -1  -4   5 17665.7 635.249   9
  -1   4   5 16732.3 560.156   9
  -1  -4   5 17040.4 593.354   7
  -1  -4   4 63844.3 1864.39   5
  -1   4   4 63011.2 2031.10   5
   1  -4  -4 61247.3 2011.05   5
   1  -4  -4 64817.8 1987.20   2
  -1  -4   4 64752.9 2009.12   1
   1  -4  -4 63733.5 2000.14   3
  -1   4   4 61370.6 1970.56   2
  -1   4   4 63051.0 1911.20   9
  -1  -4   4 66104.2 1963.65  10
   1   4  -4 62920.9 1959.10  10
  -1  -4   4 64503.6 1975.56   9
   1   4  -4 64333.9 1920.91   6
  -1   4   3 1820.17 164.483   5
   1  -4  -3 1830.77 162.241   5
  -1   4   3 2088.98 141.632   2
  -1  -4   3 2019.57 153.821   1
   1  -4  -3 2138.89 147.614   2
  -1  -4   3 1741.30 145.552   9
   1   4  -3 2196.33 155.235  10
  -1   4   3 1948.06 127.811   9
   1   4  -3 1982.07 130.005   6
  -1   4   2 105434. 3129.45   5
   1  -4  -2 101761. 3118.74   5
  -1   4   2 102817. 3078.62   9
  -1  -4   2 105670. 3113.63   9
   1   4  -2 108922. 3105.97  10
   1  -4  -2 102495. 3062.05   2
   1   4  -2 103287. 3101.85   1
  -1  -4   2 103852. 3084.75   1
  -1  -4   1 104.029 34.4137   5
   1  -4  -1 140.141 64.4738   5
   1   4  -1 216.162 66.9415  10
  -1  -4   1 113.004 63.7954   9
   1   4  -1 213.539 65.9787   9
  -1   4   1 175.591 57.8372   9
   1   4  -1 106.306 57.1835   1
  -1  -4   0 407.933 60.4593   5
   1   4   0 536.239 67.9814   5
  -1   4   0 390.623 72.9110   9
   1   4   0 461.661 81.2446   9
  -1  -4   0 618.397 84.5970   9
  -1  -4  -1 65.3447 48.7752   5
  -1  -4  -1 144.370 55.3956   9
   1   4   1 175.344 65.1924   9
   1  -4   1 97.5551 58.5950   9
  -1   4  -1 130.396 59.3876   9
  -1   4  -1-11.6470 57.0937   1
   1  -4   1 111.219 63.9928   1
  -1  -4  -2 26667.8 893.923   5
   1   4   2 26956.1 901.276   5
   1   4   2 27231.6 864.775   9
  -1  -4  -2 26796.7 858.909   9
  -1   4  -2 26405.1 888.260   9
   1  -4   2 26723.8 888.370   9
  -1   4  -2 27174.3 924.766   1
   1  -4   2 25107.7 901.663   1
   1   4   3 25387.1 892.691   5
  -1  -4  -3 24857.3 880.137   5
   1   4   3 25119.4 815.546   9
  -1  -4  -3 24328.4 811.154   9
  -1   4  -3 25306.2 860.333   9
   1  -4   3 24193.4 853.494   9
  -1   4  -3 27486.3 838.102  10
   1  -4   3 26382.2 911.114   1
  -1  -4  -3 26199.5 861.668   2
   1   4   4 81467.5 2526.93   5
  -1  -4  -4 82591.7 2514.21   5
  -1  -4  -4 79004.4 2488.66   2
   1  -4   4 80866.5 2546.46   1
  -1   4  -4 81456.0 2464.16   9
   1  -4   4 83664.2 2463.15   9
  -1   4  -4 80478.3 2423.34  10
   1  -4   4 79463.0 2469.69   8
   1   4   5 3375.79 257.094   5
  -1  -4  -5 3303.26 229.836   3
  -1  -4  -5 3290.01 240.093   2
  -1   4  -5 3815.71 218.786   9
  -1   4  -5 3645.68 193.846  10
   1  -4   5 3964.69 235.750   8
  -1  -4  -6 8146.79 416.955   3
   1  -4   6 8506.07 420.163   2
   1   4   6 8271.36 453.326   5
   1  -4   6 8471.10 402.010   8
   1   4   7 514.776 131.439   5
   1  -4   7 677.821 101.962   5
   1  -4   7 642.337 115.637   8
   1  -4   8 21128.8 887.096   2
  -1  -4  -8 21916.8 884.503   3
   1  -4   8 21045.1 778.807   5
   1   4   8 19894.7 901.921   5
   1  -4   8 21537.7 833.163   8
   1  -4   9 4095.83 347.956   2
   1  -4   9 4072.25 343.838   3
   1   4   9 4627.13 379.466   5
   1  -4   9 4623.17 205.499   4
   1  -4   9 4236.18 281.663   5
  -1  -4  -9 5078.51 336.836   8
   1  -4   9 4493.48 309.923   7
   1  -4  10 27528.7 1130.18   3
   1  -4  10 27912.3 1152.06   2
   1   4  10 26484.7 1156.13   5
   1  -4  10 27810.6 1014.70   5
  -1  -4 -10 26861.2 1068.94   8
   1  -4  10 26218.8 1042.97   7
   1  -4  11 7114.12 516.091   2
   1  -4  11 7855.27 517.194   3
   1   4  11 7724.46 555.373   5
   1  -4  11 7779.40 438.232   5
  -1  -4 -11 7495.86 467.427   8
   1  -4  11 7007.81 451.715   7
   1  -4  12 2828.56 316.656   3
   1  -4  12 3002.08 340.978   2
   1   4  12 2558.91 326.976   5
   1  -4  12 2151.05 275.726   7
  -1  -4 -12 2805.29 282.621   8
   1   4  12 1782.96 309.617   7
   1  -4  13 722.953 191.311   2
   1  -4  13 509.864 171.899   3
   1   4  13 767.490 222.503   5
  -1  -4 -13 582.084 156.922   8
   1  -4  14 4549.77 472.980   2
   1  -4  14 4680.89 444.739   3
   1   4  14 4174.18 451.523   5
   1  -4  15 2539.65 339.515   3
   1  -4  15 2216.65 350.057   2
   1  -4  16 6993.29 574.961   3
   1  -4  17 2828.47 464.701   1
  -1  -5  17 3996.01 462.296   3
  -1  -5  16 123.713 172.519   3
  -1  -5  16 137.041 182.965   2
  -1  -5  15 1417.06 271.490   3
  -1  -5  15 1032.89 295.714   1
  -1  -5  15 1524.25 309.045   2
  -1  -5  14 2017.34 323.222   2
  -1  -5  14 2506.31 344.487   3
  -1  -5  13 11263.5 734.089   3
  -1  -5  13 12239.2 770.494   2
  -1   5  13 12716.2 789.493   5
  -1  -5  12 1936.39 287.646   3
  -1  -5  12 1238.64 256.679   2
  -1   5  12 1703.67 291.944   5
  -1   5  12 1949.59 318.126   7
   1  -5 -12 1670.49 213.708   8
  -1  -5  11 5484.28 454.425   3
  -1  -5  11 6377.95 483.402   2
  -1   5  11 5034.12 464.225   5
   1  -5 -11 6184.37 392.326   8
  -1  -5  11 5360.11 387.900   7
  -1   5  11 5553.84 489.124   7
  -1   5  10 951.877 194.964   2
  -1  -5  10 837.572 182.815   2
  -1  -5  10 810.877 179.975   3
  -1  -5  10 711.060 119.842   5
  -1   5  10 846.341 216.447   5
  -1   5  10 702.720 204.164   7
  -1  -5  10 504.641 146.550   7
  -1  -5   9 5688.54 414.995   2
  -1   5   9 4805.88 371.730   2
   1  -5  -9 4741.43 383.655   3
  -1  -5   9 4864.44 273.640   5
  -1   5   9 4768.80 404.196   5
  -1  -5   9 4695.73 244.640   4
  -1  -5   9 5504.64 327.987   8
  -1  -5   9 4713.35 317.654   7
  -1  -5   8 3311.04 202.152   4
  -1  -5   8 2889.97 190.311   5
  -1   5   8 3368.83 325.076   5
   1  -5  -8 2982.26 286.252   3
  -1   5   8 3192.45 281.295   2
  -1  -5   8 3324.05 230.875   9
  -1  -5   8 2908.04 230.707   8
  -1  -5   8 3251.61 233.478   7
  -1   5   7 40428.6 1530.54   5
   1  -5  -7 43449.9 1510.87   5
  -1   5   7 43534.9 1493.03   2
   1  -5  -7 42210.1 1511.44   3
  -1  -5   7 42448.0 1411.12   9
  -1   5   7 42841.7 1295.55   9
  -1  -5   7 42111.3 1411.29   8
  -1  -5   7 42755.0 1386.40   7
  -1   5   6 21697.5 890.450   5
   1  -5  -6 21459.5 857.929   5
  -1  -5   6 20945.3 855.312   1
  -1  -5   6 21130.9 777.951   8
  -1   5   6 21748.7 710.081   9
  -1  -5   6 21441.3 793.198   9
  -1  -5   6 21198.4 739.857   7
   1  -5  -5 27345.2 1034.38   5
  -1   5   5 28665.4 1066.33   5
  -1  -5   5 28805.9 866.739   5
   1  -5  -5 28166.9 1023.39   3
  -1  -5   5 28922.0 1033.12   1
  -1   5   5 28186.0 994.394   2
  -1  -5   5 29612.8 996.843   9
   1   5  -5 27984.1 972.911  10
  -1   5   5 28342.3 918.624   9
  -1  -5   5 27979.7 964.242   8
  -1  -5   5 27675.7 907.605   7
   1  -5  -4 2656.96 214.304   5
  -1   5   4 2363.84 218.823   5
   1  -5  -4 2597.01 192.261   2
  -1  -5   4 2671.25 202.979   1
  -1   5   4 2874.80 169.446   9
  -1  -5   4 2722.75 198.899   9
   1   5  -4 2763.61 193.305  10
   1   5  -4 2669.44 167.383   6
  -1   5   3 843.949 127.244   5
   1   5  -3 944.808 97.6814   6
   1  -5  -3 957.268 125.153   5
   1   5  -3 802.852 106.656  10
  -1  -5   3 1007.90 122.633   9
  -1   5   3 926.450 100.353   9
  -1  -5   3 947.490 111.378   1
   1  -5  -3 1017.52 104.820   2
  -1  -5   2 114.310 30.7442   5
   1  -5  -2 162.802 79.0797   5
  -1   5   2 15.6484 73.5072   5
  -1  -5   2 162.104 69.2324   9
   1   5  -2 29.2088 58.8543   9
   1   5  -2 108.985 62.1039  10
  -1   5   2 70.3605 61.2468   9
   1  -5  -2 92.5735 39.6134   2
   1   5  -2 160.040 72.8711   1
  -1  -5   2 150.896 58.4250   1
  -1  -5   1 90546.5 2662.96   5
   1  -5  -1 89489.5 2738.90   5
   1   5  -1 91336.9 2753.80   9
  -1   5   1 90969.0 2735.75   9
  -1  -5   1 91738.8 2754.48   9
   1   5  -1 91137.1 2721.38   1
   1  -5   0 61678.6 1870.58   5
  -1  -5   0 61093.9 1845.34   5
  -1  -5   0 60323.7 1892.03   9
  -1   5   0 60859.5 1891.10   9
   1   5   0 61516.5 1896.50   9
  -1  -5  -1 30407.1 1001.29   5
   1   5   1 30358.6 1006.14   5
   1  -5   1 30185.6 1024.63   9
  -1  -5  -1 30916.2 1014.22   9
  -1   5  -1 30654.5 1027.05   9
   1   5   1 31742.9 1020.16   9
  -1   5  -1 30969.3 1030.66   1
   1   5   2 23911.2 828.056   5
  -1  -5  -2 23225.7 815.318   5
  -1   5  -2 24413.2 828.540   9
  -1  -5  -2 22275.4 786.945   9
   1  -5   2 23553.4 823.222   9
   1   5   2 23584.2 795.815   9
  -1   5  -2 23074.3 840.545   1
   1  -5   2 23217.5 828.950   1
   1   5   3 9390.09 431.373   5
  -1  -5  -3 9270.58 420.261   5
   1  -5   3 9796.37 439.367   1
  -1  -5  -3 8631.51 384.527   2
   1   5   3 9452.13 377.720   9
   1  -5   3 9224.88 409.745   9
  -1   5  -3 9418.79 412.295   9
  -1  -5  -3 9221.49 372.153   9
   1   5   4 7923.87 421.134   5
  -1  -5  -4 8656.54 422.910   5
  -1  -5  -4 7988.92 388.800   2
   1  -5   4 7825.24 420.261   1
   1  -5   4 8447.29 388.941   9
  -1   5  -4 9400.15 373.060  10
  -1   5  -4 8308.74 389.901   9
   1  -5   4 9157.43 398.091   8
  -1   5  -4 8744.84 303.433   6
   1   5   5 30074.6 1133.32   5
   1  -5   5 31272.0 1148.51   1
  -1  -5  -5 32150.1 1103.65   2
  -1  -5  -5 31670.8 1095.64   3
  -1   5  -5 30806.4 1022.33  10
  -1   5  -5 31748.6 1065.30   9
   1  -5   5 29894.0 1063.72   8
   1   5   6 8015.28 458.037   5
  -1  -5  -6 7640.36 412.512   3
  -1   5  -6 8214.60 351.108  10
   1  -5   6 8179.00 400.732   8
  -1  -5  -7 26897.4 1075.34   2
   1  -5   7 27692.6 932.540   5
   1   5   7 28466.5 1113.06   5
   1  -5   7 27642.2 1012.76   8
   1  -5   7 28113.1 955.398   7
  -1  -5  -8 9555.11 530.747   3
   1  -5   8 11750.6 566.146   2
   1  -5   8 10695.1 447.583   5
   1   5   8 9978.06 578.379   5
   1  -5   8 10628.6 512.921   8
   1  -5   8 9219.87 450.186   7
  -1  -5  -9 12700.4 633.104   3
   1  -5   9 11626.4 617.113   2
   1  -5   9 11944.4 507.766   5
   1   5   9 11224.9 648.792   5
   1  -5   9 10894.8 525.749   7
   1  -5   9 11289.5 560.313   8
   1  -5  10 1056.81 193.954   2
   1  -5  10 1366.09 213.265   3
   1   5  10 886.944 202.857   5
   1  -5  10 739.776 129.773   5
   1  -5  10 872.447 160.667   7
  -1  -5 -10 972.384 171.509   8
   1  -5  11 3399.47 348.730   2
   1  -5  11 2900.99 328.223   3
   1   5  11 3281.57 367.766   5
  -1  -5 -11 4199.59 338.208   8
   1  -5  11 3190.87 298.681   7
   1  -5  12 424.366 156.659   2
   1  -5  12 177.482 128.981   3
   1   5  12 400.425 180.328   5
  -1  -5 -12 174.966 112.906   8
   1  -5  13 14450.3 821.050   3
   1  -5  13 15219.5 862.043   2
   1   5  13 14397.4 865.667   5
  -1  -5 -13 16105.7 769.099   8
   1  -5  14-56.9034 144.844   2
   1  -5  14 51.0593 142.373   3
   1  -5  15 1593.68 364.274   1
   1  -5  15 1408.90 272.745   3
   1  -5  15 1906.18 331.487   2
   1  -5  16-79.8840 203.347   1
   1  -5  16-56.4448 136.315   3
  -1  -6  17 2011.87 347.334   3
  -1  -6  16 8038.40 650.523   3
  -1  -6  16 7937.59 688.251   2
  -1  -6  15 573.169 251.485   2
  -1  -6  15 532.709 221.395   1
  -1  -6  15 362.947 182.670   3
  -1  -6  14 3501.49 450.928   1
  -1  -6  14 4175.92 474.620   2
  -1  -6  14 3387.92 403.119   3
  -1  -6  13 53.8865 122.707   3
  -1  -6  13 232.074 186.820   1
  -1  -6  13 54.9175 139.809   2
  -1  -6  12 531.662 223.970   1
  -1  -6  12 1347.51 255.474   2
  -1  -6  12 1106.01 230.468   3
  -1   6  12 792.598 226.641   5
   1  -6 -12 981.668 174.931   8
  -1  -6  11 1061.12 221.167   1
  -1  -6  11 787.386 184.497   3
  -1  -6  11 1036.61 200.410   2
  -1   6  11 1176.28 247.749   5
  -1   6  11 601.679 215.149   7
   1  -6 -11 919.418 167.528   8
   1  -6 -10 41333.5 1582.81   3
  -1  -6  10 38925.4 1560.01   1
  -1  -6  10 38311.0 1533.65   2
  -1   6  10 42211.7 1610.71   5
  -1  -6  10 38886.0 1380.91   7
  -1   6  10 39481.6 1597.32   7
  -1  -6   9 15298.6 783.231   1
   1  -6  -9 15610.5 785.054   3
  -1  -6   9 16592.3 779.283   2
  -1   6   9 15000.2 796.113   5
  -1  -6   9 14709.2 587.805   4
  -1  -6   9 15716.5 577.667   5
  -1  -6   9 15249.4 666.286   8
  -1  -6   9 16375.7 652.043   7
  -1   6   8 19664.7 925.076   5
  -1  -6   8 19930.0 896.482   1
   1  -6  -8 18685.0 877.776   3
  -1  -6   8 20804.2 795.381   9
  -1  -6   8 21214.3 803.186   8
  -1  -6   8 20260.8 753.153   7
   1  -6  -7 4675.46 345.956   5
  -1   6   7 4217.73 351.792   5
   1  -6  -7 4357.57 328.630   3
  -1   6   7 4102.82 211.069   9
  -1  -6   7 4305.75 284.065   9
  -1  -6   7 5079.20 294.900   8
  -1  -6   7 4164.65 240.752   7
  -1   6   6-60.2654 102.905   5
  -1  -6   6-11.0769 33.9526   5
   1  -6  -6-26.4787 92.9043   5
  -1  -6   6 24.8049 71.9900   1
  -1  -6   6 34.9268 54.4426   8
  -1   6   6 22.7300 53.3424   9
  -1  -6   6 20.0058 77.2295   9
   1   6  -6 91.0953 70.3319  10
  -1  -6   6 40.8431 58.1176   7
  -1  -6   5 655.007 51.2632   5
   1  -6  -5 574.700 133.536   5
  -1   6   5 482.616 123.593   5
  -1  -6   5 594.490 114.986   1
   1  -6  -5 833.854 118.742   2
   1   6  -5 778.657 121.562  10
  -1  -6   5 780.400 124.155   9
  -1   6   5 642.934 89.9789   9
   1   6  -5 781.037 97.6458   6
  -1   6   4 60657.2 1967.73   5
   1   6  -4 59840.9 1840.65   6
   1  -6  -4 57713.2 1936.49   5
   1   6  -4 59176.4 1895.79  10
  -1  -6   4 59601.1 1913.46   9
  -1   6   4 61156.7 1854.27   9
  -1  -6   4 59197.9 1906.98   1
   1  -6  -4 58994.9 1878.69   2
   1  -6  -3 9723.79 468.042   5
  -1  -6   3 10662.8 336.516   5
  -1   6   3 9445.27 473.386   5
  -1   6   3 9485.24 422.783   9
  -1  -6   3 9711.40 459.857   9
   1   6  -3 10411.2 455.296  10
  -1  -6   3 10703.1 450.621   1
   1  -6  -3 10270.6 416.317   2
   1   6  -3 10853.8 482.796   1
   1  -6  -2 195547. 5776.58   5
  -1  -6   2 198136. 5643.72   5
  -1  -6   2 196730. 5781.69   9
   1   6  -2 192682. 5780.32   9
   1   6  -2 203137. 5774.37  10
  -1   6   2 194586. 5744.99   9
   1  -6  -2 189748. 5683.62   2
   1   6  -2 193005. 5757.67   1
  -1  -6   1 15569.1 526.606   5
   1  -6  -1 14817.2 587.119   5
   1   6  -1 14803.8 578.620   1
   1   6  -1 16239.2 616.393   9
  -1  -6   1 15526.0 609.906   9
  -1   6   1 15245.2 592.418   9
   1  -6   0 89.0301 59.6954   5
  -1  -6   0 10.3883 49.4700   5
   1   6   0 79.1829 70.9747   9
  -1   6   0-46.8342 71.0851   9
  -1  -6   0-15.6441 62.9627   9
  -1   6   0 8.20755 44.3184   7
  -1  -6  -1 18473.4 661.157   5
   1   6   1 18237.4 668.311   5
   1   6   1 17905.0 677.491   9
  -1   6  -1 17558.6 689.035   9
  -1  -6  -1 18832.7 680.763   9
   1  -6   1 17995.5 690.368   9
  -1   6  -1 18779.8 692.416   1
   1   6   2 35445.4 1161.55   5
  -1  -6  -2 33656.0 1143.33   5
   1  -6   2 33846.1 1158.44   9
   1   6   2 34336.9 1132.77   9
  -1   6  -2 36782.2 1174.37   9
  -1  -6  -2 31783.3 1121.36   9
  -1   6  -2 34122.4 1177.14   1
   1  -6   2 33708.1 1153.69   1
   1   6   3 50156.5 1629.56   5
  -1  -6  -3 50040.9 1613.47   5
   1   6   3 48873.6 1558.26   9
  -1   6  -3 49198.5 1606.64   9
  -1  -6  -3 47745.4 1551.84   9
   1  -6   3 49373.5 1604.71   9
  -1   6  -3 49901.4 1656.17   1
  -1  -6  -3 49740.8 1564.53   2
   1  -6   3 49792.8 1620.04   1
  -1   6  -4 47912.4 1458.18   6
   1   6   4 49192.3 1628.77   5
  -1  -6  -4 47314.0 1600.60   5
  -1   6  -4 47361.9 1574.55   9
   1  -6   4 48807.0 1578.72   9
  -1   6  -4 46429.5 1533.60  10
   1   6   4 49794.7 1518.02   9
  -1  -6  -4 47999.0 1560.60   2
   1  -6   4 47963.5 1615.21   1
  -1  -6  -5 7868.92 430.077   5
   1   6   5 7970.28 445.833   5
   1  -6   5 8119.54 444.187   1
  -1   6  -5 7706.66 394.167   9
   1  -6   5 7679.29 384.674   8
  -1   6  -5 7560.25 358.880  10
   1   6   6 266.151 119.124   5
  -1   6  -6 209.394 74.3831  10
   1  -6   6 93.0792 55.7892   7
   1  -6   6 323.681 101.816   8
  -1  -6  -7 2319.83 239.159   2
   1   6   7 2524.59 268.513   5
   1  -6   7 2548.76 173.430   7
   1  -6   7 2351.89 213.827   8
   1  -6   8 9923.50 538.233   2
   1  -6   8 10141.3 605.485   1
  -1  -6  -8 9151.32 533.148   3
   1   6   8 10437.8 598.157   5
  -1  -6  -8 10153.2 356.466   4
   1  -6   8 9830.90 419.628   5
   1  -6   8 10949.2 519.551   8
   1  -6   8 9676.80 437.976   7
  -1  -6  -9 889.200 166.965   3
   1  -6   9 1316.27 238.166   1
   1  -6   9 769.326 161.144   2
   1   6   9 1146.13 214.921   5
   1  -6   9 842.467 114.805   5
   1  -6   9 681.148 128.841   7
   1  -6   9 846.802 152.582   8
   1  -6  10 33177.4 1287.83   2
   1  -6  10 31303.5 1357.39   1
   1   6  10 29386.3 1309.94   5
   1  -6  10 31077.1 1087.08   5
   1  -6  10 30861.9 1124.63   7
   1  -6  11 2515.84 299.480   2
   1  -6  11 2240.73 288.253   3
   1  -6  11 1567.89 294.988   1
   1   6  11 1812.54 290.758   5
  -1  -6 -11 2444.78 267.001   8
   1  -6  12 2013.75 335.906   1
   1  -6  12 2125.81 294.551   3
   1  -6  12 2225.01 299.011   2
   1   6  12 2754.98 374.346   5
  -1  -6 -12 1900.86 251.279   8
   1  -6  13 49.5144 119.611   3
   1  -6  13-64.3774 193.918   1
   1  -6  13 310.420 138.158   2
   1   6  13 170.431 182.943   5
  -1  -6 -13 76.0986 118.663   8
   1  -6  14 623.119 249.814   1
   1  -6  14 686.077 208.808   3
   1  -6  14 509.498 188.653   2
   1  -6  15 1226.50 267.709   2
   1  -6  15 1621.01 326.393   1
   1  -6  15 776.785 229.926   3
   1  -6  16 5556.56 513.917   3
   1  -6  16 4875.14 570.380   1
   1  -6  16 4112.58 478.188   2
  -1  -7  16 452.347 180.610   3
  -1  -7  16 408.685 198.068   2
  -1  -7  15 637.951 224.555   2
  -1  -7  15 624.147 213.907   3
  -1  -7  14 3468.11 430.417   1
  -1  -7  14 4070.60 442.609   2
  -1  -7  14 3143.93 406.440   3
  -1  -7  13 8440.10 635.451   1
  -1  -7  13 7531.18 601.245   3
  -1  -7  13 8165.14 622.663   2
  -1  -7  12 4690.98 465.473   1
  -1  -7  12 4866.10 461.366   3
  -1  -7  12 5185.33 467.262   2
  -1   7  12 4847.73 484.273   5
   1  -7 -12 5733.47 408.567   8
  -1  -7  11 1708.26 278.846   1
  -1  -7  11 2364.88 300.761   2
  -1   7  11 2698.04 354.188   5
  -1   7  11 1558.99 312.788   7
  -1  -7  10 2056.52 283.302   1
  -1  -7  10 2239.90 267.822   2
   1  -7 -10 1723.83 259.830   3
  -1   7  10 1487.83 267.594   5
  -1   7  10 2043.94 298.873   7
  -1  -7  10 1921.45 211.422   8
  -1  -7   9 421.144 151.698   1
   1  -7  -9 711.085 171.879   3
  -1   7   9 526.968 173.800   5
  -1  -7   9 382.886 104.942   7
  -1  -7   9 683.380 128.175   8
  -1   7   8 16650.7 852.077   5
   1  -7  -8 16676.7 800.536   5
   1  -7  -8 17996.8 825.524   3
  -1  -7   8 17298.5 813.023   1
  -1  -7   8 17762.7 733.497   9
  -1  -7   8 17449.0 721.261   8
  -1  -7   8 17367.5 645.399   7
   1  -7  -7 13327.9 651.047   5
  -1  -7   7 12351.1 423.161   5
  -1   7   7 13016.8 684.231   5
   1  -7  -7 12883.1 639.062   3
  -1   7   7 13364.9 495.809   9
  -1  -7   7 11381.1 543.429   8
  -1  -7   7 12099.2 575.290   9
  -1  -7   7 13133.0 479.644   7
   1  -7  -6 9766.23 509.781   5
  -1   7   6 8882.03 521.820   5
  -1  -7   6 8382.16 291.273   5
   1  -7  -6 8638.74 480.543   3
  -1  -7   6 8320.45 458.990   1
  -1   7   6 8800.85 387.553   9
   1   7  -6 8865.04 439.323  10
  -1  -7   6 9591.35 467.154   9
  -1  -7   6 10313.7 449.859   8
   1  -7  -5 50151.9 1745.79   5
  -1   7   5 50935.4 1787.48   5
   1  -7  -5 49297.0 1677.97   2
  -1  -7   5 52005.0 1712.94   1
  -1  -7   5 54898.7 1727.65   9
  -1   7   5 50461.7 1633.70   9
   1   7  -5 50413.5 1689.37  10
   1   7  -5 53117.1 1630.53   6
  -1  -7   4 8286.78 276.011   5
  -1   7   4 8383.47 463.333   5
   1   7  -4 8666.89 377.971   6
   1  -7  -4 7909.91 435.702   5
  -1  -7   4 9090.34 442.562   9
  -1   7   4 7878.66 379.853   9
   1   7  -4 7862.32 408.837  10
  -1  -7   4 8591.29 415.533   1
   1  -7  -4 8997.68 398.708   2
  -1  -7   3 12617.8 419.718   5
   1  -7  -3 12771.2 568.277   5
  -1   7   3 12128.1 575.145   5
  -1  -7   3 12399.9 561.261   9
  -1   7   3 12640.9 526.470   9
   1   7  -3 13511.4 560.621  10
   1  -7  -3 12768.8 498.985   2
   1   7  -3 14153.3 582.297   1
  -1  -7   3 12404.9 529.181   1
  -1  -7   2 189.531 48.6044   5
   1  -7  -2 299.696 89.3167   5
  -1   7   2 256.043 88.0982   9
   1   7  -2 262.051 91.9014   9
   1   7  -2 134.308 77.3575  10
  -1  -7   2 120.289 92.8169   9
   1  -7  -2 118.446 48.5467   2
   1   7  -2 35.4103 69.9692   1
   1  -7  -1 12590.0 513.995   5
  -1  -7   1 11718.1 443.872   5
   1   7  -1 11597.0 499.975   1
  -1  -7   1 11792.4 528.173   9
  -1   7   1 12767.7 526.895   9
   1   7  -1 12097.8 531.064   9
   1  -7   0 5068.71 272.369   5
  -1  -7   0 4941.79 252.883   5
  -1  -7   0 4965.38 294.062   9
  -1   7   0 4114.54 276.779   9
   1   7   0 5265.90 303.952   9
  -1   7   0 4990.88 231.269   7
  -1  -7  -1 112283. 3421.45   5
   1  -7   1 114228. 3397.46   5
   1   7   1 113573. 3433.44   5
  -1   7  -1 111840. 3467.76   9
   1   7   1 114795. 3457.67   9
  -1  -7  -1 114939. 3451.94   9
   1  -7   1 113959. 3470.14   9
  -1   7  -1 115459. 3464.83   1
  -1  -7  -2 9765.00 433.186   5
   1   7   2 9267.75 438.099   5
   1   7   2 9345.48 426.143   9
   1  -7   2 9075.97 441.070   9
  -1   7  -2 9013.72 443.102   9
  -1  -7  -2 9290.52 421.267   9
  -1   7  -2 8176.42 432.662   1
  -1  -7  -3 1499.05 166.999   5
   1   7   3 1646.87 179.893   5
   1   7   3 1478.48 146.919   9
   1  -7   3 1611.87 178.761   9
  -1  -7  -3 1396.93 143.461   9
  -1   7  -3 1328.22 168.097   9
   1  -7   3 1534.35 170.688   1
  -1   7  -3 1271.79 174.565   1
  -1  -7  -4 2878.67 242.788   5
   1   7   4 2937.72 256.587   5
   1  -7   4 3017.23 246.938   1
  -1  -7  -4 2936.40 211.450   2
   1  -7   4 2694.04 223.759   9
  -1   7  -4 3497.08 229.551  10
  -1   7  -4 3041.55 236.777   9
   1   7   4 2646.05 194.774   9
   1   7   5 13523.4 667.013   5
  -1  -7  -5 14642.5 657.423   5
  -1   7  -5 14218.1 626.641   9
   1  -7   5 14898.8 618.918   8
  -1   7  -5 14791.4 593.652  10
  -1   7  -5 14501.8 504.713   6
   1   7   6 3393.47 309.145   5
  -1  -7  -6 4203.26 300.472   2
  -1   7  -6 3691.99 248.310  10
   1  -7   6 3603.47 264.484   8
   1   7   7 15862.7 768.369   5
   1  -7   7 15133.7 751.321   1
  -1  -7  -7 14748.4 710.161   2
  -1  -7  -7 16120.6 723.516   3
   1  -7   7 15572.9 687.041   2
  -1   7  -7 15823.8 625.098  10
   1  -7   7 15661.4 554.291   7
   1  -7   7 14951.7 665.026   8
   1  -7   8 9271.69 511.208   2
   1  -7   8 8771.35 563.049   1
  -1  -7  -8 10127.0 547.294   3
   1   7   8 8804.45 567.858   5
   1  -7   8 8904.36 379.100   5
   1  -7   8 9562.76 493.688   8
   1  -7   8 8656.08 388.961   7
   1  -7   9 3908.28 327.348   2
  -1  -7  -9 4110.81 344.921   3
   1  -7   9 3751.75 225.323   5
   1   7   9 3836.11 381.453   5
  -1  -7  -9 3423.85 160.984   4
   1  -7   9 3227.36 229.891   7
   1  -7   9 3848.29 302.519   8
  -1  -7 -10-79.1427 90.1183   3
   1  -7  10-114.552 115.023   2
   1  -7  10-48.5253 135.324   1
   1   7  10-47.6365 148.523   5
   1  -7  10-29.7803 104.511   8
   1  -7  11 2863.90 327.578   2
   1  -7  11 3151.27 379.639   1
   1   7  11 1962.89 319.862   5
   1  -7  12 5629.22 495.064   3
   1  -7  12 8066.12 567.464   2
   1  -7  12 6121.64 565.219   1
   1   7  12 8086.00 618.162   5
  -1  -7 -12 6748.98 482.907   8
   1  -7  13 4493.19 432.121   3
   1  -7  13 4482.44 491.086   1
   1  -7  13 3995.20 419.675   2
  -1  -7 -13 3808.39 364.724   8
   1  -7  14 3656.14 477.054   1
   1  -7  14 2621.13 351.728   3
   1  -7  14 3320.36 396.975   2
   1  -7  15 671.219 220.966   2
   1  -7  15 932.247 277.868   1
   1  -7  15 973.330 240.671   3
   1  -7  16 75.0360 191.037   1
   1  -7  16 64.8521 165.120   2
   1  -7  16 236.822 158.105   3
  -1  -8  16 4123.38 483.147   3
  -1  -8  16 4672.54 509.183   2
  -1  -8  15 5026.33 529.081   3
  -1  -8  15 5984.56 568.962   2
  -1  -8  14 3852.39 442.589   1
  -1  -8  14 4497.53 475.280   2
  -1  -8  14 3148.19 411.759   3
  -1  -8  13 718.562 209.150   2
  -1  -8  13 554.598 214.545   1
  -1  -8  13 292.955 170.614   3
  -1  -8  12 110.041 117.185   3
  -1  -8  12-50.7187 122.485   2
  -1  -8  12 102.475 136.794   1
  -1  -8  11 3704.89 389.524   1
   1  -8 -11 3721.96 393.291   3
  -1  -8  11 4723.98 415.813   2
  -1   8  11 3512.34 428.725   5
  -1   8  11 3611.55 421.600   7
   1  -8 -10 15296.1 829.905   3
  -1  -8  10 15551.9 815.662   1
  -1  -8  10 16175.6 813.297   2
  -1   8  10 14185.4 848.401   5
  -1   8  10 14326.4 845.038   7
  -1  -8  10 16347.7 718.252   8
  -1  -8   9 22015.6 985.579   1
   1  -8  -9 20907.7 992.878   3
  -1   8   9 21384.5 1044.07   5
  -1  -8   9 21768.2 882.017   8
  -1   8   9 23006.5 1056.30   7
   1  -8  -8 16438.4 767.731   5
  -1   8   8 15830.0 812.566   5
  -1  -8   8 14301.1 721.203   1
   1  -8  -8 14444.2 743.542   3
  -1  -8   8 14140.3 665.806   9
  -1  -8   8 14762.7 655.011   8
   1  -8  -7 898.743 191.441   5
  -1   8   7 898.452 182.704   5
   1  -8  -7 959.711 170.699   3
  -1   8   7 805.052 112.756   9
  -1  -8   7 1181.34 168.639   9
   1   8  -7 1275.74 164.782  10
  -1  -8   7 904.510 150.402   8
  -1   8   6 1383.81 216.327   5
   1  -8  -6 1135.36 189.449   5
  -1   8   6 983.713 128.166   9
   1   8  -6 1257.08 165.682  10
  -1  -8   6 1130.80 167.562   9
  -1  -8   6 1173.25 153.376   8
   1   8  -6 1280.42 131.451   6
  -1   8   5 5909.31 406.826   5
   1  -8  -5 4834.68 350.573   5
  -1  -8   5 4909.33 327.047   1
  -1   8   5 4969.93 295.593   9
  -1  -8   5 5311.63 347.106   9
   1   8  -5 5065.46 327.339  10
   1   8  -5 5603.47 290.892   6
  -1   8   4 14306.4 667.179   5
   1  -8  -4 13624.6 638.592   5
   1   8  -4 13201.2 554.420   6
  -1  -8   4 13915.0 445.524   5
   1   8  -4 15343.6 632.284  10
  -1  -8   4 14163.6 634.012   9
  -1   8   4 13893.5 580.961   9
   1  -8  -4 14074.9 567.466   2
  -1  -8   4 13871.7 598.085   1
  -1  -8   3 36389.4 1116.88   5
   1  -8  -3 35999.2 1287.19   5
   1   8  -3 34608.8 1272.47  10
  -1  -8   3 36571.4 1298.30   9
  -1   8   3 36569.8 1253.39   9
   1   8  -3 37144.2 1297.43   1
   1  -8  -3 37962.2 1199.44   2
   1  -8  -2 33312.2 1210.67   5
  -1  -8   2 33956.7 1093.98   5
  -1   8   2 35119.9 1210.66   9
   1   8  -2 34308.6 1232.35  10
  -1  -8   2 35108.3 1240.63   9
   1   8  -2 35187.5 1240.03   9
   1   8  -2 36172.8 1219.62   1
   1  -8  -2 35750.6 1116.06   2
   1  -8  -1 11960.7 525.371   5
  -1  -8   1 11471.4 459.481   5
   1   8  -1 12301.8 528.040   1
   1   8  -1 12543.9 565.968   9
  -1  -8   1 12362.8 556.373   9
  -1   8   1 12325.3 544.544   9
  -1  -8   0 1947.31 159.783   5
   1  -8   0 1950.98 171.230   5
  -1   8   0 1923.55 188.624   9
   1   8   0 1888.01 190.071   9
  -1  -8   0 1893.64 186.712   9
  -1   8   0 1934.51 140.130   7
   1  -8   1 5989.30 294.980   5
   1   8   1 5349.61 311.466   5
  -1  -8  -1 5514.08 304.107   5
   1   8   1 5393.27 328.197   9
   1  -8   1 5223.73 328.524   9
  -1  -8  -1 5397.97 324.770   9
  -1   8  -1 5315.15 333.457   9
  -1   8  -1 5481.66 326.971   1
  -1  -8  -2 26776.8 953.468   5
   1   8   2 26028.4 970.954   5
   1   8   2 25461.7 956.403   9
   1  -8   2 26401.8 983.685   9
  -1   8  -2 26620.2 986.868   9
  -1  -8  -2 25321.2 947.060   9
  -1   8  -2 26373.5 987.342   1
  -1  -8  -3 32150.9 1172.66   5
   1   8   3 33074.7 1199.53   5
   1   8   3 32052.5 1142.49   9
  -1  -8  -3 32792.3 1141.72   9
  -1   8  -3 32714.5 1192.50   9
   1  -8   3 34548.4 1199.31   9
  -1   8  -3 32342.9 1211.36   1
   1  -8   3 34128.9 1184.08   1
   1   8   4 36047.1 1334.31   5
  -1  -8  -4 35811.6 1304.38   5
   1  -8   4 35928.1 1298.73   9
   1   8   4 36646.7 1243.10   9
  -1   8  -4 37551.7 1312.77   9
  -1   8  -4 38353.8 1278.50  10
  -1  -8  -4 36040.2 1238.46   2
  -1   8  -5 2889.61 173.718   6
   1   8   5 2918.50 283.220   5
  -1  -8  -5 2646.96 256.627   5
  -1   8  -5 3213.32 262.655   9
  -1   8  -5 2537.16 220.664  10
   1   8   6 900.671 184.061   5
  -1  -8  -6 710.118 142.005   2
  -1   8  -6 576.089 117.833  10
   1  -8   6 929.390 147.602   8
   1   8   7 960.333 208.380   5
  -1  -8  -7 1437.96 198.907   2
   1  -8   7 1522.89 218.354   1
  -1  -8  -7 1292.93 183.226   3
  -1   8  -7 1056.06 145.365  10
   1  -8   7 1697.58 198.007   8
   1  -8   8 4343.39 387.944   1
   1  -8   8 4920.10 353.620   2
  -1  -8  -8 5451.17 401.276   3
  -1  -8  -8 4733.71 381.894   2
   1   8   8 5576.69 445.453   5
   1  -8   8 5024.13 242.710   5
   1  -8   8 4441.61 230.085   7
   1  -8   8 5297.71 360.066   8
   1  -8   9 12593.4 669.790   2
   1  -8   9 13777.5 761.482   1
  -1  -8  -9 14866.7 741.646   3
  -1  -8  -9 12974.4 483.709   4
   1   8   9 13640.7 775.695   5
   1  -8   9 14444.7 662.650   8
   1  -8  10 11185.5 689.303   1
   1  -8  10 10647.4 620.679   2
  -1  -8 -10 10673.3 641.124   3
   1   8  10 9680.49 675.507   5
   1  -8  10 10928.7 581.292   8
   1  -8  11 10663.3 663.451   2
  -1  -8 -11 11957.4 698.085   3
   1  -8  11 11716.0 749.284   1
   1   8  11 12772.4 787.046   5
   1  -8  11 11471.6 620.151   8
   1  -8  12 172.858 167.331   1
   1  -8  12 103.368 144.237   3
   1  -8  12 332.479 153.044   2
   1   8  12 117.682 217.127   5
  -1  -8 -12 278.685 153.803   8
   1  -8  13 103.761 138.504   2
   1  -8  13-107.866 173.651   3
   1  -8  13 62.1464 165.910   1
  -1  -8 -13 42.4964 118.496   8
   1  -8  14 1304.94 270.036   3
   1  -8  14 1619.44 284.263   2
   1  -8  14 1922.84 340.507   1
   1  -8  15 5741.23 535.168   3
   1  -8  15 4964.96 547.839   1
   1  -8  16 6040.41 570.953   2
   1  -8  16 5903.57 554.445   3
  -1  -9  16 68.5713 165.586   3
  -1  -9  16-66.9434 170.399   2
  -1  -9  15-63.5110 161.684   2
  -1  -9  15 665.706 239.654   3
  -1  -9  14 7461.54 635.849   3
  -1  -9  14 7421.44 619.619   2
  -1  -9  13 11207.0 754.720   1
  -1  -9  13 10453.3 758.259   3
  -1  -9  12 9646.47 662.124   2
  -1  -9  12 10101.7 673.283   1
  -1  -9  11 5409.25 453.885   2
   1  -9 -11 5542.43 490.159   3
  -1  -9  11 4671.40 442.409   1
  -1  -9  10 999.196 204.584   2
  -1  -9  10 725.168 191.962   1
   1  -9 -10 478.901 168.923   3
  -1   9  10 484.030 203.790   5
  -1   9  10 256.403 207.117   7
  -1  -9  10 703.990 142.727   8
   1  -9  -9 303.034 135.252   3
  -1  -9   9 348.239 162.082   1
  -1   9   9 496.975 174.597   5
  -1  -9   9 304.349 113.909   8
  -1   9   9 141.024 173.626   7
  -1   9   8 14736.0 806.834   5
  -1  -9   8 13865.4 650.513   8
  -1  -9   8 14196.9 681.952   9
  -1  -9   8 15694.9 744.525   1
   1  -9  -8 14349.6 748.823   3
  -1   9   7 17029.4 880.700   5
   1  -9  -7 17965.0 843.161   5
   1  -9  -7 18549.5 848.108   3
  -1  -9   7 18238.8 816.977   1
  -1   9   7 17487.0 699.676   9
  -1  -9   7 18170.6 764.355   8
   1   9  -7 18810.3 784.654  10
  -1  -9   7 19186.7 809.726   9
  -1   9   6 29869.5 1221.25   5
   1  -9  -6 28612.6 1161.23   5
   1  -9  -6 28789.6 1097.64   2
  -1   9   6 29790.7 1049.92   9
  -1  -9   6 29445.7 1135.75   9
   1   9  -6 29396.6 1108.18  10
   1   9  -6 29336.5 1024.93   6
   1  -9  -5 10862.4 571.433   5
  -1   9   5 10752.2 598.476   5
   1   9  -5 10337.5 469.359   6
  -1   9   5 10428.5 494.089   9
  -1  -9   5 10405.5 543.649   9
   1   9  -5 11200.1 541.148  10
   1  -9  -4 12916.2 619.329   5
  -1  -9   4 13016.4 419.493   5
  -1  -9   4 12706.1 612.261   9
  -1   9   4 12286.7 559.529   9
   1   9  -4 12239.9 591.947  10
   1  -9  -4 11433.8 517.072   2
  -1  -9   3 5797.96 243.749   5
   1  -9  -3 5483.53 358.068   5
  -1   9   3 6054.26 351.306   9
   1   9  -3 5288.19 353.347  10
  -1  -9   3 5401.77 364.485   9
   1   9  -3 5508.98 358.962   1
   1  -9  -3 6020.30 295.929   2
  -1  -9   2 42.3359 46.6916   5
   1  -9  -2 22.7236 77.6193   5
   1   9  -2 22.4386 72.2651   1
   1  -9  -2 137.725 52.2853   2
   1   9  -2 25.4043 79.2148  10
  -1   9   2 22.9018 82.4577   9
  -1  -9   2 128.297 96.8907   9
   1   9  -2 51.9445 83.6398   9
   1  -9  -1 2279.90 200.760   5
  -1  -9   1 2333.50 164.495   5
   1   9  -1 2556.42 215.234   1
  -1   9   1 2338.38 214.888   9
   1   9  -1 1636.40 196.030   9
  -1  -9   1 1761.23 199.507   9
  -1   9   1 1798.33 164.230   7
   1  -9   0 18783.5 741.547   5
  -1  -9   0 20121.1 728.778   5
  -1  -9   0 19420.2 797.602   9
  -1   9   0 18949.8 796.457   9
   1   9   0 19409.6 805.273   9
  -1   9   0 20131.3 692.282   7
   1  -9   1 3010.91 211.066   5
  -1  -9  -1 3325.27 234.084   5
   1   9   1 3051.66 239.600   5
  -1   9  -1 3524.99 266.581   1
  -1   9  -1 3214.79 262.113   9
   1   9   1 2992.20 249.329   9
  -1  -9  -1 3087.51 252.863   9
  -1   9  -1 3230.62 168.194   7
  -1  -9  -2 16495.2 697.607   5
   1   9   2 17512.9 731.448   5
   1  -9   2 17421.7 643.912   5
  -1  -9  -2 17972.4 721.215   9
  -1   9  -2 16260.0 731.225   9
   1   9   2 17832.7 722.829   9
   1  -9   2 16953.1 739.621   9
  -1   9  -2 16953.1 736.717   1
   1   9   3 1281.04 178.405   5
  -1  -9  -3 1187.70 167.505   5
  -1   9  -3 1280.88 182.222   9
   1  -9   3 1704.69 201.461   9
  -1  -9  -3 1433.55 168.635   9
   1   9   3 1073.08 152.057   9
   1   9   4 7087.78 442.868   5
  -1  -9  -4 6711.56 411.654   5
  -1   9  -4 7249.76 431.385   9
  -1   9  -4 7089.00 403.823  10
   1   9   4 6788.56 376.246   9
  -1  -9  -5 1900.87 221.120   5
  -1   9  -5 1648.22 143.674   6
   1   9   5 1781.23 237.706   5
  -1   9  -5 1489.09 182.972  10
  -1   9  -5 1860.84 215.970   9
   1   9   6 16404.8 792.820   5
  -1  -9  -6 15037.6 699.276   2
   1  -9   6 15264.9 742.748   1
  -1   9  -6 15946.1 676.827  10
   1  -9   6 16130.3 701.031   8
  -1   9  -6 15564.8 558.730   6
   1   9   7 14704.1 761.453   5
   1  -9   7 12846.3 693.092   1
  -1  -9  -7 13605.4 670.281   2
  -1  -9  -7 12339.8 663.845   3
   1  -9   7 13489.0 639.743   8
  -1   9  -7 14318.9 617.266  10
   1   9   8 11786.3 709.258   5
   1  -9   8 12943.5 633.114   2
  -1  -9  -8 11928.9 660.198   2
   1  -9   8 10902.3 666.262   1
  -1  -9  -8 13145.1 690.647   3
  -1   9  -8 13059.2 580.597  10
   1  -9   8 13472.7 634.447   8
   1  -9   9 648.934 146.178   2
  -1  -9  -9 249.117 121.348   3
   1  -9   9 754.992 193.042   1
   1   9   9 442.057 202.105   5
   1  -9   9 611.488 148.356   8
  -1  -9 -10 575.820 175.310   3
   1  -9  10 614.806 161.416   2
   1  -9  10 728.579 218.201   1
   1   9  10 372.935 206.212   5
   1  -9  10 422.939 136.900   8
   1  -9  11 2325.48 331.722   1
  -1  -9 -11 2736.34 330.005   3
   1  -9  11 2143.05 282.943   2
   1   9  11 2360.96 366.030   5
   1  -9  11 2897.86 295.936   8
   1  -9  12 16844.8 877.627   2
   1  -9  12 15490.6 912.669   1
   1   9  12 14992.9 947.259   5
   1  -9  13 6468.78 524.428   2
   1  -9  13 6401.90 558.082   3
   1  -9  13 5951.09 555.956   1
  -1  -9 -13 5265.68 448.101   8
   1  -9  14 5088.52 508.895   3
   1  -9  14 4308.33 499.954   1
   1  -9  14 5833.49 518.442   2
   1  -9  15 274.923 207.264   1
   1  -9  15 300.437 193.745   2
   1  -9  15 550.353 220.373   3
   1  -9  16 125.435 142.948   3
   1  -9  16 507.781 222.803   2
  -1 -10  16 2685.64 412.394   3
  -1 -10  16 2314.83 375.575   2
  -1 -10  15 5122.51 543.441   3
  -1 -10  15 5294.24 526.227   2
  -1 -10  14 2147.48 360.516   3
  -1 -10  14 2563.00 368.383   2
  -1 -10  13 162.214 189.722   1
  -1 -10  13 64.0169 154.594   3
  -1 -10  13-55.3390 160.612   2
  -1 -10  12 151.529 152.141   1
  -1 -10  12-203.602 158.699   2
   1 -10 -12 176.151 133.700   3
  -1 -10  11 4061.75 408.038   1
  -1 -10  11 3999.31 399.633   2
   1 -10 -10 6990.18 547.118   3
  -1 -10  10 7841.49 538.872   1
  -1 -10  10 7974.09 539.105   2
  -1  10  10 6492.75 558.615   7
  -1 -10  10 7405.68 463.900   8
   1 -10  -9 16307.2 862.403   3
  -1 -10   9 17850.1 845.594   1
  -1  10   9 16172.0 913.803   5
  -1  10   9 15876.0 890.827   7
  -1 -10   9 17030.4 763.535   8
  -1  10   8 7964.88 590.164   5
   1 -10  -8 7928.68 546.385   3
  -1 -10   8 9254.76 547.427   1
  -1 -10   8 8903.62 491.487   8
  -1 -10   8 8575.92 514.348   9
  -1  10   8 9249.43 612.647   7
   1 -10  -7 2594.52 289.729   5
  -1  10   7 2233.77 299.320   5
  -1 -10   7 2252.02 261.958   1
   1 -10  -7 2415.93 272.139   3
  -1 -10   7 2982.49 285.555   9
   1  10  -7 2378.45 245.742  10
  -1  10   7 1638.69 183.832   9
  -1 -10   7 2379.15 235.875   8
   1  10  -7 2414.10 182.089   6
   1  10  -6 18.8789 74.4466   6
  -1  10   6-40.8127 127.233   5
   1 -10  -6 104.741 105.153   5
   1  10  -6-28.9920 101.722  10
  -1 -10   6 31.6236 104.954   9
  -1  10   6 66.5363 77.8174   9
   1 -10  -6-26.0022 106.723   2
  -1 -10   6-29.2736 99.9709   1
   1 -10  -5 8456.00 503.290   5
   1  10  -5 8892.04 423.493   6
   1  10  -5 8344.46 480.735  10
  -1 -10   5 8548.19 498.272   9
  -1  10   5 7443.65 425.988   9
  -1 -10   4 15057.7 498.531   5
   1 -10  -4 15604.4 713.346   5
   1  10  -4 14592.4 689.808  10
  -1 -10   4 14213.5 699.203   9
  -1  10   4 14772.0 658.036   9
   1 -10  -4 14916.8 606.847   2
  -1 -10   3 36572.4 1151.13   5
   1 -10  -3 36058.7 1330.87   5
   1  10  -3 39513.2 1363.57  10
  -1  10   3 35314.5 1304.24   9
  -1 -10   3 36353.9 1352.15   9
   1 -10  -3 36302.2 1207.59   2
   1 -10  -2 9159.70 475.703   5
  -1 -10   2 9211.91 378.494   5
   1 -10  -2 8883.77 375.074   2
   1  10  -2 9117.39 505.012   9
  -1 -10   2 7729.41 475.314   9
  -1  10   2 8637.44 473.141   9
   1  10  -2 8970.49 495.426  10
  -1 -10   1 14115.3 557.920   5
   1 -10  -1 14792.4 630.730   5
   1  10  -1 13810.3 661.902   9
  -1  10   1 14131.7 652.328   9
  -1 -10   1 14073.3 668.132   9
  -1  10   1 14470.6 581.351   7
   1 -10   0 99.9612 73.9460   5
  -1 -10   0 262.788 90.4599   5
  -1 -10   0 349.234 116.576   9
   1  10   0 273.441 112.363   9
  -1  10   0 82.1221 96.1998   9
  -1  10   0 198.011 67.4237   7
  -1 -10  -1 4889.73 306.160   5
   1 -10   1 4925.64 289.306   5
  -1 -10  -1 4694.31 332.541   9
   1  10   1 4824.47 337.224   9
  -1  10  -1 5526.44 367.855   9
  -1  10  -1 4956.54 233.078   7
  -1 -10  -2 6021.31 358.842   5
   1 -10   2 6442.76 318.355   5
   1  10   2 6143.13 380.538   5
  -1 -10  -2 5930.52 372.033   9
  -1  10  -2 5535.19 380.827   9
   1  10   2 5266.01 355.650   9
  -1 -10  -3 28226.1 1101.35   5
   1  10   3 29237.5 1137.17   5
   1 -10   3 29647.2 993.256   5
   1  10   3 30441.5 1106.24   9
  -1  10  -3 28785.3 1140.14   9
  -1 -10  -4 18685.8 828.860   5
   1  10   4 19331.3 866.709   5
  -1  10  -4 19533.1 825.361  10
   1  10   4 20404.2 807.642   9
  -1  10  -4 20155.5 868.556   9
  -1 -10  -5 562.077 152.023   5
  -1  10  -5 814.458 112.981   6
   1  10   5 507.857 147.248   5
  -1 -10  -5 724.721 138.825   2
   1 -10   5 751.053 164.366   1
  -1  10  -5 750.633 152.262  10
  -1  10  -5 501.527 141.780   9
   1  10   6 3957.13 373.667   5
  -1 -10  -6 4221.98 350.047   5
  -1 -10  -6 3716.30 301.484   2
   1 -10   6 4334.07 355.035   1
  -1  10  -6 3932.28 311.703  10
   1 -10   6 4190.58 325.869   8
  -1  10  -6 4666.18 245.669   6
   1  10   7 3112.07 354.947   5
   1 -10   7 4308.28 327.329   8
  -1  10  -7 4494.29 320.420  10
   1 -10   7 3895.19 354.136   1
  -1 -10  -7 3757.39 327.415   2
   1  10   8 4595.03 434.944   5
  -1 -10  -8 4569.60 383.320   2
  -1 -10  -8 4352.89 386.907   3
   1 -10   8 4485.80 401.404   1
   1 -10   8 5218.68 366.903   2
  -1  10  -8 4908.92 337.504  10
   1 -10   8 4997.68 367.987   8
   1 -10   9 19397.8 871.518   2
  -1 -10  -9 19917.2 952.619   3
   1 -10   9 18405.7 936.206   1
   1  10   9 19389.3 1004.03   5
   1 -10   9 18384.1 846.988   8
  -1 -10 -10 9066.28 608.251   3
   1 -10  10 8023.70 542.155   2
   1 -10  10 9483.84 637.565   1
   1  10  10 9249.50 671.437   5
   1 -10  10 9308.95 544.535   8
   1 -10  11 5374.97 495.123   1
  -1 -10 -11 4111.40 420.518   3
   1 -10  11 5445.34 441.070   2
   1  10  11 4786.33 502.515   5
   1 -10  12 858.575 231.229   1
   1 -10  12 946.345 238.692   2
  -1 -10 -12 474.650 176.167   3
   1 -10  13 120.617 161.010   3
   1 -10  13 154.424 124.310   2
   1 -10  13-61.0972 170.368   1
  -1 -10 -13-45.1773 170.572   8
   1 -10  14 2132.02 359.484   1
   1 -10  14 2589.08 344.763   2
   1 -10  14 2591.25 384.537   3
   1 -10  15 4129.46 473.612   3
   1 -10  15 3027.17 400.667   2
   1 -10  16 2870.68 406.764   2
   1 -10  16 2776.01 403.869   3
  -1 -11  15 503.681 209.187   3
  -1 -11  15 373.996 181.318   2
  -1 -11  14 2307.01 352.097   2
  -1 -11  14 2016.54 354.952   3
  -1 -11  13 6014.78 542.056   2
   1 -11 -12 9122.27 698.741   3
  -1 -11  12 8883.19 638.361   1
  -1 -11  12 10491.6 685.258   2
   1 -11 -11 5084.97 487.999   3
  -1 -11  11 5691.79 474.111   1
  -1 -11  11 4386.27 420.583   2
  -1 -11  10 2535.26 304.163   2
  -1 -11  10 2373.24 300.415   1
   1 -11 -10 1987.80 302.444   3
  -1 -11  10 2558.68 273.889   8
  -1 -11   9 915.001 191.924   1
   1 -11  -9 1002.01 205.544   3
  -1 -11   9 1277.82 190.232   8
  -1  11   9 1116.70 275.799   7
   1 -11  -8 8629.61 587.012   5
   1 -11  -8 8351.57 570.148   3
  -1 -11   8 7906.92 523.852   1
  -1 -11   8 8881.64 501.488   8
   1  11  -8 9443.11 526.374  10
  -1  11   8 8092.71 586.930   7
  -1 -11   7 8677.49 533.060   1
  -1 -11   7 8923.44 501.814   8
  -1 -11   7 10210.4 575.129   9
  -1  11   7 10157.8 491.365   9
   1  11  -7 8709.26 523.512  10
  -1  11   7 10153.4 620.928   7
   1  11  -7 8837.59 432.296   6
   1 -11  -6 25154.7 1070.34   5
   1 -11  -6 25490.9 982.926   2
  -1 -11   6 24748.7 1043.65   9
  -1  11   6 24110.3 955.736   9
   1  11  -6 23764.1 1013.43  10
   1  11  -6 24729.9 920.343   6
   1  11  -5 15883.6 668.030   6
   1 -11  -5 15676.4 767.311   5
  -1 -11   5 15883.4 766.425   9
   1  11  -5 15102.8 739.044  10
  -1  11   5 17003.9 720.952   9
   1 -11  -4 16138.4 756.324   5
  -1 -11   4 16579.2 547.641   5
   1  11  -4 15805.1 755.681  10
  -1 -11   4 15290.1 757.645   9
  -1  11   4 16078.2 720.277   9
   1 -11  -4 15869.9 649.562   2
   1 -11  -3 613.771 142.044   5
  -1 -11   3 555.538 84.2254   5
   1 -11  -3 657.935 102.115   2
   1  11  -3 381.707 133.985  10
  -1  11   3 449.658 114.215   9
  -1 -11   3 682.982 157.872   9
  -1 -11   2 9107.64 403.258   5
   1 -11  -2 10486.1 520.657   5
   1 -11  -2 9695.95 402.000   2
  -1 -11   2 9472.27 537.920   9
   1  11  -2 9248.55 531.510  10
  -1  11   2 8614.62 504.728   9
  -1  11   2 9696.94 476.282   7
   1 -11  -1 772.673 145.013   5
  -1 -11   1 1192.08 139.486   5
  -1  11   1 980.236 177.484   9
   1  11  -1 874.266 168.592   9
  -1 -11   1 739.055 160.686   9
  -1  11   1 748.742 123.787   7
  -1 -11   0 27521.1 986.449   5
   1 -11   0 27121.7 1007.96   5
  -1  11   0 26829.6 1080.13   1
  -1  11   0 27694.6 1092.35   9
  -1 -11   0 29099.1 1099.66   9
   1  11   0 27539.6 1089.70   9
  -1  11   0 26354.6 932.557   7
   1 -11   1 13927.7 596.244   5
  -1 -11  -1 15007.8 630.965   5
  -1  11  -1 12734.8 662.885   1
   1  11   1 14210.9 680.386   9
  -1 -11  -1 14206.6 675.997   9
  -1  11  -1 14362.2 693.032   9
  -1  11  -1 14420.0 518.955   7
   1 -11   2 18289.1 694.421   5
  -1 -11  -2 17829.3 754.710   5
  -1 -11  -2 19038.3 796.905   9
  -1  11  -2 17877.7 816.100   9
   1  11   2 17264.7 780.548   9
  -1  11  -2 17325.1 808.779   1
   1  11   3 1460.54 208.988   5
   1 -11   3 1810.46 159.251   5
  -1 -11  -3 1490.04 192.089   5
   1  11   3 1414.46 187.786   9
  -1  11  -3 1350.84 209.933   9
  -1  11  -3 1356.27 215.722   1
  -1 -11  -4 60.8031 109.446   5
   1 -11   4 26.8249 59.1467   5
   1  11   4 282.840 133.488   5
  -1  11  -4-30.3045 119.508  10
  -1  11  -4 101.433 112.220   9
  -1  11  -4 39.3242 118.443   1
  -1 -11  -5 20305.9 887.201   5
   1  11   5 20442.2 933.078   5
   1 -11   5 20036.0 685.856   5
  -1  11  -5 17387.3 825.213  10
  -1  11  -5 20337.4 897.930   9
  -1 -11  -5 19159.2 802.523   2
  -1  11  -6 33129.3 1114.73   6
   1  11   6 34008.3 1377.12   5
  -1 -11  -6 31780.0 1237.69   2
   1 -11   6 33353.0 1308.39   1
  -1  11  -6 33411.4 1252.67  10
   1  11   7 9568.61 638.995   5
   1 -11   7 10280.9 604.793   1
  -1 -11  -7 10221.0 567.566   2
   1 -11   7 10218.2 556.520   8
  -1  11  -7 11205.7 561.336  10
  -1  11  -7 9511.38 378.414   6
   1  11   8 6455.64 541.226   5
   1 -11   8 7929.25 534.443   1
   1 -11   8 7066.44 441.676   2
  -1 -11  -8 7361.61 491.361   2
  -1 -11  -8 6576.48 497.743   3
   1 -11   8 6419.57 444.366   8
  -1  11  -8 7417.67 444.509  10
   1 -11   9 365.802 164.984   1
   1 -11   9 413.075 136.206   2
  -1 -11  -9 416.607 149.464   3
   1  11   9 330.116 193.369   5
   1 -11   9 408.145 145.304   8
  -1 -11 -10 250.511 127.967   3
   1 -11  10 617.711 164.777   2
   1 -11  10 247.591 154.733   1
   1  11  10 533.917 224.225   5
   1 -11  11 3887.65 426.957   1
   1 -11  11 4791.32 415.021   2
  -1 -11 -11 5077.94 470.219   3
   1 -11  12 7638.65 610.599   1
  -1 -11 -12 7054.41 572.075   3
   1 -11  12 7481.37 550.077   2
   1 -11  13 3675.84 397.686   2
   1 -11  13 3146.98 416.272   1
   1 -11  14 7513.25 636.434   1
   1 -11  14 5873.41 527.974   2
   1 -11  14 7364.52 625.721   3
   1 -11  15 408.527 188.310   2
   1 -11  15 461.452 212.607   3
  -1 -12  15 8506.42 728.761   3
  -1 -12  15 7534.01 627.734   2
  -1 -12  14 144.593 174.642   3
  -1 -12  14 175.463 169.806   2
   1 -12 -13 2151.75 375.178   3
  -1 -12  13 1807.88 300.957   2
  -1 -12  12 711.198 200.986   2
  -1 -12  12 551.207 189.892   1
   1 -12 -12 449.413 207.357   3
   1 -12 -11 3617.84 416.533   3
  -1 -12  11 3223.91 366.642   2
  -1 -12  11 2401.13 316.983   1
  -1 -12  10 5408.45 459.460   1
   1 -12 -10 6027.36 526.503   3
  -1 -12  10 6317.81 487.733   2
   1 -12  -9 7608.49 576.529   3
  -1 -12   9 7520.29 526.055   1
  -1 -12   9 8455.33 507.680   8
  -1  12   9 7382.25 585.745   7
   1 -12  -8 520.548 183.556   5
   1 -12  -8 554.559 179.295   3
  -1 -12   8 569.494 162.699   1
   1  12  -8 767.869 174.111  10
  -1 -12   8 852.026 171.333   8
  -1  12   8 435.129 199.244   7
  -1  12   7 6556.79 405.697   9
   1  12  -7 6020.67 439.001  10
  -1 -12   7 6496.16 461.332   9
   1  12  -7 7126.11 387.128   6
  -1  12   7 7047.49 526.737   7
   1  12  -6 1041.87 155.922   6
   1 -12  -6 768.242 147.262   2
   1  12  -6 987.134 190.120  10
  -1  12   6 1034.33 171.969   9
  -1 -12   6 901.556 185.853   9
  -1  12   6 916.195 209.507   7
   1  12  -5 2403.43 236.010   6
   1 -12  -5 3282.20 317.801   5
  -1  12   5 2828.10 276.960   9
  -1 -12   5 3072.81 311.110   9
   1  12  -5 2643.86 287.572  10
  -1  12   5 2677.07 299.306   7
  -1 -12   4 4477.70 206.925   5
   1 -12  -4 4086.92 349.077   5
   1  12  -4 4360.01 381.113   1
  -1  12   4 3953.98 324.696   9
  -1 -12   4 3819.61 351.685   9
   1  12  -4 3952.51 345.894  10
  -1  12   4 3538.32 324.216   7
   1 -12  -3 12793.9 648.078   5
  -1 -12   3 13012.1 495.137   5
   1  12  -3 12715.7 679.374   1
   1 -12  -3 12861.9 530.787   2
  -1  12   3 12939.2 644.713   9
   1  12  -3 12564.1 671.836  10
  -1 -12   3 11508.4 650.318   9
  -1  12   3 13903.0 638.932   7
   1 -12  -2 5317.75 371.529   5
  -1 -12   2 5675.09 295.291   5
   1  12  -2 5103.63 381.145   1
   1 -12  -2 5220.99 275.880   2
  -1 -12   2 4868.22 389.350   9
   1  12  -2 6086.40 426.762  10
  -1  12   2 5405.02 389.462   9
  -1  12   2 5026.48 339.607   7
   1 -12  -1 6084.69 380.903   5
  -1 -12   1 5929.46 327.705   5
   1  12  -1 5878.58 409.030   1
  -1 -12   1 5649.60 414.857   9
   1  12  -1 5592.03 421.539   9
  -1  12   1 6364.70 426.286   9
   1  12  -1 6182.35 283.946   7
  -1  12   1 5799.33 339.060   7
  -1 -12   0 1194.21 152.183   5
   1 -12   0 869.278 143.942   5
  -1  12   0 737.283 161.744   1
  -1  12   0 1176.77 196.922   9
  -1 -12   0 689.076 162.800   9
   1  12   0 869.083 170.074   9
  -1  12   0 950.685 126.322   7
   1 -12   1 3039.63 236.968   5
  -1 -12  -1 2493.98 235.542   5
  -1  12  -1 2486.34 274.324   1
   1  12   1 3162.25 299.700   9
  -1 -12  -1 3174.90 295.776   9
  -1  12  -1 2894.55 301.873   9
  -1  12  -1 2778.06 181.701   7
   1 -12   2 5430.00 315.518   5
  -1 -12  -2 5934.14 373.440   5
  -1  12  -2 5121.84 399.703   9
   1  12   2 5886.21 400.466   9
  -1  12  -2 5180.97 405.953   1
   1 -12   3 16249.9 617.322   5
  -1 -12  -3 15763.2 721.452   5
  -1  12  -3 14986.3 759.520   9
   1  12   3 13900.6 703.984   9
  -1  12  -3 16044.3 792.632   1
   1 -12   4 787.101 104.538   5
  -1 -12  -4 678.990 157.574   5
   1  12   4 835.875 201.653   5
  -1  12  -4 741.150 172.648   9
  -1  12  -4 1044.18 187.069  10
  -1  12  -4 381.486 164.984   1
  -1 -12  -5 8724.04 538.854   5
   1  12   5 9271.34 594.022   5
   1 -12   5 9700.45 392.543   5
  -1  12  -5 9356.99 540.642  10
  -1  12  -5 10075.8 584.662   9
  -1 -12  -5 8826.11 485.167   2
  -1  12  -6 2225.41 194.056   6
   1 -12   6 2153.49 141.725   5
   1  12   6 1963.75 288.737   5
  -1  12  -6 1787.77 234.036  10
  -1 -12  -6 2248.96 235.567   2
   1  12   7-49.7414 144.382   5
   1 -12   7 81.2992 126.749   1
  -1 -12  -7 102.522 113.445   2
   1 -12   7 99.6324 103.564   8
  -1  12  -7 130.631 101.840  10
   1  12   8 538.187 194.365   5
  -1 -12  -8 676.369 182.150   3
   1 -12   8 349.029 141.340   1
   1 -12   8 579.133 143.914   2
  -1 -12  -8 578.739 167.973   2
  -1  12  -8 575.544 150.886  10
   1 -12   8 615.339 163.542   8
   1  12   9 12546.4 825.086   5
  -1  12  -9 13618.6 674.842  10
   1 -12   9 13236.7 686.184   2
   1 -12   9 13265.8 768.641   1
  -1 -12  -9 13941.9 796.392   3
   1 -12  10 2310.98 329.743   1
   1 -12  10 2078.85 266.997   2
  -1 -12 -10 2350.47 322.357   3
   1  12  10 2309.59 391.178   5
  -1 -12 -11 4356.78 443.129   3
   1 -12  11 4378.26 388.899   2
   1 -12  11 3324.98 405.015   1
  -1 -12 -12 228.519 165.804   3
   1 -12  12-46.5868 175.888   2
   1 -12  12-57.0037 210.268   1
  -1 -12 -13 59.7050 135.931   3
   1 -12  13-100.623 146.017   2
   1 -12  13 60.1405 167.695   1
   1 -12  14 213.606 149.055   2
   1 -12  14 271.020 189.045   3
   1 -12  15 5478.87 520.899   2
   1 -12  15 6004.71 583.330   3
  -1 -13  15 479.593 231.827   2
  -1 -13  14 5701.05 530.458   2
  -1 -13  14 5510.72 595.240   3
  -1 -13  13 1895.98 306.385   2
   1 -13 -13 1660.14 337.959   3
   1 -13 -12 7942.74 666.697   3
  -1 -13  12 8018.71 593.166   2
  -1 -13  11 2002.39 293.075   2
   1 -13 -11 2663.20 382.189   3
  -1 -13  11 2480.52 318.918   1
  -1 -13  10 3700.62 364.565   2
  -1 -13  10 2651.84 331.013   1
   1 -13 -10 2811.42 373.788   3
   1 -13  -9 53.1264 128.299   3
   1 -13  -8 2562.46 344.842   5
   1 -13  -8 2833.00 342.570   3
   1  13  -8 2577.70 296.625  10
  -1 -13   8 3096.14 300.125   8
  -1  13   8 2460.79 360.897   7
   1 -13  -7 6101.39 496.650   5
   1  13  -7 6732.89 472.141  10
   1  13  -7 6509.32 388.760   6
  -1  13   7 5965.76 494.486   7
   1  13  -6 19636.4 819.335   6
   1 -13  -6 19648.9 847.130   2
   1  13  -6 19788.0 930.788  10
  -1  13   6 20819.0 883.863   9
  -1 -13   6 22111.1 980.539   9
  -1  13   6 19653.1 954.834   7
   1  13  -5 6900.42 414.828   6
   1 -13  -5 6099.25 376.947   2
  -1  13   5 6177.25 427.215   9
   1  13  -5 7013.29 483.124  10
  -1 -13   5 6529.45 480.026   9
  -1  13   5 6945.23 473.044   7
  -1 -13   4 3281.54 186.488   5
   1 -13  -4 3507.01 331.626   5
   1  13  -4 4564.12 397.690   1
   1  13  -4 4002.16 357.482  10
  -1 -13   4 3509.44 348.173   9
  -1  13   4 3590.94 321.753   9
  -1  13   4 3903.59 342.748   7
   1 -13  -3 762.239 159.531   5
  -1 -13   3 797.396 106.918   5
   1  13  -3 841.929 186.291   1
   1 -13  -3 942.717 119.368   2
   1  13  -3 659.920 175.528  10
  -1  13   3 718.285 166.829   9
  -1 -13   3 734.513 169.187   9
  -1  13   3 984.400 174.401   7
   1 -13  -2 19232.3 853.178   5
  -1 -13   2 19514.4 736.908   5
   1 -13  -2 19825.5 718.170   2
   1  13  -2 21181.2 915.656   1
  -1  13   2 19558.5 896.453   9
  -1 -13   2 20832.0 929.900   9
   1  13  -2 19923.2 923.123  10
  -1  13   2 18387.2 803.009   7
   1 -13  -1 5563.30 379.361   5
  -1 -13   1 5653.50 333.655   5
   1  13  -1 5708.67 424.961   1
   1  13  -1 6131.54 458.562  10
  -1  13   1 6801.08 451.988   9
  -1 -13   1 5528.59 424.708   9
  -1  13   1 5900.31 346.849   7
   1  13  -1 5974.69 286.900   7
   1 -13   0 24031.6 947.536   5
  -1 -13   0 23889.1 921.018   5
   1  13   0 25202.9 1039.05   1
  -1  13   0 23052.4 1035.37   1
  -1 -13   0 25457.2 1049.17   9
  -1  13   0 22959.4 1032.96   9
  -1  13   0 24037.9 866.930   7
  -1 -13  -1 6230.00 392.249   5
   1 -13   1 6427.79 383.407   5
  -1  13  -1 7757.30 498.348   1
  -1  13  -1 7057.24 485.904   9
  -1 -13  -1 7190.56 476.341   9
   1  13   1 7385.37 480.306   9
  -1  13  -1 6661.57 315.198   7
   1 -13   2 31072.1 1098.21   5
  -1 -13  -2 30703.4 1172.37   5
  -1  13  -2 30792.9 1267.12   9
  -1  13  -2 30566.7 1266.99   1
  -1 -13  -3 376.592 136.377   5
   1 -13   3 408.086 95.2266   5
  -1  13  -3 416.649 155.762  10
  -1  13  -3 355.849 149.590   9
  -1  13  -3 123.898 124.759   1
   1 -13   4 2258.18 178.597   5
  -1 -13  -4 2604.86 282.373   5
  -1  13  -4 1896.27 250.478  10
  -1  13  -4 1979.90 269.035   9
  -1 -13  -4 2203.44 213.613   2
  -1  13  -4 1554.02 259.302   1
   1 -13   5 11210.3 437.806   5
  -1 -13  -5 11461.4 563.232   2
   1  13   6 12400.4 736.421   5
  -1  13  -6 11920.7 534.480   6
  -1  13  -6 11175.8 638.317  10
  -1 -13  -6 11854.0 609.246   2
   1  13   7 2103.61 325.959   5
  -1  13  -7 1513.74 227.972  10
   1 -13   7 1747.94 245.191   8
  -1 -13  -7 1612.45 220.204   2
   1  13   8 8058.68 632.860   5
  -1  13  -8 9074.13 536.670  10
   1 -13   8 8433.39 580.729   1
   1 -13   8 8481.91 493.735   2
  -1 -13  -8 7799.22 526.651   2
  -1 -13  -8 7845.22 571.001   3
   1  13   9 60.9181 208.315   5
   1 -13   9 549.451 146.662   2
   1 -13   9 385.447 164.891   1
  -1 -13  -9 313.227 157.596   3
  -1  13  -9 547.793 156.265  10
  -1 -13 -10-56.2715 135.927   3
   1 -13  10 205.233 154.567   1
   1 -13  10 229.423 137.687   2
   1 -13  11 1143.01 253.286   1
  -1 -13 -11 1108.21 250.060   3
   1 -13  11 841.310 199.480   2
  -1 -13 -12 4006.43 448.545   3
   1 -13  12 3580.41 378.999   2
   1 -13  12 3618.76 424.381   1
  -1 -13 -13 1785.89 320.439   3
   1 -13  13 2709.65 384.313   1
   1 -13  13 2617.55 334.455   2
   1 -13  14 4774.57 527.727   3
   1 -13  15 70.7865 188.987   3
   1 -14 -13 3165.41 447.559   3
  -1 -14  13 2396.80 340.734   2
  -1 -14  12 199.331 155.363   2
   1 -14 -12-69.4996 185.548   3
   1 -14 -11 8346.84 688.048   3
  -1 -14  11 10314.1 652.214   2
  -1 -14  10 975.997 214.609   2
   1 -14 -10 661.486 223.067   3
   1 -14  -9 12331.8 796.736   3
   1  14  -8 1234.17 224.844  10
  -1  14   8 1198.15 267.472   7
   1 -14  -7 2714.44 343.716   5
   1  14  -7 2508.18 312.018  10
  -1  14   7 1856.93 329.851   7
   1  14  -6 816.234 156.775   6
   1 -14  -6 959.299 218.903   5
   1 -14  -6 831.796 151.607   2
   1  14  -6 1222.55 231.442  10
  -1  14   6 978.583 187.809   9
  -1  14   6 476.448 198.731   7
   1  14  -5 6178.57 408.516   6
   1 -14  -5 5342.32 351.845   2
   1  14  -5 5245.38 437.571  10
  -1  14   5 5636.54 416.686   9
  -1 -14   5 5779.78 463.598   9
  -1  14   5 5613.13 452.603   7
   1 -14  -4 37.7825 125.412   5
  -1 -14   4 86.8803 52.4932   5
   1  14  -4-46.7739 130.441   1
  -1  14   4 181.898 109.588   9
   1  14  -4 84.9757 127.982  10
  -1 -14   4 169.810 156.608   9
  -1  14   4-34.6763 169.796   7
   1 -14  -3 46368.1 1697.98   5
  -1 -14   3 47561.0 1500.87   5
   1  14  -3 44426.7 1751.88   1
  -1  14   3 44916.1 1713.15   9
   1  14  -3 47724.3 1779.82  10
  -1 -14   3 46220.1 1760.71   9
  -1  14   3 47850.9 1667.70   7
  -1 -14   2 5872.03 331.938   5
   1 -14  -2 5916.56 421.327   5
   1 -14  -2 5733.90 308.150   2
   1  14  -2 6656.90 472.200   1
  -1 -14   2 6618.64 477.557   9
   1  14  -2 6882.08 492.821  10
  -1  14   2 7324.32 490.752   9
  -1  14   2 6216.84 392.590   7
  -1 -14   1 15248.0 645.807   5
   1 -14  -1 14396.5 704.000   5
   1  14  -1 14667.2 763.075   1
  -1  14   1 16420.1 804.504   9
  -1 -14   1 15510.1 792.513   9
   1  14  -1 15812.3 815.607  10
  -1  14   1 15137.3 654.450   7
   1  14  -1 15468.3 577.836   7
  -1 -14   0 24.2727 87.3772   5
   1 -14   0 26.9332 94.4993   5
  -1  14   0-40.7593 150.348   1
   1  14   0-38.3406 134.523   1
  -1  14   0 160.793 129.429   9
  -1 -14   0-77.7735 129.059   9
   1  14   0-88.7744 88.0997   7
  -1  14   0 53.1749 86.7862   7
  -1 -14  -1 3241.06 276.604   5
   1 -14   1 3274.87 263.532   5
  -1  14  -1 3840.85 362.905   1
  -1  14  -1 3451.75 360.327   9
  -1  14  -1 2456.81 191.900   7
   1 -14   2 3738.37 272.788   5
  -1 -14  -2 3744.95 314.124   5
  -1  14  -2 4120.80 385.638   9
  -1  14  -2 4324.14 398.888   1
   1 -14   3 28504.9 1034.58   5
  -1 -14  -3 29714.0 1178.15   5
  -1  14  -3 29976.2 1245.22  10
  -1  14  -3 29490.6 1252.12   9
  -1  14  -3 29589.6 1272.58   1
   1 -14   4 1761.18 162.976   5
  -1 -14  -4 2457.35 274.279   5
  -1  14  -4 2488.11 301.599   9
  -1  14  -4 2119.09 280.407  10
  -1 -14  -4 1949.58 203.477   2
  -1  14  -4 2019.73 307.413   1
  -1  14  -5 20119.4 928.967  10
  -1 -14  -5 18184.3 804.797   2
  -1  14  -6 413.798 118.747   6
  -1 -14  -6 127.395 105.993   2
  -1  14  -6 360.448 161.379  10
  -1 -14  -7 645.564 161.421   2
  -1  14  -7 395.272 162.915  10
  -1 -14  -8-120.145 161.188   2
   1 -14   8 30.4451 114.953   2
  -1  14  -8 193.512 135.799  10
  -1 -14  -9 20358.0 1074.13   3
   1 -14   9 22023.0 949.966   2
  -1  14  -9 21133.3 964.186  10
  -1 -14 -10 829.702 240.289   3
   1 -14  10 1051.21 255.510   1
   1 -14  10 1131.70 201.232   2
  -1 -14 -11 4383.59 495.081   3
   1 -14  11 4977.65 487.724   1
  -1 -14 -12 62.7400 167.504   3
   1 -14  12 57.8904 161.430   1
  -1 -14 -13 127.277 162.028   3
   1 -15 -13 74.8529 180.768   3
   1 -15 -12 14102.0 952.109   3
   1 -15 -11 945.674 273.195   3
   1 -15 -10 2961.75 401.639   3
  -1 -15  10 3795.23 370.680   2
   1 -15  -9 472.437 178.653   3
   1  15  -9 746.802 209.869  10
   1  15  -8 5963.79 485.368  10
   1 -15  -7 1774.33 291.389   5
   1  15  -7 2353.60 313.016  10
  -1  15   7 2365.95 323.241   7
   1 -15  -6 21090.3 1043.66   5
   1  15  -6 21376.3 893.718   6
   1 -15  -6 20245.0 879.371   2
   1  15  -6 20671.5 1009.85  10
  -1  15   6 21830.8 1030.45   7
   1 -15  -5 1160.74 235.434   5
   1  15  -5 1035.51 183.735   6
   1 -15  -5 1176.69 167.038   2
   1  15  -5 1561.98 258.515  10
  -1  15   5 1453.38 226.771   9
  -1  15   5 1092.83 216.412   7
   1  15  -4 12862.3 763.850   1
   1 -15  -4 11497.3 548.682   2
   1  15  -4 11506.7 704.320  10
  -1  15   4 13131.1 702.125   9
  -1  15   4 11674.6 660.348   7
  -1 -15   3 111.177 65.2694   5
   1 -15  -3 110.601 114.979   5
   1  15  -3 91.1340 127.100   1
  -1  15   3 203.292 153.540   9
   1  15  -3 185.413 166.893  10
  -1  15   3 63.4982 130.351   7
  -1 -15   2 29635.0 1032.04   5
   1 -15  -2 28925.6 1162.62   5
   1 -15  -2 27594.2 983.828   2
   1  15  -2 28764.3 1235.96   1
   1  15  -2 29443.0 1264.67  10
  -1  15   2 29984.3 1238.46   9
  -1  15   2 27215.1 1095.35   7
   1 -15  -1 3163.61 294.616   5
  -1 -15   1 3316.45 260.353   5
   1  15  -1 3757.66 362.933   1
  -1  15   1 2951.19 351.388   1
  -1  15   1 2473.50 309.531   9
   1  15  -1 3644.35 374.363  10
   1  15  -1 3199.46 206.972   7
  -1  15   1 3633.95 270.267   7
  -1 -15   0 31186.9 1175.71   5
   1 -15   0 32022.9 1208.49   5
   1  15   0 30952.4 1318.22   1
  -1  15   0 32957.7 1365.14   1
  -1  15   0 32015.6 1340.13   9
   1  15   0 29794.8 1338.31  10
  -1  15   0 33066.4 1118.49   7
   1  15   0 31442.6 1107.11   7
   1 -15   1 3148.17 272.162   5
  -1 -15  -1 3383.07 299.400   5
  -1  15  -1 3225.10 351.176   1
  -1  15  -1 2983.86 345.603   9
   1  15   1 3523.80 270.825   7
  -1  15  -1 3381.44 214.387   7
  -1 -15  -2 14605.3 725.444   5
   1 -15   2 15559.1 670.513   5
  -1  15  -2 14928.7 832.023   1
  -1  15  -2 15322.9 833.674   9
   1  15   2 16763.3 726.403   7
  -1 -15  -3 7408.12 485.610   5
   1 -15   3 7319.60 385.696   5
  -1  15  -3 7502.58 551.390   9
  -1  15  -3 6672.67 511.274  10
  -1  15  -3 7582.70 557.372   1
  -1 -15  -3 7120.03 399.215   2
   1 -15   4 5564.67 303.436   5
  -1 -15  -4 4884.63 338.469   2
  -1  15  -4 6135.75 518.496   1
  -1  15  -4 4498.92 423.252  10
  -1 -15  -5 869.844 160.381   2
  -1  15  -5 972.489 223.698  10
  -1 -15  -6 26736.8 1084.60   2
  -1  15  -6 26393.1 1177.30  10
  -1 -15  -7 1391.71 213.419   2
  -1  15  -7 1034.18 230.125  10
  -1 -15  -8 5691.54 447.602   2
  -1  15  -8 5563.47 460.715  10
  -1 -15  -9 1287.74 279.935   3
  -1  15  -9 731.074 192.372  10
  -1 -15 -10 1559.15 296.078   3
  -1 -15 -11 2351.60 366.663   3
  -1 -15 -12 9862.87 750.872   3
  -1 -15 -13 198.350 168.390   3
   1 -16 -13 1165.23 301.716   3
   1 -16 -12-148.918 169.574   3
   1 -16 -11 4650.64 524.379   3
   1 -16 -10 462.858 192.357   3
   1 -16  -9 15895.9 933.918   3
   1  16  -9 13195.1 791.913  10
   1  16  -8 766.972 222.732  10
   1 -16  -7 109.947 177.018   5
   1  16  -7 97.6148 180.052  10
  -1  16   7-306.529 315.878   7
   1 -16  -6 1225.85 249.499   5
   1 -16  -6 1304.01 191.523   2
   1  16  -6 1630.01 277.984  10
  -1  16   6 1162.13 239.584   7
   1 -16  -5 4585.98 437.186   5
   1  16  -5 4761.93 379.189   6
   1 -16  -5 4272.31 318.805   2
   1  16  -5 4323.18 434.375  10
  -1  16   5 4200.98 415.390   7
   1  16  -4 162.864 157.556   1
  -1  16   4 42.6693 123.836   9
   1  16  -4-49.9639 139.318  10
  -1  16   4-112.426 159.619   7
   1  16  -3 29461.1 1293.52   1
   1  16  -3 27818.2 1267.92  10
  -1  16   3 26134.6 1203.97   9
  -1  16   3 29337.8 1152.47   7
   1 -16  -2 1144.94 205.383   5
  -1 -16   2 1466.77 170.044   5
   1  16  -2 1223.94 239.866   1
  -1  16   2 1440.51 243.536   9
   1  16  -2 1503.92 261.340  10
  -1  16   2 1456.04 210.515   7
   1 -16  -1 2533.34 269.947   5
  -1 -16   1 2238.72 224.434   5
  -1  16   1 1973.19 308.034   1
   1  16  -1 2103.67 288.770   1
  -1  16   1 1749.55 285.875   9
   1  16  -1 2318.43 314.483  10
  -1  16   1 1681.35 209.308   7
  -1 -16   0 246.162 116.593   5
   1 -16   0 180.639 116.316   5
  -1  16   0 48.6189 175.080   1
   1  16   0 183.849 148.061   1
  -1  16   0 58.3667 106.319   7
   1  16   0 193.214 77.9053   7
  -1 -16  -1 1250.61 197.818   5
   1 -16   1 1634.15 202.898   5
   1  16   1 1299.52 184.463   7
   1 -16   2 24.2286 80.4118   5
  -1 -16  -2-33.5867 132.445   5
  -1  16  -2-50.1996 151.191   1
  -1  16  -2 49.4434 137.867  10
   1  16   2-57.2975 108.163   7
   1 -16   3 20682.6 791.560   5
  -1  16  -3 18909.0 1013.46   1
  -1 -16  -3 19770.2 806.425   2
  -1  16  -3 18687.3 974.887  10
   1  16   3 20485.6 897.577   7
  -1 -16  -4-26.4691 76.8271   2
  -1  16  -4-113.501 170.923   1
  -1  16  -4-48.3307 129.031  10
   1  16   4 37.7012 128.756   7
  -1 -16  -5 14434.4 696.888   2
   1  16   5 13782.4 783.384   7
  -1 -16  -6 133.586 104.142   2
  -1  16  -6-47.3593 157.196  10
   1  16   6 186.292 163.425   7
  -1 -16  -7 855.682 179.407   2
  -1  16  -7 1259.88 242.157  10
   1  16   7 968.442 257.774   7
  -1  16  -8 91.1893 142.165  10
  -1 -16  -9 16816.1 984.436   3
  -1  16  -9 16260.5 858.362  10
  -1 -16 -10 592.770 219.242   3
  -1 -16 -11 11174.0 815.941   3
  -1 -16 -12 342.922 199.288   3
  -1 -16 -13 68.3506 173.992   3
   1 -17 -12 6179.03 628.030   3
   1 -17 -11-146.773 213.026   3
   1 -17 -10 1038.65 268.941   3
   1 -17  -9 65.2162 174.112   3
   1  17  -9 50.3476 151.644  10
   1  17  -8 2516.72 350.846  10
   1  17  -7 418.953 193.542  10
   1 -17  -6 18373.2 1003.71   5
   1  17  -6 18785.1 994.924  10
  -1  17   6 19000.0 977.410   7
   1 -17  -5-49.8335 160.454   5
   1  17  -5 150.567 135.505   6
   1  17  -5-53.4448 160.967  10
  -1  17   5 130.422 148.469   7
   1 -17  -4 8271.71 578.159   5
   1  17  -4 8809.66 659.375   1
   1  17  -4 7428.32 588.032  10
  -1  17   4 7471.78 536.202   7
   1  17  -3-53.6791 155.798   1
   1  17  -3-54.0007 184.423  10
  -1  17   3-68.5896 120.340   7
  -1 -17   2 3320.44 251.234   5
  -1  17   2 3333.02 397.685   1
   1  17  -2 2973.65 369.745   1
   1  17  -2 2111.60 331.423  10
  -1  17   2 3009.33 288.809   7
  -1 -17   1 202.450 102.037   5
   1 -17  -1 344.711 144.310   5
   1  17  -1 271.068 180.032  10
   1  17  -1 149.918 145.164   1
  -1  17   1 106.951 182.727   1
  -1 -17   0 13672.9 660.775   5
   1 -17   0 14574.8 692.496   5
   1  17   0 12825.0 813.628  10
  -1  17   0 14468.5 836.515   1
   1  17   0 13423.6 801.243   1
   1 -17   1-56.9110 107.434   5
  -1 -17  -1 127.802 106.038   5
   1  17   1 306.199 188.245   1
  -1  17  -1-53.1443 141.878   1
   1  17   1 110.581 160.467  10
   1 -17   2 6262.57 392.191   5
  -1  17  -2 5764.21 515.586   1
  -1  17  -2 7560.68 572.614  10
   1  17   2 6604.25 427.649   7
  -1  17  -3 113.371 144.321   1
  -1  17  -3 52.4054 163.401  10
   1  17   3 171.801 132.676   7
  -1 -17  -4-27.3192 87.9606   2
  -1  17  -4 60.7444 146.686   1
  -1  17  -4 52.2642 145.732  10
   1  17   4-38.9287 195.687   7
  -1 -17  -5 640.209 146.025   2
  -1  17  -5 258.698 162.062  10
   1  17   5 825.208 201.443   7
  -1 -17  -6 12670.6 667.744   2
  -1  17  -6 12413.8 775.363  10
   1  17   6 13900.8 794.938   7
  -1 -17  -7 188.925 132.620   2
  -1  17  -7 50.2749 151.458  10
  -1  17  -8 2749.01 355.494  10
  -1 -17  -9 130.610 174.383   3
  -1 -17 -10 138.870 176.786   3
  -1 -17 -11 72.7038 185.074   3
  -1 -17 -12 7371.64 667.691   3
   1 -18 -12 159.926 213.523   3
   1 -18 -11 4042.44 519.244   3
   1 -18 -10 434.853 210.706   3
   1 -18  -9 16212.1 996.580   3
   1 -18  -6 450.577 203.057   5
   1  18  -6 340.293 188.563  10
  -1  18   6 396.257 178.656   7
   1 -18  -5 1777.81 306.961   5
   1  18  -5 1259.84 272.671  10
  -1  18   5 1882.64 307.473   7
   1 -18  -4-48.3159 150.632   5
   1  18  -4 187.767 201.525   1
   1  18  -4-57.7184 185.844  10
  -1  18   4 160.587 129.270   7
   1 -18  -3 25603.1 1173.05   5
   1  18  -3 27458.4 1302.31   1
   1  18  -3 27102.3 1293.49  10
  -1  18   3 25576.1 1095.82   7
   1  18  -2 348.934 181.303  10
  -1  18   2-58.8277 200.902   1
   1  18  -2-55.6078 173.360   1
   1  18  -1 6586.26 570.479  10
  -1  18   1 6872.97 582.823   1
   1  18  -1 6796.85 566.230   1
   1 -18   0 525.550 149.934   5
   1  18   0 468.843 200.416  10
  -1  18   0 171.404 178.427   1
   1  18   0 216.879 209.570   1
   1 -18   1 1600.17 211.352   5
  -1  18  -1 1670.46 300.236   1
   1  18   1 1267.67 269.918   1
   1  18   1 1718.65 304.998  10
  -1  18  -1 1619.14 297.762  10
  -1  18  -2 469.183 221.600   1
  -1  18  -2 170.665 171.564  10
   1  18   2 358.242 180.042  10
  -1  18  -3 20914.8 1113.39   1
  -1  18  -3 20041.4 1062.19  10
   1  18   3 20812.1 936.154   7
  -1  18  -4 448.657 192.859  10
   1  18   4 840.995 197.386   7
  -1  18  -5 15165.6 889.628  10
   1  18   5 15338.7 836.498   7
  -1  18  -6-54.7425 211.330  10
  -1  18  -7 538.514 225.760  10
  -1 -18  -9 10664.0 801.677   3
   1  18   9 11849.3 818.029  10
  -1 -18 -10 72.8332 155.109   3
   1  18  10-62.1815 166.004  10
  -1 -18 -11 4808.02 552.834   3
  -1 -18 -12 596.209 232.957   3
   1 -19 -11-79.0406 168.332   3
  -1  19  11 272.442 205.136  10
   1 -19 -10 1207.82 293.442   3
   1 -19  -9 286.660 182.472   3
   1  19  -9 59.2324 184.710  10
   1 -19  -5 873.797 242.575   5
  -1  19   5 1193.49 246.862   7
   1  19  -4 7233.15 637.921   1
   1 -19  -4 6122.38 516.892   5
   1  19  -3-62.6123 181.719   1
  -1  19   3 64.5047 187.211   1
   1 -19  -3 93.2524 135.324   5
   1  19  -2 3843.58 453.652   1
  -1  19   2 4036.85 474.927   1
   1 -19  -2 4527.80 406.813   5
  -1  19   1 434.197 212.171   1
   1  19  -1 412.190 195.798   1
   1  19   0 20373.4 1106.85   1
  -1  19   0 22392.6 1154.01   1
   1  19   1 1188.26 292.624   1
  -1  19  -1 1057.20 247.274   1
  -1  19  -2 9205.58 703.863   1
   1  19   2 8387.04 671.106   1
  -1  19  -3 850.547 269.630   1
  -1  19  -4 2772.67 413.829   1
   1  19   5 1096.34 228.814   7
   1  19   6 13178.1 883.847  10
   1  19   7 2522.71 413.329  10
   1  19   8 4018.45 497.580  10
   1  19   9 67.4711 171.767  10
  -1 -19  -9 144.722 174.761   3
   1  19  10-132.660 213.587  10
  -1 -19 -10-76.2726 184.208   3
  -1 -19 -11 79.7401 192.570   3
  -1  20  11 7267.37 662.447  10
  -1  20  10 664.426 266.801  10
   1 -20 -10 1019.77 290.316   3
   1  20  -9 14570.8 934.841  10
   1 -20  -9 14951.3 992.217   3
   1  20  -8 1103.55 283.142  10
   1  20  -7 1596.61 345.892  10
   1  20  -6 269.211 209.956  10
   1  20  -5 1496.35 317.390  10
   1 -20  -4 526.874 212.579   5
   1  20  -4 273.536 234.015  10
   1  20  -4 928.142 298.992   1
   1 -20  -3 29040.0 1298.94   5
   1  20  -3 29303.4 1447.18   1
  -1  20   3 28980.4 1451.66   1
   1 -20  -2 178.106 156.227   5
   1  20  -2 258.217 207.847   1
  -1  20   2-269.854 266.033   1
   1 -20  -1 9549.69 596.928   5
  -1  20   1 9635.29 741.474   1
   1  20  -1 8970.76 710.449   1
  -1  20   0 464.305 238.924   1
   1  20   0 189.268 196.867   1
  -1  20  -1 3608.89 458.970   1
   1  20   1 2800.27 403.629   1
   1  20   2 70.9102 197.733  10
  -1  20  -2-135.245 196.265   1
   1  20   2-64.8796 244.958   1
   1  20   3 13821.5 935.209  10
   1  20   3 14307.3 916.621   1
  -1  20  -3 13934.5 945.542   1
   1  20   4 434.152 260.632  10
  -1  20  -4 221.429 237.820   1
   1  20   5 3643.56 482.215  10
  -1  20  -5 5391.49 549.066  10
  -1  20  -6 130.076 188.834  10
   1  20   6 292.735 242.945  10
   1  20   7 1755.84 355.272  10
  -1  20  -7 1021.80 279.294  10
  -1  20  -8-187.073 187.871  10
   1  20   8-145.473 194.243  10
   1  20   9 8917.11 751.993  10
  -1 -20  -9 11752.1 874.424   3
   1  20  10 1270.22 297.894  10
  -1 -20 -10 1593.14 335.599   3
  -1  21  11 753.618 310.060  10
  -1  21  10 623.068 287.836  10
  -1  21   9 714.148 263.991  10
   1  21  -9 809.038 255.207  10
   1 -21  -9 465.680 226.003   3
  -1  21   8 5362.63 608.037  10
   1  21  -8 5746.03 587.401  10
   1  21  -7 853.813 281.630  10
   1  21  -6 14212.5 959.095  10
   1  21  -5 146.110 220.065  10
   1  21  -4 5513.34 586.555  10
   1  21  -4 5384.11 597.525   1
  -1  21   4 5893.87 615.509   1
   1  21  -3-74.0403 206.482  10
  -1  21   3 156.150 235.172  10
  -1  21   3 510.803 293.709   1
   1  21  -3 143.748 200.443   1
   1 -21  -2 830.681 227.614   5
   1  21  -2 1045.48 301.799  10
  -1  21   2 539.846 264.795  10
  -1  21   2 1219.15 322.570   1
   1  21  -2 1660.10 370.342   1
   1 -21  -1 460.913 162.448   5
   1  21  -1 341.418 240.051   1
  -1  21   1 781.226 274.573   1
  -1  21   1 608.703 252.968  10
   1  21  -1 601.277 257.112  10
  -1  21   0 8023.35 707.623   1
   1  21   0 8200.24 696.425   1
  -1  21   0 8670.84 728.515  10
   1  21   0 8469.56 736.118  10
  -1  21  -1-71.3968 190.610   1
   1  21   1 204.129 212.128   1
   1  21   1 152.183 193.690  10
  -1  21  -1-73.6107 213.639  10
   1  21   2 8437.95 712.991   1
  -1  21  -2 8964.73 743.699   1
   1  21   2 8181.84 726.648  10
  -1  21  -2 9412.36 754.388  10
  -1  21  -3-74.7047 199.475   1
   1  21   3-211.759 234.297   1
   1  21   3-308.054 270.240  10
  -1  21  -3 144.620 217.817  10
  -1  21  -4 1721.78 381.391   1
  -1  21  -4 1934.76 377.257  10
   1  21   4 1706.57 351.358  10
   1  21   5 3819.95 508.469  10
  -1  21  -5 3393.89 463.177  10
   1  21   6 6093.28 628.400  10
  -1  21  -6 5518.09 575.009  10
   1  21   7 2028.16 381.368  10
  -1  21  -7 2122.74 378.495  10
   1  21   8 6119.73 630.945  10
  -1  21  -8 5794.82 577.430  10
  -1 -21  -9 236.241 200.858   3
   1  21   9 842.035 268.889  10
   1  21  10-300.378 256.594  10
   1  21  11 509.781 242.134  10
  -1  22  11 2916.11 456.240  10
  -1  22  10 651.442 286.312  10
  -1  22   9 9341.31 814.199  10
   1  22  -9 8974.42 744.611  10
   1  22  -8 73.3616 186.736  10
  -1  22   8-84.7360 192.918  10
  -1  22   7 1534.15 371.739  10
   1  22  -7 1359.34 361.977  10
  -1  22   6 511.969 238.396  10
   1  22  -6 537.968 255.499  10
  -1  22   5 1127.43 325.368   1
   1  22  -5 1169.06 327.229  10
  -1  22   5 765.344 291.812  10
  -1  22   4 314.183 228.280   1
   1  22  -4 481.012 250.219   1
   1  22  -4 393.696 219.889  10
  -1  22   4 591.055 296.504  10
   1  22  -3 6039.39 633.885   1
  -1  22   3 6482.75 651.417   1
  -1  22   3 6108.44 655.702  10
   1  22  -3 5949.90 643.448  10
  -1  22   2 3041.37 477.219   1
   1  22  -2 3397.30 478.940   1
   1  22  -2 2805.25 445.197  10
  -1  22   2 2396.63 423.459  10
   1  22  -1 2184.28 402.399   1
  -1  22   1 1967.66 390.336   1
  -1  22   1 2196.06 413.633  10
   1  22  -1 2501.55 435.392  10
  -1  22   0 75.7574 286.059   1
   1  22   0 144.798 279.523   1
   1  22   0 162.937 227.214  10
  -1  22   0 320.790 250.060  10
  -1  22  -1 3111.53 474.671   1
   1  22   1 3189.03 461.618   1
  -1  22  -1 3494.45 483.370  10
   1  22   1 3441.54 489.334  10
  -1  22  -2 3389.29 485.660   1
   1  22   2 3956.95 516.225   1
   1  22   2 3547.96 510.365  10
  -1  22  -2 2674.74 439.881  10
  -1  22  -3 7133.91 686.945   1
   1  22   3 7169.59 672.573   1
   1  22   3 7125.78 699.750  10
  -1  22  -3 6755.13 665.366  10
  -1  22  -4 1157.52 342.289   1
   1  22   4 1606.99 361.943   1
  -1  22  -4 2068.43 392.562  10
   1  22   4 1577.52 403.480  10
  -1  22  -5 1965.85 385.324  10
   1  22   5 2583.35 454.418  10
   1  22   6-83.3032 259.697  10
  -1  22  -6 74.5048 232.268  10
   1  22   7 166.201 231.869  10
  -1  22  -7 437.132 241.943  10
  -1  22  -8 141.252 188.575  10
   1  22   8 82.4207 199.056  10
   1  22   9 5191.31 598.930  10
   1  22  10 1347.91 351.679  10
   1  22  11 4038.78 529.540  10
  -1  23  11 1228.20 344.257  10
  -1  23  10 764.983 299.024  10
  -1  23   9-87.2056 243.174  10
   1  23  -8 1312.54 337.311  10
  -1  23   8 1686.63 380.435  10
   1  23  -7 876.216 301.268  10
  -1  23   7 449.112 251.093  10
  -1  23   6 6851.62 731.278  10
   1  23  -6 9034.65 788.150  10
  -1  23   5 2354.74 414.775   1
   1  23  -5 1653.36 367.867  10
  -1  23   5 1351.38 373.123  10
  -1  23   4 329.773 248.497   1
  -1  23   4 89.7229 216.888  10
   1  23  -4 838.366 294.317  10
  -1  23   3 405.794 261.340   1
   1  23  -3 323.363 252.052   1
  -1  23   3-88.9626 248.092  10
   1  23  -3 84.5823 254.774  10
   1  23  -2 392.542 276.236   1
  -1  23   2 883.397 330.268   1
   1  23  -2 597.332 283.963  10
   1  23  -1 2315.92 419.107   1
  -1  23   1 2724.72 457.875   1
  -1  23   1 2867.82 480.463  10
   1  23  -1 2848.88 487.381  10
   1  23   0 5625.79 623.756   1
  -1  23   0 7620.88 717.091   1
   1  23   0 7137.65 731.244  10
  -1  23   0 7840.46 747.227  10
   1  23   1 4384.98 556.478   1
  -1  23  -1 5624.46 624.927   1
   1  23   1 4655.81 594.340  10
  -1  23  -1 4428.76 573.091  10
   1  23   2 3635.58 500.318   1
  -1  23  -2 4732.58 565.786   1
  -1  23  -2 4615.81 577.299  10
   1  23   2 3713.60 536.063  10
   1  23   3 550.539 276.419   1
   1  23   3 265.955 226.232  10
  -1  23  -3 580.788 259.160  10
   1  23   4 320.715 232.991   1
  -1  23  -4 407.936 246.002  10
   1  23   4 533.790 268.199  10
   1  23   5 3371.49 499.198   1
   1  23   5 3116.94 499.744  10
  -1  23  -5 3060.18 476.163  10
  -1  23  -6 9000.19 780.591  10
   1  23   6 9322.47 825.265  10
  -1  23  -7 1388.07 335.946  10
   1  23   7 969.690 326.893  10
  -1  23  -8 3716.40 481.696  10
   1  23   8 3307.35 500.598  10
   1  23   9 1453.01 379.099  10
   1  23  10 745.296 313.372  10
   1  23  11 395.362 201.589  10
  -1  24  11 1351.97 342.258  10
  -1  24  10 2119.35 412.780  10
  -1  24   9 3823.38 554.267  10
   1  24  -8 1291.67 340.557  10
  -1  24   8 1947.01 411.162  10
   1  24  -7 1500.57 388.521  10
  -1  24   7 1975.00 450.482  10
   1  24  -6-85.6844 218.118  10
  -1  24   6-94.7464 252.954  10
   1  24  -5 610.585 263.957  10
  -1  24   5 1614.35 412.430  10
  -1  24   4 3010.59 480.834   1
  -1  24   4 2844.26 494.640  10
   1  24  -4 2305.32 435.043  10
   1  24  -3 5014.11 622.269   1
  -1  24   3 6031.13 658.507   1
  -1  24   3 4902.43 620.501  10
   1  24  -3 5027.78 626.917  10
  -1  24   2 2281.57 445.939   1
   1  24  -2 2070.22 457.079   1
   1  24  -2 2269.51 431.380  10
  -1  24   2 2996.76 515.684  10
   1  24  -1 4640.34 573.194   1
  -1  24   1 3213.10 501.668   1
   1  24  -1 3215.55 512.206  10
  -1  24   1 3714.40 548.919  10
  -1  24   0-337.598 359.513   1
   1  24   0-325.058 370.057   1
  -1  24   0 91.8998 221.967  10
   1  24   0 92.7092 223.921  10
  -1  24  -1 1439.30 388.412   1
   1  24   1 2273.06 426.125   1
   1  24   1 1587.18 400.475  10
  -1  24  -1 1449.37 374.801  10
   1  24   2 4070.83 552.964   1
  -1  24  -2 3010.14 508.071   1
  -1  24  -2 5268.59 625.206  10
   1  24   2 4698.92 611.744  10
  -1  24  -3 9155.11 824.027   1
   1  24   3 8641.93 769.340   1
   1  24   3 7184.48 763.758  10
  -1  24  -3 8424.49 784.388  10
   1  24   4 1004.68 324.347   1
  -1  24  -4 1123.84 334.834  10
   1  24   4 757.986 315.634  10
  -1  24  -5 2128.01 426.610  10
   1  24   5 2078.18 447.411  10
   1  24   6-93.9100 272.573  10
  -1  24  -6-166.287 250.438  10
  -1  24  -7 242.963 216.262  10
   1  24   7 93.0028 211.793  10
  -1  24  -8 775.384 312.434  10
   1  24   8 365.221 255.044  10
   1  24   9 3199.51 503.972  10
   1  24  10 4374.45 594.998  10
   1  24  11 488.893 262.722  10
  -1  25  11 1289.01 354.617  10
  -1  25  10 1451.44 367.439  10
  -1  25   9 282.882 263.051  10
   1  25  -8 751.814 278.434  10
  -1  25   8 1159.71 357.415  10
   1  25  -7 3722.78 543.301  10
  -1  25   7 2855.57 503.636  10
   1  25  -6 9658.72 852.980  10
  -1  25   6 8156.36 824.412  10
  -1  25   5 700.409 333.475  10
   1  25  -5 1552.48 383.177  10
  -1  25   4 200.208 267.301  10
   1  25  -4 186.007 248.349  10
   1  25  -3-354.499 285.437   1
  -1  25   3-199.672 254.224  10
   1  25  -3-189.288 323.291  10
   1  25  -2 1474.80 377.418   1
  -1  25   2 1191.49 376.244  10
   1  25  -2 766.004 346.174  10
   1  25  -1 1453.95 371.670   1
   1  25  -1 678.202 358.353  10
  -1  25   1 689.838 337.580  10
  -1  25   0 7755.04 768.976   1
   1  25   0 7908.66 759.612   1
   1  25   0 6473.93 740.145  10
  -1  25   0 6907.11 755.119  10
   1  25   1 2556.41 452.658   1
  -1  25  -1 1065.22 331.375   1
  -1  25  -1 2397.30 452.944  10
   1  25   1 1779.71 408.995  10
  -1  25  -2 4855.46 632.698   1
   1  25   2 4673.52 629.194  10
  -1  25  -2 4533.35 636.491  10
  -1  25  -3 92.6951 279.192  10
   1  25   3 99.6897 266.152  10
   1  25   4 299.256 278.356  10
  -1  25  -4 455.721 274.719  10
  -1  25  -5 1782.21 389.272  10
   1  25   5 1590.09 410.743  10
  -1  25  -6 6603.60 707.140  10
   1  25   6 7584.21 794.415  10
  -1  25  -7 1515.61 374.073  10
   1  25   7 1745.25 422.806  10
  -1  25  -8 1283.14 361.468  10
   1  25   8 1423.62 383.907  10
   1  25   9 459.805 277.277  10
   1  25  10 88.1092 224.289  10
  -1  26  11 953.070 370.039  10
  -1  26  10 2490.33 469.058  10
  -1  26   9 1831.86 442.109  10
  -1  26   8 2893.58 525.105  10
   1  26  -8 2144.83 420.116  10
   1  26  -7 623.814 287.246  10
  -1  26   7 306.244 296.568  10
  -1  26   6-207.381 289.221  10
   1  26  -6-276.948 278.133  10
   1  26  -5 474.604 275.594  10
  -1  26   5 104.638 279.459  10
   1  26  -4 1453.88 400.897  10
  -1  26   4 2099.64 449.893  10
   1  26  -3 4644.74 616.155  10
  -1  26   3 5040.15 663.662  10
  -1  26   2 2921.14 530.292  10
   1  26  -2 2610.74 497.893  10
  -1  26   1 1032.96 373.112  10
   1  26  -1 1118.35 358.036  10
  -1  26   0-102.202 260.150  10
   1  26   0 102.794 298.332  10
  -1  26  -1 905.974 345.351  10
   1  26   1 1555.70 435.039  10
   1  26   2 2297.27 493.816  10
  -1  26  -2 1976.71 439.918  10
   1  26   3 2509.79 482.596  10
  -1  26  -3 3009.02 500.340  10
  -1  26  -4 3615.76 558.221  10
   1  26   4 4276.97 621.383  10
   1  26   5 2072.13 452.206  10
  -1  26  -5 1668.45 418.768  10
   1  26   6 511.467 330.091  10
  -1  26  -6 1080.89 363.186  10
  -1  26  -7 520.154 287.738  10
   1  26   7-100.363 242.382  10
  -1  26  -8 1894.85 408.052  10
   1  26   8 2540.47 482.363  10
   1  26   9 1035.32 372.321  10
   1  26  10 2232.97 453.487  10
  -1  27  11 1378.85 362.586  10
  -1  27  10 92.5660 258.122  10
  -1  27   9-97.6751 272.369  10
   1  27  -8 1828.18 398.834  10
  -1  27   8 1218.32 419.020  10
   1  27  -7 1909.32 416.735  10
  -1  27   7 1463.38 388.507  10
  -1  27   6 3843.48 592.632  10
   1  27  -6 3682.80 553.307  10
  -1  27   5 1620.91 428.853  10
   1  27  -5 1760.76 411.982  10
  -1  27   4 1633.65 422.790  10
   1  27  -4 1502.62 397.537  10
   1  27  -3-102.332 273.196  10
  -1  27   3 217.961 277.406  10
  -1  27   2 651.986 361.096  10
   1  27  -2 626.319 314.915  10
   1  27  -1 529.793 341.715  10
  -1  27   1 862.110 368.534  10
  -1  27   0 2877.70 550.364  10
   1  27   0 3640.09 591.707  10
  -1  27  -1 3348.85 552.891  10
   1  27   1 2808.59 528.994  10
   1  27   2 2061.50 489.605  10
  -1  27  -2 1953.34 441.598  10
  -1  27  -3 100.841 303.748  10
   1  27   3 217.167 262.251  10
   1  27   4 649.328 348.889  10
  -1  27  -4 589.823 326.729  10
   1  27   5 1071.75 368.314  10
  -1  27  -5 1910.39 416.087  10
  -1  27  -6 3883.90 573.110  10
   1  27   6 4006.45 616.408  10
   1  27   7 1131.55 390.456  10
  -1  27  -7 1674.77 384.199  10
   1  27   8 298.315 310.115  10
   1  27   9 95.1219 253.958  10
   1  27  10 89.7830 239.704  10
  -1  28  11 84.7301 245.918  10
  -1  28  10 2570.85 495.694  10
  -1  28   9 1859.01 448.663  10
  -1  28   8 511.892 329.955  10
   1  28  -7 1467.75 391.297  10
  -1  28   7 424.032 256.861  10
  -1  28   6 652.337 381.713  10
   1  28  -6 382.366 288.226  10
   1  28  -5 994.081 384.322  10
  -1  28   5 553.187 321.781  10
   1  28  -4 3179.93 557.927  10
  -1  28   4 4470.36 644.931  10
   1  28  -3 1260.01 380.313  10
  -1  28   3 1795.64 462.541  10
  -1  28   2 2241.16 501.667  10
   1  28  -2 4289.85 616.605  10
  -1  28   1 1000.85 381.508  10
   1  28  -1 1638.39 441.097  10
   1  28   0 221.243 295.322  10
  -1  28   0-109.786 265.112  10
   1  28   1 1226.15 412.052  10
  -1  28  -1 756.507 337.992  10
  -1  28  -2 1485.32 403.526  10
   1  28   2 2013.00 461.601  10
   1  28   3 2568.56 521.176  10
  -1  28  -3 2381.58 491.080  10
  -1  28  -4 3624.86 574.254  10
   1  28   4 5099.42 695.875  10
  -1  28  -5 487.596 342.476  10
   1  28   5 547.082 341.424  10
  -1  28  -6 561.485 310.737  10
   1  28   6 214.378 273.022  10
   1  28   7-312.370 335.312  10
  -1  28  -7-88.8107 237.183  10
   1  28   8 1001.72 387.753  10
   1  28   9 571.547 287.359  10
   1  28  10 2939.66 508.888  10
  -1  29   9 96.2905 279.471  10
  -1  29   8 508.667 337.947  10
  -1  29   7 1591.45 455.546  10
   1  29  -7 2470.46 475.089  10
   1  29  -6 1917.05 418.443  10
  -1  29   6 1533.91 443.744  10
   1  29  -5 2098.17 487.538  10
  -1  29   5 2910.74 567.050  10
  -1  29   4 681.014 376.904  10
   1  29  -4 311.257 277.268  10
   1  29  -3 213.408 271.679  10
  -1  29   3 228.172 343.659  10
   1  29  -2 109.230 278.078  10
  -1  29   2 228.247 275.628  10
   1  29  -1 7229.43 829.030  10
  -1  29   1 6466.84 809.457  10
   1  29   0 790.333 375.575  10
  -1  29   0 1010.62 405.024  10
  -1  29  -1 3977.65 642.591  10
   1  29   1 5472.27 728.781  10
  -1  29  -2-216.208 275.188  10
   1  29   2 799.589 356.116  10
  -1  29  -3 315.731 293.461  10
   1  29   3-113.836 289.764  10
   1  29   4-112.626 314.058  10
  -1  29  -4-101.918 246.130  10
   1  29   5 2546.38 540.709  10
  -1  29  -5 3047.45 500.660  10
  -1  29  -6 187.064 225.992  10
   1  29   6 431.664 313.292  10
  -1  29  -7 2125.61 437.800  10
   1  29   7 2087.16 493.491  10
   1  29   8 1096.38 351.105  10
   1  29   9 187.756 261.822  10
  -1  30   8 997.197 351.034  10
  -1  30   7 314.132 315.493  10
   1  30  -6-94.9106 295.898  10
  -1  30   6-108.591 327.066  10
  -1  30   5 557.753 336.824  10
   1  30  -5 1189.80 375.107  10
  -1  30   4 2498.16 512.755  10
   1  30  -4 1965.84 452.853  10
  -1  30   3 229.591 292.342  10
   1  30  -3 428.541 298.869  10
   1  30  -2 3844.68 632.594  10
  -1  30   2 2990.31 571.294  10
  -1  30   1 458.466 306.261  10
   1  30  -1 448.424 312.861  10
  -1  30   0 113.415 288.707  10
   1  30   0 113.717 289.477  10
   1  30   1-114.755 306.374  10
  -1  30  -1-111.362 283.482  10
   1  30   2 2529.76 542.721  10
  -1  30  -2 1630.57 458.239  10
   1  30   3 228.858 276.395  10
  -1  30  -3 211.205 294.526  10
   1  30   4 4069.41 645.155  10
  -1  30  -4 3267.70 548.699  10
  -1  30  -5 390.330 314.310  10
   1  30   5 221.207 308.526  10
  -1  30  -6 92.3651 246.584  10
   1  30   6-107.348 273.246  10
   1  30   7 308.964 287.181  10
  -1  30  -7-87.1096 262.368  10
   1  30   8 1951.02 433.672  10
  -1  31   6 106.498 284.328  10
   1  31  -6 92.6634 247.396  10
  -1  31   5 3518.90 567.149  10
   1  31  -5 2920.95 509.992  10
  -1  31   4-112.395 255.894  10
   1  31  -4 203.151 245.290  10
   1  31  -3 317.118 306.784  10
  -1  31   3-113.993 275.270  10
  -1  31   2 229.100 276.630  10
   1  31  -2-327.389 291.353  10
   1  31  -1 3791.75 612.035  10
  -1  31   1 3880.42 645.806  10
  -1  31   0 677.005 363.567  10
   1  31   0 339.510 328.744  10
  -1  31  -1 4320.43 646.832  10
   1  31   1 3651.91 626.576  10
   1  31   2-114.124 290.512  10
  -1  31  -2-107.910 300.910  10
   1  31   3-226.635 273.655  10
  -1  31  -3 104.561 266.168  10
   1  31   4-111.461 283.731  10
  -1  31  -4-100.430 268.132  10
  -1  31  -5 1619.79 394.544  10
   1  31   5 2172.90 497.452  10
  -1  31  -6 360.603 299.349  10
   1  31   6 314.698 280.210  10
  -1  32   4 1202.99 385.244  10
  -1  32   3 111.174 296.887  10
   1  32  -3 513.831 320.455  10
   1  32  -2 1914.16 449.190  10
  -1  32   2 2577.37 514.098  10
   1  32  -1 218.543 291.787  10
  -1  32   1 223.425 298.301  10
  -1  32   0-110.630 281.600  10
   1  32   0 221.792 296.055  10
   1  32   1 223.570 359.919  10
  -1  32  -1-108.515 314.934  10
   1  32   2 1004.87 361.029  10
  -1  32  -2 1373.41 409.187  10
  -1  32  -3 714.036 318.295  10
   1  32   3 221.063 333.178  10
  -2   0  16 1303.49 319.401   2
  -2   0  15-64.0215 162.972   2
  -2   0  14 8884.57 660.768   2
  -2   0  13 160.665 149.332   2
  -2   0  13-94.3388 136.896   7
  -2   0  12 50856.1 1967.79   3
  -2   0  12 53508.1 2024.11   2
  -2   0  12 54830.9 1913.46   5
  -2   0  12 52838.7 1967.78   7
  -2   0  11 65.9054 129.944   5
  -2   0  11-82.0189 119.019   3
  -2   0  11 43.9015 122.414   2
   2   0 -11 18.5272 74.5660   8
  -2   0  11-39.3188 126.596   7
  -2   0  10 1532.70 199.225   5
  -2   0  10 1582.95 220.972   3
  -2   0  10 1050.16 194.114   2
  -2   0  10 1392.20 143.661  10
   2   0 -10 1472.78 149.385   8
  -2   0   9-26.1545 100.966   5
  -2   0   9-32.6167 108.250   3
  -2   0   9-34.2503 95.5040   2
   2   0  -9-15.3877 68.9647   8
  -2   0   9 31.3262 106.982   7
  -2   0   8 57.4142 76.7034   3
  -2   0   8 119.157 95.9654   2
  -2   0   8 182.893 104.146   5
   2   0  -8 149.317 58.9251   8
  -2   0   8 27.4679 103.753   7
  -2   0   7 78.8181 70.9352   5
   2   0  -7 23.3159 47.8537   8
  -2   0   7-23.7666 87.6699   7
  -2   0   6 143902. 4470.65   3
   2   0  -6 149386. 4404.22   5
  -2   0   6 146812. 4422.30   5
  -2   0   6 146826. 4462.27   7
   2   0  -6 151021. 4343.16   8
  -2   0   5-17.6713 68.2173   3
  -2   0   5 13.7458 56.4185   5
   2   0  -5 37.1602 51.8089   5
  -2   0   5-33.7394 74.3757   7
   2   0  -5-22.6419 43.3854   8
  -2   0   4 68231.4 2157.38   3
   2   0  -4 68195.8 2106.54   5
   2   0  -4 71473.3 2050.51   4
   2   0  -4 69750.1 2054.41   8
  -2   0   4 68986.1 2147.18   7
  -2   0   3-22.6358 51.5349   3
   2   0  -3-7.89415 45.3787   5
   2   0  -3 4.70074 27.0219   4
  -2   0   3 10.7017 53.1012   7
  -2   0   2 12140.1 428.860   3
   2   0  -2 11942.6 403.798   5
  -2   0   2 10973.8 418.042   7
   2   0  -2 12208.3 424.074   7
  -2   0   1 10.0891 25.3582   3
   2   0  -1-5.84972 37.6693   7
   2   0   0 189625. 5404.27   6
  -2   0   0 184581. 5400.44   6
   2   0   1 4.52685 31.9749   6
  -2   0  -1 10.9177 35.9672   8
   2   0   2 92801.0 2618.79   3
  -2   0  -2 84024.1 2644.01   2
  -2   0  -2 91957.2 2660.57   8
  -2   0  -3 21.0868 44.9077   2
   2   0   3 20.1776 40.6041   2
   2   0   3 21.9990 32.8642   3
  -2   0  -3-72.0832 56.2180   8
   2   0   4 36405.1 1134.49   2
   2   0   4 32718.7 1090.88   3
  -2   0  -4 33848.3 1129.56   2
  -2   0  -4 34532.3 1009.87   9
  -2   0  -4 33284.2 1116.35   8
   2   0   5-16.4124 59.0833   2
   2   0   5-13.3248 56.7567   3
  -2   0  -5-30.3680 64.6754   8
   2   0   6 58781.6 1810.09   3
   2   0   6 56277.8 1822.64   5
  -2   0  -6 55181.8 1816.05   8
   2   0   7-19.2419 74.2810   3
   2   0   7 21.2250 81.9361   5
  -2   0  -7-40.3130 74.3516   8
   2   0   8 39234.8 1356.91   2
   2   0   8 35891.8 1299.27   5
  -2   0  -8 34906.3 1274.63   8
   2   0   9 32.5544 86.9102   2
   2   0   9-52.9921 95.3807   3
   2   0   9-27.8715 92.5016   5
  -2   0  -9 25.0003 100.619   8
   2   0  10 60.2265 90.6964   3
   2   0  10 37.0714 98.9698   2
   2   0  10 93.6515 106.609   5
  -2   0 -10-54.4577 122.032   8
   2   0  11-67.2104 114.800   3
   2   0  11-83.4491 146.424   2
   2   0  11-34.6199 130.738   5
  -2   0 -11-175.632 141.402   8
   2   0  12 10365.7 608.607   5
   2   0  12 9658.77 642.750   2
  -2   0 -12 10238.9 557.398   8
   2   0  13-41.6294 142.167   5
  -2   0 -13-32.7951 102.239   8
   2   0  13 93.7494 168.739   7
  -2  -1  16 345.252 215.489   2
  -2  -1  15 14940.1 925.010   2
  -2   1  15 13185.0 878.760   2
  -2  -1  14 58.8159 157.027   2
  -2   1  14 58.6865 156.681   2
  -2  -1  14 48.6447 183.663   7
  -2  -1  13 1989.37 287.983   3
  -2   1  13 1916.93 310.634   2
  -2  -1  13 1733.53 300.448   2
  -2   1  13 1834.24 305.884   7
  -2  -1  13 1797.57 296.404   7
  -2   1  12 467.181 167.407   5
  -2   1  12 1256.60 247.116   2
  -2  -1  12 913.469 205.980   3
  -2  -1  12 1083.20 235.589   2
   2  -1 -12 961.044 139.611   8
  -2  -1  12 575.573 176.612   7
  -2   1  12 680.715 198.051   7
  -2   1  11 6396.23 450.758   5
  -2  -1  11 5456.26 395.942   5
  -2   1  11 5752.55 470.414   2
  -2  -1  11 7014.21 503.724   2
  -2  -1  11 6955.68 488.109   3
   2  -1 -11 6344.05 345.883   8
  -2  -1  11 7526.61 489.401   7
  -2   1  11 4412.82 426.066   7
  -2   1  10 96.0489 120.922   5
  -2  -1  10 135.505 97.6133   5
  -2   1  10 193.896 124.902   2
  -2  -1  10 111.773 103.940   3
  -2  -1  10 275.448 118.559   2
  -2   1  10 72.9928 101.819   3
  -2  -1  10 118.849 81.1719  10
  -2  -1  10 33.5249 114.537   7
  -2  -1  10 46.2090 98.4647   6
   2  -1 -10 107.084 65.9156   8
  -2   1  10 296.163 146.022   7
  -2   1   9 30673.3 1158.89   5
  -2  -1   9 29207.6 1101.70   5
  -2  -1   9 28571.8 1179.02   3
  -2   1   9 30513.1 1189.26   3
  -2   1   9 30205.2 1200.16   2
  -2  -1   9 32885.8 1231.52   2
  -2  -1   9 30400.6 1023.25  10
  -2  -1   9 30072.1 938.190   9
  -2  -1   9 28980.0 1152.38   7
   2  -1  -9 29638.4 1033.66   8
  -2   1   9 29863.4 1190.73   7
  -2  -1   8 41.1629 79.4539   5
  -2   1   8-25.1497 88.2433   5
  -2  -1   8 30.0289 93.6172   2
  -2  -1   8-29.2333 78.0459   3
  -2   1   8-28.5650 76.2618   3
  -2   1   8-59.1172 103.712   2
  -2  -1   8-33.8745 42.5753   9
   2   1  -8-26.5337 54.4561   8
  -2  -1   8-14.6336 68.6865  10
  -2   1   8-29.0739 107.246   7
   2  -1  -8-14.4532 55.7981   8
  -2  -1   8 51.7560 104.153   7
  -2  -1   7 14338.1 592.311   5
  -2   1   7 14475.3 629.091   5
  -2  -1   7 15340.3 520.901   9
   2   1  -7 15070.2 542.180   8
  -2   1   7 14395.5 657.076   7
  -2  -1   7 13756.0 627.078   7
   2  -1  -7 14426.8 547.926   8
  -2   1   6 1355.70 154.766   5
  -2  -1   6 1295.29 132.448   5
   2  -1  -6 1085.01 133.493   5
  -2   1   6 1280.52 151.806   3
  -2  -1   6 1199.72 148.878   3
   2   1  -6 1416.10 111.869   8
  -2   1   6 1193.18 158.102   7
   2  -1  -6 1099.06 107.173   8
  -2  -1   6 1054.68 139.988   7
  -2  -1   5 31857.4 1062.04   5
   2   1  -5 32148.5 1050.47   5
   2  -1  -5 32871.9 1095.44   5
  -2   1   5 31826.8 1103.51   5
   2  -1  -5 33215.8 986.443   4
  -2   1   5 31757.5 1118.03   2
  -2   1   5 32957.1 1126.38   3
  -2  -1   5 35093.9 1140.01   3
   2   1  -5 32845.8 1017.99   8
  -2   1   5 31507.8 1126.77   7
  -2  -1   5 33666.7 1111.73   7
  -2  -1   4 46.5460 28.8764   4
   2   1  -4 32.5270 44.3981   5
  -2   1   4 26.1098 49.2923   5
   2  -1  -4 12.0954 50.5932   5
  -2   1   4 28.9754 49.4800   3
   2  -1  -4 29.7438 54.8609   3
   2   1  -4 5.27724 31.7938   8
  -2   1   4-14.9357 62.4725   7
  -2  -1   4 25.0074 54.2032   7
   2  -1  -3 24090.7 812.149   3
  -2   1   3 24470.7 811.798   3
   2  -1  -3 24519.0 796.271   5
  -2  -1   3 24161.8 747.036   4
   2   1  -3 24866.9 753.904   5
  -2  -1   3 23438.9 756.516   5
  -2  -1   3 23685.0 788.702   7
  -2  -1   3 23710.8 728.315   8
  -2   1   3 22494.3 808.268   7
  -2   1   2 1367.89 103.700   3
   2  -1  -2 1390.94 103.555   3
   2   1  -2 1369.53 85.8056   4
  -2  -1   2 1460.89 86.5051   4
   2   1  -2 1439.37 79.5120   5
   2  -1  -2 1306.40 105.318   5
  -2   1   2 1485.50 113.975   7
  -2  -1   2 1441.68 110.142   6
   2   1  -2 1151.08 93.5399   7
   2  -1  -2 1448.98 112.043   7
   2  -1  -1 70168.6 2071.82   3
  -2  -1   1 70859.5 2064.68   4
   2   1  -1 70006.9 2065.95   4
   2   1  -1 72169.2 2095.22   6
   2  -1  -1 68630.9 2082.93   7
  -2  -1   1 70684.3 2091.63   6
   2   1   0 590.396 50.9724   4
  -2  -1   0 404.572 43.2517   4
  -2  -1   0 564.043 60.2935   6
   2   1   0 635.005 63.8047   6
  -2   1   0 583.013 55.4700   1
   2  -1   0 481.718 52.5168   1
  -2  -1   0 546.272 55.7572  10
   2   1   0 449.497 52.7442  10
   2  -1   0 621.401 48.7037   8
  -2  -1  -1 168.168 32.5623   4
   2   1   1 97.9649 29.0246   4
  -2   1  -1 107.256 25.6352   2
  -2  -1  -1 125.554 33.4117  10
  -2   1  -1 113.396 31.6494   6
   2  -1   1 93.4050 36.5520   8
  -2   1  -1 124.268 41.5572   8
  -2   1  -2 27102.2 910.226   2
  -2  -1  -2 30309.1 927.966   2
  -2  -1  -2 30383.0 893.414   3
   2  -1   2 29957.8 914.189   2
   2   1   2 29222.7 879.508   4
   2  -1   2 30809.1 932.511   8
  -2   1  -2 27720.2 922.466   8
  -2  -1  -3 175368. 5113.56   3
  -2   1  -3 185114. 5152.54   2
   2  -1   3 177753. 5141.45   2
  -2  -1  -3 178714. 5159.18   2
   2   1   3 175284. 5110.74   3
  -2   1  -3 168217. 5139.93   8
   2  -1   3 173957. 5146.29   8
   2   1   4 1885.76 150.318   2
   2   1   4 1801.07 128.802   3
   2  -1   4 1677.41 137.167   2
  -2  -1  -4 1514.62 144.236   2
  -2   1  -4 1772.98 99.9877   9
   2  -1   4 2080.80 156.313   8
  -2   1  -4 2140.54 152.278   8
   2   1   5 15101.9 623.905   5
   2   1   5 16453.7 636.787   2
   2  -1   5 15748.7 629.476   2
  -2  -1  -5 16990.0 651.648   2
   2   1   5 15953.4 602.119   3
   2  -1   5 16269.4 613.641   3
  -2   1  -5 16729.5 524.888   9
  -2  -1  -5 16941.3 630.888   8
  -2   1  -5 15834.0 617.451   8
   2   1   6 1919.02 165.513   3
   2  -1   6 2064.73 172.297   3
   2  -1   6 1885.78 169.846   5
   2   1   6 2092.30 191.148   5
  -2   1  -6 1754.29 165.520   8
  -2  -1  -6 1782.91 171.291   8
   2  -1   7 1329.39 151.218   3
   2   1   7 1371.04 151.772   3
   2   1   7 1000.72 154.787   2
   2  -1   7 1214.45 147.712   5
   2   1   7 896.083 142.618   5
  -2   1  -7 1127.81 144.811   8
  -2  -1  -7 1647.95 172.224   8
   2   1   8 854.653 153.834   2
   2  -1   8 952.584 162.684   2
   2  -1   8 749.598 137.531   5
   2   1   8 1109.88 173.025   5
  -2   1  -8 687.565 129.550   8
  -2  -1  -8 673.394 131.517   8
   2   1   9 11882.1 603.446   5
   2  -1   9 12280.4 583.654   5
   2  -1   9 11763.0 584.970   3
   2   1   9 13301.9 644.382   2
   2   1   9 11957.2 578.466   3
   2  -1   9 10606.7 596.441   2
  -2   1  -9 13041.5 583.947   8
  -2  -1  -9 10616.1 557.534   8
   2  -1  10 5985.56 391.966   5
   2   1  10 5328.53 407.780   5
   2  -1  10 5632.55 422.735   2
   2   1  10 5437.58 416.374   2
   2  -1  10 5193.04 373.314   3
  -2   1 -10 5196.62 352.368   8
  -2  -1 -10 4892.19 357.195   8
   2   1  11 18036.6 868.094   5
   2  -1  11 19385.1 855.503   5
   2  -1  11 19009.8 915.628   2
   2   1  11 18148.6 904.534   2
   2  -1  11 18864.4 854.873   3
  -2   1 -11 19118.3 823.044   8
  -2  -1 -11 18464.1 820.347   8
   2   1  12 161.290 159.098   5
   2  -1  12 215.117 147.253   5
   2  -1  12 227.097 129.371   3
   2  -1  12 278.439 134.791   2
  -2   1 -12 307.828 131.225   8
  -2  -1 -12-31.8796 125.829   8
   2  -1  12 448.676 160.935   7
   2   1  13 220.026 162.376   5
   2  -1  13 117.747 134.104   5
   2  -1  13 358.562 154.331   2
  -2  -1 -13 233.639 120.224   8
   2   1  13-49.2567 198.287   7
   2  -1  13-133.438 248.087   7
   2   1  14 142.217 170.697   5
  -2  -2  16 2497.08 385.322   2
  -2  -2  15 129.050 155.947   2
  -2   2  15 379.775 197.429   2
  -2  -2  14 3205.68 412.748   2
  -2   2  14 3388.51 403.790   2
  -2  -2  14 2993.17 369.880   3
  -2  -2  13 1567.02 253.026   3
  -2  -2  13 1969.79 312.757   2
  -2   2  13 2401.70 336.901   2
  -2  -2  13 1662.48 270.938   7
  -2   2  13 1911.99 295.880   7
  -2   2  12 21098.9 1037.62   5
  -2  -2  12 25097.4 1146.91   2
  -2  -2  12 23542.1 1093.96   3
  -2   2  12 22975.7 1100.50   2
   2  -2 -12 23518.6 892.285   8
  -2  -2  12 23902.6 1055.20   7
  -2   2  12 24819.9 1129.98   7
  -2   2  11 1424.41 243.594   2
  -2  -2  11 1266.91 218.209   3
  -2  -2  11 1158.91 221.414   2
  -2  -2  11 1079.70 179.398   5
  -2   2  11 1409.34 232.460   5
  -2   2  11 1073.39 213.514   7
  -2  -2  11 1592.42 239.538   7
   2  -2 -11 1505.78 163.134   8
  -2   2  10 6601.29 448.750   5
  -2  -2  10 5502.48 358.968   5
  -2   2  10 6013.19 451.239   2
  -2  -2  10 5511.69 431.509   2
  -2  -2  10 6522.21 456.598   3
  -2  -2  10 6027.73 308.548  10
   2  -2 -10 5941.94 338.428   8
  -2   2  10 7105.30 484.226   7
  -2  -2  10 6056.13 352.572   6
  -2  -2  10 6736.93 437.368   7
  -2   2   9 2200.99 256.802   5
  -2  -2   9 1951.69 200.106   5
  -2  -2   9 2277.70 256.580   3
  -2  -2   9 1708.85 227.491   2
  -2   2   9 2241.16 259.203   2
  -2  -2   9 2037.46 142.571   9
  -2  -2   9 2502.14 184.217  10
  -2  -2   9 1935.52 224.914   7
  -2   2   9 2082.48 261.659   7
   2  -2  -9 2211.74 188.460   8
  -2  -2   9 2231.56 196.696   6
  -2   2   8 5609.23 373.898   5
  -2  -2   8 5483.96 315.793   5
  -2  -2   8 5358.57 379.534   2
  -2   2   8 6224.88 391.069   3
  -2  -2   8 5711.72 384.660   3
  -2   2   8 5708.13 381.159   2
  -2  -2   8 5511.33 290.478  10
  -2  -2   8 5773.96 265.723   9
  -2  -2   8 5461.50 310.751   6
   2  -2  -8 4976.46 284.756   8
  -2   2   8 5772.16 395.742   7
  -2  -2   8 4931.66 343.156   7
  -2   2   7 702.042 133.856   5
   2  -2  -7 989.616 145.371   5
  -2  -2   7 908.298 120.102   5
  -2  -2   7 695.870 101.248  10
  -2  -2   7 831.855 97.6673   9
  -2  -2   7 644.747 107.522   6
  -2   2   7 752.002 148.151   7
   2  -2  -7 553.459 92.2687   8
  -2  -2   7 855.656 133.966   7
   2  -2  -6 88465.1 2760.62   5
  -2  -2   6 87581.2 2689.03   5
  -2  -2   6 90452.8 2634.77   4
  -2   2   6 86405.0 2779.97   5
   2  -2  -6 91063.2 2600.08   4
  -2   2   6 85890.5 2778.87   3
   2  -2  -6 92594.8 2809.64   3
  -2  -2   6 87446.6 2672.73   9
  -2  -2   6 90296.9 2700.95  10
  -2  -2   6 88670.9 2711.34   6
  -2  -2   6 88987.7 2748.88   7
  -2   2   6 87594.5 2806.56   7
  -2  -2   5 3797.61 181.299   4
   2  -2  -5 4443.34 258.414   5
  -2   2   5 4079.10 264.565   5
   2  -2  -5 3639.78 249.536   3
  -2   2   5 3761.39 246.660   2
  -2   2   5 3836.55 249.124   3
  -2  -2   5 4271.32 225.939  10
  -2   2   5 3913.72 261.992   7
  -2  -2   5 3951.18 234.164   7
  -2  -2   5 4296.88 200.204   8
  -2  -2   4 9356.22 348.423   5
  -2   2   4 9646.61 424.309   5
  -2  -2   4 9686.31 356.213   4
   2  -2  -4 9875.61 419.827   5
   2  -2  -4 10085.6 428.946   3
  -2   2   4 10496.7 424.777   2
  -2  -2   4 9557.98 389.380  10
  -2  -2   4 9580.03 390.579   7
  -2   2   4 10689.7 446.641   7
  -2  -2   4 9511.02 350.365   8
   2  -2  -3 1899.31 146.424   5
  -2   2   3 2017.67 155.228   5
  -2  -2   3 2023.14 119.761   4
   2   2  -3 1872.16 93.7593   5
  -2   2   3 1965.08 139.250   2
   2  -2  -3 2064.27 147.902   3
  -2  -2   3 1962.88 102.707   8
  -2  -2   3 1885.79 136.493  10
  -2   2   3 2022.29 156.946   7
  -2  -2   3 2226.47 136.021   7
   2   2  -3 1999.56 126.519   7
   2  -2  -2 8848.28 364.566   5
  -2  -2   2 10031.4 359.393   6
   2  -2  -2 9231.75 358.614   3
  -2  -2   2 9638.49 360.867  10
   2   2  -2 8912.09 356.510   6
  -2   2   2 8981.36 367.929   7
   2   2  -2 9145.54 330.593   7
   2   2  -1 141.720 51.6495   6
  -2  -2   1 198.295 51.2411  10
   2   2  -1 160.650 52.7715  10
   2  -2  -1 87.2827 46.6513   7
   2  -2   0 108717. 3153.28   1
  -2   2   0 109397. 3153.35   1
   2   2   0 105839. 3149.50  10
  -2  -2   0 104433. 3150.97  10
   2  -2   0 109236. 3134.99   7
   2   2   1 37.5830 36.4506  10
   2  -2   1 134.425 25.0075   2
  -2   2  -1 79.6482 24.4665   2
  -2   2  -1 39.4746 50.9300   1
   2  -2   1 124.402 60.2160   1
  -2  -2  -2 12252.0 423.904   4
   2  -2   2 12487.8 461.807   8
  -2  -2  -3 8339.93 284.029   4
   2   2   3 7858.64 351.672   5
  -2  -2  -3 7793.59 343.288   2
  -2  -2  -3 7891.11 320.767   3
   2  -2   3 8755.60 337.610   2
  -2   2  -3 8288.06 342.750   8
  -2   2  -3 8319.98 314.732   9
   2  -2   3 8660.69 347.553   8
   2   2   4 2716.60 195.249   5
  -2  -2  -4 2767.83 171.391   3
  -2  -2  -4 2976.05 199.561   2
   2  -2   4 3070.06 187.402   2
  -2   2  -4 2546.61 176.083   8
  -2   2  -4 2952.84 153.867   9
   2  -2   4 2966.62 189.916   8
   2   2   5 73.0704 65.8755   5
   2   2   5 187.167 75.1187   2
   2  -2   5 227.719 70.6151   2
  -2  -2  -5 54.5543 62.2250   2
  -2  -2  -5 113.111 61.4128   3
  -2   2  -5 225.421 76.6058   8
  -2   2  -5 128.705 48.1788   9
   2  -2   5 157.002 69.3295   8
   2   2   6 18225.6 740.864   5
   2  -2   6 18876.6 729.146   2
  -2   2  -6 18181.1 703.457   8
   2  -2   7 198.497 75.6504   5
   2   2   7 174.340 92.0131   5
   2   2   7 74.0417 79.6315   2
   2  -2   7 145.485 69.1690   3
  -2   2  -7 217.150 85.7255   8
  -2  -2  -7 361.230 104.166   8
   2  -2   8 46386.8 1558.74   5
   2   2   8 45632.0 1627.38   5
   2  -2   8 48118.3 1637.21   2
   2   2   8 45249.9 1629.27   2
  -2   2  -8 47643.2 1573.78   8
  -2  -2  -8 45786.1 1589.09   8
   2  -2   9 1064.74 159.074   5
   2   2   9 1020.02 183.192   5
   2  -2   9 947.620 154.258   3
   2  -2   9 936.102 172.258   2
   2   2   9 1054.79 179.784   2
   2   2   9 801.239 64.2543  10
  -2   2  -9 887.779 150.695   8
  -2  -2  -9 1041.11 168.366   8
   2   2  10 106.107 114.068   5
   2  -2  10 164.126 112.464   5
   2  -2  10 377.399 129.249   3
   2  -2  10 365.325 138.084   2
  -2   2 -10 213.861 119.987   8
  -2  -2 -10 231.732 104.479   8
   2  -2  11 419.933 126.235   3
   2  -2  11 124.485 120.703   2
   2   2  11 117.126 137.225   5
   2  -2  11 335.676 127.894   5
  -2  -2 -11 467.745 130.679   8
   2  -2  12 12580.4 667.117   5
   2   2  12 13195.8 735.471   5
   2  -2  12 12366.9 744.839   2
   2  -2  12 13513.6 711.601   3
  -2  -2 -12 13213.1 665.105   8
   2  -2  12 13578.3 718.630   7
   2  -2  13 1222.97 221.913   3
   2  -2  13 1023.74 238.476   2
   2   2  13 788.572 209.924   5
  -2  -2 -13 926.840 175.002   8
   2  -2  13 1211.65 234.818   7
   2   2  13 1081.29 260.466   7
   2  -2  14 15561.4 841.637   3
   2   2  14 16412.2 898.315   5
  -2  -3  16 69.6218 148.284   2
  -2  -3  15 7487.81 616.804   3
  -2  -3  15 9468.35 718.173   2
  -2  -3  14 1381.00 275.559   2
  -2  -3  14 1276.00 266.424   3
  -2   3  14 986.853 258.236   2
  -2  -3  13 1599.88 289.608   2
  -2   3  13 2602.65 346.424   2
  -2  -3  13 1591.76 260.643   3
  -2  -3  13 2217.37 300.715   7
  -2  -3  12 331.867 143.431   3
  -2   3  12 577.393 190.223   2
  -2  -3  12 749.323 205.482   2
  -2   3  12 398.682 171.542   5
   2  -3 -12 501.610 116.864   8
  -2  -3  12 517.015 160.653   7
  -2   3  12 345.690 203.145   7
  -2  -3  11 2065.47 290.922   2
  -2  -3  11 2080.02 276.849   3
  -2   3  11 2058.39 269.726   2
  -2  -3  11 2119.22 220.801   5
  -2   3  11 2079.60 284.976   5
  -2   3  11 1931.44 302.040   7
  -2  -3  11 2145.25 262.988   7
   2  -3 -11 2273.67 209.531   8
  -2  -3  10 2823.52 242.217   5
  -2   3  10 2784.39 306.435   5
  -2  -3  10 2725.93 302.683   2
  -2  -3  10 3245.07 324.546   3
  -2   3  10 3278.54 321.446   2
  -2  -3  10 3274.41 211.796  10
  -2   3  10 3405.22 343.533   7
   2  -3 -10 3181.47 238.664   8
  -2  -3  10 2629.27 270.586   7
  -2  -3  10 2738.17 214.809   6
  -2  -3   9 24121.2 892.267   5
  -2   3   9 24564.0 1022.95   5
  -2  -3   9 23448.8 1021.55   3
  -2   3   9 23354.6 1010.66   2
  -2  -3   9 24284.4 1036.35   2
  -2  -3   9 23629.7 830.044   9
  -2  -3   9 25436.4 863.146  10
  -2  -3   9 25935.2 888.773   6
  -2  -3   9 23065.4 947.671   7
  -2   3   9 25219.5 1059.69   7
   2  -3  -9 22960.7 882.694   8
  -2   3   8 6019.50 398.726   5
  -2  -3   8 5252.84 296.325   5
  -2  -3   8 5642.59 391.825   3
  -2   3   8 5584.00 378.643   2
  -2  -3   8 5511.01 279.514   9
  -2  -3   8 5753.26 298.415  10
  -2  -3   8 4886.28 328.029   7
  -2  -3   8 5245.32 296.179   6
  -2   3   8 5490.84 396.643   7
   2  -3  -7 25716.2 989.210   5
  -2  -3   7 25825.2 849.999   4
  -2   3   7 25096.9 1011.85   5
  -2  -3   7 25570.6 889.989   5
  -2   3   7 26397.5 1009.99   2
  -2  -3   7 27188.1 902.487   9
  -2  -3   7 27907.4 917.895  10
  -2  -3   7 27315.2 918.063   6
  -2   3   7 25396.2 1032.64   7
  -2  -3   7 24699.9 946.156   7
  -2  -3   6 2492.91 149.840   4
   2  -3  -6 2403.53 210.217   5
  -2   3   6 2406.60 224.943   5
  -2  -3   6 2629.35 180.877  10
  -2  -3   6 2512.44 174.321   9
  -2   3   6 2719.66 241.740   7
  -2  -3   6 2386.46 162.485   8
  -2  -3   6 2291.41 183.442   7
  -2   3   5 15831.5 661.032   5
   2  -3  -5 16254.0 650.135   5
  -2  -3   5 15997.0 567.069   4
   2  -3  -5 16598.2 658.923   3
  -2   3   5 16716.9 643.855   2
  -2  -3   5 16522.8 605.630  10
  -2  -3   5 15945.2 595.353   9
  -2  -3   5 16758.6 575.144   8
  -2  -3   5 15711.0 598.316   7
  -2   3   5 16531.5 677.937   7
  -2   3   4 5561.22 305.563   5
  -2  -3   4 5507.49 203.903   5
   2  -3  -4 4850.29 281.362   5
  -2   3   4 5449.40 276.573   2
   2  -3  -4 5254.92 286.279   3
  -2  -3   4 5449.06 266.103  10
  -2  -3   4 5325.04 230.845   8
  -2  -3   4 5083.73 257.243   9
  -2   3   4 4977.32 294.811   7
  -2  -3   4 5004.96 242.217   7
  -2   3   3 14032.9 556.701   5
   2  -3  -3 13753.0 544.951   5
   2  -3  -3 14554.8 541.875   3
  -2   3   3 13492.4 510.660   2
  -2  -3   3 13787.0 511.963   1
  -2  -3   3 14900.8 530.793  10
   2   3  -3 14648.9 527.408  10
   2   3  -3 14059.5 480.109   7
  -2   3   3 13524.6 549.114   7
   2   3  -3 14856.4 523.458   6
   2  -3  -2 2287.46 163.016   5
   2   3  -2 2552.39 155.424   6
  -2   3   2 2364.72 131.937   2
  -2  -3   2 2464.04 130.223   1
   2   3  -2 2295.39 155.643  10
  -2  -3   2 2599.37 163.203  10
  -2   3   2 2287.69 158.289   7
   2   3  -2 2549.15 123.679   7
   2   3  -1 74012.6 2115.87   5
  -2   3   1 71830.0 2125.04   2
   2   3  -1 72806.0 2145.09   1
  -2  -3   1 73006.8 2196.75  10
   2   3  -1 71655.3 2192.07  10
   2  -3  -1 73908.2 2180.74   7
  -2   3   1 73143.9 2182.48   7
   2   3   0 7164.75 257.599   5
  -2   3   0 6391.67 285.495   1
   2   3   0 7193.81 293.201  10
   2  -3   0 6974.23 262.791   7
   2   3   1 35288.7 1132.73  10
   2  -3   1 36611.8 1070.06   2
  -2   3  -1 35932.5 1165.65   1
   2  -3   1 36732.8 1159.72   1
   2   3   2 19784.6 694.895   5
   2  -3   2 20708.1 690.058   8
  -2   3  -2 19816.6 679.909   9
   2  -3   2 19839.9 728.918   1
   2  -3   2 20633.6 650.028   2
   2   3   3 54327.4 1731.65   5
   2  -3   3 53756.2 1683.62   2
  -2  -3  -3 56124.2 1716.56   2
   2  -3   3 55558.3 1709.72   8
  -2   3  -3 56239.0 1690.44   9
   2   3   4 13927.5 590.010   5
  -2  -3  -4 14668.4 490.411   4
  -2  -3  -4 14031.6 553.224   3
   2  -3   4 15360.7 566.976   2
  -2  -3  -4 13841.4 574.731   2
  -2   3  -4 14814.6 538.799   9
   2  -3   4 14790.9 569.624   8
  -2  -3  -5 54038.8 1612.77   4
   2   3   5 55507.7 1789.38   5
   2  -3   5 58997.0 1763.38   2
  -2  -3  -5 51413.0 1760.38   2
  -2  -3  -5 54239.0 1734.03   3
  -2   3  -5 55393.7 1687.63   9
   2  -3   5 55480.4 1745.98   8
   2   3   6 12914.4 593.173   5
  -2  -3  -6 13984.0 560.218   3
   2  -3   6 12969.5 561.982   2
  -2   3  -6 12915.5 485.973   9
   2  -3   6 12669.1 548.782   8
  -2  -3  -7 4603.35 292.865   3
   2   3   7 3926.17 310.904   5
   2  -3   7 4388.49 260.673   5
   2  -3   7 4250.28 285.300   8
   2  -3   8 898.522 155.227   2
   2   3   8 941.126 177.903   5
   2  -3   8 897.463 139.955   5
  -2  -3  -8 738.422 135.136   8
   2  -3   9 24795.2 991.636   2
   2  -3   9 24361.9 958.190   3
   2  -3   9 25057.5 904.206   5
   2  -3   9 21998.8 685.442   4
   2   3   9 25630.8 1017.58   5
  -2  -3  -9 24192.3 941.461   8
   2  -3  10 3778.85 343.794   2
   2  -3  10 3776.47 323.558   3
   2   3  10 3236.51 331.574   5
   2  -3  10 4546.36 317.820   5
  -2  -3 -10 4313.35 331.836   8
   2  -3  11 17982.6 863.350   2
   2  -3  11 16094.0 793.186   3
   2  -3  11 15823.8 736.617   5
   2   3  11 16398.8 844.586   5
   2  -3  11 15826.2 775.588   7
  -2  -3 -11 17799.0 789.303   8
   2  -3  12 237.445 146.214   3
   2  -3  12 462.838 178.865   2
   2   3  12 180.313 149.839   5
   2  -3  12 284.780 150.912   5
   2  -3  12 214.386 135.159   7
  -2  -3 -12 445.878 148.907   8
   2  -3  13-51.1178 142.576   2
   2  -3  13 258.597 143.080   3
   2   3  13 391.706 189.045   5
  -2  -3 -13 285.357 128.447   8
   2  -3  14 279.291 168.680   2
   2  -3  14 556.952 198.067   3
   2   3  14 525.466 220.122   5
  -2  -4  16 1197.76 289.947   3
  -2  -4  16 1744.74 330.105   2
  -2  -4  15 584.227 222.524   2
  -2  -4  15 782.063 238.012   3
  -2  -4  14 2539.14 351.880   3
  -2  -4  14 3089.17 412.629   2
  -2  -4  13 1371.06 255.257   3
  -2   4  13 1585.34 285.845   2
  -2  -4  13 2000.27 319.546   2
  -2   4  12 19661.3 968.644   2
  -2  -4  12 17925.7 956.078   2
  -2  -4  12 18196.3 950.891   3
   2  -4 -12 18582.9 773.422   8
  -2   4  12 18144.3 977.473   7
  -2  -4  12 18638.0 864.525   7
  -2   4  11 7231.60 517.913   2
  -2  -4  11 7219.23 521.450   3
  -2  -4  11 7181.95 526.654   2
  -2   4  11 6172.07 493.333   5
  -2   4  11 6317.36 518.652   7
  -2  -4  11 6574.13 441.357   7
   2  -4 -11 7004.17 399.864   8
  -2  -4  10 5508.85 428.072   2
  -2  -4  10 4805.44 398.387   3
  -2   4  10 4657.44 391.638   2
  -2   4  10 4170.95 385.058   5
  -2  -4  10 4778.57 297.162   5
   2  -4 -10 4392.64 302.123   8
  -2   4  10 4615.90 410.434   7
  -2  -4  10 4393.79 340.371   7
  -2  -4   9 33.3930 64.4859   5
  -2  -4   9 132.616 69.1892   6
  -2   4   9 72.1967 129.962   5
  -2   4   9-33.3843 107.508   2
  -2  -4   9 178.403 118.435   2
  -2  -4   9 72.0936 87.0695   3
  -2  -4   9 96.1726 67.0720  10
  -2  -4   9 95.7744 66.7946   9
  -2   4   9-38.1183 150.328   7
  -2  -4   9 98.4980 90.8544   7
  -2  -4   8 5397.04 256.552   4
   2  -4  -8 5524.91 371.893   5
   2  -4  -8 4958.25 192.066   4
  -2  -4   8 5066.76 271.434   5
  -2  -4   8 5360.68 278.728   6
  -2   4   8 5164.75 385.467   5
   2  -4  -8 5238.46 381.109   3
  -2   4   8 5135.90 363.949   2
  -2  -4   8 6353.27 310.767  10
  -2   4   8 5084.46 195.958   9
  -2  -4   8 5124.15 288.869   9
  -2  -4   8 5076.02 287.697   8
  -2  -4   8 5737.68 335.010   7
  -2   4   8 5437.40 405.321   7
  -2   4   7 9056.61 499.818   5
  -2  -4   7 8442.10 375.812   6
   2  -4  -7 9479.00 481.331   5
  -2  -4   7 8615.53 356.669   5
  -2  -4   7 8894.13 363.960   4
   2  -4  -7 8626.10 479.526   3
  -2   4   7 8945.50 471.475   2
  -2  -4   7 6776.29 371.648  10
  -2  -4   7 8730.06 401.165   9
  -2   4   7 8973.11 322.443   9
  -2  -4   7 9039.80 393.632   8
  -2  -4   7 8325.58 408.824   7
  -2   4   7 8782.45 500.866   7
   2  -4  -6 63584.0 2124.30   5
  -2   4   6 64334.1 2157.17   5
  -2  -4   6 66111.1 2052.12  10
  -2  -4   6 66540.8 2057.19   9
  -2   4   6 66002.2 1970.63   9
  -2  -4   6 66377.7 2027.57   8
  -2  -4   6 65737.6 2044.86   7
   2  -4  -5 3087.47 237.735   5
  -2   4   5 3305.05 257.575   5
  -2  -4   5 3426.95 149.658   5
  -2   4   5 3266.37 225.167   2
   2  -4  -5 3155.10 233.441   3
  -2  -4   5 3332.97 189.763   8
  -2  -4   5 2965.56 203.902  10
  -2  -4   5 3237.52 212.604   9
  -2  -4   5 3130.29 189.507   7
  -2   4   4 16509.3 661.960   5
   2  -4  -4 17195.2 656.437   5
  -2   4   4 16432.8 608.418   2
  -2  -4   4 16260.4 612.056   1
   2  -4  -4 16772.6 639.266   3
   2   4  -4 16403.1 612.189  10
  -2  -4   4 15207.3 604.850   9
  -2  -4   4 15611.9 604.716  10
   2   4  -4 16451.0 592.566   6
  -2  -4   4 15729.7 557.011   7
   2  -4  -3 16283.2 631.846   5
  -2   4   3 16130.2 580.035   2
  -2  -4   3 16041.9 580.933   1
   2   4  -3 16322.3 607.067  10
  -2  -4   3 18691.5 622.113  10
  -2  -4   3 15662.1 604.598   9
  -2   4   3 16208.8 628.968   7
   2   4  -3 15606.3 584.311   6
   2   4  -3 16561.9 534.812   7
   2   4  -2 78.8027 55.1585   6
   2  -4  -2 125.516 71.0284   5
  -2   4   2 35.4878 33.8628   2
  -2  -4   2 81.4069 45.4461   1
   2   4  -2 148.166 60.0640   1
  -2  -4   2 75.3927 62.3836  10
   2   4  -2 87.7341 63.8396  10
  -2  -4   2 64.0025 59.2258   9
  -2   4   2 50.6783 57.7270   7
   2   4  -1 4200.21 164.323   5
   2  -4  -1 3871.73 161.044   2
   2   4  -1 4275.93 228.550  10
  -2  -4   1 4440.45 229.024   9
  -2   4   1 4552.15 216.637   7
  -2   4   0 8947.41 381.281   1
  -2  -4   0 9772.57 383.756   9
   2   4   0 9134.35 380.808  10
   2  -4   0 9473.32 339.910   7
   2  -4   1 36616.2 1208.77   1
  -2   4  -1 38007.7 1219.25   1
  -2   4  -1 37021.7 1196.24   9
  -2  -4  -1 38093.3 1185.93   9
   2  -4   1 37389.8 1122.71   7
   2   4   2 14547.0 540.674   5
  -2   4  -2 13700.3 529.300   9
  -2  -4  -2 14505.3 509.679   9
  -2   4  -2 14474.0 580.110   1
   2  -4   2 14142.8 562.389   1
   2   4   3 1205.27 130.110   5
  -2   4  -3 1351.74 124.543   9
   2  -4   3 991.100 109.469   8
  -2  -4  -3 852.864 87.1741   9
   2  -4   3 1123.29 140.513   1
   2   4   4 1502.63 158.103   5
   2  -4   4 1164.70 120.257   2
   2  -4   4 1490.12 171.164   1
  -2  -4  -4 1313.99 138.153   2
   2  -4   4 1316.61 137.542   8
  -2   4  -4 1000.32 115.040   9
  -2   4  -4 1158.45 100.667  10
   2   4   5 3684.56 265.771   5
   2  -4   5 3387.05 224.997   2
  -2  -4  -5 3716.92 233.919   3
  -2  -4  -5 3408.55 242.599   2
  -2   4  -5 3675.75 181.505  10
  -2   4  -5 3340.41 210.151   9
   2  -4   5 3366.92 232.347   8
  -2  -4  -6 36191.8 1092.18   4
   2   4   6 33299.1 1286.09   5
   2  -4   6 37175.8 1249.62   2
  -2  -4  -6 38717.7 1251.66   3
  -2   4  -6 36113.2 1184.01   9
   2  -4   6 34708.7 1234.62   8
  -2  -4  -7 13476.9 656.111   2
   2   4   7 13322.3 657.885   5
   2  -4   7 15258.5 624.774   8
   2  -4   8 17590.2 761.660   2
   2   4   8 17794.7 799.775   5
   2  -4   8 15826.3 657.573   5
   2  -4   8 17225.9 721.136   8
   2  -4   9 356.601 123.794   2
   2  -4   9 992.686 166.671   3
   2   4   9 688.627 173.589   5
   2  -4   9 812.428 130.128   5
  -2  -4  -9 565.949 145.249   8
   2  -4  10 5526.45 415.899   2
   2  -4  10 5161.09 393.779   3
   2   4  10 6079.25 454.695   5
   2  -4  10 5304.89 343.807   5
  -2  -4 -10 5513.41 393.296   8
   2  -4  11-41.2096 104.896   2
   2  -4  11 37.4070 85.1643   3
   2   4  11-43.8230 172.810   5
   2  -4  11-53.1885 100.406   5
   2  -4  11 29.9612 132.093   7
  -2  -4 -11 136.469 128.809   8
   2  -4  12 18945.1 946.835   2
   2  -4  12 19337.0 921.317   3
   2   4  12 17969.5 952.395   5
  -2  -4 -12 18937.8 882.752   8
   2  -4  12 20138.0 881.316   7
   2  -4  13 132.595 142.311   3
   2  -4  13 51.0564 129.964   2
   2   4  13-103.165 234.877   5
  -2  -4 -13 37.3167 112.394   8
   2  -4  14 13127.6 769.171   3
   2  -4  14 13568.5 830.651   2
   2  -4  15 352.457 167.409   3
   2  -4  17 622.632 295.735   1
  -2  -5  17 3838.52 471.167   3
  -2  -5  16 3208.04 440.286   2
  -2  -5  16 4257.17 478.990   3
  -2  -5  15 14187.8 924.490   2
  -2  -5  15 15389.3 949.028   1
  -2  -5  15 13629.0 882.211   3
  -2  -5  14 975.751 246.938   2
  -2  -5  14 928.102 239.622   3
  -2  -5  13 2607.38 337.795   3
  -2  -5  13 3410.85 396.167   2
  -2  -5  12 51.0490 129.951   2
  -2  -5  12 100.610 134.307   3
   2  -5 -12 79.2476 95.1048   8
  -2   5  12-53.0562 221.916   7
  -2  -5  11 9041.87 600.857   3
  -2  -5  11 9874.37 622.585   2
  -2   5  11 9667.87 609.775   2
  -2   5  11 9716.13 640.605   5
  -2  -5  11 8886.81 515.310   7
  -2   5  11 8314.40 620.258   7
   2  -5 -11 9253.77 493.051   8
  -2   5  10 4250.72 402.081   5
  -2  -5  10 5957.89 445.966   3
  -2   5  10 5467.77 420.161   2
  -2  -5  10 4348.15 389.887   2
  -2  -5  10 5307.41 306.764   9
  -2  -5  10 5346.70 356.318   7
  -2   5  10 4996.21 435.482   7
  -2  -5   9 27942.0 935.902   4
  -2  -5   9 26829.3 942.579   5
  -2   5   9 27219.7 1170.60   5
  -2   5   9 25869.8 1113.51   2
   2  -5  -9 29767.8 1184.99   3
  -2  -5   9 29486.2 1006.26   9
  -2   5   9 27982.2 1186.72   7
  -2  -5   9 28264.0 1039.43   7
   2  -5  -8 13721.4 660.406   5
  -2  -5   8 13745.9 508.560   5
  -2  -5   8 13920.3 531.236   4
  -2   5   8 13676.3 699.217   5
   2  -5  -8 13221.7 674.378   3
  -2   5   8 12978.5 648.927   2
  -2  -5   8 14183.5 578.880   9
  -2   5   8 13110.9 460.364   9
  -2  -5   8 13597.5 580.760   7
  -2   5   8 13393.4 701.156   7
  -2  -5   8 14244.0 574.823   8
  -2   5   7 15781.0 737.504   5
   2  -5  -7 15440.6 699.166   5
   2  -5  -7 14354.5 693.821   3
  -2   5   7 16860.7 698.228   2
  -2  -5   7 15185.4 624.158   9
  -2  -5   7 16410.4 625.688  10
  -2   5   7 14853.1 533.358   9
  -2   5   7 14928.6 723.498   7
  -2  -5   7 15867.0 608.617   8
  -2  -5   7 14966.6 602.549   7
  -2   5   6 3330.76 287.881   5
   2  -5  -6 3055.70 256.362   5
  -2  -5   6 3253.06 151.287   5
  -2  -5   6 3028.67 248.652   1
  -2  -5   6 3181.77 208.574   8
  -2  -5   6 3434.61 226.789  10
  -2  -5   6 3510.87 237.522   9
  -2   5   6 3110.17 178.894   9
  -2  -5   6 3292.66 202.059   7
  -2   5   5 64266.5 2170.57   5
   2  -5  -5 67548.7 2156.11   5
   2  -5  -5 64577.1 2129.79   3
  -2   5   5 65590.5 2090.55   2
  -2  -5   5 66419.9 2108.82   1
  -2   5   5 65687.0 2023.11   9
  -2  -5   5 68124.9 2102.29   9
  -2  -5   5 67398.9 2048.81   8
  -2  -5   5 69221.5 2092.45  10
  -2  -5   5 66027.3 2014.34   7
  -2   5   4 18567.2 756.109   5
   2  -5  -4 18524.4 741.875   5
  -2   5   4 19039.6 686.494   2
  -2  -5   4 19601.3 701.226   1
  -2  -5   4 18727.0 712.733   9
   2   5  -4 18554.5 706.424  10
  -2  -5   4 18893.3 707.399  10
  -2   5   4 18558.2 661.117   9
   2   5  -4 19122.4 686.698   6
   2   5  -3 67564.2 2081.52   6
   2  -5  -3 66925.6 2137.21   5
  -2   5   3 66248.0 2054.87   2
   2  -5  -3 68527.7 2064.17   2
  -2  -5   3 69031.2 2073.56   1
   2   5  -3 69837.4 2117.02  10
  -2  -5   3 66890.7 2116.70   9
   2   5  -3 66911.7 1991.02   7
  -2   5   3 70058.0 2135.47   7
   2  -5  -2 175.357 77.0885   5
   2   5  -2 178.253 65.6914   1
   2  -5  -2 118.485 39.3847   2
   2   5  -2 133.484 69.7199  10
  -2  -5   2 91.9269 60.5404   9
  -2   5   2 188.101 63.9568   9
  -2   5   2 111.879 62.7950   7
   2  -5  -1 21147.9 743.212   5
   2   5  -1 20045.9 657.373   5
   2  -5  -1 20186.6 642.616   2
   2   5  -1 22209.7 755.205  10
  -2  -5   1 20905.4 746.563   9
  -2   5   1 20982.5 730.503   9
  -2   5   1 20879.8 709.256   7
  -2  -5   0 9857.22 373.684   5
  -2   5   0 10378.5 429.697   1
  -2  -5   0 9659.08 417.567   9
  -2   5   0 10382.6 424.564   9
   2   5   0 9656.39 422.489  10
  -2   5   0 10277.7 374.297   7
  -2  -5  -1 30739.2 1001.74   5
   2   5   1 29934.3 1005.00   5
  -2   5  -1 30899.8 1046.54   1
  -2   5  -1 30446.0 1029.97   9
  -2  -5  -1 30630.0 1018.14   9
   2  -5   1 31142.8 935.824   7
   2   5   2 38450.2 1255.88   5
  -2   5  -2 38424.5 1294.42   1
   2  -5   2 36989.9 1273.00   1
  -2  -5  -2 38020.5 1223.94   9
  -2   5  -2 37172.7 1249.41   9
   2  -5   2 38792.4 1134.32   7
   2   5   3 46006.7 1533.80   5
  -2  -5  -3 46425.0 1461.02   9
  -2   5  -3 48357.0 1515.80   9
   2  -5   3 46983.9 1557.54   1
   2   5   4 7258.53 395.989   5
  -2  -5  -4 7361.68 315.182   9
  -2   5  -4 7348.17 364.659   9
  -2   5  -4 8469.65 342.469  10
   2  -5   4 7955.28 378.910   8
  -2  -5  -4 7985.91 376.356   2
   2  -5   4 8243.77 429.672   1
   2   5   5 10330.0 521.763   5
   2  -5   5 11168.1 473.211   2
  -2  -5  -5 10941.3 484.262   3
   2  -5   5 11425.4 557.908   1
  -2   5  -5 10798.7 425.313  10
   2  -5   5 10440.5 480.055   8
  -2   5  -5 11315.8 475.951   9
   2   5   6 11652.0 582.855   5
   2  -5   6 12700.2 535.148   2
  -2  -5  -6 12236.1 542.700   3
  -2   5  -6 11929.5 503.582   9
  -2   5  -6 11524.1 448.219  10
   2  -5   6 11261.7 527.484   8
  -2  -5  -7 3694.91 299.875   2
  -2  -5  -7 3208.60 152.809   4
   2   5   7 3609.39 314.077   5
   2  -5   7 3281.89 257.359   8
   2  -5   8 337.562 123.135   2
  -2  -5  -8 707.816 137.918   3
   2   5   8 833.623 182.003   5
   2  -5   8 700.929 112.093   5
   2  -5   8 548.016 126.385   8
   2  -5   9 19814.2 884.189   2
  -2  -5  -9 20909.3 886.240   3
   2   5   9 19402.1 927.311   5
   2  -5   9 19770.2 774.693   5
   2  -5   9 21698.4 863.446   8
   2  -5  10 3778.88 340.272   3
   2  -5  10 3546.44 334.195   2
   2  -5  10 4008.30 279.530   5
   2   5  10 3488.42 361.234   5
   2  -5  10 3212.18 272.382   7
  -2  -5 -10 3960.23 329.052   8
   2  -5  11 12703.7 708.699   2
   2  -5  11 14003.3 718.448   3
   2   5  11 12755.1 747.147   5
   2  -5  11 12721.8 626.439   7
  -2  -5 -11 11724.2 652.424   8
   2  -5  12 677.471 184.854   3
   2  -5  12 594.718 166.144   2
   2   5  12 908.210 230.798   5
  -2  -5 -12 1019.66 195.885   8
   2  -5  13-45.6753 127.360   3
   2  -5  13 153.016 136.167   2
   2   5  13-217.049 169.162   5
  -2  -5 -13 117.016 113.202   8
   2  -5  14 445.788 200.896   2
   2  -5  14 340.715 179.880   3
   2  -5  15 6768.23 548.292   3
   2  -5  15 6874.37 688.930   1
   2  -5  16 4670.45 577.261   1
   2  -5  17 5092.94 626.787   1
  -2  -6  17 609.700 238.326   3
  -2  -6  16 263.762 168.168   3
  -2  -6  16 553.434 229.829   2
  -2  -6  15 189.071 168.254   3
  -2  -6  15-65.6729 183.122   2
  -2  -6  14 6747.01 598.539   2
  -2  -6  14 7086.50 602.143   1
  -2  -6  13 6341.19 542.284   3
  -2  -6  13 5800.82 528.333   1
  -2  -6  13 5739.50 520.481   2
  -2  -6  12 13258.8 794.929   3
  -2  -6  12 14739.1 828.027   2
  -2  -6  12 13869.9 808.865   1
   2  -6 -12 12920.2 643.577   8
  -2  -6  11 1765.93 267.479   1
  -2  -6  11 1748.91 268.238   3
  -2  -6  11 1764.65 268.939   2
  -2   6  11 1666.53 302.814   7
   2  -6 -11 1740.61 212.986   8
  -2   6  10 2309.96 310.685   5
  -2  -6  10 2119.15 274.000   2
  -2  -6  10 2107.50 271.519   1
   2  -6 -10 2444.41 292.213   3
  -2  -6  10 1884.53 194.320   9
  -2   6  10 2620.96 334.221   7
  -2  -6  10 1770.10 202.298   7
  -2  -6   9 214.737 76.2569   4
  -2   6   9 83.0341 133.759   5
   2  -6  -9 233.737 117.424   3
  -2  -6   9 143.330 108.025   1
  -2   6   9 336.756 132.880   2
  -2  -6   9 347.368 116.017   9
  -2  -6   9 299.151 95.8825   8
  -2  -6   9 62.3111 83.7293   7
  -2   6   9-83.2188 160.696   7
   2  -6  -8 3832.97 329.617   5
  -2  -6   8 4118.39 246.164   4
  -2   6   8 3895.34 369.205   5
   2  -6  -8 3892.87 333.663   3
  -2   6   8 3847.41 311.584   2
  -2  -6   8 4015.54 285.643   9
  -2   6   8 3754.32 196.520   9
  -2  -6   8 3996.53 257.070   7
  -2  -6   8 3775.33 259.035   8
  -2   6   8 3372.17 340.339   7
   2  -6  -7 3003.18 278.364   5
  -2   6   7 2939.17 298.346   5
   2  -6  -7 2582.85 256.721   3
  -2   6   7 2697.06 244.886   2
  -2  -6   7 2822.54 211.769   8
  -2   6   7 3046.23 183.042   9
  -2  -6   7 3153.60 243.613   9
  -2  -6   7 3589.66 215.971   7
  -2   6   7 2743.21 282.470   7
  -2   6   6 33221.0 1261.53   5
   2  -6  -6 33068.3 1225.61   5
  -2  -6   6 32011.2 1172.84   1
  -2  -6   6 34046.0 1169.53   9
  -2   6   6 31982.5 1072.59   9
  -2  -6   6 33299.1 1116.59   8
   2  -6  -5 3962.55 290.141   5
  -2   6   5 4045.74 312.968   5
  -2  -6   5 3655.29 252.545   1
  -2   6   5 3578.92 238.015   2
   2   6  -5 3816.71 258.738  10
  -2   6   5 3732.02 219.229   9
  -2  -6   5 3755.21 260.579   9
   2   6  -5 3818.77 233.380   6
   2  -6  -4 41783.9 1473.53   5
  -2   6   4 41964.9 1496.57   5
  -2  -6   4 43860.7 1418.37   1
  -2  -6   4 43256.4 1452.19   9
  -2   6   4 43021.3 1393.92   9
   2   6  -4 43353.7 1444.11  10
   2   6  -4 45206.1 1407.89   6
   2  -6  -3 1056.76 143.896   5
   2   6  -3 1353.08 135.242   6
   2   6  -3 1177.88 144.954   1
  -2  -6   3 1176.88 125.432   1
   2  -6  -3 1049.52 108.554   2
  -2   6   3 1471.84 137.337   9
  -2  -6   3 1447.14 156.530   9
   2   6  -3 1239.39 143.594  10
   2   6  -3 1477.01 78.6944   7
  -2   6   3 1347.66 152.989   7
  -2  -6   2 6920.81 241.028   5
   2  -6  -2 6118.46 343.214   5
   2  -6  -2 6964.30 280.636   2
   2   6  -2 6727.33 327.217   1
  -2   6   2 6940.25 332.531   9
  -2  -6   2 6508.67 347.720   9
   2   6  -2 6538.35 344.428  10
  -2   6   2 6610.70 332.155   7
  -2  -6   1 4050.29 184.498   5
   2  -6  -1 3634.65 237.679   5
   2  -6  -1 4185.61 170.218   2
  -2  -6   1 3598.63 242.195   9
  -2   6   1 3681.07 235.968   9
   2   6  -1 3866.52 248.617  10
  -2   6   1 4214.05 224.891   7
  -2  -6   0 63693.1 1893.05   5
  -2   6   0 62643.1 1965.86   1
  -2  -6   0 62179.3 1961.31   9
  -2   6   0 60990.0 1957.02   9
  -2   6   0 61484.8 1881.46   7
  -2  -6  -1 6355.55 299.604   5
   2   6   1 6293.49 306.169   5
  -2  -6  -1 6687.09 326.048   9
  -2   6  -1 5997.69 323.216   9
  -2   6  -1 6173.42 331.646   1
  -2  -6  -2 7618.98 353.395   5
   2   6   2 6890.27 349.529   5
  -2  -6  -2 6624.56 329.133   9
  -2   6  -2 6824.37 354.620   9
   2  -6   2 7341.34 370.832   1
  -2   6  -2 7014.86 374.672   1
   2   6   3 157.236 86.6755   5
  -2  -6  -3 13.3104 63.4155   9
  -2   6  -3 108.277 71.1899   9
   2  -6   3 62.5437 71.2237   1
   2   6   4 3407.90 263.768   5
  -2   6  -4 4001.17 260.284   9
   2  -6   4 3526.15 241.150   8
  -2  -6  -4 3659.58 210.714   9
  -2  -6  -4 3818.05 243.167   2
   2  -6   4 4046.03 291.217   1
   2   6   5 6449.94 393.719   5
  -2   6  -5 6104.82 303.480  10
  -2   6  -5 6535.97 352.741   9
   2  -6   5 6273.69 347.068   8
   2  -6   5 6002.18 318.933   2
   2   6   6 30442.5 1164.80   5
   2  -6   6 29716.6 1065.24   2
  -2  -6  -6 26655.9 1101.48   2
   2  -6   6 31539.8 1098.87   8
  -2   6  -6 30408.7 1072.29   9
  -2   6  -6 30813.9 1011.01  10
   2  -6   7 6735.71 483.163   1
  -2  -6  -7 6578.42 430.867   2
  -2  -6  -7 7573.16 302.615   4
   2   6   7 7981.57 485.115   5
   2  -6   7 7360.95 412.943   8
   2  -6   8 4867.96 413.385   1
  -2  -6  -8 4684.94 343.835   3
  -2  -6  -8 5512.16 395.190   2
   2  -6   8 4985.88 352.851   2
   2   6   8 5244.77 410.224   5
  -2  -6  -8 4921.56 204.112   4
   2  -6   8 4822.36 270.454   5
   2  -6   8 4809.84 335.592   8
   2  -6   8 4624.62 273.459   7
   2  -6   9 130.063 101.442   2
   2  -6   9 46.5757 140.330   1
  -2  -6  -9 161.375 97.2831   3
   2   6   9 410.299 168.447   5
   2  -6   9 88.9476 71.7027   5
   2  -6   9 132.325 91.3798   7
   2  -6   9 169.165 106.518   8
   2  -6  10 740.092 180.116   2
   2  -6  10 994.207 142.268   5
   2   6  10 585.563 199.846   5
   2  -6  10 547.705 135.010   7
   2  -6  11 1245.19 225.513   2
   2  -6  11 1708.75 289.346   1
   2  -6  11 1765.37 252.965   3
   2   6  11 1621.61 293.645   5
  -2  -6 -11 1233.46 212.678   8
   2  -6  12 8175.20 567.690   3
   2  -6  12 8803.76 596.716   2
   2  -6  12 7100.17 627.194   1
   2   6  12 9556.88 655.645   5
  -2  -6 -12 8980.57 564.956   8
   2  -6  13 1067.85 229.401   2
   2  -6  13 1086.89 226.563   3
   2  -6  13 472.752 232.128   1
   2   6  13 1197.61 268.953   5
  -2  -6 -13 860.775 194.168   8
   2  -6  14 7182.37 674.015   1
   2  -6  14 8439.17 623.373   2
   2  -6  14 6848.69 554.940   3
   2  -6  15 1257.14 278.179   2
   2  -6  15 771.062 285.753   1
   2  -6  15 898.343 226.760   3
   2  -6  16-80.9115 225.623   1
   2  -6  17 83.4684 212.476   1
  -2  -7  16 1346.20 283.590   3
  -2  -7  16 1037.01 291.165   2
  -2  -7  15 10735.5 789.084   2
  -2  -7  15 11428.1 800.489   3
  -2  -7  14 2399.75 351.715   2
  -2  -7  14 3261.46 416.573   1
  -2  -7  14 2592.49 376.466   3
  -2  -7  13 1793.01 309.578   3
  -2  -7  13 1530.31 285.882   2
  -2  -7  13 2130.20 316.269   1
  -2  -7  12 48.9136 136.461   1
  -2  -7  12 267.109 160.956   3
  -2  -7  12 415.086 161.814   2
   2  -7 -12 94.0861 107.194   8
  -2  -7  11 2488.56 306.444   1
  -2  -7  11 3099.40 348.152   2
  -2   7  11 3455.46 416.949   7
  -2   7  10 2209.05 309.665   5
   2  -7 -10 2761.11 321.161   3
  -2  -7  10 2730.89 305.218   2
  -2  -7  10 2595.11 299.823   1
  -2  -7  10 2904.97 247.579   9
  -2  -7  10 2940.60 248.896   8
  -2   7  10 3160.65 364.060   7
  -2   7   9 14513.1 783.493   5
  -2  -7   9 14187.0 718.708   1
   2  -7  -9 13068.7 722.357   3
  -2  -7   9 12547.7 609.228   9
  -2  -7   9 14068.7 579.398   7
  -2   7   9 15100.4 788.758   7
  -2  -7   9 13908.9 615.858   8
  -2   7   8 13893.2 732.466   5
   2  -7  -8 12859.0 667.168   5
   2  -7  -8 12704.3 680.141   3
  -2  -7   8 13384.7 606.594   9
  -2   7   8 13462.6 498.217   9
  -2   7   8 12310.3 695.252   7
  -2  -7   8 11966.5 559.811   8
  -2   7   7 24082.9 1077.34   5
   2  -7  -7 26259.4 1055.68   5
   2  -7  -7 26626.7 1060.10   3
  -2  -7   7 25062.6 976.023   9
  -2   7   7 25813.8 882.968   9
  -2  -7   7 25369.2 937.280   8
  -2   7   7 26822.9 1096.41   7
   2  -7  -6-29.1085 96.6092   5
  -2   7   6 33.3827 114.006   5
   2  -7  -6 141.166 88.0203   3
  -2  -7   6 23.0581 76.5300   1
  -2   7   6-14.9001 59.9733   9
  -2  -7   6-23.4977 75.6606   9
   2   7  -6 201.912 92.0838  10
  -2  -7   6-18.2338 70.3928   8
  -2   7   6 62.5572 118.094   7
   2   7  -6 74.5116 70.9700   6
   2  -7  -5 400.941 125.964   5
  -2   7   5 509.236 138.973   5
  -2  -7   5 457.962 104.483   1
  -2   7   5 440.978 88.5546   9
  -2  -7   5 229.130 99.9631   9
   2   7  -5 522.453 114.121  10
   2   7  -5 303.708 94.7719   6
   2   7  -4 7666.33 377.116   6
   2  -7  -4 7656.81 431.199   5
  -2  -7   4 8361.86 390.486   1
   2  -7  -4 7440.47 366.258   2
  -2   7   4 8378.22 387.168   9
  -2  -7   4 8523.45 432.480   9
   2   7  -4 7803.24 414.608  10
  -2   7   4 8354.00 441.268   7
   2  -7  -3 42353.5 1458.36   5
   2  -7  -3 41394.4 1350.44   2
   2   7  -3 43161.4 1435.25   1
  -2   7   3 41956.8 1403.52   9
  -2  -7   3 41847.3 1449.49   9
   2   7  -3 42383.5 1440.06  10
   2   7  -3 42853.3 1252.11   7
  -2   7   3 43912.6 1443.05   7
   2  -7  -2 2741.56 221.620   5
  -2  -7   2 2996.83 141.385   5
   2  -7  -2 2746.43 157.371   2
   2   7  -2 2714.22 202.396   1
   2   7  -2 3064.26 231.382  10
  -2   7   2 2968.21 216.598   9
  -2  -7   2 2628.27 224.746   9
  -2   7   2 2922.95 209.243   7
  -2  -7   1 54116.2 1625.56   5
   2  -7  -1 54265.0 1728.49   5
   2  -7  -1 53130.0 1593.30   2
  -2   7   1 53208.8 1727.46   9
  -2  -7   1 55274.9 1750.71   9
   2   7  -1 49773.8 1731.54  10
  -2   7   1 53214.6 1675.39   7
   2  -7   0 8045.63 386.507   5
   2   7   0 8187.10 360.032   5
  -2  -7   0 8849.65 355.578   5
  -2   7   0 7610.00 397.688   1
  -2  -7   0 8268.09 407.060   9
  -2   7   0 8008.24 401.567   9
  -2   7   0 8124.55 339.280   7
  -2  -7  -1 15242.9 591.030   5
   2   7   1 15049.9 597.946   5
  -2  -7  -1 15490.3 623.713   9
  -2   7  -1 15271.1 637.375   9
  -2   7  -1 16584.8 649.739   1
  -2  -7  -2 25050.1 893.233   5
   2   7   2 24511.6 906.351   5
  -2   7  -2 25011.9 921.184   9
  -2  -7  -2 24380.0 886.250   9
  -2   7  -2 24594.2 936.610   1
   2  -7   2 25348.7 924.184   1
   2   7   3 34276.7 1178.43   5
  -2  -7  -3 32725.3 1148.56   5
  -2   7  -3 33629.5 1165.09   9
  -2  -7  -3 32544.4 1107.43   9
   2  -7   3 31796.3 1166.91   1
  -2   7  -3 31269.9 1192.15   1
   2   7   4 5403.36 352.321   5
  -2  -7  -4 5104.79 301.679   2
   2  -7   4 5149.41 344.556   1
  -2   7  -4 4987.85 318.566   9
  -2  -7  -4 5916.15 295.300   9
   2   7   5 15463.2 717.179   5
  -2   7  -5 16523.1 678.404   9
   2  -7   5 15548.4 659.988   8
  -2   7  -5 16469.8 514.355   6
   2   7   6 1729.02 220.051   5
  -2  -7  -6 1444.66 188.286   2
  -2   7  -6 1843.04 191.863   9
  -2   7  -6 1327.33 148.593  10
   2  -7   6 1509.54 175.867   8
   2  -7   6 1551.07 107.710   7
   2   7   7 1178.76 205.814   5
   2  -7   7 1004.66 194.436   1
  -2  -7  -7 1041.79 177.314   2
  -2  -7  -7 1199.92 189.547   3
  -2   7  -7 1023.44 132.014  10
   2  -7   7 1279.87 172.012   8
   2  -7   7 1150.56 108.696   7
   2  -7   8 7186.93 522.252   1
  -2  -7  -8 8098.53 484.350   3
  -2  -7  -8 8368.76 519.988   2
   2  -7   8 8146.16 465.480   2
   2   7   8 8563.49 549.342   5
  -2  -7  -8 7949.79 324.932   4
   2  -7   8 7831.89 356.740   7
   2  -7   8 9313.08 483.473   8
  -2  -7  -9 19967.0 883.878   3
   2  -7   9 18771.0 959.521   1
   2  -7   9 19892.5 869.781   2
   2   7   9 18672.1 937.851   5
   2  -7   9 19798.6 724.766   5
   2  -7   9 19517.3 840.153   8
   2  -7   9 18442.4 718.317   7
   2  -7  10 7038.88 486.210   2
  -2  -7 -10 6869.74 479.061   3
   2  -7  10 7342.89 563.554   1
   2   7  10 8109.82 579.630   5
   2  -7  10 7145.67 456.277   8
   2  -7  11 8623.64 651.872   1
   2  -7  11 8150.24 545.479   2
   2   7  11 7840.39 601.557   5
   2  -7  12 2924.95 341.789   3
   2  -7  12 2760.72 390.901   1
   2  -7  12 2847.53 334.251   2
   2   7  12 3190.49 393.286   5
  -2  -7 -12 2542.58 306.725   8
   2  -7  13 247.064 137.858   3
   2  -7  13 151.107 128.293   2
   2  -7  13 198.783 199.617   1
  -2  -7 -13 86.0465 124.948   8
   2  -7  14 2929.25 362.352   2
   2  -7  14 3051.95 449.940   1
   2  -7  14 2659.52 348.047   3
   2  -7  15 9992.15 717.877   2
   2  -7  15 9554.56 682.478   3
   2  -7  15 9766.19 798.147   1
   2  -7  16 3222.32 473.886   1
  -2  -8  16-138.576 176.369   3
  -2  -8  16 482.630 228.824   2
  -2  -8  15 460.887 191.750   2
  -2  -8  15 737.951 259.466   3
  -2  -8  14 1793.78 326.615   3
  -2  -8  14 2034.59 337.343   2
  -2  -8  13 8335.33 647.299   2
  -2  -8  13 9447.65 655.620   1
  -2  -8  13 9839.27 701.686   3
  -2  -8  12 11550.2 732.703   2
  -2  -8  12 10530.0 726.208   3
  -2  -8  12 11971.5 719.766   1
  -2  -8  11 4284.77 399.878   1
   2  -8 -11 3449.52 394.809   3
  -2  -8  11 3845.27 392.617   2
  -2   8  11 4172.31 456.568   7
  -2  -8  10 3434.77 343.133   1
   2  -8 -10 3986.07 386.416   3
  -2  -8  10 3677.60 290.881   8
  -2  -8   9 318.354 142.878   1
  -2  -8   9 412.379 115.623   9
  -2   8   9 181.176 175.269   7
  -2  -8   9 439.073 120.046   8
   2  -8  -8 5159.04 400.993   5
  -2   8   8 4711.79 423.841   5
   2  -8  -8 5522.09 421.858   3
  -2  -8   8 5281.27 381.871   1
  -2  -8   8 5147.60 333.150   8
  -2   8   8 5302.33 279.534   9
  -2  -8   8 5426.71 363.462   9
  -2   8   8 5089.21 432.490   7
   2  -8  -7 8810.77 534.345   5
  -2   8   7 9366.98 574.081   5
   2  -8  -7 9925.83 551.505   3
  -2   8   7 9102.17 418.158   9
  -2  -8   7 9151.43 494.241   9
  -2  -8   7 8814.67 449.280   8
  -2   8   7 9452.86 568.219   7
   2  -8  -6 6845.75 442.710   5
  -2  -8   6 6053.44 379.054   1
   2   8  -6 6973.35 404.322  10
  -2  -8   6 6739.12 408.467   9
  -2   8   6 7080.06 358.509   9
  -2   8   6 7646.77 471.907   7
   2   8  -6 7298.50 364.996   6
   2  -8  -5 17099.6 759.467   5
  -2  -8   5 16798.4 688.096   1
   2   8  -5 15499.3 701.786  10
  -2  -8   5 18392.3 745.816   9
  -2   8   5 16828.0 668.327   9
   2   8  -5 16747.8 667.219   6
  -2   8   5 16412.3 755.723   7
   2  -8  -4 8769.17 481.060   5
   2   8  -4 9445.01 436.083   6
   2  -8  -4 9463.25 418.360   2
  -2  -8   4 8805.08 429.288   1
   2   8  -4 8996.21 470.869  10
  -2  -8   4 9457.61 485.880   9
  -2   8   4 8732.81 432.716   9
  -2   8   4 9658.07 493.054   7
   2  -8  -3 2210.01 215.651   5
   2  -8  -3 2055.26 152.491   2
   2   8  -3 2057.20 195.615   1
  -2  -8   3 2176.14 209.858   9
  -2   8   3 1971.73 186.397   9
   2   8  -3 1941.11 205.271  10
  -2   8   3 2191.19 209.197   7
  -2  -8   2 1308.58 96.8611   5
   2  -8  -2 1005.07 145.848   5
   2   8  -2 1535.79 161.762   1
   2  -8  -2 1225.44 104.749   2
   2   8  -2 1309.94 164.844  10
  -2  -8   2 1191.83 164.308   9
  -2   8   2 976.175 139.244   9
  -2   8   2 983.583 133.915   7
   2  -8  -1 25524.4 938.937   5
  -2  -8   1 25538.3 845.187   5
   2   8  -1 25116.6 916.679   1
  -2   8   1 26407.2 957.360   9
   2   8  -1 25974.6 973.030  10
  -2  -8   1 24531.4 957.137   9
  -2   8   1 25747.5 890.098   7
   2  -8   0 32285.3 1113.01   5
   2   8   0 32711.0 1082.37   5
  -2  -8   0 31767.1 1060.74   5
  -2   8   0 31336.9 1140.38   1
  -2   8   0 30800.0 1136.74   9
  -2  -8   0 31929.6 1146.38   9
  -2   8   0 32693.2 1046.58   7
  -2  -8  -1 18593.2 695.739   5
   2   8   1 18341.5 709.668   5
  -2   8  -1 18650.0 750.197   1
  -2  -8  -1 18250.7 734.002   9
  -2   8  -1 18994.3 758.074   9
  -2   8  -1 18234.0 618.885   7
   2   8   2 6745.80 372.410   5
  -2  -8  -2 7266.49 369.342   5
  -2  -8  -2 7131.85 375.229   9
  -2   8  -2 6335.93 378.304   9
  -2   8  -2 6691.84 396.682   1
   2   8   3 48.0015 79.6548   5
  -2  -8  -3 64.6894 75.6575   5
  -2  -8  -3-37.1946 73.3363   9
  -2   8  -3-71.8140 88.2999   9
  -2   8  -3 137.353 121.113   1
   2  -8   3-23.8801 88.0860   1
   2   8   4 1861.30 213.586   5
  -2   8  -4 1454.78 186.324   9
  -2  -8  -4 1860.79 173.114   9
   2   8   5 1419.93 200.783   5
  -2   8  -5 1483.03 113.486   6
   2  -8   5 2001.63 199.407   8
  -2   8  -5 1545.33 164.196  10
  -2   8  -5 1718.52 196.095   9
   2   8   6 14389.2 727.712   5
  -2   8  -6 13976.3 602.850  10
   2  -8   6 14904.9 661.688   8
  -2   8  -6 15052.6 667.581   9
  -2  -8  -6 15515.7 684.934   2
   2  -8   6 14310.6 724.829   1
   2   8   7 45430.9 1706.88   5
  -2  -8  -7 46926.8 1640.16   3
   2  -8   7 45373.1 1702.33   1
  -2  -8  -7 45169.9 1639.75   2
   2  -8   7 44079.1 1586.21   8
  -2   8  -7 47108.5 1524.27  10
  -2  -8  -8 2060.82 258.223   2
  -2  -8  -8 2613.96 271.197   3
   2  -8   8 2570.70 309.449   1
   2  -8   8 2882.76 262.146   2
   2   8   8 2529.66 305.834   5
   2  -8   8 2470.14 158.863   7
   2  -8   8 2093.68 232.133   8
   2  -8   9 1213.93 255.036   1
  -2  -8  -9 1570.40 223.336   3
   2  -8   9 1572.57 212.832   2
   2   8   9 1159.74 250.670   5
  -2  -8  -9 1212.84 109.528   4
   2  -8   9 1801.50 227.207   8
  -2  -8 -10 235.969 130.700   3
   2  -8  10 102.606 154.662   1
   2  -8  10 333.764 126.829   2
   2   8  10 252.965 177.642   5
   2  -8  10 229.358 121.052   8
  -2  -8 -11 1506.83 250.896   3
   2  -8  11 1288.37 262.283   1
   2  -8  11 1413.11 230.621   2
   2   8  11 1313.79 295.178   5
   2  -8  11 1634.06 237.750   8
   2  -8  12 6188.49 506.065   3
   2  -8  12 6013.59 557.048   1
   2  -8  12 5231.80 460.532   2
   2   8  12 7545.80 614.294   5
  -2  -8 -12 6330.64 483.758   8
   2  -8  13 11943.6 739.177   2
   2  -8  13 10588.3 787.657   1
  -2  -8 -13 10640.7 676.422   8
   2  -8  14 4529.38 517.610   1
   2  -8  14 3786.89 424.459   2
   2  -8  14 5307.47 484.539   3
   2  -8  15 3672.93 484.128   1
   2  -8  15 3008.43 389.118   2
   2  -8  15 2539.76 356.126   3
   2  -8  16 152.948 194.707   1
  -2  -9  16 5678.74 566.357   2
  -2  -9  16 3857.33 492.213   3
  -2  -9  15 3535.87 450.009   3
  -2  -9  15 3281.61 423.870   2
  -2  -9  14 5605.54 535.279   2
  -2  -9  14 4615.58 504.787   3
  -2  -9  13 1841.81 312.870   1
  -2  -9  13 1604.47 303.760   2
  -2  -9  13 2351.73 352.864   3
  -2  -9  12 157.822 140.580   2
  -2  -9  12 284.589 152.842   1
  -2  -9  11 6486.94 499.471   1
   2  -9 -11 6459.71 546.412   3
   2  -9 -10 6939.25 529.920   3
  -2  -9  10 6298.30 473.736   1
  -2  -9  10 6553.70 378.990   4
  -2  -9  10 7393.75 434.030   8
  -2   9  10 6041.81 532.366   7
  -2  -9   9 19431.9 885.563   1
   2  -9  -9 19168.9 950.044   3
  -2  -9   9 18936.7 840.835   9
  -2  -9   9 19038.5 808.967   8
  -2   9   9 20768.5 1000.25   7
   2  -9  -8 20781.5 960.013   3
  -2  -9   8 22719.9 927.816   1
  -2  -9   8 20986.9 844.364   8
  -2   9   8 20925.1 774.033   9
  -2  -9   8 20679.8 889.384   9
  -2   9   8 18360.3 959.987   7
   2  -9  -7 5393.50 424.224   5
   2  -9  -7 5557.06 422.222   3
  -2   9   7 6533.41 349.155   9
   2   9  -7 5445.24 384.809  10
  -2  -9   7 7211.81 434.321   9
  -2  -9   7 7166.41 391.555   8
  -2   9   7 6229.06 462.636   7
   2  -9  -6 5877.67 421.119   5
  -2  -9   6 6348.44 404.583   9
  -2   9   6 5993.47 342.635   9
   2   9  -6 5678.13 379.994  10
   2   9  -6 6110.81 346.969   6
  -2   9   6 5893.63 430.061   7
   2   9  -5 3643.85 254.249   6
   2  -9  -5 3500.38 310.532   5
  -2  -9   5 3326.67 259.186   1
  -2   9   5 3256.06 251.606   9
  -2  -9   5 3948.46 309.439   9
   2   9  -5 3500.14 288.082  10
  -2   9   5 3537.92 306.632   7
   2  -9  -4 21911.9 893.527   5
   2   9  -4 21162.6 815.025   6
   2  -9  -4 21495.2 782.082   2
   2   9  -4 21663.4 890.886   1
  -2  -9   4 20529.8 875.367   9
  -2   9   4 20116.2 816.129   9
   2   9  -4 21875.0 874.928  10
  -2   9   4 20460.9 868.737   7
   2  -9  -3 41054.5 1421.38   5
  -2  -9   3 39306.9 1202.20   5
   2   9  -3 40050.3 1395.24   1
   2  -9  -3 39126.4 1281.22   2
  -2  -9   3 39369.7 1419.98   9
   2   9  -3 40082.1 1417.13  10
  -2   9   3 38330.2 1367.38   9
  -2   9   3 42191.7 1397.08   7
   2  -9  -2 31602.9 1166.80   5
  -2  -9   2 32347.2 1023.35   5
   2  -9  -2 32231.5 1036.21   2
   2   9  -2 32072.5 1143.95   1
  -2   9   2 31572.0 1159.30   9
  -2  -9   2 31601.9 1191.79   9
   2   9  -2 31624.7 1187.05  10
  -2   9   2 33516.0 1137.08   7
   2  -9  -1 1565.20 174.407   5
  -2  -9   1 1939.72 142.746   5
   2   9  -1 1372.46 162.069   1
  -2   9   1 1647.71 189.394   9
   2   9  -1 1562.17 193.352  10
  -2  -9   1 1437.52 186.557   9
  -2   9   1 1919.77 165.958   7
   2  -9   0-19.8129 74.8041   5
  -2  -9   0 14.9967 57.8938   5
   2   9   0-51.3124 71.5401   5
  -2   9   0-49.2241 84.0522   9
  -2  -9   0-24.2988 91.7403   9
  -2   9   0 12.7818 56.3537   7
   2   9   1 120.219 82.2388   5
   2  -9   1 90.1686 71.1150   5
  -2  -9  -1 53.3900 74.4372   5
  -2  -9  -1-69.8807 91.8560   9
  -2   9  -1-50.7362 95.7778   9
  -2   9  -1 56.7109 43.0406   7
  -2  -9  -2 22500.2 836.147   5
   2   9   2 21710.6 854.648   5
  -2   9  -2 21459.5 875.854   9
  -2  -9  -2 20419.5 835.932   9
   2   9   3 21085.6 857.429   5
  -2  -9  -3 20260.5 824.917   5
  -2  -9  -3 21344.6 815.530   9
  -2   9  -3 20275.2 855.127   9
  -2  -9  -4 11032.5 551.555   5
   2   9   4 10847.8 578.701   5
  -2  -9  -4 11272.6 508.428   9
  -2   9  -4 10979.4 563.642   9
   2   9   5 13647.1 683.190   5
  -2   9  -5 13809.0 504.588   6
   2  -9   5 12817.4 659.923   1
  -2  -9  -5 13057.2 604.825   2
  -2   9  -5 13831.8 651.172   9
  -2   9  -5 12979.4 593.295  10
   2   9   6 2364.65 283.446   5
  -2  -9  -6 2994.27 264.581   2
   2  -9   6 3064.77 304.895   1
  -2   9  -6 2777.57 270.370   9
   2  -9   6 3628.94 285.542   8
  -2   9  -6 2723.07 235.573  10
  -2   9  -6 2933.34 147.372   6
   2   9   7 857.238 196.594   5
  -2  -9  -7 779.516 157.430   2
   2  -9   7 1035.54 153.968   2
   2  -9   7 899.271 191.099   1
  -2  -9  -7 1150.93 185.717   3
  -2   9  -7 1279.96 161.570  10
   2  -9   7 1169.36 180.234   8
   2   9   8 6649.11 528.758   5
   2  -9   8 8787.55 573.381   1
  -2  -9  -8 7219.10 500.015   2
  -2  -9  -8 8646.47 529.884   3
   2  -9   8 9031.35 488.264   2
  -2   9  -8 8209.97 423.623  10
   2  -9   8 8742.45 496.149   8
  -2  -9  -9 9520.20 586.621   3
   2  -9   9 9160.06 626.422   1
   2  -9   9 9541.59 549.428   2
   2   9   9 9270.82 642.581   5
   2  -9   9 10145.5 552.297   8
   2  -9  10 6857.12 469.096   2
  -2  -9 -10 6483.03 486.477   3
   2  -9  10 7412.29 567.092   1
   2   9  10 5974.48 537.892   5
   2  -9  10 6216.62 440.913   8
   2  -9  11 3354.53 410.080   1
   2  -9  11 3443.75 347.302   2
  -2  -9 -11 3790.31 383.091   3
   2   9  11 3569.95 434.154   5
   2  -9  12 2172.16 349.452   1
   2  -9  12 2333.02 303.818   2
   2  -9  13-99.3782 138.553   2
   2  -9  13-64.6287 156.067   1
   2  -9  13 108.403 130.887   3
  -2  -9 -13 273.903 176.227   8
   2  -9  14 2487.99 347.513   3
   2  -9  14 2231.63 326.326   2
   2  -9  14 2608.91 408.187   1
   2  -9  15 2688.15 363.073   3
   2  -9  15 2448.60 349.884   2
   2  -9  15 2888.20 429.806   1
  -2 -10  16 135.354 172.405   2
  -2 -10  16 368.281 187.613   3
  -2 -10  15 71.8958 173.676   3
  -2 -10  15 326.323 174.296   2
  -2 -10  14 476.644 182.359   3
  -2 -10  14 553.377 221.810   2
  -2 -10  13 10794.9 743.608   2
  -2 -10  13 11171.6 795.550   3
  -2 -10  12 12533.8 732.416   1
   2 -10 -12 11811.9 796.338   3
  -2 -10  12 10896.9 732.540   2
  -2 -10  11 5544.84 467.839   2
   2 -10 -11 4621.25 465.708   3
  -2 -10  11 4766.80 429.305   1
   2 -10 -10 4771.11 459.519   3
  -2 -10  10 5110.43 426.066   1
  -2 -10  10 5301.19 353.745   4
  -2  10  10 4823.04 488.438   7
   2 -10  -9 640.242 191.631   5
  -2 -10   9 360.112 133.346   1
   2 -10  -9 739.640 204.142   3
  -2 -10   9 332.591 128.921   9
  -2 -10   9 447.930 121.913   8
  -2  10   9 147.590 217.212   7
  -2 -10   8 6066.29 416.234   1
   2 -10  -8 6934.87 493.653   3
  -2  10   8 5885.20 339.253   9
  -2 -10   8 5641.27 375.203   8
  -2 -10   8 5661.69 410.418   9
  -2  10   8 5729.04 475.196   7
   2 -10  -7 4731.71 404.087   5
   2 -10  -7 6077.25 434.846   3
  -2 -10   7 4731.75 358.194   1
  -2  10   7 5176.04 323.156   9
  -2 -10   7 5477.58 394.200   9
  -2 -10   7 5302.77 344.896   8
   2  10  -7 4725.79 364.439  10
  -2  10   7 4868.17 419.985   7
   2  10  -7 5480.14 313.403   6
   2 -10  -6 2132.83 255.720   5
  -2 -10   6 2301.76 249.207   9
   2  10  -6 1766.89 221.063  10
  -2  10   6 2068.40 207.046   9
  -2  10   6 1748.83 244.816   7
   2  10  -6 1903.44 193.454   6
   2 -10  -5 23824.0 991.041   5
   2  10  -5 22878.0 878.970   6
  -2 -10   5 22643.7 962.399   9
   2  10  -5 21145.3 933.499  10
  -2  10   5 23502.0 904.922   9
  -2  10   5 24113.8 988.314   7
   2  10  -4 6499.23 381.701   6
   2 -10  -4 7002.17 442.333   5
   2 -10  -4 6169.12 336.796   2
  -2  10   4 6947.71 400.762   9
  -2 -10   4 6374.83 431.084   9
   2  10  -4 7372.86 447.381  10
  -2  10   4 7487.44 438.164   7
  -2 -10   3 38.3855 37.5926   5
   2 -10  -3 56.2495 106.186   5
   2  10  -3-26.6198 95.8268   1
   2 -10  -3 13.9868 51.5955   2
  -2 -10   3 29.7999 101.769   9
  -2  10   3 25.5341 84.7448   9
   2  10  -3 29.4643 103.381  10
  -2  10   3-49.5130 103.547   7
   2 -10  -2 5887.27 374.530   5
  -2 -10   2 5812.39 269.151   5
   2 -10  -2 5751.01 269.527   2
   2  10  -2 5251.40 349.676   1
  -2 -10   2 6227.35 398.828   9
   2  10  -2 6171.44 397.909  10
  -2  10   2 5452.97 363.550   9
  -2  10   2 6231.76 350.932   7
   2 -10  -1 11497.0 544.560   5
  -2 -10   1 11208.5 459.455   5
   2  10  -1 10740.2 526.311   1
  -2 -10   1 12109.1 585.536   9
  -2  10   1 11425.6 565.560   9
   2  10  -1 10601.5 569.060  10
  -2  10   1 10884.4 485.831   7
  -2 -10   0 24681.6 886.405   5
   2 -10   0 25316.0 937.088   5
  -2  10   0 24224.8 980.493   9
  -2 -10   0 23792.9 974.644   9
  -2  10   0 25126.3 861.615   7
   2 -10   1 46432.0 1507.79   5
  -2 -10  -1 45869.5 1503.26   5
   2  10   1 45103.4 1529.59   5
  -2 -10  -1 44733.3 1563.57   9
  -2  10  -1 45016.8 1588.93   9
  -2  10  -1 43551.9 1396.61   7
   2  10   2 16268.0 712.662   5
   2 -10   2 16649.1 652.228   5
  -2 -10  -2 15723.6 679.463   5
  -2  10  -2 17384.3 754.125   9
  -2 -10  -2 15661.3 703.424   9
   2  10   3-28.8266 124.955   5
  -2 -10  -3-25.2125 86.1017   5
  -2 -10  -3 48.3262 89.1298   9
  -2  10  -3 30.0490 99.7274   9
  -2 -10  -4 1627.42 204.338   5
   2  10   4 1554.18 217.890   5
  -2  10  -4 1662.45 214.894   9
  -2 -10  -4 1423.22 179.865   9
   2 -10   4 1553.88 221.129   1
   2  10   5 5602.25 412.446   5
  -2 -10  -5 5418.73 347.664   2
   2 -10   5 4635.55 372.933   1
  -2  10  -5 4875.62 340.694  10
  -2  10  -5 5196.73 377.100   9
   2  10   6 16071.0 817.385   5
  -2 -10  -6 15316.6 734.555   2
   2 -10   6 15384.4 784.814   1
   2 -10   6 17519.7 763.540   8
  -2  10  -6 16348.6 719.390  10
  -2  10  -6 16418.5 771.469   9
  -2  10  -6 17124.4 590.143   6
   2  10   7 37697.9 1513.30   5
   2 -10   7 37356.1 1393.72   8
  -2  10  -7 36585.0 1338.59  10
  -2 -10  -7 39197.7 1431.42   2
   2 -10   7 37494.2 1482.69   1
   2 -10   7 38024.6 1340.70   2
   2  10   8 18304.5 950.571   5
  -2 -10  -8 19976.4 903.952   2
  -2 -10  -8 19438.0 907.499   3
   2 -10   8 18585.2 927.925   1
   2 -10   8 18710.3 814.199   2
  -2  10  -8 18651.6 780.758  10
   2 -10   8 18269.3 838.046   8
   2 -10   9 2098.76 244.688   2
  -2 -10  -9 2313.12 288.454   3
  -2 -10  -9 2558.78 311.806   2
   2 -10   9 2351.89 320.385   1
   2  10   9 2231.15 332.472   5
   2 -10   9 2130.35 253.261   8
  -2 -10 -10 88.4879 128.408   3
   2 -10  10 208.571 157.044   1
   2 -10  10 37.0290 98.8573   2
   2  10  10-225.361 226.752   5
  -2 -10 -11 6867.89 517.700   3
   2 -10  11 6703.63 565.408   1
   2 -10  11 6116.60 470.182   2
   2  10  11 5385.16 532.237   5
   2 -10  12 3046.52 346.301   2
  -2 -10 -12 3757.11 391.721   3
   2 -10  12 3083.20 400.362   1
   2 -10  13 8028.19 628.147   3
   2 -10  13 8227.79 594.529   2
   2 -10  13 7927.07 663.775   1
   2 -10  14 1075.41 257.232   2
   2 -10  14 1002.35 252.333   3
   2 -10  14 544.823 240.204   1
   2 -10  15 2420.83 397.881   1
   2 -10  15 2181.35 342.179   2
   2 -10  15 2056.87 332.621   3
  -2 -11  15 2291.10 383.945   3
  -2 -11  15 1291.94 311.352   2
  -2 -11  14 5314.64 529.855   2
  -2 -11  14 4515.61 520.774   3
  -2 -11  13 1434.02 287.547   2
  -2 -11  12 106.028 128.018   2
   2 -11 -12-62.9148 160.145   3
  -2 -11  11 1993.62 294.004   2
  -2 -11  11 1644.63 280.433   1
   2 -11 -11 1334.24 268.245   3
   2 -11 -10 9184.11 645.999   3
  -2 -11  10 8956.52 572.503   1
   2 -11  -9 8266.75 595.245   5
   2 -11  -9 8332.37 593.377   3
  -2 -11   9 8904.02 547.363   1
  -2 -11   9 8445.24 535.323   9
  -2 -11   9 8642.64 500.054   8
  -2  11   9 8986.65 642.808   7
   2 -11  -8 10296.5 660.606   5
  -2 -11   8 12087.2 623.932   1
   2 -11  -8 11912.4 687.869   3
  -2 -11   8 12255.6 645.528   9
  -2 -11   8 10034.1 549.092   8
  -2  11   8 10472.6 517.867   9
  -2  11   8 10091.1 667.908   7
  -2 -11   7 2795.59 275.236   1
  -2 -11   7 2279.49 272.677   9
   2  11  -7 2276.43 264.272  10
  -2  11   7 2757.24 238.645   9
  -2  11   7 1698.57 277.354   7
   2  11  -7 2215.60 217.044   6
   2 -11  -6 414.921 146.097   5
   2  11  -6 465.513 111.477   6
   2  11  -6 367.646 123.857  10
  -2  11   6 490.550 125.259   9
  -2 -11   6 279.862 120.059   9
  -2  11   6 573.917 192.699   7
   2 -11  -5 211.066 123.448   5
   2  11  -5 48.3959 95.4515   6
  -2  11   5 80.5975 86.5345   9
  -2 -11   5 34.3094 106.986   9
   2  11  -5 132.934 96.4811  10
  -2  11   5 68.3457 123.038   7
   2 -11  -4 27843.2 1112.31   5
   2 -11  -4 27295.0 964.752   2
  -2  11   4 25951.9 1051.02   9
   2  11  -4 26325.6 1095.94  10
  -2 -11   4 29037.8 1129.49   9
  -2  11   4 27081.7 1084.15   7
  -2 -11   3 13522.9 482.253   5
   2 -11  -3 14169.8 670.436   5
   2 -11  -3 13475.4 533.951   2
  -2 -11   3 14332.6 692.598   9
   2  11  -3 14053.3 688.085  10
  -2  11   3 12295.9 631.681   9
  -2  11   3 12696.4 619.121   7
   2 -11  -2 14971.2 682.009   5
  -2 -11   2 14566.8 549.410   5
   2 -11  -2 14841.5 544.747   2
   2  11  -2 15019.6 721.962  10
  -2 -11   2 14664.5 710.762   9
  -2  11   2 14370.7 690.900   9
  -2  11   2 14323.6 632.434   7
   2 -11  -1 2367.15 234.499   5
  -2 -11   1 2599.30 193.978   5
  -2  11   1 3066.92 281.989   9
  -2 -11   1 3128.82 286.626   9
   2  11  -1 2868.58 281.559  10
  -2  11   1 2985.06 223.927   7
   2 -11   0 1841.63 198.042   5
  -2 -11   0 2371.04 196.115   5
  -2  11   0 1944.07 232.915   9
  -2 -11   0 1833.29 224.668   9
  -2  11   0 2104.82 173.929   7
  -2 -11  -1 1979.51 190.961   5
   2 -11   1 2158.54 207.247   5
  -2  11  -1 2157.87 239.687   1
  -2  11  -1 1865.90 233.431   9
  -2 -11  -1 1860.33 217.006   9
  -2  11  -1 2029.44 152.502   7
  -2 -11  -2 8449.28 458.621   5
   2  11   2 8842.43 489.778   5
   2 -11   2 8794.44 430.984   5
  -2 -11  -2 9131.18 497.457   9
  -2  11  -2 8525.12 511.651   9
  -2  11  -2 8785.61 526.011   1
   2 -11   3 13693.5 576.345   5
   2  11   3 14524.3 694.526   5
  -2 -11  -3 14392.3 660.042   5
  -2 -11  -3 14320.2 659.518   9
  -2  11  -3 13432.5 693.101   9
  -2  11  -3 14511.7 734.238   1
  -2 -11  -4 33614.9 1260.95   5
   2  11   4 33209.8 1299.81   5
  -2  11  -4 32196.1 1281.83   9
  -2  11  -4 33009.0 1350.26   1
   2  11   5 16970.5 811.457   5
  -2  11  -5 14361.6 702.087  10
  -2  11  -5 16520.3 777.544   9
   2 -11   5 15978.9 775.289   1
  -2 -11  -5 15270.1 690.843   2
  -2  11  -6 1064.16 117.886   6
   2  11   6 1315.15 245.531   5
   2 -11   6 1181.34 184.393   8
  -2  11  -6 848.697 184.478   9
  -2  11  -6 926.463 162.292  10
   2 -11   6 999.747 202.603   1
  -2 -11  -6 787.198 160.494   2
   2  11   7 2549.34 317.485   5
   2 -11   7 2234.10 255.342   8
  -2  11  -7 2271.27 244.095  10
  -2 -11  -7 2720.44 276.044   2
   2 -11   7 2525.94 236.237   2
   2 -11   7 2242.74 286.114   1
   2  11   8 3784.84 409.892   5
   2 -11   8 4785.60 341.025   2
  -2 -11  -8 3193.31 337.809   2
  -2 -11  -8 3887.13 373.741   3
   2 -11   8 4316.64 404.422   1
  -2  11  -8 3496.68 300.034  10
   2 -11   8 4713.65 367.562   8
   2  11   9 3399.06 414.898   5
  -2 -11  -9 3350.94 361.647   3
   2 -11   9 3733.52 318.875   2
  -2 -11  -9 2786.22 330.535   2
   2 -11   9 3218.63 375.601   1
  -2  11  -9 3536.80 289.720  10
   2 -11   9 2738.36 296.724   8
   2 -11  10 8139.66 513.855   2
  -2 -11 -10 7406.81 553.138   3
   2 -11  10 8729.56 620.235   1
   2 -11  11 5374.52 436.876   2
   2 -11  11 5484.16 515.003   1
  -2 -11 -11 5082.20 464.066   3
   2 -11  12 2387.80 306.727   2
   2 -11  12 1750.72 331.056   1
  -2 -11 -12 1908.86 290.500   3
   2 -11  13 632.661 207.824   2
   2 -11  13 384.113 236.618   1
   2 -11  14 493.895 193.748   3
   2 -11  14 582.111 191.793   2
   2 -11  14 1344.11 311.555   1
  -2 -11 -14 1320.80 273.209   8
   2 -11  15 3456.07 426.684   3
   2 -11  15 2926.88 370.689   2
  -2 -12  15 254.762 177.595   2
  -2 -12  15-75.9681 172.959   3
  -2 -12  14 2963.62 397.396   2
  -2 -12  14 2567.08 399.495   3
  -2 -12  13 7819.87 631.951   2
   2 -12 -13 9661.33 759.027   3
   2 -12 -12 9101.19 715.645   3
  -2 -12  12 8903.67 652.809   2
  -2 -12  11 12942.6 731.652   1
  -2 -12  11 12780.6 758.008   2
   2 -12 -11 11894.4 806.484   3
   2 -12 -10 1331.77 264.170   3
  -2 -12  10 1752.10 257.871   1
   2 -12  -9 254.719 183.388   3
  -2 -12   9-113.449 136.133   1
   2 -12  -9 103.251 137.824   5
  -2 -12   9 31.5483 113.570   8
   2 -12  -8 816.664 210.653   5
   2 -12  -8 1548.60 260.909   3
  -2 -12   8 1443.25 228.639   9
  -2 -12   8 1332.24 196.047   8
  -2  12   8 1168.44 170.358   9
   2  12  -8 918.335 185.027  10
  -2  12   8 680.393 236.864   7
  -2 -12   7 13625.8 728.746   9
  -2  12   7 13528.0 644.375   9
   2  12  -7 13377.7 708.084  10
   2  12  -7 14096.2 634.504   6
  -2  12   7 13423.5 766.716   7
   2  12  -6 1258.23 166.551   6
   2  12  -6 1316.32 223.685  10
  -2  12   6 744.661 155.064   9
  -2 -12   6 761.340 169.783   9
  -2  12   6 560.432 184.076   7
   2 -12  -5 46381.9 1676.84   5
   2  12  -5 42526.8 1545.92   6
   2  12  -5 45549.6 1664.01  10
  -2  12   5 43221.3 1582.72   9
  -2 -12   5 48071.5 1689.65   9
  -2  12   5 43890.3 1646.24   7
   2 -12  -4 6219.56 432.445   5
   2  12  -4 6834.22 471.464   1
   2 -12  -4 5648.23 317.797   2
   2  12  -4 5549.67 417.201  10
  -2  12   4 5291.57 386.613   9
  -2 -12   4 5785.61 432.767   9
  -2  12   4 5849.86 409.369   7
   2 -12  -3 1448.56 209.667   5
   2 -12  -3 1737.12 154.428   2
   2  12  -3 2019.61 254.427   1
  -2  12   3 1677.15 222.929   9
   2  12  -3 1846.93 248.628  10
  -2 -12   3 1468.72 232.129   9
  -2  12   3 1723.68 215.415   7
   2 -12  -2 7729.74 452.630   5
  -2 -12   2 6884.81 326.740   5
   2 -12  -2 7003.09 317.321   2
   2  12  -2 6954.33 467.786  10
  -2 -12   2 6746.46 460.632   9
  -2  12   2 6654.57 444.835   9
  -2  12   2 6422.44 393.878   7
   2 -12  -1 13679.1 647.576   5
  -2 -12   1 13482.0 560.642   5
   2  12  -1 13453.4 663.479   1
   2  12  -1 15454.5 735.597  10
  -2 -12   1 13482.5 691.259   9
  -2  12   1 12967.5 678.184   9
  -2  12   1 13822.2 590.667   7
   2 -12   0 21061.4 853.860   5
  -2 -12   0 20961.8 806.079   5
  -2  12   0 23377.0 967.046   1
  -2  12   0 20620.0 921.305   9
  -2 -12   0 20748.4 915.783   9
   2  12   0 20410.3 936.274  10
  -2  12   0 20772.0 772.991   7
  -2 -12  -1 47583.3 1606.06   5
   2 -12   1 48624.5 1610.23   5
  -2  12  -1 45273.9 1711.02   1
  -2 -12  -1 46897.4 1693.84   9
  -2  12  -1 46546.8 1717.08   9
  -2  12  -1 47854.1 1493.47   7
   2  12   2 1518.03 212.082   5
   2 -12   2 1714.43 187.392   5
  -2 -12  -2 1709.59 200.586   5
  -2  12  -2 1462.83 225.035   9
  -2 -12  -2 1395.50 203.060   9
  -2  12  -2 1478.62 229.005   1
   2 -12   3 6151.20 341.758   5
  -2 -12  -3 5531.07 389.457   5
   2  12   3 6221.56 432.925   5
  -2 -12  -3 6457.83 415.288   9
  -2  12  -3 6668.79 461.050   9
  -2  12  -3 5605.60 445.088   1
   2  12   4 942.243 201.641   5
   2 -12   4 1203.63 142.936   5
  -2  12  -4 1191.24 210.193   9
  -2  12  -4 1274.28 206.427  10
  -2 -12  -4 1200.40 161.567   2
  -2  12  -4 1013.09 218.163   1
   2  12   5 911.674 226.004   5
   2 -12   5 1231.66 133.799   5
  -2  12  -5 949.602 171.733  10
  -2  12  -5 1178.57 209.970   9
  -2 -12  -5 1143.77 168.516   2
   2  12   6 7928.91 572.154   5
  -2  12  -6 8737.71 397.789   6
  -2  12  -6 7065.32 508.891   9
   2 -12   6 8308.16 552.072   1
  -2 -12  -6 8990.40 510.189   2
   2  12   7 14065.9 821.135   5
   2 -12   7 14933.4 741.124   8
  -2  12  -7 15188.6 723.603  10
   2 -12   7 14795.3 660.074   2
  -2 -12  -7 14096.1 728.407   2
   2 -12   7 16464.8 824.014   1
   2  12   8 2357.31 349.017   5
  -2  12  -8 2771.11 278.860  10
   2 -12   8 2046.38 293.930   1
  -2 -12  -8 3273.14 329.715   2
   2 -12   8 3282.53 279.207   2
  -2 -12  -8 3255.23 342.505   3
   2  12   9 4455.00 491.009   5
  -2  12  -9 4359.42 345.610  10
  -2 -12  -9 5497.41 469.166   3
   2 -12   9 4696.06 369.075   2
   2 -12   9 5030.74 457.148   1
  -2 -12  -9 4309.21 407.463   2
   2 -12  10-106.615 176.919   1
   2 -12  10-36.5589 97.6014   2
  -2 -12 -10 100.598 128.033   3
   2  12  10-62.2930 270.022   5
   2 -12  11 5484.91 445.691   2
  -2 -12 -11 5609.82 493.167   3
   2 -12  11 6139.64 538.776   1
  -2 -12 -12 1131.24 259.896   3
   2 -12  12 1629.34 317.552   1
   2 -12  12 1688.52 263.711   2
   2 -12  13 6165.04 505.701   2
   2 -12  13 6485.23 593.147   1
   2 -12  14 828.820 222.061   2
   2 -12  14 863.560 273.797   1
   2 -12  14 1100.15 256.424   3
  -2 -12 -14 765.645 234.286   8
   2 -12  15 5137.89 538.577   3
  -2 -13  15 748.936 236.599   2
  -2 -13  14 4059.85 517.091   3
  -2 -13  14 4899.06 500.047   2
   2 -13 -13-72.3877 201.844   3
  -2 -13  13 56.5582 136.577   2
   2 -13 -12-134.844 195.674   3
  -2 -13  12 211.031 158.896   2
   2 -13 -11 375.595 188.648   3
  -2 -13  11 146.397 141.776   2
   2 -13 -10 12232.0 797.311   3
   2 -13  -9 2684.82 352.146   3
   2 -13  -9 2897.37 371.462   5
   2 -13  -8 9124.81 637.115   5
   2 -13  -8 9173.47 627.614   3
   2  13  -8 9432.43 576.001  10
  -2 -13   8 9222.73 528.109   8
  -2 -13   8 8094.09 561.099   9
  -2  13   8 8132.93 630.953   7
   2 -13  -7-94.5635 156.920   5
  -2  13   7 30.0714 96.8218   9
   2  13  -7 39.7919 110.955  10
  -2 -13   7 41.6117 138.102   9
  -2  13   7-46.1180 174.117   7
   2  13  -7 26.6876 105.239   6
   2  13  -6 218.001 112.086   6
  -2 -13   6 369.991 155.384   9
  -2  13   6 283.820 127.133   9
   2  13  -6 398.744 154.103  10
  -2  13   6 41.8418 193.615   7
   2  13  -5 203.398 107.392   6
   2  13  -5 478.978 160.784  10
  -2 -13   5 81.0300 117.775   9
  -2  13   5 327.685 134.662   9
  -2  13   5 225.271 135.321   7
   2 -13  -4 8769.52 544.045   5
   2  13  -4 8646.27 572.974   1
   2  13  -4 9177.81 575.824  10
  -2 -13   4 9868.53 590.609   9
  -2  13   4 8457.19 520.347   9
  -2  13   4 8784.02 537.298   7
   2 -13  -3 991.748 188.805   5
   2 -13  -3 1153.61 129.025   2
   2  13  -3 852.032 192.992   1
  -2 -13   3 779.841 190.404   9
   2  13  -3 755.286 194.034  10
  -2  13   3 1148.15 194.044   9
  -2  13   3 992.853 171.816   7
   2 -13  -2 31422.0 1196.92   5
  -2 -13   2 29681.5 1028.38   5
   2  13  -2 32561.3 1229.33   1
   2 -13  -2 29338.9 1005.44   2
   2  13  -2 30529.1 1258.13  10
  -2 -13   2 30006.8 1241.16   9
  -2  13   2 31094.4 1230.75   9
  -2  13   2 29682.7 1127.45   7
   2  13  -2 30240.3 955.313   7
   2 -13  -1 931.826 173.341   5
  -2 -13   1 1078.10 148.982   5
   2  13  -1 1294.88 202.303   1
   2 -13  -1 1118.76 106.647   2
   2  13  -1 1226.90 218.204  10
  -2  13   1 985.233 192.777   9
  -2 -13   1 1116.09 207.548   9
  -2  13   1 892.788 146.363   7
   2 -13   0 7077.70 428.424   5
  -2 -13   0 7295.34 398.441   5
  -2  13   0 7682.63 516.807   1
  -2  13   0 7985.19 506.235   9
   2  13   0 7502.73 519.002  10
  -2 -13   0 6660.92 469.929   9
  -2  13   0 7241.69 372.817   7
   2 -13   1 8648.05 462.701   5
  -2 -13  -1 8900.81 464.839   5
  -2  13  -1 7746.26 531.672   1
  -2  13  -1 8846.58 552.307   9
  -2 -13  -1 8037.96 517.344   9
  -2  13  -1 8846.68 381.248   7
   2 -13   2 19494.8 769.894   5
  -2 -13  -2 19140.1 811.384   5
  -2  13  -2 18522.6 888.524   9
  -2 -13  -2 18181.4 849.001   9
  -2  13  -2 17837.8 894.595   1
  -2 -13  -3 1622.84 213.348   5
   2 -13   3 1611.79 179.183   5
  -2  13  -3 1708.68 248.446   9
  -2  13  -3 2156.93 286.297   1
   2 -13   4 21677.1 780.331   5
   2  13   4 20255.5 957.895   5
  -2  13  -4 20238.1 923.412  10
  -2  13  -4 18738.7 935.769   9
  -2 -13  -4 19149.3 818.317   2
  -2  13  -4 21909.6 1034.44   1
   2 -13   5 2228.23 179.854   5
   2  13   5 1947.65 275.514   5
  -2  13  -5 2177.72 264.804  10
  -2 -13  -5 1619.54 208.082   2
  -2  13  -6 4146.07 268.302   6
   2  13   6 3812.08 414.841   5
  -2  13  -6 4473.22 376.117  10
  -2 -13  -6 3913.82 331.577   2
   2  13   7 1044.33 239.507   5
  -2  13  -7 913.393 200.035  10
   2 -13   7 1051.41 160.002   2
  -2 -13  -7 1020.13 187.706   2
   2  13   8 8592.20 649.364   5
  -2  13  -8 8758.80 524.557  10
  -2 -13  -8 7462.96 527.601   2
   2 -13   8 8072.74 470.040   2
   2 -13   8 7608.50 572.804   1
   2  13   9 730.331 260.484   5
   2 -13   9 937.103 168.501   2
   2 -13   9 768.832 215.899   1
  -2 -13  -9 828.510 209.969   3
  -2 -13  -9 994.965 222.907   2
  -2  13  -9 1012.74 191.342  10
   2 -13  10 10511.0 724.629   1
   2 -13  10 11682.4 635.467   2
  -2 -13 -10 10880.1 719.232   3
  -2 -13 -11 1590.74 282.080   3
   2 -13  11 1280.75 229.010   2
   2 -13  11 1384.46 281.438   1
  -2 -13 -12 4163.48 448.079   3
   2 -13  12 4053.62 398.201   2
   2 -13  12 3342.80 423.814   1
   2 -13  13 190.916 204.900   1
  -2 -13 -13-58.2116 181.474   3
   2 -13  14 1154.94 295.980   3
  -2 -13 -14 959.776 246.516   8
   2 -13  15 605.598 242.840   3
  -2 -14  14 468.758 189.133   2
  -2 -14  13 18782.0 1027.33   2
   2 -14 -13 19682.1 1166.65   3
  -2 -14  12 1254.79 245.319   2
   2 -14 -12 1888.73 349.594   3
  -2 -14  11 11202.8 701.453   2
   2 -14 -11 9651.50 752.608   3
   2 -14 -10 1151.48 264.748   3
   2 -14  -9 339.367 176.595   3
   2 -14  -8 269.428 162.661   5
   2 -14  -8 523.796 184.106   3
   2  14  -8 427.845 158.197  10
  -2  14   8 314.510 206.994   7
   2 -14  -7 21694.8 1091.64   5
  -2  14   7 23407.0 983.283   9
  -2 -14   7 22805.6 1063.50   9
   2  14  -7 22268.5 1047.02  10
  -2  14   7 24039.3 1126.12   7
   2  14  -6 2237.61 247.694   6
   2 -14  -6 2604.49 322.695   5
   2  14  -6 2686.15 315.417  10
  -2 -14   6 2738.78 321.313   9
  -2  14   6 2693.16 286.127   9
  -2  14   6 1657.05 273.591   7
   2  14  -5 30138.3 1192.80   6
   2 -14  -5 30525.2 1121.14   2
   2  14  -5 30400.1 1295.84  10
  -2 -14   5 30729.3 1303.62   9
  -2  14   5 31534.8 1247.33   9
  -2  14   5 30958.8 1278.68   7
   2  14  -4 5306.94 465.514   1
  -2 -14   4 4981.92 432.423   9
   2  14  -4 6283.28 479.610  10
  -2  14   4 5941.70 437.018   9
  -2  14   4 6272.95 440.974   7
   2 -14  -3 3290.67 319.281   5
   2  14  -3 2030.27 278.885   1
   2 -14  -3 2747.47 202.565   2
  -2  14   3 2729.18 299.976   9
   2  14  -3 3038.47 340.692  10
  -2 -14   3 3288.53 338.320   9
  -2  14   3 2618.59 278.446   7
   2 -14  -2 67.0068 126.548   5
   2  14  -2 302.541 146.038   1
   2 -14  -2 137.515 60.7470   2
   2  14  -2 259.835 143.775  10
  -2  14   2 38.8545 125.159   9
  -2 -14   2 82.5727 137.075   9
   2  14  -2 140.728 49.5632   7
  -2  14   2 106.184 90.7361   7
   2 -14  -1 21262.0 898.053   5
  -2 -14   1 19572.4 792.082   5
  -2  14   1 19526.9 967.388   1
   2 -14  -1 20960.3 717.576   2
   2  14  -1 19750.7 930.246   1
   2  14  -1 20265.8 981.055  10
  -2 -14   1 20071.7 958.398   9
  -2  14   1 21976.4 977.180   9
   2  14  -1 21672.4 746.448   7
  -2  14   1 20772.3 825.279   7
  -2 -14   0 7853.68 433.458   5
   2 -14   0 7811.52 466.042   5
  -2  14   0 6750.77 518.790   1
   2  14   0 8281.86 530.886   1
   2  14   0 8979.61 586.448  10
  -2  14   0 9293.33 572.518   9
  -2 -14   0 8126.06 536.891   9
  -2  14   0 8727.20 414.138   7
  -2 -14  -1 21953.9 884.490   5
   2 -14   1 22109.3 884.854   5
  -2 -14  -1 21562.5 975.969   9
  -2  14  -1 20063.1 980.663   9
   2  14   1 21303.8 1013.51  10
  -2  14  -1 21441.5 1011.05   1
  -2 -14  -2 675.085 151.567   5
   2 -14   2 259.232 100.809   5
  -2  14  -2 296.003 156.258   9
  -2 -14  -2 442.983 160.288   9
  -2  14  -2 132.313 128.340   1
   2 -14   3 722.058 132.175   5
  -2  14  -3 388.347 152.152   9
  -2  14  -3 373.412 176.876   1
   2 -14   4 412.242 103.889   5
  -2  14  -4 405.272 160.127  10
  -2  14  -4 395.812 158.632   9
  -2 -14  -4 420.495 116.301   2
  -2  14  -4 101.730 153.522   1
   2 -14   5 6645.59 336.490   5
   2  14   5 6947.16 527.484   5
  -2  14  -5 6663.47 504.389   9
  -2  14  -5 5262.25 443.635  10
  -2 -14  -5 6820.59 422.754   2
  -2  14  -6 504.971 124.054   6
   2  14   6 510.347 188.747   5
  -2  14  -6 275.427 138.729  10
  -2 -14  -6 666.638 152.389   2
   2  14   7 12597.4 788.803   5
  -2  14  -7 10532.3 633.376  10
  -2 -14  -7 12210.8 654.867   2
   2  14   8 475.563 239.330   5
  -2  14  -8 224.934 135.098  10
  -2 -14  -8 166.510 106.145   2
   2  14   9 1275.53 319.230   5
  -2  14  -9 1364.10 220.269  10
   2 -14   9 1638.68 288.502   1
  -2 -14  -9 1648.32 282.845   3
  -2 -14  -9 1472.10 251.925   2
   2  14  10 311.345 182.767  10
   2 -14  10 167.176 179.638   1
  -2 -14 -10 456.857 184.081   3
  -2 -14 -11 3651.50 425.182   3
   2 -14  11 2987.10 394.366   1
  -2 -14 -12 1354.91 287.963   3
   2 -14  12 1839.64 337.713   1
  -2 -14 -13 10046.7 725.827   3
   2 -14  13 10015.3 751.290   1
   2 -15 -13 383.626 214.218   3
  -2 -15  12 979.250 236.383   2
   2 -15 -12 1014.15 292.918   3
  -2 -15  11-48.1357 139.711   2
   2 -15 -11-67.9406 172.945   3
   2 -15 -10 11088.4 777.656   3
   2 -15  -9 1309.78 273.652   3
   2 -15  -8 9606.56 692.354   5
   2  15  -8 9385.97 628.908  10
   2 -15  -7 796.295 227.134   5
   2  15  -7 559.319 181.213  10
  -2  15   7 893.318 178.606   9
  -2  15   7 796.204 234.553   7
   2 -15  -6-49.3147 143.124   5
   2  15  -6-63.6877 122.929   6
  -2 -15   6 47.1701 136.900   9
   2  15  -6 93.7181 141.130  10
  -2  15   6 262.470 141.565   9
   2 -15  -5 684.499 195.985   5
   2  15  -5 1027.22 202.219   6
   2 -15  -5 760.309 140.184   2
  -2  15   5 971.702 191.960   9
   2  15  -5 1459.24 255.414  10
  -2 -15   5 699.090 196.547   9
  -2  15   5 940.897 217.386   7
   2  15  -4 24862.8 1167.53   1
  -2 -15   4 24145.3 1128.14   9
   2  15  -4 27180.7 1174.01  10
  -2  15   4 24360.1 1087.96   9
  -2  15   4 23358.8 1051.75   7
   2  15  -3 1199.09 231.683   1
   2 -15  -3 1209.83 138.605   2
  -2  15   3 1274.51 229.687   9
  -2 -15   3 1540.22 249.893   9
   2  15  -3 991.667 230.861  10
  -2  15   3 1416.25 211.934   7
   2 -15  -2 30763.9 1243.66   5
   2  15  -2 31332.5 1305.11   1
   2 -15  -2 31690.4 1045.50   2
   2  15  -2 32531.7 1354.36  10
  -2 -15   2 30301.6 1312.21   9
  -2  15   2 29478.8 1284.37   9
  -2  15   2 30478.8 1172.52   7
   2 -15  -1 98.1747 105.375   5
  -2  15   1 139.748 149.991   1
   2 -15  -1 72.1161 49.3520   2
   2  15  -1-40.5201 159.791   1
  -2  15   1 129.115 138.579   9
   2  15  -1 46.9940 141.543  10
  -2 -15   1 43.4555 135.480   9
  -2  15   1-23.5227 107.117   7
   2  15  -1 28.5485 61.8905   7
   2 -15   0 1172.37 191.343   5
  -2 -15   0 1088.13 166.861   5
   2  15   0 859.857 197.272   1
  -2  15   0 966.928 224.383   1
  -2  15   0 1010.97 225.766   9
   2  15   0 1512.81 254.189  10
  -2 -15   0 1183.58 222.533   9
  -2  15   0 907.139 142.995   7
   2 -15   1 3134.97 272.996   5
  -2 -15  -1 3097.61 277.573   5
  -2 -15  -1 2716.18 316.521   9
   2  15   1 2857.66 344.398  10
  -2  15  -1 2646.84 327.592   9
  -2  15  -1 2838.05 334.809   1
   2 -15   2 15913.8 692.630   5
  -2  15  -2 14823.1 830.041   9
  -2  15  -2 15822.5 853.405   1
   2 -15   3 111.430 86.1315   5
  -2  15  -3 139.885 154.808   9
  -2  15  -3 302.601 177.001   1
   2 -15   4 25367.3 908.900   5
  -2  15  -4 22762.1 1081.08  10
  -2 -15  -4 23877.6 967.453   2
  -2  15  -4 24478.8 1189.85   1
  -2  15  -5 435.569 175.446  10
  -2 -15  -5 183.712 104.806   2
  -2  15  -6 5292.33 443.129  10
  -2 -15  -6 4730.52 377.640   2
  -2  15  -7 927.169 212.623  10
  -2 -15  -7 498.053 145.775   2
  -2  15  -8 4711.18 410.962  10
  -2 -15  -8 5853.04 457.978   2
   2  15   9 97.3492 130.000  10
  -2 -15  -9 174.851 140.794   3
   2  15  10 16799.7 906.984  10
  -2 -15 -10 18130.1 1018.16   3
  -2 -15 -11 61.2021 155.795   3
  -2 -15 -12 4874.55 503.679   3
  -2 -15 -13 123.910 149.651   3
   2 -16 -13 5205.01 593.713   3
   2 -16 -12 224.434 190.534   3
   2 -16 -11 12233.1 869.950   3
   2 -16 -10-66.2460 150.834   3
   2 -16  -9 62.5306 142.374   3
   2 -16  -8 1135.30 274.630   5
   2  16  -8 1478.21 274.463  10
   2 -16  -7 12304.3 787.481   5
   2  16  -7 11180.6 726.594  10
  -2  16   7 12748.8 790.555   7
   2 -16  -6 2657.39 360.619   5
   2  16  -6 2676.24 345.323  10
  -2  16   6 3195.31 337.589   9
  -2  16   6 3103.79 368.607   7
   2  16  -5 8515.52 534.880   6
   2 -16  -5 9515.55 622.171   5
  -2  16   5 7809.85 546.793   9
   2  16  -5 7778.35 592.398  10
  -2 -16   5 8123.05 592.119   9
  -2  16   5 7598.38 556.967   7
   2 -16  -4 1338.33 240.367   5
   2  16  -4 1597.77 289.385   1
  -2 -16   4 884.741 219.092   9
   2  16  -4 1322.18 257.657  10
  -2  16   4 995.661 211.547   9
  -2  16   4 949.204 220.627   7
   2  16  -3-48.3819 145.736   1
  -2  16   3-44.4244 159.936   9
   2  16  -3-51.0737 142.433  10
  -2 -16   3-193.513 155.784   9
  -2  16   3-66.7706 149.642   7
   2  16  -2 228.681 172.695   1
   2  16  -2 51.1428 159.459  10
  -2 -16   2 237.555 143.117   9
  -2  16   2 45.4899 141.838   9
  -2  16   2 28.9998 123.547   7
   2 -16  -1 14272.3 717.267   5
  -2  16   1 14642.5 829.649   1
   2  16  -1 12657.7 752.719   1
  -2  16   1 13622.1 786.945   9
   2  16  -1 14036.0 820.043  10
  -2 -16   1 14238.8 802.447   9
  -2  16   1 15034.6 655.591   7
   2 -16   0 474.728 149.195   5
  -2  16   0 451.348 206.304   1
   2  16   0 313.690 161.916   1
   2  16   0 561.245 193.136  10
   2  16   0 576.174 121.541   7
   2 -16   1 18889.4 824.995   5
  -2  16  -1 18642.8 986.136   1
   2  16   1 19055.0 997.493  10
   2  16   1 19719.5 801.234   7
   2 -16   2 365.985 123.367   5
   2  16   2 725.155 204.656  10
  -2  16  -2 415.681 196.594   1
   2 -16   3 23.2972 85.9356   5
  -2  16  -3 48.5437 123.564  10
  -2 -16  -3-25.5780 79.7393   2
  -2  16  -3-54.3697 151.603   1
  -2  16  -4 47.6075 132.825  10
  -2 -16  -4 282.060 120.223   2
  -2  16  -4 116.682 193.676   1
  -2  16  -5 8431.35 606.530  10
  -2 -16  -5 10835.8 570.611   2
  -2  16  -6-46.6566 145.491  10
  -2 -16  -6 211.108 109.740   2
  -2  16  -7 19095.4 953.445  10
  -2 -16  -7 18817.9 902.690   2
   2  16   8 579.516 208.401  10
  -2  16  -8 445.126 172.621  10
  -2 -16  -8 733.782 187.825   2
   2  16   9 1982.54 308.938  10
  -2 -16  -9 2346.94 346.260   3
  -2 -16 -10 129.771 156.730   3
  -2 -16 -11 4451.29 495.309   3
  -2 -16 -12 513.905 200.798   3
  -2 -16 -13 12105.6 839.103   3
   2 -17 -12 154.731 152.603   3
   2 -17 -11 514.310 229.521   3
   2 -17 -10 5132.18 555.120   3
   2  17  -9 416.098 230.089  10
   2 -17  -9 983.229 259.171   3
   2  17  -8 11122.3 740.942  10
   2 -17  -7 117.487 149.647   5
   2  17  -7 375.754 202.753  10
   2 -17  -6 1205.91 261.955   5
   2  17  -6 595.687 227.567  10
  -2  17   6 629.935 225.141   7
   2  17  -5 710.326 180.827   6
   2 -17  -5 559.973 201.763   5
   2  17  -5 928.163 237.531  10
  -2  17   5 702.127 200.841   7
   2 -17  -4 8720.98 602.388   5
   2  17  -4 9236.25 670.291   1
   2  17  -4 9795.72 673.028  10
  -2  17   4 7249.68 532.856   7
   2 -17  -3 739.525 198.611   5
   2  17  -3 367.843 184.946   1
   2  17  -3 549.584 203.243  10
  -2  17   3 449.865 150.704   7
   2  17  -2 21954.6 1070.90   1
  -2  17   2 21262.4 1103.34   1
   2  17  -2 23055.9 1125.50  10
  -2  17   2 21015.0 909.567   7
   2  17  -1-55.0168 171.521  10
  -2  17   1-54.8752 192.542   1
   2  17  -1-48.5884 151.481   1
   2 -17   0 2817.81 285.243   5
   2  17   0 2144.26 336.002  10
   2  17   0 2442.57 327.454   1
  -2  17   0 2557.29 360.354   1
   2 -17   1 30.3154 129.125   5
   2  17   1 50.0073 170.779   1
  -2  17  -1 54.9718 139.928   1
   2  17   1-55.2944 160.478  10
   2 -17   2 5519.42 366.496   5
  -2  17  -2 5276.58 494.598   1
   2  17   2 4792.86 485.187  10
   2  17   2 5066.19 381.099   7
  -2 -17  -3 53.1679 109.113   2
  -2  17  -3 116.946 163.046   1
  -2  17  -3 52.2725 168.306  10
  -2  17  -3-56.4204 143.616   9
   2  17   3 168.068 149.563  10
   2  17   3-34.8443 112.192   7
   2  17   4 19302.9 1039.80  10
  -2  17  -4 19392.4 1003.52  10
  -2  17  -4 19821.7 1090.26   1
  -2 -17  -4 19358.9 837.421   2
  -2  17  -5 357.258 174.307  10
   2  17   5-169.478 208.395  10
  -2 -17  -5 195.600 123.101   2
   2  17   6 1528.40 287.968  10
  -2  17  -6 1511.30 266.485  10
  -2 -17  -6 1588.84 227.595   2
  -2  17  -7 691.917 222.792  10
  -2 -17  -7 956.445 196.593   2
  -2  17  -8 9452.86 637.519  10
  -2 -17  -8 8138.04 573.141   2
  -2 -17  -9 850.621 248.228   3
  -2 -17 -10 12486.4 869.461   3
  -2 -17 -11 67.8450 154.475   3
  -2 -17 -12 1203.90 286.940   3
  -2 -17 -13 461.941 212.884   3
   2 -18 -11 11193.8 854.071   3
   2 -18 -10-72.2797 142.527   3
   2 -18  -9 205.921 174.818   3
   2 -18  -7 9450.34 717.173   5
   2 -18  -6 57.4122 178.983   5
  -2  18   6-49.7445 160.165   7
   2 -18  -5 13326.7 821.687   5
   2  18  -5 13607.0 850.946  10
  -2  18   5 13975.8 787.788   7
   2 -18  -4-148.789 159.691   5
   2  18  -4 184.703 191.940   1
  -2  18   4 155.995 156.612   9
   2  18  -4 58.6355 163.501  10
  -2  18   4 80.8285 138.021   7
   2 -18  -3 779.235 209.893   5
   2  18  -3 683.122 225.578   1
   2  18  -3 765.484 242.697  10
  -2  18   3 1019.93 237.706   9
  -2  18   3 678.486 216.243   7
   2 -18  -2 42.1761 135.865   5
   2  18  -2-117.903 183.833  10
  -2  18   2-165.275 182.892   9
  -2  18   2-360.175 231.773   1
   2  18  -2-163.079 214.404   1
   2  18  -1 8702.87 660.397  10
  -2  18   1 6769.69 585.371   9
  -2  18   1 7454.83 622.895   1
   2  18  -1 7947.90 595.992   1
  -2  18   0 1269.10 266.020   9
   2  18   0 1598.05 296.684  10
   2  18   0 1696.08 307.572   1
  -2  18   0 1411.52 279.234   1
   2 -18   1 12264.3 632.752   5
   2  18   1 12691.4 790.168   1
  -2  18  -1 11958.2 795.421   1
   2  18   1 12673.4 819.279  10
  -2  18  -1 12076.8 799.073   9
  -2  18  -2 60.4165 161.292   1
   2  18   2-59.5708 159.034  10
  -2  18  -2-56.8789 199.567  10
  -2  18  -2 59.9425 167.142   9
  -2  18  -3 1819.94 323.272   1
  -2  18  -3 1786.70 298.812  10
   2  18   3 1739.04 312.989  10
   2  18   3 1642.88 236.967   7
  -2  18  -4-66.5084 193.023   1
  -2  18  -4-55.3031 154.206  10
   2  18   4 121.008 137.750   7
  -2  18  -5 5851.90 524.773  10
   2  18   5 5385.71 463.280   7
  -2  18  -6-53.9654 162.539  10
  -2  18  -7 14529.0 841.472  10
  -2 -18  -7 12714.6 720.103   2
  -2  18  -8 617.243 203.301  10
  -2 -18  -8 396.070 162.913   2
   2  18   9 618.387 223.812  10
  -2 -18  -9 1105.55 273.460   3
   2  18  10 912.047 264.581  10
  -2 -18 -10 728.347 242.835   3
  -2 -18 -11 710.421 236.646   3
  -2 -18 -12 139.128 194.011   3
   2 -19 -11-78.7794 167.788   3
   2 -19 -10 5347.54 588.832   3
   2  19  -9 244.579 246.249  10
   2 -19  -9 358.583 200.171   3
   2  19  -8 11173.0 781.607  10
   2 -19  -6-59.9300 173.939   5
   2 -19  -5-167.709 196.167   5
  -2  19   5-46.2754 170.722   7
   2 -19  -4 13568.9 817.959   5
   2  19  -4 14567.2 923.026   1
   2 -19  -3-48.0593 144.752   5
   2  19  -3 184.438 164.136   1
  -2  19   3 131.262 183.009   1
   2 -19  -2 19488.5 957.510   5
  -2  19   2 17902.7 1069.00   1
   2  19  -2 18241.6 1030.88   1
   2 -19  -1 40.4603 126.186   5
  -2  19   1-381.533 265.988   1
   2  19  -1-172.511 185.182   1
  -2  19   1 60.9138 176.823   9
  -2  19   0 1142.09 285.710   1
   2  19   0 1203.07 266.353   1
  -2  19   0 685.075 231.398   9
  -2  19  -1-64.0449 170.999   1
   2  19   1-116.444 214.777   1
  -2  19  -2 7071.61 628.088   1
   2  19   2 7405.79 618.408   1
  -2  19  -3 67.2285 195.122   1
  -2  19  -4 15308.6 990.783   1
   2  19   5 2342.66 325.012   7
   2  19   6 940.619 282.293  10
   2  19   7 201.877 229.878  10
   2  19   8 8172.04 683.507  10
   2  19   9 464.868 227.274  10
  -2 -19  -9 583.020 249.320   3
   2  19  10 10415.7 779.796  10
  -2 -19 -10 11483.1 863.600   3
  -2 -19 -11-148.234 197.912   3
   2 -20 -10 468.656 199.271   3
   2  20  -9-391.724 246.618  10
   2 -20  -9-74.6733 170.192   3
   2  20  -8-66.5116 185.469  10
   2  20  -7 11948.3 844.667  10
   2  20  -6 549.359 253.785  10
   2 -20  -5 14070.2 857.378   5
   2  20  -5 11496.5 850.437  10
   2  20  -4 52.8811 147.453   6
   2 -20  -4 54.1244 179.630   5
   2  20  -4-69.6351 224.207  10
   2  20  -4 70.3041 196.034   1
  -2  20   4-71.5018 199.374   1
   2 -20  -3 1705.94 278.372   5
  -2  20   3 1258.31 331.832   1
   2 -20  -2-46.1245 153.141   5
  -2  20   2-68.8826 214.785   1
   2  20  -2-316.922 260.189   1
   2 -20  -1 7806.32 543.367   5
  -2  20   1 7829.02 666.374   1
   2  20  -1 8076.10 654.416   1
   2 -20   0 1415.41 244.506   5
  -2  20   0 1567.23 336.534   1
   2  20   0 1790.84 343.618   1
  -2  20  -1 9538.87 768.750   1
   2  20   1 10065.6 749.707   1
   2  20   2 142.656 214.848  10
  -2  20  -2 69.4725 176.866   1
   2  20   2 127.514 177.807   1
   2  20   3 2787.12 415.243  10
  -2  20  -3 3088.47 448.151   1
   2  20   4-71.8504 245.418  10
  -2  20  -4-300.924 209.825   1
  -2  20  -5 6635.87 621.257  10
   2  20   5 6995.43 657.233  10
  -2  20  -6 1598.88 312.080  10
   2  20   6 1518.15 342.225  10
   2  20   7 10478.5 809.725  10
  -2  20  -7 10244.6 747.085  10
   2  20   8 215.858 231.820  10
  -2  20  -8 366.353 225.382  10
   2  20   9 641.604 264.556  10
  -2 -20  -9 1606.84 332.939   3
   2  20  10 979.173 299.990  10
  -2 -20 -10 1600.93 354.675   3
  -2  21  11 77.4972 224.926  10
  -2  21  10 4855.11 575.441  10
   2  21  -8 8367.25 714.026  10
   2  21  -7 144.939 175.049  10
   2  21  -6 294.189 187.397  10
   2  21  -5 1410.79 329.830  10
   2 -21  -4 10597.2 738.824   5
   2  21  -4 10859.6 843.495  10
  -2  21   4 11800.1 872.324   1
   2  21  -4 9863.11 815.608   1
   2 -21  -3 883.592 233.344   5
   2  21  -3 225.318 234.545  10
   2  21  -3 353.396 234.974   1
  -2  21   3 445.372 274.149   1
   2 -21  -2 7803.82 566.880   5
   2  21  -2 8086.34 687.712   1
  -2  21   2 8717.91 734.104   1
   2 -21  -1 568.594 199.241   5
   2  21  -1 228.120 220.763  10
  -2  21   1 458.021 212.935  10
  -2  21   1-72.7671 234.363   1
   2  21  -1-133.806 252.658   1
  -2  21   0 600.355 256.892  10
   2  21   0 1221.61 319.834  10
  -2  21   0 218.699 227.954   1
   2  21   0 796.231 278.089   1
  -2  21  -1 2205.85 396.453  10
   2  21   1 2613.92 427.444  10
  -2  21  -1 3587.35 492.643   1
   2  21   1 3273.51 453.958   1
  -2  21  -2 7733.31 686.363  10
   2  21   2 8081.29 715.848  10
   2  21   2 7680.48 681.250   1
  -2  21  -2 7271.83 687.435   1
   2  21   3 309.618 224.719  10
  -2  21  -3 214.929 182.452  10
   2  21   3 278.624 224.347   1
  -2  21  -3 76.3489 194.425   1
   2  21   4 10872.4 849.107  10
  -2  21  -4 10686.7 814.675  10
  -2  21  -4 10995.2 858.725   1
  -2  21  -5 1186.89 293.088  10
   2  21   5 621.916 266.666  10
   2  21   6 1244.08 314.351  10
  -2  21  -6 894.672 273.014  10
   2  21   7 77.5578 233.596  10
  -2  21  -7 67.3190 223.429  10
  -2  21  -8 2877.58 417.907  10
   2  21   8 3696.31 500.428  10
   2  21   9 303.970 203.211  10
  -2 -21  -9 555.713 239.384   3
   2  21  10 6299.50 634.364  10
  -2  22  11 4105.22 539.255  10
  -2  22  10 417.082 268.842  10
  -2  22   9 85.1708 227.390  10
   2  22  -8-75.1407 234.261  10
   2  22  -7 4304.06 524.733  10
   2  22  -6 3682.87 511.542  10
   2  22  -5 5621.62 615.864  10
  -2  22   5 6601.59 672.113   1
   2  22  -4 1041.07 304.640  10
   2  22  -4 1890.53 392.638   1
  -2  22   4 1196.93 329.625   1
   2 -22  -3 107.045 177.670   5
   2  22  -3 322.210 242.635  10
  -2  22   3-78.4907 244.722   1
   2  22  -3 300.749 234.424   1
   2 -22  -2 49.2870 181.869   5
   2  22  -2 80.9776 225.849  10
  -2  22   2 83.1989 232.041  10
   2  22  -2-580.197 308.944   1
  -2  22   2-310.491 299.689   1
   2  22  -1 6775.88 694.308  10
  -2  22   1 8520.07 764.909  10
  -2  22   1 8677.78 748.473   1
   2  22  -1 9010.29 744.898   1
  -2  22   0 2569.54 448.602  10
   2  22   0 2380.82 443.893  10
   2  22   0 2201.85 402.233   1
  -2  22   0 2716.12 442.822   1
   2  22   1 9570.42 810.923  10
  -2  22  -1 8441.68 750.105  10
   2  22   1 8889.58 757.982   1
  -2  22  -1 9397.71 788.419   1
  -2  22  -2 1558.82 356.081  10
   2  22   2 830.054 284.949  10
  -2  22  -2 710.064 305.944   1
   2  22   2 1154.88 319.547   1
   2  22   3 2082.04 427.998  10
  -2  22  -3 2618.40 428.993  10
   2  22   3 1544.54 339.980   1
  -2  22  -3 2265.75 416.090   1
   2  22   4-500.483 276.933  10
  -2  22  -4-227.810 236.845  10
   2  22   4-75.5473 219.378   1
   2  22   5 4416.69 569.735  10
  -2  22  -5 5153.32 573.972  10
   2  22   6 2245.13 416.051  10
  -2  22  -6 1617.95 349.295  10
   2  22   7 6781.40 698.386  10
  -2  22  -7 7244.94 671.005  10
   2  22   8 820.003 324.044  10
  -2  22  -8 694.743 244.671  10
   2  22   9 2569.30 434.922  10
   2  22  10 77.9837 208.202  10
  -2  23  11 915.273 308.031  10
  -2  23  10 4237.07 574.036  10
  -2  23   9 533.891 286.903  10
   2  23  -8 6328.16 642.948  10
  -2  23   8 5428.94 652.750  10
  -2  23   7 1368.76 369.467  10
   2  23  -7 1457.32 353.263  10
  -2  23   6 91.4599 244.167  10
   2  23  -6-82.9549 231.309  10
   2  23  -5 252.011 191.344  10
  -2  23   5-91.2652 232.385  10
  -2  23   5 511.287 265.722   1
   2  23  -4 7226.41 710.503  10
  -2  23   4 5895.72 676.953  10
  -2  23   4 5782.76 647.031   1
  -2  23   3 5659.50 655.280  10
   2  23  -3 5153.44 608.670  10
   2  23  -3 5166.31 604.462   1
  -2  23   3 4705.76 593.930   1
  -2  23   2 3283.76 523.396  10
   2  23  -2 4163.29 541.813   1
  -2  23   2 4102.23 540.420   1
   2  23  -1 4348.00 569.714  10
  -2  23   1 3488.98 512.252  10
  -2  23   1 3278.57 517.510   1
   2  23  -1 3717.58 507.097   1
   2  23   0 351.498 273.986  10
  -2  23   0-257.219 284.591  10
   2  23   0-151.101 243.295   1
  -2  23   0-246.091 272.283   1
  -2  23  -1 169.490 215.788  10
   2  23   1 176.580 235.774  10
  -2  23  -1 246.541 272.802   1
   2  23   1 226.744 243.419   1
  -2  23  -2 2509.95 452.798  10
   2  23   2 3016.51 495.149  10
   2  23   2 2132.17 389.868   1
  -2  23  -2 3002.11 480.374   1
  -2  23  -3 575.264 256.771  10
   2  23   3 266.792 248.564  10
  -2  23  -3 683.219 300.135   1
   2  23   3 1084.67 318.456   1
   2  23   4 8558.09 832.784  10
  -2  23  -4 11017.7 870.518  10
   2  23   4 11391.8 868.905   1
   2  23   5 1780.43 411.175  10
  -2  23  -5 2940.40 470.774  10
   2  23   5 2681.73 439.344   1
   2  23   6 708.755 311.192  10
  -2  23  -6 390.443 251.854  10
   2  23   7-87.7211 234.186  10
  -2  23  -7 75.9285 228.680  10
   2  23   8 864.827 312.219  10
  -2  23  -8 804.144 277.018  10
   2  23   9 1182.12 327.695  10
   2  23  10 2773.67 461.775  10
  -2  24  11 4290.49 582.584  10
  -2  24  10-357.904 216.308  10
  -2  24   9-184.206 222.473  10
   2  24  -8 1814.95 359.731  10
  -2  24   8 941.381 349.435  10
   2  24  -7 3981.68 536.162  10
  -2  24   7 2576.10 494.362  10
   2  24  -6 3306.67 499.900  10
  -2  24   6 3550.82 549.451  10
  -2  24   5 5858.89 704.781  10
   2  24  -5 4074.26 573.234  10
   2  24  -4 1525.86 370.510  10
  -2  24   4 1244.00 371.512  10
   2  24  -3 637.004 302.345  10
  -2  24   3 759.505 342.048  10
  -2  24   3 259.500 287.426   1
   2  24  -3 417.520 300.927   1
   2  24  -2 366.968 276.307  10
  -2  24   2 93.7771 250.353  10
  -2  24   2-86.2241 325.537   1
   2  24  -2-162.548 299.794   1
  -2  24   1 2499.58 467.799  10
   2  24  -1 1944.06 410.911  10
   2  24  -1 1040.39 338.103   1
  -2  24   1 1725.79 419.457   1
  -2  24   0 2565.00 466.607  10
   2  24   0 3542.38 535.903  10
   2  24   0 1836.92 403.380   1
  -2  24   0 3273.49 524.332   1
   2  24   1 7143.11 735.956  10
  -2  24  -1 7498.65 759.855  10
  -2  24  -1 6231.12 695.994   1
   2  24   1 6621.88 680.247   1
  -2  24  -2 1688.27 388.135  10
   2  24   2 1509.25 397.432  10
  -2  24  -2 1667.36 396.202   1
   2  24   2 1841.39 389.619   1
  -2  24  -3 698.615 298.545  10
   2  24   3 472.921 274.852  10
   2  24   3 567.349 292.088   1
  -2  24  -3 268.980 260.580   1
  -2  24  -4 599.074 315.873  10
   2  24   4 283.340 274.323  10
   2  24   4 330.349 248.975   1
   2  24   5 846.585 305.215  10
  -2  24  -5 2269.84 429.645  10
   2  24   6 1868.49 416.628  10
  -2  24  -6 2544.93 432.810  10
   2  24   7 4702.32 612.385  10
  -2  24  -7 4460.06 555.685  10
   2  24   8 1357.70 381.070  10
  -2  24  -8 1679.78 371.315  10
   2  24   9 352.126 255.685  10
   2  24  10-84.4616 235.523  10
  -2  25  11 963.813 324.367  10
  -2  25  10 2021.17 447.435  10
  -2  25   9 3238.33 544.558  10
  -2  25   8 5940.40 700.462  10
   2  25  -8 6146.40 663.769  10
   2  25  -7 880.002 309.447  10
  -2  25   7 594.615 277.103  10
   2  25  -6 90.6432 230.741  10
  -2  25   6 100.044 254.669  10
   2  25  -5 1112.25 351.115  10
  -2  25   5 904.076 344.251  10
   2  25  -4 1131.11 366.324  10
  -2  25   4 2008.59 444.793  10
   2  25  -3 6692.79 725.611  10
  -2  25   3 6394.32 743.183  10
  -2  25   2 2678.67 492.654  10
   2  25  -2 2906.50 529.552  10
   2  25  -2 3065.67 514.949   1
   2  25  -1 390.801 283.569  10
  -2  25   1 294.844 262.400  10
   2  25  -1-167.658 278.234   1
  -2  25   0 97.0996 234.579  10
   2  25   0 393.963 317.190  10
   2  25   0 334.448 285.623   1
  -2  25  -1 95.4552 243.035  10
   2  25   1 99.0154 287.417  10
   2  25   1 418.643 293.823   1
   2  25   2 1295.05 371.651  10
  -2  25  -2 3190.99 509.818  10
  -2  25  -3 2852.44 485.087  10
   2  25   3 2097.67 460.201  10
  -2  25  -4 7574.74 758.136  10
   2  25   4 6870.42 783.806  10
  -2  25  -5 2120.37 430.533  10
   2  25   5 1880.94 468.176  10
   2  25   6-97.9241 284.198  10
  -2  25  -6 257.490 267.574  10
  -2  25  -7 166.068 211.389  10
   2  25   7 96.4144 219.537  10
   2  25   8 187.977 239.301  10
   2  25   9 1088.26 373.512  10
   2  25  10 3463.83 516.988  10
  -2  26  11 2202.55 452.895  10
  -2  26  10 748.178 328.828  10
  -2  26   9 195.348 272.408  10
  -2  26   8 502.863 314.070  10
   2  26  -8 787.501 323.279  10
  -2  26   7 1336.43 390.420  10
   2  26  -7 1631.17 401.756  10
   2  26  -6 2243.26 456.216  10
  -2  26   6 2395.17 493.208  10
  -2  26   5 6192.00 740.549  10
   2  26  -5 5486.29 682.375  10
  -2  26   4 631.932 306.023  10
   2  26  -4 392.187 316.027  10
  -2  26   3 315.072 280.389  10
   2  26  -3-99.8126 254.077  10
  -2  26   2-104.389 291.088  10
   2  26  -2 506.759 294.159  10
   2  26  -1 3383.74 570.912  10
  -2  26   1 4658.73 655.163  10
  -2  26   0 3469.05 564.598  10
   2  26   0 2997.63 559.556  10
   2  26   1 4473.77 624.153  10
  -2  26  -1 4917.55 659.923  10
  -2  26  -2 5419.65 678.701  10
   2  26   2 6054.66 736.182  10
  -2  26  -3 96.3459 268.664  10
   2  26   3 104.298 222.136  10
  -2  26  -4 94.3069 262.978  10
   2  26   4 104.153 265.130  10
   2  26   5 2477.70 495.253  10
  -2  26  -5 1835.14 415.560  10
  -2  26  -6 2666.65 475.896  10
   2  26   6 2951.43 530.565  10
  -2  26  -7 3419.87 508.515  10
   2  26   7 2684.88 501.033  10
   2  26   8 2608.29 485.083  10
   2  26   9 92.7478 289.153  10
   2  26  10 87.9720 264.965  10
  -2  27  11 263.166 254.700  10
  -2  27  10 1316.68 395.154  10
  -2  27   9 2768.44 496.921  10
  -2  27   8 2464.92 494.117  10
  -2  27   7 422.538 340.820  10
   2  27  -7 1110.17 341.956  10
  -2  27   6-322.472 323.771  10
   2  27  -6 191.138 255.178  10
  -2  27   5 652.376 350.440  10
   2  27  -5 493.619 286.960  10
   2  27  -4 506.585 294.427  10
  -2  27   4 546.668 317.664  10
  -2  27   3 4375.59 650.572  10
   2  27  -3 3511.12 580.589  10
   2  27  -2 1680.76 441.014  10
  -2  27   2 1086.98 373.158  10
   2  27  -1 1812.69 432.991  10
  -2  27   1 2261.28 470.300  10
   2  27   0-215.396 324.387  10
  -2  27   0 425.120 331.351  10
  -2  27  -1 208.856 291.290  10
   2  27   1 324.974 246.748  10
  -2  27  -2 2556.45 482.836  10
   2  27   2 1303.06 422.486  10
  -2  27  -3 4000.28 608.116  10
   2  27   3 4120.37 639.940  10
   2  27   4 3339.57 565.715  10
  -2  27  -4 1659.83 435.339  10
  -2  27  -5 2458.94 469.885  10
   2  27   5 3300.63 567.630  10
  -2  27  -6-91.2115 243.504  10
   2  27   6 104.522 266.053  10
   2  27   7 101.848 259.247  10
  -2  27  -7-87.0873 252.747  10
   2  27   8 393.743 274.705  10
   2  27   9 2067.57 438.552  10
   2  27  10 1237.35 350.307  10
  -2  28  11 1291.36 355.263  10
  -2  28  10 1025.30 383.683  10
  -2  28   9 98.8535 238.728  10
  -2  28   8 1447.78 409.881  10
  -2  28   7 427.485 298.506  10
   2  28  -7 839.837 336.365  10
  -2  28   6 2626.09 543.753  10
   2  28  -6 3972.38 580.583  10
  -2  28   5 111.177 282.992  10
   2  28  -5-100.295 279.661  10
   2  28  -4 103.562 235.864  10
  -2  28   4 448.453 325.440  10
   2  28  -3 317.846 307.586  10
  -2  28   3 224.844 326.367  10
  -2  28   2 897.611 383.498  10
   2  28  -2 324.083 313.919  10
   2  28  -1 2632.13 547.789  10
  -2  28   1 1892.27 461.143  10
  -2  28   0 3513.44 595.863  10
   2  28   0 3996.96 634.618  10
  -2  28  -1 646.133 348.048  10
   2  28   1 1789.39 460.018  10
  -2  28  -2 1264.63 389.275  10
   2  28   2 336.243 325.932  10
   2  28   3-111.715 254.343  10
  -2  28  -3 102.985 262.142  10
   2  28   4 110.628 308.659  10
  -2  28  -4 698.776 341.077  10
  -2  28  -5 482.238 300.837  10
   2  28   5 217.926 291.063  10
   2  28   6 2343.44 489.750  10
  -2  28  -6 2408.37 464.605  10
  -2  28  -7 1224.13 332.324  10
   2  28   7 1550.10 441.815  10
   2  28   8 1684.95 385.624  10
   2  28   9 93.8398 238.877  10
   2  28  10 262.033 272.398  10
  -2  29   9 2049.53 481.419  10
  -2  29   8 1746.69 463.167  10
   2  29  -7 557.098 279.913  10
  -2  29   7 321.212 258.846  10
  -2  29   6 330.394 307.088  10
   2  29  -6-97.2177 259.540  10
   2  29  -5 1411.11 400.313  10
  -2  29   5 2024.04 463.978  10
  -2  29   4 1138.57 400.197  10
   2  29  -4 626.921 337.269  10
  -2  29   3 5728.30 761.265  10
   2  29  -3 4087.35 620.935  10
   2  29  -2 659.449 366.057  10
  -2  29   2 1717.66 452.600  10
  -2  29   1 4989.07 696.491  10
   2  29  -1 4582.73 681.043  10
   2  29   0 545.629 283.645   6
   2  29   0 565.627 364.347  10
  -2  29   0-111.967 299.052  10
  -2  29  -1 1540.37 435.367  10
   2  29   1 1025.69 401.481  10
   2  29   2 114.193 290.671  10
  -2  29  -2-107.647 312.417  10
  -2  29  -3 5436.42 704.552  10
   2  29   3 3409.44 605.234  10
  -2  29  -4 1517.13 424.862  10
   2  29   4 1235.43 435.345  10
  -2  29  -5 2917.40 499.598  10
   2  29   5 1873.76 457.340  10
   2  29   6 429.353 311.839  10
  -2  29  -6 555.662 307.681  10
  -2  29  -7-87.0058 221.467  10
   2  29   7 103.299 262.941  10
   2  29   8 295.125 250.548  10
   2  29   9 2865.18 516.545  10
  -2  30   8 1208.34 398.569  10
  -2  30   7 527.621 329.315  10
   2  30  -6 3367.30 545.119  10
  -2  30   6 3390.56 585.294  10
  -2  30   5 336.518 338.348  10
   2  30  -5 1002.39 361.312  10
   2  30  -4 1872.07 461.203  10
  -2  30   4 1595.43 470.350  10
  -2  30   3-114.955 292.610  10
   2  30  -3 107.555 273.772  10
   2  30  -2 663.090 356.026  10
  -2  30   2 230.047 307.302  10
   2  30  -1 112.525 313.763  10
  -2  30   1-114.411 319.020  10
   2  30   0 7064.59 830.825  10
  -2  30   0 5995.68 751.525  10
  -2  30  -1-111.051 309.652  10
   2  30   1 114.757 261.267  10
  -2  30  -2 2056.82 455.543  10
   2  30   2 1492.24 426.371  10
  -2  30  -3 104.946 267.172  10
   2  30   3 228.025 290.247  10
  -2  30  -4 1314.19 416.058  10
   2  30   4 898.531 362.937  10
   2  30   5 329.197 330.650  10
  -2  30  -5 387.007 311.684  10
   2  30   6 4038.94 622.449  10
  -2  30  -6 4284.28 598.914  10
   2  30   7 1018.07 394.079  10
   2  30   8 866.183 347.332  10
  -2  31   6-107.018 258.446  10
  -2  31   5 220.595 332.404  10
   2  31  -5 590.731 317.221  10
   2  31  -4 1022.78 370.108  10
  -2  31   4 1689.44 407.193  10
  -2  31   3 2621.93 548.482  10
   2  31  -3 2863.99 538.936  10
   2  31  -2 1312.71 394.758  10
  -2  31   2 686.336 357.679  10
  -2  31   1 2508.22 497.329  10
   2  31  -1 1565.70 416.269  10
   2  31   0-113.435 329.231  10
  -2  31   0-112.634 286.721  10
  -2  31  -1-110.389 266.588  10
   2  31   1-114.056 304.509  10
  -2  31  -2 537.424 299.901  10
   2  31   2 227.729 290.034  10
   2  31   3 2707.50 567.726  10
  -2  31  -3 4049.20 621.392  10
   2  31   4 110.805 296.093  10
  -2  31  -4 798.029 300.712  10
   2  31   5 1401.97 427.307  10
  -2  31  -5 1512.08 397.466  10
   2  31   6-103.856 277.276  10
   2  32  -3-103.089 310.482  10
  -2  32   3 111.445 253.727  10
  -2  32   2 672.498 393.420  10
   2  32  -2 213.108 321.117  10
  -2  32   1 334.899 284.264  10
   2  32  -1 218.478 291.739  10
   2  32   0 3552.40 598.564  10
  -2  32   0 2426.13 531.726  10
  -2  32  -1 216.154 275.103  10
   2  32   1-111.700 298.204  10
   2  32   2 2785.65 558.464  10
  -2  32  -2 2733.61 541.003  10
   2  32   3-220.190 307.025  10
  -2  32  -3-101.309 305.159  10
  -3   0  16 12256.7 868.274   2
  -3   0  15-195.061 188.786   2
  -3   0  14 7261.35 601.642   2
  -3   0  13-54.8033 165.062   2
  -3   0  13-47.9896 159.275   7
  -3   0  12 497.668 175.576   2
  -3   0  12 798.542 189.940   3
  -3   0  12 661.652 210.856   7
  -3   0  11-42.8099 124.245   3
  -3   0  11 133.663 129.307   2
  -3   0  11 39.9225 120.239   7
  -3   0  10 4128.50 370.173   2
  -3   0  10 3964.46 353.224   3
  -3   0  10 3888.25 261.986  10
  -3   0  10 3720.20 350.982   7
  -3   0   9-78.4501 119.072   5
  -3   0   9-35.0195 89.1407   2
  -3   0   9 102.634 87.0833   3
   3   0  -9-12.9448 48.8750   8
  -3   0   9-15.4570 52.4202   9
  -3   0   9-32.1331 106.645   7
  -3   0   8 15880.7 680.758   5
  -3   0   8 16992.3 747.702   3
  -3   0   8 15182.1 725.538   2
   3   0  -8 15763.9 570.804   8
  -3   0   8 15780.4 719.782   7
   3   0  -7 17.1600 61.7726   5
  -3   0   7 19.9714 78.7548   5
  -3   0   7-74.1519 88.9770   7
   3   0  -7-9.41200 44.1764   8
   3   0  -6 19194.2 730.384   5
  -3   0   6 19908.3 755.224   5
   3   0  -6 20522.1 661.440   8
  -3   0   6 21335.5 805.053   7
  -3   0   5-18.5278 71.5254   3
   3   0  -5-12.8187 51.5940   5
   3   0  -5-63.3285 40.0536   4
   3   0  -5 5.55241 28.9696   8
  -3   0   5 54.1940 80.9618   7
  -3   0   4 3091.68 206.882   3
   3   0  -4 2893.38 147.328   4
   3   0  -4 2969.24 176.251   5
  -3   0   4 3308.25 210.849   7
  -3   0   3 12.2307 45.1159   3
   3   0  -3 27.0124 44.0871   5
   3   0  -3 13.4290 33.3180   4
   3   0  -3-11.6521 52.2217   7
  -3   0   3-12.2454 54.8808   7
  -3   0   2 34341.3 1116.72   3
  -3   0   2 36257.4 1130.27   7
   3   0  -2 36180.6 1125.42   7
  -3   0   1 11.9723 31.2290   3
  -3   0   0 5156.65 178.920   3
  -3   0   0 5103.02 198.801   8
   3   0   0 4909.87 228.048   6
  -3   0   0 5460.52 233.601   6
   3   0   1-14.0227 42.2335   6
  -3   0  -1-27.2842 40.3467   6
  -3   0  -1 35.5312 40.8494   8
   3   0   2 49262.4 1455.93   3
  -3   0  -2 50906.6 1530.01   8
  -3   0  -3 32.6812 53.3382   2
   3   0   3 6.25699 26.6506   3
  -3   0  -3-24.0042 57.9653   8
   3   0   4 69776.8 2084.93   3
  -3   0  -4 66068.2 2132.11   2
  -3   0  -4 71970.4 2150.53   8
   3   0   5 29.7862 20.7799   4
   3   0   5 12.1936 54.6538   3
   3   0   5 16.5734 56.6049   2
  -3   0  -5-35.3682 60.3975   2
  -3   0  -5 62.4080 27.9178   9
  -3   0  -5-17.1652 71.7990   8
   3   0   6 3310.21 211.704   3
  -3   0  -6 3343.66 244.186   8
   3   0   7-24.1479 80.1509   2
   3   0   7-89.8897 63.0882   3
   3   0   7 44.2695 69.0144   5
  -3   0  -7-22.2919 86.0618   8
   3   0   8 6881.54 406.674   2
  -3   0  -8 6247.24 379.255   8
   3   0   9-32.4543 90.4983   2
   3   0   9-24.9116 85.0780   3
   3   0   9-28.6381 105.639   5
  -3   0  -9-27.3358 103.209   8
   3   0  10 51067.2 1783.48   5
   3   0  10 51854.0 1749.38   3
   3   0  10 47504.8 1807.83   2
  -3   0 -10 50228.8 1757.38   8
   3   0  11-248.466 140.070   5
  -3   0 -11-95.8301 158.589   8
   3   0  12 38.8783 132.775   5
  -3   0 -12 33.9559 109.334   8
   3   0  13-42.2864 148.378   5
  -3   0 -13-71.8365 152.997   8
  -3   1  16-69.1108 175.916   2
  -3  -1  16 70.0938 178.419   2
  -3   1  15 387.005 187.413   2
  -3  -1  15 259.918 165.646   2
  -3  -1  14-222.208 173.206   3
  -3  -1  14-60.2747 153.450   2
  -3   1  14 118.680 172.241   2
  -3  -1  13 12895.4 778.238   3
  -3  -1  13 12455.2 792.059   2
  -3   1  13 13940.4 822.115   2
  -3  -1  13 11734.7 733.021   7
  -3   1  13 13229.9 788.398   7
  -3   1  12 986.341 228.805   2
  -3  -1  12 428.335 154.370   3
  -3  -1  12 901.874 221.687   2
  -3  -1  12 798.757 192.333   7
  -3   1  12 459.853 186.015   7
  -3  -1  11 18794.2 914.697   3
  -3   1  11 19111.2 924.247   2
  -3   1  11 16860.5 877.034   3
  -3  -1  11 18147.0 916.476   2
   3  -1 -11 19208.5 696.697   8
  -3  -1  11 17565.5 862.233   7
  -3   1  11 18097.7 896.665   7
  -3  -1  11 16926.4 771.634   6
  -3   1  10 954.119 183.237   3
  -3   1  10 1455.78 218.374   2
  -3  -1  10 1164.22 210.719   2
  -3  -1  10 545.267 158.481   3
  -3  -1  10 678.427 132.424  10
  -3   1  10 681.388 162.918   7
  -3  -1  10 855.673 173.630   7
  -3  -1  10 464.511 135.042   6
   3  -1 -10 1074.92 121.053   8
  -3   1   9-28.6488 97.8377   5
  -3  -1   9 94.7752 89.4560   5
  -3   1   9 102.318 91.0525   3
  -3  -1   9 34.6859 83.7603   3
  -3   1   9 34.6478 104.352   2
  -3  -1   9-35.3556 98.5852   2
  -3  -1   9 54.1932 86.0244  10
  -3  -1   9-10.0643 66.3114   9
  -3   1   9-101.175 135.732   7
  -3  -1   9 121.962 106.981   7
   3  -1  -9-13.7509 57.5151   8
  -3  -1   9 71.5362 90.0283   6
  -3   1   8-25.4403 108.369   5
  -3  -1   8 62.0517 88.1123   5
  -3  -1   8 153.443 101.862   2
  -3   1   8 30.1888 87.6281   2
  -3   1   8 180.019 102.473   3
  -3  -1   8 90.9325 94.5061   3
  -3  -1   8 158.531 82.6883  10
  -3  -1   8-54.5550 71.9051   9
   3  -1  -8 207.300 68.0204   8
  -3   1   8 119.467 117.785   7
  -3  -1   8 26.8632 86.5059   7
  -3   1   7 51030.1 1719.78   2
  -3  -1   7 51000.9 1634.39   5
  -3   1   7 49297.1 1674.19   5
   3  -1  -7 50863.0 1651.10   5
  -3  -1   7 47127.3 1676.03   7
   3  -1  -7 50470.2 1551.95   8
  -3   1   7 51801.2 1725.72   7
  -3   1   6 559.704 106.190   5
   3   1  -6 488.758 82.5825   5
  -3  -1   6 490.358 91.2618   5
   3  -1  -6 357.854 89.8688   5
   3  -1  -6 450.995 55.2452   4
  -3   1   6 428.715 115.626   7
   3  -1  -6 499.094 69.4840   8
  -3  -1   6 419.443 103.788   7
  -3  -1   5 83749.1 2513.78   3
  -3   1   5 82750.9 2511.11   3
   3   1  -5 81456.1 2415.35   5
   3  -1  -5 79088.2 2370.41   4
   3  -1  -5 79666.0 2462.55   5
   3  -1  -5 79332.1 2370.57   8
  -3  -1   5 80089.4 2484.95   7
  -3   1   5 79593.4 2510.76   7
  -3   1   4 731.598 99.7271   3
   3  -1  -4 651.145 103.270   3
  -3  -1   4 549.497 94.8322   3
   3   1  -4 709.271 76.4645   5
   3  -1  -4 639.850 89.4915   5
  -3  -1   4 653.798 100.739   7
  -3   1   4 809.649 116.708   7
  -3   1   3 8166.65 352.396   3
   3  -1  -3 8445.72 355.195   3
   3   1  -3 8014.12 306.573   4
   3   1  -3 7670.95 300.688   5
   3  -1  -3 7636.73 337.042   5
  -3  -1   3 8910.35 351.375   7
  -3   1   3 8030.92 359.589   7
   3  -1  -3 8529.66 361.834   7
   3   1  -3 7682.61 334.361   7
  -3   1   2 70844.7 2175.22   3
   3  -1  -2 73618.1 2176.68   3
   3   1  -2 71879.3 2149.58   4
  -3  -1   2 72970.1 2147.98   4
  -3   1   2 73627.8 2194.01   7
   3   1  -2 71628.6 2172.00   7
   3  -1  -2 72793.3 2187.53   7
   3  -1  -1 24690.4 769.317   3
   3   1  -1 23582.6 769.260   4
  -3  -1   1 24357.7 769.362   4
   3  -1  -1 24388.4 793.588   7
   3   1  -1 25169.4 810.979   6
  -3  -1   0 590.678 78.2182   6
   3   1   0 872.606 85.4789   6
  -3  -1   0 813.740 71.0060   4
   3   1   0 838.830 71.4560   4
   3  -1   0 788.972 74.6587   1
  -3   1   0 807.944 74.1195   1
  -3   1   0 843.558 65.6282   8
   3  -1   0 897.166 68.5880   8
   3   1   1 60054.6 1763.41   4
  -3  -1  -1 59763.9 1766.40  10
  -3   1  -1 58964.3 1778.91   8
   3  -1   1 59615.9 1768.56   6
   3  -1   1 58867.8 1780.68   8
  -3   1  -1 58648.0 1769.22   6
   3   1   2 25920.5 804.681   4
  -3  -1  -2 26884.0 786.068   3
  -3   1  -2 24533.3 818.397   2
  -3  -1  -2 26035.2 801.041  10
   3   1   2 25544.8 799.263  10
   3  -1   2 25859.3 805.151   6
   3  -1   2 26439.2 852.203   8
  -3   1  -2 26599.8 854.561   8
   3  -1   3 3534.27 190.333   2
  -3   1  -3 3615.41 195.201   2
  -3  -1  -3 3917.50 170.860   3
  -3  -1  -3 3414.84 198.597   2
   3   1   3 3622.37 154.671   4
   3  -1   3 3885.92 159.639   6
  -3   1  -3 3648.13 208.514   8
   3  -1   3 3891.97 215.777   8
  -3  -1  -4 6640.24 335.154   2
   3   1   4 7489.31 300.195   3
  -3   1  -4 7242.50 335.966   2
   3  -1   4 7269.99 330.114   2
   3   1   4 7202.17 253.775   4
  -3   1  -4 7353.58 343.675   8
   3  -1   5 35569.2 1232.38   2
   3  -1   5 37131.8 1204.93   3
  -3  -1  -5 37320.8 1257.60   2
   3   1   5 36778.1 1190.99   3
  -3   1  -5 37976.4 1129.78   9
  -3   1  -5 36798.2 1241.73   8
  -3  -1  -5 36110.7 1241.79   8
   3   1   6 246.781 92.2885   5
   3   1   6 178.487 63.5305   3
   3  -1   6 173.446 66.1208   3
  -3   1  -6 153.633 38.8843   9
  -3  -1  -6 219.610 83.6379   8
  -3   1  -6 77.6899 82.8625   8
   3  -1   7 37980.9 1340.83   5
   3   1   7 39598.2 1379.59   5
   3  -1   7 39652.2 1327.05   3
   3   1   7 38201.5 1313.59   3
   3   1   7 41230.7 1394.43   2
  -3   1  -7 38523.6 1358.04   8
  -3  -1  -7 40821.7 1376.88   8
   3  -1   8 1034.52 160.255   2
   3   1   8 840.256 150.861   5
   3  -1   8 1089.21 159.889   5
  -3   1  -8 1174.64 166.239   8
  -3  -1  -8 1042.88 162.584   8
   3   1   9 5639.54 392.278   5
   3  -1   9 6041.61 381.648   5
   3  -1   9 4994.89 378.335   2
   3  -1   9 6229.19 379.156   3
  -3   1  -9 5380.66 363.384   8
  -3  -1  -9 5691.62 377.758   8
   3  -1  10 362.926 135.759   5
   3   1  10 476.481 145.165   5
   3  -1  10 317.444 120.945   3
   3  -1  10 256.575 125.407   2
  -3   1 -10 234.299 122.735   8
  -3  -1 -10 91.3530 112.584   8
   3  -1  11 6060.33 423.924   5
   3   1  11 5481.93 428.439   5
   3  -1  11 5190.90 432.435   2
   3  -1  11 6234.89 419.617   3
  -3   1 -11 6322.24 418.760   8
  -3  -1 -11 5005.52 387.153   8
   3   1  12 205.466 132.547   5
   3  -1  12 257.371 139.041   5
   3  -1  12 286.411 119.084   3
  -3   1 -12 269.321 121.447   8
  -3  -1 -12 381.575 139.836   8
   3  -1  13 13758.1 749.024   5
   3   1  13 13706.0 781.157   5
  -3  -1 -13 14184.2 729.910   8
   3  -1  13 15751.2 827.420   7
   3   1  14 337.661 173.876   5
  -3  -1 -14 302.162 132.827   8
  -3  -2  16 5786.44 586.043   2
  -3  -2  15 721.422 232.971   3
  -3  -2  15 719.513 242.136   2
  -3   2  15 704.668 213.582   2
  -3   2  14 11115.1 752.815   2
  -3  -2  14 12182.4 790.353   2
  -3   2  13 106.830 128.987   2
  -3  -2  13-52.6293 164.072   3
  -3  -2  13-55.8772 168.291   2
  -3   2  13 104.373 168.027   7
  -3  -2  13 43.5711 160.720   7
  -3  -2  12 626.768 174.712   3
  -3  -2  12 455.361 159.003   2
  -3   2  12 682.341 193.238   2
  -3  -2  12 1038.43 230.464   7
  -3   2  12 1057.95 236.305   7
  -3  -2  11 45.5696 121.655   2
  -3  -2  11-88.0981 137.323   3
  -3   2  11 43.9933 132.498   2
  -3  -2  11-72.5761 130.629   7
   3  -2 -11 17.4917 67.5238   8
  -3   2  11 87.5607 131.857   7
  -3  -2  10 22517.6 1055.50   3
  -3   2  10 26835.8 1104.57   2
  -3  -2  10 27005.8 1118.81   2
  -3  -2  10 23897.2 891.348  10
  -3   2  10 25425.3 1090.91   7
  -3  -2  10 24854.2 952.134   6
   3  -2 -10 24846.8 880.813   8
  -3  -2  10 23707.2 1019.47   7
  -3   2   9 560.259 149.579   5
  -3   2   9 721.815 152.868   2
  -3  -2   9 679.923 169.159   2
  -3  -2   9 665.503 155.728   3
  -3  -2   9 712.374 96.4885   9
  -3  -2   9 561.378 110.918  10
  -3   2   9 635.361 173.992   7
  -3  -2   9 810.197 157.531   7
   3  -2  -9 933.124 114.772   8
  -3  -2   9 696.139 137.942   6
  -3  -2   8 27606.2 991.597   5
  -3   2   8 28646.4 1090.86   5
   3  -2  -8 29359.8 1057.52   5
  -3  -2   8 27832.9 1106.65   3
  -3   2   8 28076.4 1102.30   2
  -3   2   8 26712.4 1092.26   3
  -3  -2   8 29029.7 994.126  10
  -3  -2   8 27254.6 941.171   9
   3  -2  -8 27927.4 947.212   8
  -3   2   8 28341.6 1122.59   7
  -3  -2   8 28327.3 1020.12   6
  -3  -2   8 27260.7 1058.67   7
   3  -2  -7 149.860 77.2564   5
  -3  -2   7 169.412 69.2356   5
   3  -2  -7 193.987 40.2373   4
  -3   2   7 98.6868 101.407   5
  -3   2   7 204.946 92.3791   2
  -3  -2   7 207.885 69.5844   9
  -3  -2   7 334.482 80.9527  10
  -3  -2   7 153.651 91.9677   7
  -3  -2   7 188.761 86.1214   6
  -3   2   7 165.375 101.813   7
   3  -2  -7 177.815 61.3384   8
   3  -2  -6 3212.36 236.686   5
  -3   2   6 3091.01 249.316   5
  -3  -2   6 3406.06 220.983  10
  -3  -2   6 3575.02 231.966   6
  -3  -2   6 3615.81 244.581   7
  -3   2   6 2828.63 247.740   7
   3  -2  -5 16.9355 70.8566   5
   3   2  -5 60.1117 40.9329   5
  -3  -2   5 44.4382 37.2164   4
   3  -2  -5 19.3109 69.5382   3
  -3   2   5 75.5139 60.8102   3
  -3   2   5 70.0132 61.4387   2
  -3  -2   5 102.854 63.7171  10
  -3  -2   5 61.8087 76.6938   6
  -3  -2   5 85.4590 36.2993   8
  -3   2   5 82.1566 75.7833   7
  -3  -2   5 78.1084 66.5617   7
   3   2  -4 46826.3 1414.85   5
  -3  -2   4 46727.1 1439.07   4
   3  -2  -4 46851.4 1507.22   5
   3  -2  -4 46969.0 1520.40   3
  -3   2   4 47432.2 1521.03   3
  -3  -2   4 45626.7 1487.76  10
  -3  -2   4 48124.1 1402.51   8
   3   2  -4 47906.5 1477.70   7
  -3   2   4 46647.1 1533.84   7
  -3  -2   4 44807.2 1479.91   7
  -3  -2   3 100.709 43.8404   4
   3   2  -3 81.9577 33.0089   5
   3  -2  -3 143.318 62.9669   5
   3  -2  -3 129.715 52.2569   3
  -3  -2   3 12.2728 55.9305  10
   3   2  -3 48.7012 52.0575   7
  -3   2   3 86.6039 64.7297   7
  -3  -2   3 73.1343 55.8317   7
  -3  -2   2 123008. 3683.74   4
   3  -2  -2 124516. 3707.04   3
  -3  -2   2 128269. 3634.52   1
  -3  -2   2 122017. 3716.75  10
   3   2  -2 123979. 3726.40   6
  -3   2   2 124400. 3727.10   7
   3  -2  -2 129376. 3724.92   7
   3   2  -2 127101. 3690.42   7
  -3  -2   1 8000.91 307.417   4
   3   2  -1 8014.98 333.009   6
  -3  -2   1 8279.31 329.823  10
   3  -2  -1 7918.72 324.723   7
  -3   2   1 7543.28 319.612   7
  -3  -2   0 65.7461 40.3625   4
   3   2   0 71.0125 53.5844   6
   3   2   0 76.3640 52.9415  10
  -3  -2   0 79.2410 52.5978  10
  -3   2   0 110.948 54.9942   1
   3  -2   0 33.8759 48.2453   1
  -3  -2  -1 2551.00 137.578   4
   3  -2   1 2747.96 174.605   1
  -3   2  -1 2758.76 114.428   2
  -3  -2  -1 2567.82 147.449  10
   3   2   1 2757.15 151.101  10
   3  -2   1 2589.88 148.748   8
  -3  -2  -2 9802.28 356.935   4
  -3   2  -2 10468.7 365.015   2
  -3   2  -2 9955.24 394.648   8
   3   2   2 10596.3 369.391  10
   3  -2   2 10048.8 395.566   8
  -3   2  -2 10212.1 345.191   6
  -3  -2  -3 6234.82 232.856   4
  -3  -2  -3 5829.08 246.517   3
  -3  -2  -3 6588.02 292.862   2
   3  -2   3 6263.32 266.617   2
  -3   2  -3 5683.54 266.267   2
  -3   2  -3 5776.01 281.602   8
   3   2   3 5861.63 238.316  10
   3  -2   3 5514.12 279.697   8
   3  -2   4 60561.1 1728.81   2
  -3  -2  -4 56140.0 1745.67   2
  -3  -2  -4 56808.9 1687.70   3
   3   2   4 51439.6 1634.92  10
  -3   2  -4 53418.7 1664.71   9
  -3   2  -4 55968.3 1734.61   8
   3  -2   4 55484.9 1736.68   8
   3   2   5 3854.06 265.365   5
  -3  -2  -5 4620.25 241.393   3
  -3  -2  -5 4260.65 271.291   2
   3  -2   5 3636.42 239.932   2
  -3   2  -5 4342.60 263.204   8
  -3   2  -5 4528.36 208.542   9
   3   2   5 4299.34 182.978  10
   3  -2   5 4392.23 268.425   8
   3   2   6 7137.31 392.775   5
  -3   2  -6 7865.13 298.912   9
  -3   2  -6 7523.86 382.788   8
   3   2   6 6650.18 260.695  10
   3   2   7 51.0653 84.7640   5
  -3  -2  -7 27.2482 82.0920   2
   3  -2   7 39.1684 59.0201   3
   3   2   7 101.845 32.7273  10
  -3   2  -7-43.7888 82.6879   8
  -3  -2  -7 184.201 101.534   8
   3  -2   8 7306.95 396.805   5
   3   2   8 7109.89 436.279   5
   3  -2   8 7168.75 431.017   2
  -3   2  -8 6211.13 384.471   8
  -3  -2  -8 6806.23 409.969   8
   3  -2   9 1637.21 197.369   5
   3   2   9 1401.15 207.609   5
   3  -2   9 1088.45 177.993   2
   3  -2   9 1155.84 169.875   3
  -3   2  -9 887.872 162.678   8
  -3  -2  -9 1127.06 180.336   8
   3  -2  10 35196.7 1293.25   5
   3   2  10 34534.5 1357.17   5
   3  -2  10 34324.7 1359.88   2
   3  -2  10 35938.5 1313.58   3
  -3   2 -10 33653.4 1290.26   8
  -3  -2 -10 34249.4 1311.11   8
   3  -2  11 1458.67 212.175   3
   3  -2  11 1359.61 206.044   5
   3   2  11 1667.89 258.197   5
  -3  -2 -11 1891.16 240.235   8
   3   2  12 5246.11 456.394   5
   3  -2  12 5009.70 401.043   5
   3  -2  12 5537.81 467.396   2
   3  -2  12 6053.92 431.996   3
  -3  -2 -12 5584.86 414.971   8
   3  -2  13-39.9497 140.176   3
   3   2  13-93.8104 177.095   5
   3  -2  13 42.3737 140.639   7
  -3  -2 -13-111.979 137.693   8
   3   2  14 303.602 182.392   5
  -3  -2 -14 346.578 152.143   8
  -3  -3  16 70.6929 188.737   2
  -3  -3  15 613.334 221.436   3
  -3   3  15 572.135 235.103   2
  -3  -3  15 594.664 226.281   2
  -3   3  14 3170.12 396.907   2
  -3  -3  14 3136.42 405.902   2
  -3  -3  14 3058.20 387.692   3
  -3   3  13 11111.5 717.437   2
  -3  -3  13 10906.0 717.616   3
  -3  -3  13 11199.4 739.382   2
  -3  -3  13 9252.35 621.982   7
  -3  -3  12 1077.04 229.039   2
  -3   3  12 1106.32 225.389   2
  -3  -3  12 1481.90 254.102   3
  -3  -3  12 1364.55 235.205   7
  -3   3  12 1451.28 266.655   7
  -3   3  11 24440.2 1137.24   2
  -3  -3  11 25303.9 1171.00   2
  -3  -3  11 26292.2 1170.27   3
  -3  -3  11 26294.3 1086.86   7
   3  -3 -11 26222.3 945.286   8
  -3   3  11 27062.6 1189.42   7
  -3  -3  10 108.984 87.7270   6
  -3  -3  10 41.1056 104.633   2
  -3  -3  10-80.4148 112.115   3
  -3   3  10-38.8652 132.728   2
  -3  -3  10 13.9787 78.7656   9
  -3  -3  10 18.2550 91.7667  10
  -3  -3  10 30.9252 119.383   7
   3  -3 -10 89.9680 77.9992   8
  -3   3  10-41.2647 169.367   7
  -3   3   9 10042.5 561.828   5
  -3   3   9 10099.1 566.021   2
  -3  -3   9 10369.1 582.003   3
  -3  -3   9 9977.75 449.911  10
  -3   3   9 8698.52 308.709   9
  -3  -3   9 10474.5 429.273   9
   3  -3  -9 9803.22 433.207   8
  -3   3   9 10154.0 588.034   7
  -3  -3   9 10364.3 475.513   6
  -3  -3   9 9708.32 513.668   7
  -3   3   8 3244.93 292.291   5
   3  -3  -8 3247.11 143.506   4
   3  -3  -8 3315.12 274.763   5
  -3  -3   8 3365.01 297.026   3
  -3   3   8 3445.36 293.766   2
  -3  -3   8 3699.23 246.067  10
  -3  -3   8 2992.53 212.570   9
  -3  -3   8 3066.79 252.948   7
  -3   3   8 2995.58 303.504   7
  -3  -3   8 3180.87 238.798   6
   3  -3  -7 35133.0 1297.59   5
  -3  -3   7 37953.5 1175.69   4
  -3   3   7 34822.9 1327.79   5
  -3   3   7 38181.9 1334.96   2
   3  -3  -7 36805.2 1352.87   3
  -3  -3   7 37462.5 1251.59  10
  -3  -3   7 35814.3 1217.87   9
  -3  -3   7 37622.0 1256.06   6
  -3   3   7 36822.4 1357.38   7
  -3  -3   7 37710.9 1282.97   7
   3  -3  -6 553.428 118.428   5
  -3  -3   6 480.758 72.5027   4
  -3   3   6 598.833 133.042   5
  -3  -3   6 681.521 108.099  10
  -3  -3   6 499.244 91.2709   9
  -3  -3   6 383.335 96.3156   7
  -3  -3   6 697.454 80.6146   8
  -3   3   6 684.919 134.745   7
  -3  -3   6 353.727 84.9322   6
  -3  -3   5 28005.3 935.778   4
   3  -3  -5 28855.0 1025.70   5
   3  -3  -5 28083.5 1027.18   3
  -3   3   5 29545.5 1014.57   2
  -3  -3   5 29999.6 995.901  10
  -3   3   5 28220.5 1049.60   7
  -3  -3   5 29038.5 989.936   6
  -3  -3   5 29631.6 982.853   7
  -3  -3   5 28021.7 913.339   8
  -3  -3   4 242.064 59.1440   4
   3  -3  -4 135.283 71.1040   5
   3  -3  -4 384.601 84.3730   3
  -3   3   4 252.919 76.2207   2
  -3  -3   4 233.438 79.9840  10
  -3   3   4 204.981 81.1042   7
   3   3  -4 324.372 67.8086   7
  -3  -3   4 285.121 69.3419   7
  -3  -3   3 164.183 53.1802   4
   3  -3  -3 150.582 69.8510   5
   3  -3  -3 220.813 67.8005   3
  -3   3   3 255.193 60.7755   2
  -3  -3   3 196.888 56.3072   1
  -3  -3   3 189.323 67.3310  10
   3   3  -3 196.848 57.8860   7
   3   3  -3 204.725 67.9502   6
  -3   3   3 172.234 74.7695   7
  -3  -3   2 43771.8 1317.36   1
   3   3  -2 45425.2 1406.82  10
  -3  -3   2 45478.7 1408.70  10
  -3   3   2 43046.3 1404.45   7
   3   3  -2 44872.2 1403.85   6
   3  -3  -2 44018.2 1403.27   7
   3   3  -1 15764.0 570.845   6
   3   3  -1 15102.6 562.475  10
  -3  -3   1 15336.6 564.733  10
   3  -3  -1 15762.6 552.339   7
  -3   3   1 15815.0 557.853   7
  -3   3   0 9886.76 384.666   1
  -3  -3   0 9601.07 380.267  10
   3   3   0 9046.97 375.603  10
   3  -3   0 9444.75 358.001   7
  -3  -3  -1 34414.6 1111.67  10
   3   3   1 34054.0 1105.20  10
  -3   3  -1 35859.9 1034.29   2
   3  -3   1 33211.4 1134.33   1
  -3   3  -1 34966.3 1145.10   1
  -3  -3  -2 4096.20 190.004   4
   3  -3   2 3925.98 211.851   8
   3   3   2 3819.46 196.913  10
   3  -3   2 3951.84 248.095   1
   3  -3   2 3706.41 169.211   2
  -3  -3  -3 25546.9 823.433   4
   3   3   3 25848.6 895.067   5
   3  -3   3 26189.0 846.669   2
   3  -3   3 25190.7 881.610   8
   3   3   3 26705.2 845.079  10
   3   3   4 17239.7 690.893   5
  -3  -3  -4 18459.1 591.793   4
  -3  -3  -4 17397.6 675.314   2
   3  -3   4 18964.3 657.991   2
  -3  -3  -4 17936.3 642.094   3
  -3   3  -4 18417.1 639.298   9
   3   3   4 17620.9 615.117  10
   3  -3   4 18332.6 679.129   8
   3   3   5 53541.5 1726.60   5
   3  -3   5 51302.6 1667.35   2
  -3  -3  -5 53662.8 1713.34   2
  -3  -3  -5 51694.8 1646.85   3
  -3   3  -5 53636.8 1623.61   9
  -3   3  -5 52947.8 1689.52   8
  -3   3  -5 51537.8 1541.12  10
   3  -3   5 51506.0 1689.82   8
   3   3   6 15994.6 682.510   5
  -3  -3  -6 15921.9 619.465   3
   3  -3   6 15216.6 633.861   2
  -3   3  -6 15667.0 644.867   8
  -3   3  -6 15709.0 568.311   9
   3  -3   6 15019.2 639.547   8
   3   3   7 56419.5 1864.42   5
  -3  -3  -7 52073.9 1844.02   2
  -3   3  -7 55178.2 1798.23   8
   3   3   7 52067.6 1643.61  10
  -3   3  -7 56577.6 1680.90   9
   3  -3   7 55238.7 1805.20   8
   3  -3   8 2395.76 206.517   5
   3   3   8 2111.75 239.474   5
   3  -3   8 2008.58 222.174   2
   3   3   8 2317.36 134.652  10
  -3   3  -8 2514.10 232.015   8
  -3  -3  -8 2218.97 228.385   8
   3  -3   9 16733.0 700.550   5
   3  -3   9 16573.0 512.056   4
   3   3   9 16871.5 793.844   5
   3  -3   9 17871.5 746.586   3
   3  -3   9 17791.2 784.666   2
   3   3   9 15285.5 527.806  10
  -3  -3  -9 16225.9 741.785   8
   3  -3  10 30.8256 82.2992   3
   3  -3  10-36.3202 105.414   2
   3   3  10-38.3435 141.439   5
   3  -3  10 79.7974 90.8418   5
  -3  -3 -10 97.4136 104.553   8
   3  -3  11 5403.73 432.884   2
   3  -3  11 5206.29 393.200   3
   3  -3  11 4857.10 365.208   5
   3   3  11 5214.47 444.574   5
  -3  -3 -11 5656.95 410.490   8
   3  -3  12 1614.53 232.011   3
   3  -3  12 1597.98 257.206   2
   3  -3  12 2036.21 247.750   5
   3   3  12 1688.64 277.313   5
  -3  -3 -12 1818.69 249.960   8
   3  -3  12 2144.02 265.085   7
   3   3  13 22146.8 1067.89   5
   3  -3  13 21818.7 1003.24   3
  -3  -3 -13 20371.4 961.810   8
   3  -3  14 220.029 132.547   3
   3   3  14 52.9874 180.962   5
  -3  -3 -14-39.6973 123.768   8
  -3  -4  16 5000.92 551.410   2
  -3  -4  16 4458.43 496.348   3
  -3  -4  15 1467.14 316.244   2
  -3  -4  15 1689.29 305.525   3
  -3  -4  14 7922.83 643.282   3
  -3   4  14 9032.49 666.382   2
  -3  -4  14 9176.78 696.201   2
  -3   4  13 1440.90 271.173   2
  -3  -4  13 1042.96 232.984   3
  -3  -4  12 50.2607 121.390   3
  -3   4  12 193.538 160.596   2
  -3  -4  12 103.414 144.196   2
  -3   4  12-52.0274 205.175   7
  -3  -4  12 107.653 150.106   7
  -3  -4  11-46.6794 124.621   2
  -3  -4  11-137.104 122.010   3
  -3   4  11 86.2551 125.169   2
  -3  -4  11 65.2437 123.166   7
  -3   4  11-47.4075 174.873   7
   3  -4 -11-20.8579 73.1877   8
  -3  -4  10 19727.2 753.816   6
  -3   4  10 21024.3 933.384   2
  -3  -4  10 19040.4 922.742   3
  -3  -4  10 21168.9 962.626   2
  -3  -4  10 19585.1 753.304  10
  -3  -4  10 18712.5 729.435   9
   3  -4 -10 19143.9 757.958   8
  -3   4  10 21117.6 973.229   7
  -3  -4  10 19090.5 838.525   7
  -3  -4   9 10719.3 463.417   6
   3  -4  -9 10641.3 553.831   5
  -3  -4   9 9941.01 584.467   3
  -3   4   9 9211.75 547.023   2
  -3   4   9 8943.42 324.964   9
  -3  -4   9 10706.8 468.647  10
  -3  -4   9 9744.67 445.628   9
  -3  -4   9 10750.7 524.090   7
  -3   4   9 9941.22 594.483   7
  -3  -4   8 21065.8 802.584   6
  -3   4   8 22074.2 943.118   5
  -3  -4   8 21593.9 752.721   4
   3  -4  -8 20451.7 887.994   5
   3  -4  -8 20796.3 928.283   3
  -3   4   8 21615.4 913.096   2
  -3  -4   8 22819.5 826.879  10
  -3   4   8 22855.5 713.878   9
  -3  -4   8 21547.5 806.419   9
  -3  -4   8 21284.9 847.129   7
  -3   4   8 21202.4 946.234   7
  -3  -4   7 7012.62 357.966   6
  -3  -4   7 7117.67 325.077   4
   3  -4  -7 6907.82 414.692   5
  -3   4   7 7291.35 443.291   5
  -3   4   7 6900.63 409.930   2
   3  -4  -7 7161.63 436.394   3
  -3  -4   7 7906.45 383.733  10
  -3  -4   7 7335.19 368.332   9
  -3  -4   7 7231.52 332.106   8
  -3  -4   7 7743.07 387.107   7
  -3   4   7 7308.79 454.460   7
  -3  -4   6-31.7536 65.1643   6
   3  -4  -6-23.4297 86.4246   5
  -3  -4   6 12.8428 47.3729   4
  -3  -4   6 16.9373 63.9465   9
  -3  -4   6 53.2517 68.5230  10
  -3   4   6 26.8915 116.567   7
  -3  -4   6 11.5774 41.6761   8
  -3  -4   6-16.1247 66.1820   7
  -3  -4   5 588.440 84.5890   4
  -3  -4   5 625.631 99.4788   6
   3  -4  -5 591.285 122.471   5
  -3   4   5 484.786 95.9063   2
   3  -4  -5 845.800 123.098   3
  -3  -4   5 558.922 96.8038  10
  -3  -4   5 612.677 79.6386   8
  -3  -4   5 504.618 97.6444   9
  -3  -4   5 519.475 89.2498   7
  -3   4   5 419.611 112.193   7
  -3  -4   4 32526.9 1118.97   6
   3  -4  -4 33780.2 1175.49   5
  -3   4   4 34405.9 1127.30   2
   3  -4  -4 33889.8 1160.93   3
  -3  -4   4 34205.1 1111.76   1
  -3  -4   4 34689.6 1149.92  10
  -3   4   4 33969.7 1188.46   7
   3   4  -4 34730.1 1139.28   6
   3   4  -4 33704.8 1080.03   7
   3  -4  -3 27994.1 977.114   5
  -3   4   3 28880.8 914.099   2
  -3  -4   3 27880.9 892.721   1
  -3  -4   3 24810.5 940.501  10
   3   4  -3 28909.4 964.002  10
  -3   4   3 27239.4 972.305   7
   3   4  -3 27293.8 886.204   7
   3   4  -3 29306.3 956.177   6
   3  -4  -2 73087.5 2270.67   5
   3   4  -2 71445.7 2247.14   6
  -3   4   2 73419.5 2177.36   2
   3   4  -2 74113.8 2191.56   1
   3   4  -2 72250.7 2256.46  10
  -3  -4   2 72901.0 2257.75  10
  -3   4   2 76034.8 2258.53   7
   3   4  -1 7936.56 273.252   5
  -3   4   1 7449.16 257.909   2
  -3  -4   1 7551.74 345.585  10
   3   4  -1 7508.97 346.019  10
   3  -4  -1 8208.48 331.931   7
  -3   4   1 7343.64 328.513   7
  -3   4   0 61725.1 1893.83   1
   3   4   0 60726.4 1886.53  10
  -3  -4   0 61513.2 1891.67  10
   3  -4   0 60538.2 1842.36   7
   3   4   1 952.987 106.076  10
   3  -4   1 1056.89 123.730   1
  -3   4  -1 1199.87 128.063   1
   3   4   2 33348.2 1099.57   5
   3   4   2 32528.7 1086.44  10
   3  -4   2 32501.5 1137.88   1
   3  -4   2 34257.8 1023.86   2
   3   4   3 14587.9 584.382   5
  -3   4  -3 14297.4 554.407   9
  -3  -4  -3 14697.5 522.113   9
   3  -4   3 15705.6 578.210   8
   3  -4   3 13813.0 614.974   1
   3  -4   3 15050.8 523.084   2
  -3  -4  -4 48112.7 1507.88   4
   3   4   4 48526.8 1621.50   5
   3  -4   4 50023.0 1680.15   1
  -3  -4  -4 49499.1 1597.26   2
   3  -4   4 51630.6 1557.28   2
  -3  -4  -4 49431.8 1503.96   9
  -3   4  -4 49017.8 1562.69   9
   3  -4   4 49717.9 1595.13   8
  -3  -4  -5 46442.1 1421.46   4
   3   4   5 45199.1 1573.73   5
   3  -4   5 49640.5 1522.71   2
  -3  -4  -5 47346.7 1512.26   3
  -3   4  -5 47091.2 1422.31  10
  -3   4  -5 45122.5 1488.77   9
   3  -4   5 46251.8 1539.79   8
  -3  -4  -6 22503.4 719.442   4
   3   4   6 22896.5 915.001   5
   3  -4   6 22615.5 848.642   2
  -3  -4  -6 23038.0 840.748   3
  -3   4  -6 23484.2 808.773   9
   3  -4   6 22460.7 862.944   8
   3   4   7 236.110 119.028   5
  -3  -4  -7 183.533 75.6075   3
  -3  -4  -7 317.342 114.019   2
  -3   4  -7 327.057 79.6670   9
   3  -4   7 304.076 98.1293   8
   3   4   8 8878.00 517.691   5
  -3  -4  -8 8527.95 510.909   2
   3  -4   8 7519.61 451.455   2
   3   4   8 8107.75 350.993  10
   3  -4   8 9408.91 479.039   8
   3  -4   9 1683.69 185.126   5
   3   4   9 1915.09 257.029   5
   3  -4   9 1457.17 207.606   2
   3  -4   9 2311.98 239.108   3
   3   4   9 1905.62 137.383  10
  -3  -4  -9 1954.97 226.797   8
   3  -4  10 27580.9 1126.04   3
   3   4  10 28265.0 1201.17   5
   3  -4  10 27134.7 1058.09   5
  -3  -4 -10 27504.3 1132.72   8
   3  -4  11 3226.85 339.724   2
   3  -4  11 4404.84 358.176   3
   3  -4  11 3385.01 298.584   5
   3   4  11 3283.39 361.192   5
  -3  -4 -11 3837.09 348.965   8
   3  -4  12 4896.78 402.099   3
   3  -4  12 5505.07 452.621   2
   3   4  12 5111.11 459.456   5
  -3  -4 -12 4432.65 389.443   8
   3  -4  13 100.373 127.764   2
   3  -4  13 126.030 126.544   3
   3   4  13-103.821 225.028   5
  -3  -4 -13 201.153 137.406   8
   3  -4  14 1401.21 239.155   3
  -3  -4 -14 1400.84 240.190   8
   3  -4  15 1671.86 270.624   3
   3  -4  17 4101.88 566.176   1
  -3  -5  17 5103.87 543.619   3
  -3  -5  16-67.0738 187.027   3
  -3  -5  16 354.238 220.867   2
  -3  -5  15 127.672 154.152   3
  -3  -5  15-67.1417 170.905   2
  -3  -5  14 1449.37 286.294   3
  -3  -5  14 1374.01 287.221   2
  -3  -5  13 12952.3 800.670   3
  -3  -5  13 11838.6 784.692   2
  -3   5  13 12507.8 775.056   2
  -3   5  12 3850.34 389.744   2
  -3  -5  12 4012.26 416.759   3
  -3  -5  12 3559.19 395.440   2
  -3   5  12 3183.59 402.167   7
  -3   5  11 8473.00 582.944   2
  -3  -5  11 9079.61 611.165   3
  -3  -5  11 9830.32 634.559   2
  -3  -5  11 8913.56 521.020   7
  -3   5  11 9193.91 642.495   7
   3  -5 -11 9845.75 479.999   8
  -3   5  10 653.727 179.934   2
  -3  -5  10 1391.75 226.861   2
  -3  -5  10 1064.27 204.587   3
  -3  -5  10 889.996 132.233   9
  -3  -5  10 1091.10 176.438   7
  -3   5  10 936.981 225.972   7
  -3  -5   9-27.5792 53.2342   4
   3  -5  -9 48.7582 34.3440   4
   3  -5  -9 98.0682 98.4544   5
  -3  -5   9 116.068 73.1040   6
   3  -5  -9 38.9972 104.110   3
  -3   5   9 33.5167 107.916   2
  -3  -5   9-40.4102 76.2851   9
  -3   5   9-6.59318 34.3966   9
  -3  -5   9 20.0615 75.7430  10
  -3  -5   9 23.9524 88.3538   7
  -3   5   9-80.8093 183.979   7
  -3  -5   8 1315.72 142.254   6
   3  -5  -8 1179.85 187.374   5
  -3  -5   8 1200.77 124.145   4
   3  -5  -8 1334.01 199.925   3
  -3   5   8 1580.36 201.766   2
  -3   5   8 1183.60 105.755   9
  -3  -5   8 1114.12 150.259   9
  -3  -5   8 1460.11 165.013  10
  -3  -5   8 1454.23 146.201   8
  -3  -5   8 1448.59 170.457   7
  -3   5   8 796.985 198.928   7
  -3  -5   7 19341.2 721.033   4
  -3  -5   7 21076.8 743.251   6
   3  -5  -7 18384.1 825.691   5
  -3   5   7 18703.9 809.794   2
   3  -5  -7 19185.8 845.589   3
  -3   5   7 19872.0 686.017   9
  -3  -5   7 19340.2 768.306   9
  -3  -5   7 19986.0 722.180   8
  -3   5   7 18162.9 853.002   7
  -3  -5   7 19920.0 749.773   7
   3  -5  -6 15284.0 661.962   5
  -3  -5   6 14479.2 559.004   4
  -3  -5   6 14278.6 604.920   1
  -3  -5   6 12245.1 574.847  10
  -3  -5   6 14502.8 541.291   8
  -3  -5   6 13905.4 591.015   9
  -3  -5   6 14554.9 555.704   7
  -3   5   6 14024.7 670.039   7
   3  -5  -5 22397.4 883.442   5
  -3   5   5 23673.7 835.868   2
  -3  -5   5 24347.6 829.371   1
  -3  -5   5 22995.8 844.144   9
  -3   5   5 23620.8 906.383   7
   3   5  -5 23787.9 823.097   6
   3  -5  -4 8915.99 446.939   5
  -3   5   4 8457.52 382.417   2
  -3  -5   4 9338.25 385.918   1
  -3  -5   4 8494.13 415.044  10
   3   5  -4 9588.91 432.058  10
  -3  -5   4 8611.22 416.058   9
   3   5  -4 9804.38 422.665   6
   3   5  -4 9234.55 345.459   7
   3   5  -3 3184.84 209.152   6
   3  -5  -3 3052.21 225.732   5
  -3  -5   3 2627.32 163.930   1
  -3   5   3 2713.63 166.041   2
   3   5  -3 2766.56 209.149  10
  -3  -5   3 2768.53 209.989   9
  -3  -5   3 2615.37 201.591  10
  -3   5   3 3177.94 230.667   7
   3   5  -3 3008.39 154.273   7
   3   5  -2 8061.40 266.588   5
   3  -5  -2 8483.69 397.176   5
   3   5  -2 7893.14 371.861   6
  -3   5   2 7809.74 301.799   2
   3   5  -2 8194.64 336.592   1
  -3  -5   2 7583.18 374.204   9
   3   5  -2 8205.87 385.799  10
  -3  -5   2 8256.90 385.326  10
  -3   5   2 8683.08 382.060   7
   3   5  -1 13150.4 452.891   5
  -3  -5   1 13677.1 539.717   9
   3   5  -1 13512.2 543.440  10
  -3   5   1 13740.5 515.074   7
  -3   5   0 2431.66 182.148   1
  -3  -5   0 2235.41 173.664   9
   3   5   0 2348.00 180.983  10
   3  -5   0 2289.37 143.537   7
  -3   5   0 2298.34 148.225   7
   3   5   1 76660.2 2244.32   5
  -3   5  -1 72824.8 2296.39   1
   3  -5   1 73611.7 2289.10   1
   3   5   1 71894.1 2266.71  10
  -3  -5  -1 73615.6 2256.55   9
   3  -5   1 73072.6 2185.15   7
   3   5   2 13699.4 543.938   5
   3   5   2 14213.6 548.995  10
  -3  -5  -2 13640.6 522.974   9
  -3   5  -2 14359.7 553.725   9
   3  -5   2 14429.2 584.435   1
   3  -5   2 13155.5 455.828   2
  -3   5  -2 13775.2 589.843   1
   3   5   3 698.381 116.826   5
   3  -5   3 1053.77 149.472   1
   3  -5   3 1092.27 94.9185   2
  -3  -5  -3 948.397 104.369   9
  -3   5  -3 949.383 121.316   9
   3  -5   3 1057.77 122.797   8
   3   5   4 231.762 93.0528   5
   3  -5   4 125.135 87.9823   1
   3  -5   4 162.637 52.6139   2
  -3  -5  -4 174.746 73.2950   2
  -3   5  -4 342.688 91.1697   9
  -3  -5  -4 209.478 56.1928   9
   3  -5   4 177.133 76.9784   8
   3   5   5 13985.1 639.333   5
  -3  -5  -5 14211.1 514.750   4
  -3  -5  -5 14443.3 584.682   3
   3  -5   5 14025.5 566.786   2
   3  -5   5 14547.1 606.826   8
  -3   5  -5 15646.6 529.022  10
  -3  -5  -5 13678.3 503.916   9
  -3   5  -5 14350.1 581.117   9
   3   5   6 3830.97 314.795   5
  -3  -5  -6 4602.10 210.761   4
   3  -5   6 4973.09 290.766   2
  -3  -5  -6 4336.58 312.015   2
  -3  -5  -6 4730.31 289.670   3
  -3   5  -6 4523.28 220.473  10
  -3   5  -6 4758.67 277.128   9
   3  -5   6 3958.28 282.907   8
  -3  -5  -7 30275.0 935.570   4
   3   5   7 29351.1 1173.18   5
  -3  -5  -7 30014.5 1167.69   2
  -3   5  -7 30959.7 1049.48   9
   3  -5   7 29022.0 1105.93   8
  -3  -5  -8-68.4676 106.728   2
   3  -5   8 55.0890 79.9460   2
   3   5   8 140.969 133.059   5
   3  -5   8 79.6149 93.1176   8
   3  -5   9 12249.5 545.748   5
   3   5   9 11883.8 671.934   5
   3  -5   9 11142.4 605.207   2
   3   5   9 11829.1 482.338  10
   3  -5   9 13625.2 628.260   8
   3  -5  10 171.552 114.067   3
   3  -5  10 143.690 112.188   2
   3  -5  10 304.631 108.561   5
   3   5  10 430.302 183.401   5
  -3  -5 -10 238.147 125.671   8
   3  -5  11 5900.36 445.979   2
   3  -5  11 5123.64 406.095   3
   3   5  11 4727.95 440.831   5
   3  -5  11 4929.00 347.038   5
  -3  -5 -11 5116.59 405.608   8
   3  -5  11 4975.42 360.894   7
   3  -5  12 453.527 167.409   2
   3  -5  12 241.923 117.188   3
   3   5  12 101.651 204.653   5
  -3  -5 -12 119.901 128.837   8
   3  -5  13 8967.70 608.085   3
   3  -5  13 10811.7 679.606   2
   3   5  13 9144.39 673.571   5
  -3  -5 -13 10574.3 631.934   8
   3  -5  14 1622.05 278.143   3
  -3  -5 -14 1674.93 262.945   8
   3  -5  15 3821.94 521.628   1
   3  -5  15 4621.68 439.982   3
   3  -5  16 1116.39 318.365   1
   3  -5  17-89.2778 287.462   1
  -3  -6  16 8369.95 700.402   3
  -3  -6  16 8441.76 714.656   2
  -3  -6  15 5637.48 557.609   3
  -3  -6  15 5871.68 564.904   2
  -3  -6  14 12548.5 834.301   2
  -3  -6  14 12955.7 839.650   3
  -3  -6  13 1741.42 306.145   2
  -3  -6  13 1318.24 268.831   3
  -3  -6  13 1744.36 295.473   1
  -3  -6  12 234.377 155.603   1
  -3  -6  12 317.608 165.053   2
  -3  -6  12-52.7497 112.382   3
  -3  -6  11 239.006 144.428   2
  -3  -6  11 380.399 163.570   1
  -3   6  11 817.877 199.379   2
  -3  -6  11 386.401 174.251   3
  -3   6  11 357.657 188.820   7
   3  -6 -11 407.957 111.123   8
  -3  -6  10 25121.0 884.533   4
  -3   6  10 24700.0 1090.43   2
   3  -6 -10 25247.1 1150.59   3
  -3  -6  10 24126.2 1073.51   1
  -3  -6  10 27258.4 972.982   9
  -3  -6  10 25131.6 980.908   7
  -3   6  10 24865.3 1161.47   7
  -3  -6   9 5654.40 300.553   4
   3  -6  -9 5442.55 407.954   5
  -3   6   9 5475.74 403.666   2
   3  -6  -9 5328.27 429.377   3
  -3  -6   9 5785.80 405.932   1
  -3   6   9 5219.88 243.288   9
  -3  -6   9 5890.97 351.510   9
  -3  -6   9 6597.34 342.067   8
  -3  -6   9 4996.66 326.787   7
  -3   6   9 6205.94 471.941   7
   3  -6  -8 32605.2 1276.06   5
  -3  -6   8 33632.7 1131.92   4
   3  -6  -8 34386.3 1321.65   3
  -3   6   8 34418.0 1260.35   2
  -3   6   8 33537.5 1076.47   9
  -3  -6   8 33377.1 1191.47   9
  -3  -6   8 33719.0 1147.16   8
  -3  -6   8 31052.5 1138.22   7
  -3   6   8 32176.4 1319.09   7
   3  -6  -7 2912.39 280.672   5
  -3  -6   7 3176.45 223.056   4
  -3   6   7 3474.88 273.545   2
   3  -6  -7 3725.67 309.344   3
  -3  -6   7 3028.74 253.905   1
  -3  -6   7 3349.79 257.532   9
  -3  -6   7 3229.08 251.994  10
  -3   6   7 3353.46 203.509   9
  -3  -6   7 3260.53 219.756   8
  -3   6   7 3253.11 306.996   7
   3  -6  -6 388.275 123.080   5
   3  -6  -6 412.167 107.001   3
  -3  -6   6 528.961 107.057   1
  -3  -6   6 502.593 111.426  10
  -3  -6   6 613.488 120.439   9
  -3  -6   6 649.220 96.7208   8
  -3   6   6 447.863 87.6684   9
  -3   6   6 330.908 131.155   7
   3  -6  -5 9424.27 487.803   5
  -3   6   5 8938.93 418.661   2
  -3  -6   5 8605.59 410.883   1
   3   6  -5 8728.74 444.047  10
  -3  -6   5 8977.00 440.480  10
  -3   6   5 8540.77 391.512   9
  -3  -6   5 8523.54 438.273   9
  -3   6   5 9549.64 496.172   7
   3   6  -5 9925.16 438.589   6
   3  -6  -4 37985.7 1352.24   5
  -3  -6   4 39100.6 1259.22   1
  -3   6   4 37574.4 1253.28   2
  -3  -6   4 37984.2 1321.14   9
  -3  -6   4 35853.1 1305.04  10
   3   6  -4 39651.7 1331.15  10
   3   6  -4 39358.8 1188.60   7
  -3   6   4 40360.8 1358.70   7
   3   6  -4 39024.8 1294.98   6
   3   6  -3 5239.56 301.518   6
   3  -6  -3 6048.81 339.942   5
   3   6  -3 5641.25 299.667   1
  -3  -6   3 5701.56 330.088   9
   3   6  -3 5827.67 329.508  10
   3   6  -3 5322.10 228.289   7
  -3   6   3 5706.81 326.433   7
   3   6  -2 109137. 3130.19   5
   3  -6  -2 103535. 3288.92   5
   3   6  -2 105299. 3218.05   1
   3   6  -2 108288. 3291.00  10
  -3  -6   2 107007. 3287.38   9
  -3   6   2 109596. 3269.26   7
   3  -6  -1 1381.48 79.6700   2
  -3  -6   1 1253.57 150.635   9
   3   6  -1 1255.02 147.124  10
  -3   6   1 1429.12 134.106   7
  -3   6   0 1594.17 161.643   1
   3   6   0 1723.61 166.852  10
  -3   6   0 1672.30 158.136   9
  -3  -6   0 1464.10 153.256   9
  -3   6   0 1724.60 132.623   7
   3  -6   0 1764.96 128.088   7
   3   6   1 289.247 75.5119   5
  -3   6  -1 435.953 105.930   1
  -3  -6  -1 177.234 73.6901   9
  -3   6  -1 174.294 77.1529   9
   3   6   1 316.934 92.1101  10
   3  -6   1 212.386 52.6220   7
   3   6   2 41726.8 1390.16   5
   3  -6   2 41641.3 1422.99   1
  -3   6  -2 44974.3 1454.79   1
  -3  -6  -2 41788.9 1371.74   9
  -3   6  -2 39644.5 1392.82   9
   3  -6   2 42772.4 1273.66   7
   3   6   3 12824.6 564.690   5
  -3   6  -3 12928.7 550.810   9
  -3  -6  -3 12458.5 511.724   9
   3  -6   3 12515.6 581.773   1
   3  -6   3 13667.2 475.800   2
   3   6   4 25268.8 941.832   5
  -3  -6  -4 23898.8 830.380   9
  -3   6  -4 24985.4 901.490   9
   3  -6   4 25155.7 902.710   8
  -3  -6  -4 24382.2 887.737   2
   3  -6   4 22918.9 941.606   1
   3  -6   4 23440.0 826.902   2
   3   6   5 4907.66 345.423   5
   3  -6   5 4968.53 280.802   2
  -3   6  -5 5433.46 272.444  10
  -3   6  -5 5533.15 317.227   9
   3  -6   5 5307.30 322.765   8
  -3  -6  -5 5160.95 255.077   9
   3   6   6 1201.23 184.562   5
  -3  -6  -6 883.601 99.2716   4
   3  -6   6 922.187 133.179   2
  -3  -6  -6 913.098 134.953   3
  -3  -6  -6 1184.27 162.281   2
  -3   6  -6 889.218 105.888  10
  -3   6  -6 987.845 141.351   9
   3  -6   6 1064.77 148.098   8
   3   6   7 337.081 143.886   5
  -3  -6  -7 339.902 59.9129   4
   3  -6   7 314.299 158.403   1
  -3  -6  -7 275.552 121.106   2
  -3   6  -7 431.238 82.3354  10
  -3   6  -7 223.079 88.4183   9
   3  -6   7 353.061 115.222   8
  -3  -6  -8 4573.63 371.207   2
   3  -6   8 3955.82 387.079   1
  -3  -6  -8 4483.47 325.522   3
   3  -6   8 4570.48 330.480   2
   3   6   8 4805.06 389.797   5
   3  -6   8 4155.63 322.842   8
   3  -6   9 6504.60 354.594   5
   3   6   9 6344.57 481.819   5
   3  -6   9 6643.08 522.921   1
  -3  -6  -9 6366.44 417.573   3
   3  -6   9 6481.94 423.915   2
   3   6   9 6238.41 336.237  10
   3  -6   9 6745.66 426.826   8
   3  -6  10 10184.1 593.619   2
   3  -6  10 10311.4 711.513   1
   3  -6  10 11131.5 520.872   5
   3   6  10 12361.0 710.343   5
   3  -6  10 10729.7 517.922   7
   3  -6  11 1599.95 297.880   1
   3  -6  11 2660.53 298.092   3
   3  -6  11 3056.01 319.344   2
   3   6  11 1933.43 308.737   5
  -3  -6 -11 2629.89 295.603   8
   3  -6  12 3620.35 453.554   1
   3  -6  12 4261.54 383.207   3
   3  -6  12 3301.66 356.889   2
   3   6  12 3209.51 389.405   5
  -3  -6 -12 3779.87 363.507   8
   3  -6  13-70.0656 218.434   1
   3  -6  13-45.0877 135.802   3
   3  -6  13 49.7958 113.379   2
   3   6  13-57.4151 221.646   5
  -3  -6 -13-130.959 136.096   8
   3  -6  14 1343.47 244.891   3
   3  -6  14 1505.88 350.732   1
   3  -6  14 1465.19 272.586   2
  -3  -6 -14 1662.80 266.743   8
   3  -6  15 1602.83 396.209   1
   3  -6  15 2115.26 310.943   3
   3  -6  16 7761.45 758.118   1
  -3  -7  16 498.048 274.898   2
  -3  -7  16 350.068 195.557   3
  -3  -7  15 337.573 188.280   3
  -3  -7  15-67.6242 163.327   2
  -3  -7  14 2846.74 400.725   3
  -3  -7  14 3279.63 415.384   2
  -3  -7  13 3079.30 364.745   1
  -3  -7  13 2738.73 366.576   2
  -3  -7  13 2830.67 367.717   3
  -3  -7  12 7538.49 593.187   2
  -3  -7  12 8063.84 563.113   1
  -3  -7  12 7415.40 585.536   3
  -3  -7  11 14438.1 807.030   2
  -3  -7  11 14807.9 773.192   1
  -3  -7  11 13579.7 806.259   3
  -3   7  11 13935.0 844.943   7
  -3  -7  10 258.075 126.238   1
  -3  -7  10 179.091 90.2322   9
  -3   7  10 483.298 182.697   7
  -3  -7  10 347.912 96.3037   8
   3  -7  -9 207.872 125.517   3
  -3   7   9 404.684 138.689   2
  -3  -7   9 325.768 123.302   1
  -3  -7   9 358.486 118.724   9
  -3   7   9 236.556 65.9645   9
  -3   7   9 352.166 162.612   7
  -3  -7   9 421.307 104.889   8
   3  -7  -8-34.6615 121.619   5
  -3   7   8 58.6906 85.1738   2
   3  -7  -8 37.0098 94.2121   3
  -3  -7   8-25.4284 81.8801   9
  -3   7   8 54.7393 60.3437   9
  -3   7   8-79.5013 156.755   7
  -3  -7   8 195.782 81.8943   8
   3  -7  -7 676.185 154.567   5
  -3   7   7 780.093 141.680   2
  -3  -7   7 672.481 129.706   1
   3  -7  -7 754.246 157.373   3
  -3  -7   7 500.815 125.768   9
  -3   7   7 710.462 109.211   9
  -3   7   7 747.329 184.450   7
  -3  -7   7 688.204 111.770   8
   3  -7  -6 22904.3 940.813   5
   3  -7  -6 20757.1 910.733   3
  -3  -7   6 22892.1 858.263   1
  -3  -7   6 21700.8 880.328   9
  -3   7   6 22083.2 807.907   9
   3   7  -6 23149.2 838.865   6
  -3   7   6 22721.3 955.524   7
   3  -7  -5 32351.2 1175.68   5
  -3  -7   5 30418.6 1066.71   1
  -3  -7   5 31487.6 1135.65   9
   3   7  -5 30309.4 1121.11  10
  -3   7   5 30639.0 1061.79   9
   3   7  -5 30012.1 1086.45   6
  -3   7   5 30508.0 1162.30   7
   3   7  -4 13496.2 573.652   6
   3  -7  -4 12984.4 622.673   5
  -3  -7   4 14815.6 558.046   1
  -3   7   4 14003.0 571.204   9
  -3  -7   4 13503.5 609.999   9
   3   7  -4 12796.6 598.714  10
  -3   7   4 13932.7 627.826   7
   3   7  -4 13932.1 463.605   7
   3  -7  -3 2082.88 208.245   5
   3   7  -3 2225.29 195.240   6
   3   7  -3 2446.33 202.469   1
   3   7  -3 2398.40 216.444  10
  -3   7   3 2537.50 200.644   9
  -3  -7   3 2828.66 229.591   9
   3   7  -3 2393.63 129.779   7
  -3   7   3 1950.69 196.012   7
   3  -7  -2 6383.80 364.143   5
   3  -7  -2 6573.96 267.057   2
   3   7  -2 6125.97 317.219   1
  -3   7   2 5843.44 335.403   9
   3   7  -2 6910.85 372.882  10
  -3  -7   2 6486.65 365.081   9
  -3   7   2 6606.90 342.859   7
   3  -7  -1 19823.3 762.432   5
   3  -7  -1 19067.9 614.384   2
  -3   7   1 19555.6 756.879   9
  -3  -7   1 20170.4 773.998   9
   3   7  -1 20130.9 775.195  10
  -3   7   1 19670.1 716.502   7
   3   7   0 29901.4 1008.02   5
  -3   7   0 30488.3 1085.04   1
   3   7   0 32837.2 1104.62  10
  -3   7   0 29434.2 1075.47   9
  -3  -7   0 30226.5 1079.08   9
  -3   7   0 30532.7 1002.04   7
   3   7   1 60816.1 1927.22   5
  -3   7  -1 61516.0 1988.70   1
  -3  -7  -1 61284.8 1961.43   9
  -3   7  -1 62996.0 1980.95   9
   3   7   1 59825.1 1976.40  10
   3   7   2 48603.3 1604.00   5
  -3   7  -2 49124.1 1653.98   1
   3  -7   2 50449.5 1645.19   1
  -3  -7  -2 49754.5 1598.88   9
  -3   7  -2 46882.5 1617.03   9
   3  -7   2 48926.3 1462.10   7
   3   7   3 1621.92 187.034   5
  -3   7  -3 2175.08 231.352   1
   3  -7   3 1991.31 203.161   1
  -3  -7  -3 1908.28 167.961   9
  -3   7  -3 1724.59 182.993   9
   3  -7   3 2130.77 100.439   7
   3   7   4-25.1967 88.4260   5
  -3   7  -4 153.957 90.2907   9
   3  -7   4-21.2032 68.2950   8
  -3  -7  -4 230.127 77.1436   9
   3  -7   4 75.7366 43.1489   2
   3   7   5 10237.3 535.280   5
  -3   7  -5 9985.41 440.047  10
  -3   7  -5 9212.90 480.557   9
  -3  -7  -5 10110.9 424.866   9
   3  -7   5 10302.8 495.122   8
   3  -7   5 9645.22 433.551   2
   3   7   6 4164.33 336.528   5
  -3  -7  -6 3880.11 299.123   2
   3  -7   6 3074.14 237.790   2
   3  -7   6 3707.51 332.850   1
   3  -7   6 3727.13 284.404   8
  -3   7  -6 3838.82 281.474   9
  -3   7  -6 3498.50 226.111  10
   3   7   7 12044.3 664.012   5
  -3  -7  -7 13487.3 490.145   4
   3  -7   7 12431.6 696.317   1
  -3  -7  -7 11209.3 617.213   2
  -3   7  -7 13002.3 514.171  10
  -3   7  -7 12743.8 582.667   9
   3  -7   7 12029.9 597.881   8
   3  -7   8 9948.30 522.335   2
  -3  -7  -8 9728.15 526.576   3
   3  -7   8 9464.55 618.198   1
  -3  -7  -8 10247.1 585.430   2
  -3  -7  -8 9586.23 373.331   4
   3   7   8 10202.3 605.279   5
   3  -7   8 8582.12 499.060   8
  -3  -7  -9 7442.14 466.363   3
   3  -7   9 7618.64 468.702   2
   3  -7   9 7484.75 565.127   1
  -3  -7  -9 8066.08 533.829   2
   3   7   9 6151.43 513.479   5
   3  -7   9 7483.12 380.254   5
   3  -7   9 8063.33 378.467   7
   3  -7   9 7277.77 463.045   8
  -3  -7 -10 318.025 127.209   3
   3  -7  10-36.0226 96.1781   2
   3  -7  10-54.2216 157.369   1
   3   7  10 96.1751 173.110   5
   3  -7  10 66.3306 113.269   8
   3  -7  11 4903.33 407.314   2
   3  -7  11 4212.36 471.547   1
   3   7  11 5584.32 497.029   5
   3  -7  12 2837.75 328.067   3
   3  -7  12 2914.39 333.508   2
   3  -7  12 3221.52 431.197   1
   3   7  12 2310.78 359.456   5
  -3  -7 -12 2278.79 292.124   8
   3  -7  13 12363.4 873.167   1
   3  -7  13 13626.8 777.164   3
   3  -7  13 12574.8 765.945   2
  -3  -7 -13 13201.8 752.183   8
   3  -7  14 3977.57 408.290   3
   3  -7  14 4524.35 445.808   2
   3  -7  14 4234.49 521.534   1
   3  -7  15 2284.80 322.858   3
   3  -7  15 2593.20 438.975   1
   3  -7  16 82.0853 219.153   1
  -3  -8  16 4325.42 511.889   3
  -3  -8  16 4608.98 523.044   2
  -3  -8  15 4776.91 533.140   3
  -3  -8  15 5204.70 532.675   2
  -3  -8  14 8989.46 706.876   3
  -3  -8  14 9679.38 726.068   2
  -3  -8  13 1762.22 293.147   2
  -3  -8  13 2307.48 346.816   3
  -3  -8  12 623.056 187.328   1
  -3  -8  12 738.465 205.566   3
  -3  -8  12 916.297 230.540   2
   3  -8 -11 4634.99 459.578   3
  -3  -8  11 4937.98 413.138   1
  -3  -8  11 5774.35 480.590   2
  -3   8  11 4496.86 482.026   7
   3  -8 -10 6520.13 509.918   5
   3  -8 -10 7333.27 558.459   3
  -3  -8  10 7070.00 482.329   1
  -3  -8  10 7466.77 446.416   9
  -3   8  10 7825.13 585.179   7
   3  -8  -9 13101.6 724.173   3
  -3  -8   9 13276.0 661.253   1
  -3  -8   9 13658.4 640.019   9
  -3   8   9 12078.3 498.934   9
  -3   8   9 13199.2 756.995   7
  -3  -8   9 12474.6 578.820   8
   3  -8  -8 11205.5 628.805   5
   3  -8  -8 12115.3 657.771   3
  -3  -8   8 10652.1 556.414   9
  -3  -8   8 10542.7 508.947   8
  -3   8   8 10704.0 468.998   9
  -3   8   8 12245.5 683.484   7
   3  -8  -7 5984.61 434.197   5
   3  -8  -7 6348.00 439.044   3
  -3  -8   7 6144.16 398.739   9
  -3  -8   7 7397.28 374.333   8
  -3   8   7 5997.61 332.336   9
  -3   8   7 6205.06 460.635   7
   3  -8  -6 64.1144 115.401   5
  -3  -8   6 106.855 80.6891   1
   3  -8  -6-30.8501 82.3628   3
  -3  -8   6 27.1447 84.6269   9
   3   8  -6 53.5373 91.4191  10
  -3   8   6-18.5526 70.0489   9
   3   8  -6 42.8363 86.2041   6
  -3   8   6-33.4584 111.045   7
   3  -8  -5 1928.19 232.983   5
  -3  -8   5 2778.83 213.136   1
  -3  -8   5 2518.73 241.703   9
   3   8  -5 1973.56 219.929  10
  -3   8   5 2643.70 213.458   9
   3   8  -5 2374.59 213.824   6
  -3   8   5 2516.71 262.415   7
   3  -8  -4 2046.63 219.002   5
   3   8  -4 2141.61 199.971   6
   3   8  -4 2253.77 224.776  10
  -3   8   4 1850.74 184.362   9
  -3  -8   4 2114.89 224.838   9
  -3   8   4 1819.03 217.547   7
   3   8  -4 2179.32 108.600   7
   3  -8  -3 47273.5 1625.06   5
   3   8  -3 48664.4 1588.87   6
   3   8  -3 46700.4 1575.67   1
  -3   8   3 46828.0 1577.77   9
   3   8  -3 46499.1 1614.41  10
  -3  -8   3 46250.4 1617.61   9
  -3   8   3 48511.8 1602.95   7
   3  -8  -2 38535.7 1368.09   5
   3  -8  -2 39721.6 1219.18   2
   3   8  -2 40009.1 1314.29   1
  -3   8   2 38591.0 1347.27   9
  -3  -8   2 38493.0 1373.96   9
   3   8  -2 36094.9 1361.52  10
  -3   8   2 41174.0 1336.40   7
   3   8  -1 21475.1 762.763   5
   3  -8  -1 22514.6 864.563   5
   3  -8  -1 22293.2 703.997   2
   3   8  -1 23917.1 897.201  10
  -3   8   1 23769.8 877.489   9
  -3  -8   1 22539.5 882.099   9
  -3   8   1 22003.9 808.108   7
   3   8   0 1142.68 123.922   5
  -3   8   0 968.454 148.085   1
  -3   8   0 1182.06 155.242   9
  -3  -8   0 826.505 137.841   9
   3   8   0 1221.84 161.045  10
  -3   8   0 1012.39 112.621   7
   3   8   1 5186.25 297.786   5
  -3  -8  -1 5404.45 323.153   9
   3   8   1 5716.34 346.282  10
  -3   8  -1 4569.07 315.243   9
  -3   8  -1 5204.55 334.864   1
   3   8   2 8248.65 419.590   5
  -3  -8  -2 7525.30 405.679   9
  -3   8  -2 8245.17 438.032   9
  -3   8  -2 8060.31 449.961   1
   3   8   3 23143.5 910.301   5
  -3   8  -3 23660.5 915.789   9
  -3  -8  -3 23247.3 867.112   9
   3   8   4 39934.3 1438.30   5
  -3   8  -4 40572.2 1419.95   9
  -3  -8  -4 40200.1 1347.02   9
  -3   8  -5 9757.09 347.563   6
   3   8   5 9303.89 530.137   5
   3  -8   5 10268.3 506.300   8
  -3  -8  -5 9980.68 439.827   9
  -3   8  -5 10344.4 513.414   9
  -3   8  -5 9212.40 449.090  10
  -3  -8  -5 8766.12 473.993   2
   3  -8   5 9222.94 421.779   2
   3  -8   5 9335.85 542.633   1
   3   8   6 3178.40 314.966   5
   3  -8   6 3699.31 251.267   2
   3  -8   6 3065.48 310.887   1
  -3  -8  -6 3515.53 286.160   2
  -3   8  -6 3688.00 292.814   9
  -3   8  -6 3369.63 239.599  10
   3  -8   6 3243.32 271.051   8
   3   8   7 3530.97 337.851   5
  -3  -8  -7 3099.68 297.730   2
  -3  -8  -7 3800.32 306.096   3
  -3   8  -7 2827.50 220.322  10
  -3   8  -7 3199.54 275.881   9
   3  -8   7 3164.16 281.303   8
   3  -8   7 2919.29 160.927   7
   3   8   8 5422.16 451.943   5
  -3  -8  -8 5637.17 272.059   4
  -3  -8  -8 5937.23 401.501   3
   3  -8   8 5735.52 468.018   1
  -3  -8  -8 5662.29 429.361   2
   3  -8   8 5603.93 369.705   2
  -3   8  -8 5590.63 306.735  10
   3  -8   8 5248.26 261.130   7
   3  -8   8 5789.96 391.234   8
   3  -8   9 5257.57 379.711   2
  -3  -8  -9 5837.33 411.618   3
  -3  -8  -9 4840.59 419.305   2
   3  -8   9 4993.99 460.521   1
   3  -8   9 4917.45 293.188   5
   3   8   9 5908.25 483.460   5
   3  -8   9 5152.86 382.510   8
   3   8  10 15442.4 879.747   5
  -3  -8 -10 16959.3 807.197   3
   3  -8  10 16358.1 791.370   2
   3  -8  10 15276.5 895.539   1
   3   8  10 15626.7 681.794  10
   3  -8  10 17228.8 795.749   8
   3  -8  11 8258.48 630.756   1
   3  -8  11 7888.56 528.070   2
   3   8  11 6548.98 562.976   5
   3  -8  12 3109.51 343.671   2
   3  -8  12 3000.03 404.854   1
   3  -8  12 3479.31 368.286   3
   3   8  12 3079.84 411.740   5
  -3  -8 -12 3123.74 346.925   8
   3  -8  13-68.5466 220.703   1
   3  -8  13-49.1939 142.773   3
   3  -8  13-49.1515 137.054   2
  -3  -8 -13 138.392 153.101   8
   3  -8  14 1549.39 278.365   2
   3  -8  14 1497.48 269.243   3
   3  -8  14 1167.80 318.991   1
   3  -8  15 3978.23 426.747   3
   3  -8  15 3531.99 498.537   1
   3  -8  16 5677.06 618.454   1
  -3  -9  16 1263.06 317.928   3
  -3  -9  16 915.738 285.144   2
  -3  -9  15 778.461 242.557   3
  -3  -9  15 674.008 224.639   2
  -3  -9  14 2217.23 363.904   2
  -3  -9  14 2816.25 406.498   3
  -3  -9  13 4650.98 495.363   3
  -3  -9  13 4013.39 447.331   2
  -3  -9  12 11399.6 741.638   2
  -3  -9  12 11339.0 683.273   1
   3  -9 -11 10368.8 714.807   3
  -3  -9  11 11563.1 710.284   2
  -3  -9  11 11183.6 653.973   1
  -3  -9  10 1407.84 172.051   4
   3  -9 -10 1079.73 227.494   5
  -3  -9  10 1566.33 229.129   1
   3  -9 -10 1544.86 260.288   3
  -3  -9  10 1852.30 224.305   9
  -3   9  10 1458.63 308.170   7
  -3  -9   9 1442.66 186.428   4
  -3  -9   9 1860.12 231.652   1
   3  -9  -9 1755.74 261.265   3
  -3  -9   9 1944.58 238.281   9
  -3   9   9 1792.59 170.084   9
  -3  -9   9 2102.92 212.217   8
  -3   9   9 1719.19 299.637   7
  -3  -9   8 7086.80 441.445   1
   3  -9  -8 7132.73 499.289   3
  -3  -9   8 7911.53 465.436   9
  -3   9   8 6668.00 360.567   9
  -3  -9   8 6892.93 392.224   8
  -3   9   8 6423.43 511.642   7
   3  -9  -7 4982.57 395.650   5
   3  -9  -7 5509.08 406.307   3
  -3  -9   7 4894.28 317.147   8
  -3  -9   7 4627.87 355.869   9
  -3   9   7 4667.86 298.164   9
  -3   9   7 5332.78 422.523   7
   3   9  -7 4543.99 297.409   6
   3  -9  -6 19901.3 923.680   5
  -3   9   6 21120.9 820.206   9
   3   9  -6 20555.8 886.246  10
  -3  -9   6 22009.3 905.764   9
  -3   9   6 21277.1 943.556   7
   3   9  -6 21609.4 841.430   6
   3  -9  -5 8096.31 486.536   5
  -3  -9   5 7651.46 462.261   9
  -3   9   5 7532.03 414.137   9
   3   9  -5 8470.87 475.308  10
   3   9  -5 7778.61 419.819   6
  -3   9   5 8384.88 495.914   7
   3  -9  -4 24723.2 978.939   5
   3   9  -4 22900.9 902.520   6
  -3   9   4 24428.1 915.410   9
   3   9  -4 23966.1 960.817  10
  -3  -9   4 22538.7 951.692   9
  -3   9   4 23089.7 948.593   7
   3  -9  -3 136.108 100.459   5
   3   9  -3 92.1571 92.7776   1
   3  -9  -3 186.935 58.5750   2
   3   9  -3 55.0282 76.7827  10
  -3  -9   3 83.2403 92.1393   9
  -3   9   3 116.675 77.5071   9
  -3   9   3 23.9436 98.3229   7
   3  -9  -2 1360.27 182.027   5
   3   9  -2 1404.40 159.246   1
   3  -9  -2 1547.85 114.936   2
  -3   9   2 2034.70 200.319   9
  -3  -9   2 1317.73 183.714   9
   3   9  -2 2036.47 216.312  10
  -3   9   2 1272.05 161.744   7
   3  -9  -1 6826.49 388.468   5
   3   9  -1 6093.10 311.499   5
   3  -9  -1 6723.34 258.437   2
  -3  -9   1 6656.59 400.936   9
  -3   9   1 7175.87 402.263   9
   3   9  -1 6700.09 406.538  10
  -3   9   1 6628.16 343.085   7
   3   9   0 24818.6 882.997   5
   3  -9   0 25354.5 932.955   5
  -3  -9   0 24466.9 957.818   9
  -3   9   0 22402.0 938.164   9
   3   9   0 23753.0 965.253  10
  -3   9   0 25749.1 861.392   7
   3   9   1 15860.1 647.732   5
   3   9   1 16068.7 707.246  10
  -3  -9  -1 16848.6 691.818   9
   3   9   2 39957.5 1409.58   5
  -3   9  -2 40599.2 1444.48   9
  -3  -9  -2 41597.4 1418.46   9
   3   9   3 4365.75 317.094   5
  -3  -9  -3 4043.41 282.643   9
  -3   9  -3 4091.93 316.040   9
   3   9   4 29.7336 95.7363   5
  -3   9  -4-28.0813 95.9009   9
  -3  -9  -4-82.6128 84.7708   9
   3  -9   4 186.490 127.572   1
   3   9   5 9656.39 543.906   5
  -3   9  -5 8541.27 498.141   9
   3  -9   5 9211.75 493.389   8
  -3   9  -5 9528.45 468.212  10
  -3  -9  -5 8553.49 428.750   9
  -3  -9  -5 8979.44 475.063   2
   3  -9   5 8804.52 410.556   2
   3  -9   5 9203.44 540.881   1
   3   9   6 15815.3 792.234   5
   3  -9   6 16891.5 740.711   8
  -3   9  -6 16537.2 682.565  10
  -3   9  -6 16804.0 749.043   9
  -3  -9  -6 15942.5 739.198   2
   3  -9   6 15203.8 788.017   1
   3   9   7 5520.44 442.509   5
   3  -9   7 5463.67 446.411   1
  -3  -9  -7 6249.91 418.272   2
  -3  -9  -7 5504.27 394.907   3
   3  -9   7 5131.92 374.292   8
  -3   9  -7 5976.97 396.635   9
  -3   9  -7 5598.86 336.550  10
   3   9   8 11456.8 685.808   5
  -3  -9  -8 11001.4 464.699   4
  -3  -9  -8 11709.3 627.534   3
  -3  -9  -8 11509.7 643.080   2
   3  -9   8 10618.8 673.065   1
   3  -9   8 11817.6 573.933   2
  -3   9  -8 11362.5 512.905  10
   3  -9   8 10618.2 589.813   8
   3  -9   9 1050.43 243.744   1
  -3  -9  -9 1327.63 210.308   3
   3  -9   9 1422.83 198.161   2
  -3  -9  -9 1074.34 218.439   2
   3   9   9 933.807 229.559   5
   3  -9   9 975.583 178.459   8
   3   9  10-53.5609 192.808   5
   3  -9  10 217.583 175.141   1
   3  -9  10-71.7149 107.997   2
  -3  -9 -10-78.8011 126.861   3
   3   9  10 131.660 97.1325  10
   3  -9  10-35.7641 115.153   8
   3  -9  11 1885.66 324.711   1
   3  -9  11 1197.63 212.870   2
  -3  -9 -11 1723.08 254.726   3
   3   9  11 1734.72 315.330   5
   3  -9  12 6750.54 517.780   2
   3  -9  12 7676.85 641.410   1
   3  -9  13 6687.08 545.508   3
   3  -9  13 6862.50 542.650   2
   3  -9  13 7056.93 648.084   1
   3  -9  14 9566.35 766.686   1
   3  -9  14 9169.03 660.931   3
   3  -9  14 10085.4 687.296   2
   3  -9  15 278.336 167.964   3
   3  -9  15 529.145 251.082   1
   3  -9  16-78.4045 199.585   1
  -3 -10  15 4299.42 512.188   3
  -3 -10  15 3284.36 434.440   2
  -3 -10  14 4214.31 500.991   3
  -3 -10  14 5575.76 542.929   2
  -3 -10  13 1419.17 291.987   2
  -3 -10  13 1245.78 271.762   3
  -3 -10  12 491.722 192.016   2
   3 -10 -12 310.612 166.215   3
  -3 -10  11 5218.87 428.906   1
   3 -10 -11 6285.43 543.761   3
   3 -10 -10 8286.35 593.712   5
  -3 -10  10 6663.66 417.068   4
   3 -10 -10 6451.58 533.163   3
  -3 -10  10 7885.98 500.543   1
  -3 -10  10 6996.29 471.459   9
  -3  10  10 6711.71 573.958   7
   3 -10  -9 15877.7 857.718   5
  -3 -10   9 16428.6 762.508   1
   3 -10  -9 14768.6 837.169   3
  -3 -10   9 16625.3 719.206   8
  -3 -10   9 15502.2 763.393   9
  -3  10   9 16280.5 896.218   7
  -3 -10   8 11708.4 614.872   1
   3 -10  -8 11784.5 692.000   3
  -3  10   8 13348.5 571.749   9
  -3 -10   8 13078.8 602.020   8
  -3 -10   8 12509.9 656.134   9
  -3  10   8 12633.4 735.447   7
   3 -10  -7 1904.67 256.524   3
  -3  10   7 2621.36 230.758   9
  -3 -10   7 2920.63 284.182   9
   3  10  -7 2284.17 257.893  10
  -3  10   7 2380.32 298.557   7
   3  10  -7 2867.74 241.470   6
   3 -10  -6 656.209 174.054   5
   3  10  -6 479.130 143.697  10
  -3  10   6 405.860 102.451   9
  -3 -10   6 261.250 121.103   9
  -3  10   6 480.685 157.985   7
   3  10  -6 511.689 133.607   6
   3 -10  -5 10717.8 581.468   5
   3  10  -5 9593.95 497.876   6
   3  10  -5 10596.5 567.605  10
  -3  10   5 10434.8 517.543   9
  -3 -10   5 10068.0 562.812   9
  -3  10   5 9183.84 552.436   7
   3 -10  -4 1009.43 179.589   5
   3  10  -4 1283.05 173.238   6
   3  10  -4 1415.23 200.423   1
  -3  10   4 1783.79 198.980   9
  -3 -10   4 1219.51 193.434   9
   3  10  -4 1243.01 187.329  10
  -3  10   4 1020.58 182.369   7
   3 -10  -3 43532.6 1537.79   5
   3 -10  -3 42779.0 1368.44   2
   3  10  -3 44020.2 1507.53   1
  -3 -10   3 41824.8 1543.69   9
  -3  10   3 43071.8 1504.54   9
   3  10  -3 40085.1 1536.35  10
  -3  10   3 44131.5 1507.68   7
   3 -10  -2 16805.3 711.836   5
   3  10  -2 16304.4 666.211   1
   3 -10  -2 14635.9 534.825   2
  -3  10   2 14331.6 676.382   9
   3  10  -2 16805.6 739.962  10
  -3 -10   2 13410.5 687.913   9
  -3  10   2 14998.9 647.117   7
   3 -10  -1 4321.35 305.700   5
   3  10  -1 3898.70 276.388   1
   3 -10  -1 4107.49 185.763   2
  -3 -10   1 4168.90 326.319   9
   3  10  -1 3540.36 310.960  10
  -3  10   1 3517.37 295.246   9
  -3  10   1 4484.86 274.023   7
   3 -10   0 350.916 98.6912   5
   3  10   0 321.026 88.2622   5
  -3  10   0 674.760 143.706   9
   3  10   0 477.621 136.532  10
  -3 -10   0 637.693 146.910   9
  -3  10   0 516.474 100.908   7
   3  10   1 3854.24 283.228   5
  -3  10  -1 4696.19 343.801   9
   3  10   1 4775.72 354.071  10
  -3 -10  -1 4431.09 323.383   9
   3  10   2 329.046 122.762   5
  -3  10  -2 562.370 135.245   9
  -3 -10  -2 358.388 118.906   9
  -3  10  -2 354.652 140.210   1
   3  10   3 14894.3 710.178   5
  -3 -10  -3 16193.0 693.252   9
  -3  10  -3 15181.0 727.247   9
  -3  10  -3 17603.5 804.238   1
   3  10   4 29636.7 1162.88   5
  -3  10  -4 30743.0 1165.67   9
  -3 -10  -4 27700.3 1068.37   9
   3 -10   4 29532.1 1171.01   1
   3  10   5 3644.89 339.634   5
   3 -10   5 3452.82 325.279   1
  -3 -10  -5 3934.76 296.572   2
   3 -10   5 4411.05 253.379   2
  -3 -10  -5 3582.34 270.687   9
  -3  10  -5 3743.22 294.334  10
  -3  10  -5 3663.98 322.507   9
   3  10   6 19149.5 912.393   5
  -3 -10  -6 18230.3 828.037   2
   3 -10   6 19939.9 916.903   1
   3 -10   6 20232.0 855.187   8
  -3  10  -6 20860.0 812.890  10
  -3  10  -6 19299.4 861.553   9
  -3  10  -6 18438.2 632.174   6
   3  10   7 43.5175 164.299   5
   3 -10   7-42.7932 150.145   1
  -3 -10  -7-34.6407 104.330   2
  -3  10  -7 96.8477 89.3098  10
  -3  10  -7-32.7993 115.080   9
   3 -10   7-63.6509 105.623   8
   3  10   8 7782.43 560.905   5
   3 -10   8 6152.82 401.371   2
  -3 -10  -8 5929.71 458.603   2
   3 -10   8 6780.84 518.903   1
  -3 -10  -8 6556.14 461.729   3
  -3  10  -8 6706.43 385.709  10
   3 -10   8 6882.32 451.837   8
  -3 -10  -9 9687.18 620.532   2
   3 -10   9 10388.2 673.219   1
  -3 -10  -9 9258.00 581.567   3
   3 -10   9 9823.77 543.844   2
   3  10   9 9258.80 653.932   5
   3 -10   9 8868.71 554.334   8
   3  10  10 6659.47 568.107   5
   3  10  10 6134.04 412.297  10
  -3 -10 -10 5958.99 469.684   3
   3 -10  10 7378.18 476.734   2
   3 -10  10 6285.95 540.275   1
  -3 -10 -11 5688.52 463.545   3
   3 -10  11 5999.10 544.651   1
   3 -10  11 4838.56 413.984   2
   3  10  11 6019.87 575.561   5
   3 -10  12 1717.24 333.871   1
   3 -10  12 2653.06 311.703   2
   3 -10  13 219.348 159.237   3
   3 -10  13 203.060 188.808   1
   3 -10  13 144.204 144.866   2
   3 -10  14 1714.91 361.918   1
   3 -10  14 1235.69 278.565   3
   3 -10  14 1611.50 281.083   2
  -3 -10 -14 1757.01 303.261   8
   3 -10  15 1715.88 343.873   1
   3 -10  15 2016.34 332.221   3
  -3 -11  15-132.874 272.701   2
  -3 -11  15-74.9543 159.660   3
  -3 -11  14 2080.97 349.330   2
  -3 -11  14 2074.30 359.833   3
  -3 -11  13 3191.93 402.783   2
  -3 -11  12 6361.42 551.835   2
   3 -11 -12 6512.84 592.166   3
   3 -11 -11 5939.22 542.655   3
  -3 -11  11 6177.29 465.152   1
   3 -11 -10 13027.1 793.717   5
  -3 -11  10 12396.2 626.541   4
   3 -11 -10 11575.8 763.487   3
  -3 -11  10 14054.2 707.450   1
  -3 -11  10 12643.0 686.799   9
   3 -11  -9 49.4070 131.929   5
   3 -11  -9 49.1972 125.258   3
  -3 -11   9 101.225 97.9650   1
  -3 -11   9 148.834 127.099   9
  -3  11   9 103.027 227.129   7
  -3 -11   9 113.980 102.613   8
   3 -11  -8 870.854 216.831   5
  -3 -11   8 834.856 174.560   1
   3 -11  -8 1447.89 240.363   3
  -3 -11   8 736.078 167.162   9
  -3 -11   8 1090.45 172.128   8
  -3  11   8 977.188 155.860   9
  -3  11   8 897.254 235.890   7
  -3 -11   7 12842.6 658.099   9
   3  11  -7 10756.7 613.547  10
  -3  11   7 11362.4 557.277   9
  -3  11   7 11596.0 685.667   7
   3  11  -7 10411.9 548.238   6
   3 -11  -6 23358.5 1003.88   5
  -3 -11   6 21850.9 961.238   9
   3  11  -6 20602.4 942.956  10
  -3  11   6 21339.9 884.604   9
   3  11  -6 21958.2 884.688   6
  -3  11   6 21915.5 991.701   7
   3 -11  -5 7189.08 480.083   5
   3  11  -5 6741.57 407.312   6
   3  11  -5 6361.31 447.484  10
  -3 -11   5 6553.61 453.134   9
  -3  11   5 6661.56 410.510   9
  -3  11   5 6945.14 460.273   7
   3  11  -4 9505.28 502.528   6
   3 -11  -4 8980.13 531.128   5
   3  11  -4 8070.17 516.411  10
  -3 -11   4 9218.74 539.437   9
  -3  11   4 8924.29 496.747   9
  -3  11   4 8958.68 518.081   7
   3 -11  -3 906.272 172.292   5
   3 -11  -3 739.162 96.7166   2
  -3  11   3 932.770 174.084   9
  -3 -11   3 899.965 175.531   9
   3  11  -3 1081.26 199.459  10
  -3  11   3 811.839 152.815   7
   3 -11  -2-29.0802 104.702   5
   3 -11  -2 94.6376 46.4055   2
   3  11  -2 100.804 104.772  10
  -3  11   2 59.6401 117.609   9
  -3 -11   2 129.887 107.788   9
  -3  11   2 46.5036 87.8107   7
   3 -11  -1 14249.7 671.060   5
   3 -11  -1 14400.7 506.010   2
  -3  11   1 15604.6 711.175   9
  -3 -11   1 15337.7 724.057   9
   3  11  -1 14570.6 722.069  10
  -3  11   1 15271.2 623.050   7
   3 -11   0 22427.0 889.536   5
  -3  11   0 21859.5 947.328   1
   3  11   0 22314.3 954.792  10
  -3 -11   0 21133.1 924.672   9
  -3  11   0 21022.7 926.844   9
  -3  11   0 23171.2 814.187   7
   3  11   1 9339.29 480.138   5
   3 -11   1 8855.85 464.507   5
  -3  11  -1 9194.03 528.560   9
   3  11   1 8586.07 522.157  10
  -3 -11  -1 9663.16 522.040   9
  -3  11  -1 8921.00 525.646   1
   3  11   2 24259.4 976.915   5
  -3 -11  -2 24068.0 981.104   9
  -3  11  -2 24238.5 1020.29   9
  -3  11  -2 25279.4 1052.77   1
   3  11   3 4048.89 338.749   5
  -3  11  -3 4101.07 346.010   9
  -3 -11  -3 3944.75 314.088   9
  -3  11  -3 4304.29 375.282   1
   3  11   4 834.401 197.164   5
  -3  11  -4 859.646 182.869   9
  -3 -11  -4 628.142 138.347   9
  -3  11  -4 984.157 207.860   1
   3  11   5 8810.66 559.900   5
  -3  11  -5 9582.95 512.945  10
  -3  11  -5 8267.95 527.292   9
   3 -11   5 9396.32 570.723   1
  -3 -11  -5 8709.70 483.334   2
   3 -11   5 8725.01 406.623   2
   3  11   6 26708.9 1152.02   5
  -3  11  -6 24870.6 842.432   6
  -3  11  -6 25802.9 1016.06  10
   3 -11   6 24954.9 1046.13   8
  -3  11  -6 26319.7 1086.29   9
   3 -11   6 24302.8 1100.76   1
  -3 -11  -6 26177.4 1042.28   2
   3  11   7 6676.30 523.380   5
   3 -11   7 7380.57 477.680   8
  -3  11  -7 7292.67 435.670  10
  -3  11  -7 6850.48 475.763   9
  -3 -11  -7 8403.53 511.337   2
   3 -11   7 6900.45 519.285   1
   3 -11   7 7216.19 409.474   2
   3  11   8 11913.7 744.323   5
   3 -11   8 11669.3 643.895   8
  -3  11  -8 11878.7 584.502  10
   3 -11   8 11467.4 717.192   1
  -3 -11  -8 13261.0 707.089   3
   3 -11   8 11293.8 582.103   2
  -3 -11  -8 12822.1 696.520   2
   3  11   9 2412.51 347.773   5
  -3  11  -9 1409.47 187.111  10
   3  11   9 1910.34 245.327  10
   3 -11   9 1657.78 215.641   2
  -3 -11  -9 2040.27 273.325   3
   3 -11   9 1395.67 263.907   1
  -3 -11  -9 1125.28 239.293   2
   3  11  10 177.487 190.715   5
  -3 -11 -10 488.010 151.793   3
   3 -11  10 388.561 139.605   2
   3 -11  10 111.309 179.434   1
   3  11  10 431.515 162.789  10
   3 -11  11 3044.07 397.715   1
  -3 -11 -11 2275.16 308.593   3
   3 -11  11 2862.57 309.026   2
  -3 -11 -12 8963.94 615.493   3
   3 -11  12 7824.64 658.736   1
   3 -11  12 8623.47 581.419   2
   3 -11  13 5767.72 491.949   2
   3 -11  13 6331.02 610.745   1
   3 -11  14 11531.3 766.932   3
   3 -11  14 10666.6 796.532   1
   3 -11  14 9579.53 681.830   2
  -3 -11 -14 10163.7 711.733   8
   3 -11  15 1496.10 287.089   3
   3 -11  15 953.314 279.032   1
  -3 -12  15 6853.94 653.218   3
  -3 -12  15 5639.20 576.006   2
  -3 -12  14 876.052 262.930   2
  -3 -12  14 887.514 267.423   3
  -3 -12  13 2650.56 373.060   2
   3 -12 -13 3090.18 432.717   3
  -3 -12  12-54.9037 165.359   2
   3 -12 -12 65.8297 149.875   3
   3 -12 -11 365.101 169.992   3
  -3 -12  10 3146.30 322.919   1
   3 -12 -10 2528.46 347.355   3
   3 -12 -10 2466.32 349.486   5
  -3 -12  10 2731.32 279.345   4
   3 -12  -9 9903.58 690.470   5
  -3 -12   9 10688.6 611.479   1
   3 -12  -9 12185.6 740.792   3
  -3 -12   9 11923.6 671.724   9
  -3 -12   9 10958.4 583.654   8
  -3  12   9 11809.3 751.245   7
   3 -12  -8 3511.38 387.347   5
   3 -12  -8 2771.29 334.375   3
  -3 -12   8 3445.98 295.430   8
  -3 -12   8 3066.82 322.256   9
  -3  12   8 3207.74 279.162   9
  -3  12   8 3088.64 372.929   7
  -3  12   7 7407.20 451.742   9
  -3 -12   7 8665.43 549.874   9
   3  12  -7 7706.71 517.978  10
  -3  12   7 8240.39 583.802   7
   3  12  -7 8369.66 470.539   6
  -3 -12   6 2465.88 288.958   9
  -3  12   6 2157.71 239.310   9
   3  12  -6 1941.64 267.026  10
   3  12  -6 2893.39 262.330   6
  -3  12   6 2553.47 311.814   7
   3 -12  -5 918.603 198.204   5
   3  12  -5 719.342 153.083   6
  -3  12   5 643.553 157.186   9
  -3 -12   5 793.685 180.999   9
   3  12  -5 641.687 172.941  10
  -3  12   5 400.695 166.971   7
   3 -12  -4 10125.6 590.077   5
   3  12  -4 10020.6 551.043   6
  -3  12   4 10426.2 568.356   9
  -3 -12   4 11366.0 622.118   9
   3  12  -4 10011.1 598.560  10
  -3  12   4 10513.6 576.772   7
   3 -12  -3 21675.5 946.033   5
   3 -12  -3 21928.0 774.701   2
   3  12  -3 22178.1 982.284  10
  -3  12   3 21660.5 938.953   9
  -3 -12   3 23469.6 992.753   9
  -3  12   3 21100.5 899.560   7
   3 -12  -2 5769.23 391.505   5
   3 -12  -2 4875.22 245.606   2
   3  12  -2 5483.49 414.053  10
  -3  12   2 5089.61 381.682   9
  -3 -12   2 5063.16 393.889   9
  -3  12   2 4937.21 333.811   7
   3 -12  -1 15531.3 692.183   5
  -3  12   1 13460.8 716.804   1
   3 -12  -1 13884.7 494.489   2
   3  12  -1 13579.4 716.238  10
  -3  12   1 15036.8 724.327   9
  -3 -12   1 13633.0 706.023   9
  -3  12   1 14454.0 615.557   7
   3 -12   0 1446.55 191.178   5
  -3  12   0 1664.15 244.385   1
   3  12   0 1172.30 211.402  10
  -3 -12   0 1136.55 197.132   9
  -3  12   0 966.929 185.574   9
  -3  12   0 1163.05 143.324   7
   3  12   1 26.6586 100.678   5
   3 -12   1 124.401 93.9663   5
   3  12   1-36.9039 126.052  10
  -3 -12  -1 64.9115 107.743   9
  -3  12  -1 212.135 117.365   9
  -3  12  -1 147.500 125.953   1
   3 -12   2 2405.65 220.375   5
   3  12   2 2203.27 249.758   5
  -3 -12  -2 2072.82 247.822   9
   3  12   2 2333.85 276.696  10
  -3  12  -2 2418.48 277.742   9
  -3  12  -2 2944.51 309.773   1
   3 -12   3 22728.5 875.313   5
   3  12   3 23690.3 992.764   5
  -3 -12  -3 22852.2 959.017   9
  -3  12  -3 23034.3 1008.26   9
  -3  12  -3 22525.6 1041.48   1
   3  12   4 5084.24 407.357   5
  -3 -12  -4 4635.07 344.605   9
  -3  12  -4 5641.85 458.368   1
   3  12   5 20340.4 943.096   5
  -3  12  -5 19779.3 911.370   9
  -3  12  -5 19035.7 858.208  10
  -3 -12  -5 18714.1 827.388   2
  -3  12  -6 317.655 82.0541   6
   3  12   6 180.207 149.717   5
  -3  12  -6 444.422 153.506  10
  -3  12  -6 233.603 140.364   9
   3 -12   6 137.857 111.232   8
   3 -12   6 344.406 180.226   1
  -3 -12  -6 261.427 117.886   2
   3  12   7 49.0455 136.838   5
   3 -12   7 142.684 128.493   8
  -3  12  -7 277.382 121.626  10
  -3  12  -7 78.4678 137.737   9
   3 -12   7 210.335 92.2785   2
   3 -12   7 230.141 157.259   1
  -3 -12  -7 147.387 107.041   2
   3  12   8 2831.73 371.356   5
  -3  12  -8 3172.75 284.977  10
   3 -12   8 2820.28 258.110   2
  -3 -12  -8 2522.57 295.753   2
   3 -12   8 3355.54 383.407   1
  -3 -12  -8 2515.89 310.172   3
   3  12   9 13392.7 859.666   5
   3  12   9 13707.4 737.112  10
  -3  12  -9 14678.9 679.816  10
  -3 -12  -9 15033.6 815.682   3
   3 -12   9 14857.4 702.405   2
  -3 -12  -9 13931.5 791.018   2
   3 -12   9 14145.1 844.836   1
   3  12  10 2112.99 368.924   5
  -3 -12 -10 1985.88 290.852   3
   3 -12  10 1635.07 289.490   1
   3 -12  10 2197.15 257.918   2
   3  12  10 2343.14 274.883  10
  -3 -12 -11 9689.63 656.774   3
   3 -12  11 11047.5 631.311   2
   3 -12  11 9785.19 724.087   1
  -3 -12 -12 508.087 178.463   3
   3 -12  12 126.900 127.671   2
   3 -12  12 509.015 251.041   1
   3 -12  13 133.938 194.418   1
   3 -12  13 185.211 139.536   2
   3 -12  14 1842.70 315.546   3
   3 -12  14 1118.11 295.330   1
  -3 -12 -14 1533.24 295.726   8
   3 -12  15 1153.47 297.718   1
  -3 -13  15 515.110 254.333   2
  -3 -13  14 3332.06 471.279   3
  -3 -13  14 3030.38 411.343   2
   3 -13 -13 1242.02 301.820   3
  -3 -13  13 1170.18 268.611   2
  -3 -13  12 12048.3 770.641   2
   3 -13 -12 11780.4 837.672   3
   3 -13 -11 1896.90 326.412   3
  -3 -13  10 12651.6 675.657   4
   3 -13 -10 12017.5 794.171   3
   3 -13  -9-55.4380 183.991   5
   3 -13  -9 54.4607 145.394   3
  -3 -13   9 85.9829 134.029   9
   3 -13  -8 3883.61 416.885   5
   3 -13  -8 3932.86 400.592   3
  -3 -13   8 4063.23 389.984   9
  -3 -13   8 3900.61 326.113   8
  -3  13   8 3511.93 306.273   9
   3  13  -8 4362.26 399.805  10
  -3  13   8 3727.90 429.620   7
   3 -13  -7 770.560 210.428   5
   3  13  -7 700.891 203.591  10
  -3  13   7 961.266 173.148   9
  -3 -13   7 1184.70 224.889   9
   3  13  -7 822.947 164.332   6
  -3  13   7 1355.49 253.767   7
   3  13  -6 7523.32 521.481  10
  -3  13   6 6947.95 459.107   9
  -3 -13   6 6912.82 507.323   9
   3  13  -6 7092.64 447.053   6
  -3  13   6 8054.48 546.742   7
   3  13  -5 2027.08 239.201   6
   3  13  -5 2301.91 293.927  10
  -3  13   5 2654.07 274.264   9
  -3 -13   5 2332.62 292.687   9
  -3  13   5 2251.71 287.427   7
   3 -13  -4 11310.5 653.120   5
   3  13  -4 13390.2 657.945   6
   3  13  -4 11899.9 688.912   1
  -3  13   4 11343.5 636.040   9
  -3 -13   4 13021.7 707.302   9
   3  13  -4 11661.1 679.693  10
  -3  13   4 13475.8 681.789   7
   3 -13  -3 1556.05 229.026   5
   3  13  -3 1585.17 227.658   1
   3 -13  -3 1890.84 153.679   2
  -3  13   3 1489.80 216.910   9
   3  13  -3 1510.09 241.523  10
  -3 -13   3 1731.38 259.658   9
  -3  13   3 1497.54 207.117   7
   3 -13  -2 3063.43 291.455   5
   3 -13  -2 2342.63 163.644   2
   3  13  -2 2503.00 272.719   1
  -3 -13   2 2693.12 299.832   9
  -3  13   2 2685.28 283.872   9
   3  13  -2 2802.39 313.826  10
  -3  13   2 2803.42 252.126   7
   3 -13  -1 8027.52 477.522   5
  -3  13   1 7023.37 512.211   1
   3  13  -1 7062.49 460.039   1
   3 -13  -1 7746.10 310.487   2
  -3  13   1 7863.11 509.425   9
  -3 -13   1 7245.94 497.375   9
   3  13  -1 7391.60 513.880  10
  -3  13   1 8079.12 422.845   7
   3 -13   0 24405.3 950.255   5
   3 -13   0 22273.4 723.021   2
  -3  13   0 23459.7 1035.66   1
  -3  13   0 22267.4 1000.80   9
   3  13   0 19986.2 989.209  10
  -3 -13   0 22935.8 999.662   9
  -3  13   0 22467.6 837.320   7
   3 -13   1 9453.98 494.164   5
   3  13   1 8764.23 561.925  10
  -3  13  -1 8345.54 547.760   9
  -3 -13  -1 8059.22 516.021   9
  -3  13  -1 8956.82 572.860   1
   3 -13   2 8657.99 463.575   5
   3  13   2 9164.76 521.391   5
  -3  13  -2 9141.55 566.399   9
   3  13   2 8983.57 567.003  10
  -3 -13  -2 8022.33 514.367   9
  -3  13  -2 7731.60 544.237   1
   3  13   3 72.5438 120.408   5
   3 -13   3 271.251 102.958   5
  -3  13  -3 241.234 133.461   9
  -3 -13  -3 33.1737 122.394   9
  -3  13  -3-45.0507 135.708   1
   3 -13   4 1295.12 163.264   5
   3  13   4 1921.60 265.692   5
  -3 -13  -4 1399.99 203.507   9
  -3  13  -4 2084.16 273.047   9
  -3  13  -4 2065.11 299.629   1
   3  13   5 2683.56 329.508   5
  -3  13  -5 2205.33 288.366   9
  -3  13  -5 2652.72 294.132  10
  -3 -13  -5 3057.80 277.110   2
  -3  13  -6 33987.0 1136.01   6
   3  13   6 32536.1 1411.69   5
  -3  13  -6 31543.4 1353.79   9
   3 -13   6 33603.1 1324.82   8
  -3  13  -6 34977.4 1323.62  10
  -3 -13  -6 32234.2 1285.80   2
   3  13   7 780.080 241.515   5
  -3  13  -7 856.365 184.265  10
  -3 -13  -7 1136.35 208.001   2
   3 -13   7 740.164 138.639   2
   3 -13   7 528.838 182.889   1
   3  13   8 14815.6 917.076   5
  -3  13  -8 17012.7 801.528  10
   3  13   8 16992.2 862.015  10
  -3 -13  -8 16516.1 856.141   2
   3 -13   8 18409.3 946.026   1
   3 -13   8 17658.0 749.915   2
   3  13   9-121.316 218.357   5
  -3 -13  -9 197.914 125.947   3
  -3 -13  -9 46.9188 125.261   2
   3 -13   9 30.4452 88.3643   2
   3 -13   9 54.2450 151.258   1
   3  13   9-41.0087 168.318  10
  -3 -13 -10 502.888 185.879   3
   3 -13  10 230.319 196.996   1
   3  13  10 479.798 167.654  10
   3 -13  11-60.8612 201.994   1
  -3 -13 -11-51.4513 130.975   3
  -3 -13 -12 6291.26 532.252   3
   3 -13  12 6146.51 589.612   1
  -3 -13 -13 1325.55 269.823   3
   3 -13  13 1607.18 363.869   1
   3 -13  14 4274.65 483.879   3
   3 -13  14 3542.09 463.054   1
  -3 -13 -14 3458.33 416.867   8
  -3 -14  14 789.074 240.410   2
  -3 -14  13 2141.19 329.740   2
   3 -14 -13 1352.32 306.322   3
  -3 -14  12-163.240 205.446   2
   3 -14 -12 141.059 188.301   3
   3 -14 -11 2301.76 368.807   3
   3 -14 -10 61.1941 139.331   3
   3 -14  -9 17446.0 983.491   3
   3 -14  -9 18900.1 1021.83   5
   3 -14  -8-54.8005 176.456   5
   3 -14  -8-53.2068 113.333   3
  -3  14   8 288.199 131.449   9
   3  14  -8 267.592 160.560  10
  -3 -14   8 183.034 142.668   9
  -3  14   8-53.2134 181.739   7
   3 -14  -7 7152.63 561.768   5
  -3 -14   7 6440.37 510.437   9
  -3  14   7 7380.96 476.967   9
   3  14  -7 7297.03 535.735  10
  -3  14   7 7781.69 584.941   7
   3  14  -7 7691.47 470.016   6
   3 -14  -6 2138.67 302.157   5
   3  14  -6 1884.67 240.216   6
  -3 -14   6 1792.30 273.928   9
   3  14  -6 2189.18 300.234  10
  -3  14   6 2228.31 269.053   9
  -3  14   6 2347.88 312.383   7
   3  14  -5 101.026 115.018   6
  -3  14   5 73.3082 114.284   9
  -3 -14   5 220.609 162.761   9
   3  14  -5 44.6105 143.646  10
  -3  14   5-119.718 198.020   7
   3  14  -4 177.352 142.786   6
   3  14  -4 178.941 148.497   1
  -3  14   4 301.527 125.124   9
   3  14  -4-44.5137 129.222  10
  -3 -14   4-43.3862 121.012   9
  -3  14   4 106.906 125.065   7
   3 -14  -3 27384.0 1139.24   5
   3  14  -3 27446.3 1163.38   1
   3 -14  -3 27933.0 927.657   2
  -3  14   3 26624.1 1137.57   9
  -3 -14   3 27107.5 1174.28   9
  -3  14   3 26336.6 1076.40   7
   3 -14  -2 1637.07 226.972   5
   3  14  -2 1024.60 196.249   1
   3 -14  -2 1210.00 116.262   2
   3  14  -2 1018.48 216.668  10
  -3 -14   2 1666.73 251.157   9
  -3  14   2 1067.01 201.672   9
  -3  14   2 1170.23 178.661   7
   3 -14  -1 4669.26 367.368   5
  -3  14   1 5841.58 465.073   1
   3  14  -1 5353.75 405.614   1
   3 -14  -1 5661.49 245.116   2
  -3 -14   1 5497.07 440.955   9
   3  14  -1 4811.82 433.550  10
  -3  14   1 5449.49 432.731   9
  -3  14   1 4525.95 326.323   7
   3 -14   0 210.630 106.118   5
   3 -14   0 438.045 59.9080   2
  -3  14   0 567.312 175.961   1
   3  14   0 351.081 166.034  10
  -3 -14   0 555.954 172.469   9
  -3  14   0 164.713 124.483   9
  -3  14   0 387.593 102.852   7
   3 -14   1 1393.70 195.620   5
   3  14   1 1013.08 207.367  10
  -3 -14  -1 1467.61 233.821   9
  -3  14  -1 1429.25 240.041   9
  -3  14  -1 1684.83 265.137   1
   3 -14   2-25.8266 83.2012   5
  -3  14  -2 213.926 157.845   9
  -3 -14  -2 373.936 150.522   9
   3  14   2 88.6827 133.575  10
  -3  14  -2 137.855 161.251   1
   3  14   3 25019.1 1083.33   5
   3 -14   3 23714.9 937.142   5
  -3  14  -3 25160.3 1119.79   9
   3  14   3 23736.0 1108.69  10
  -3 -14  -3 24825.3 1056.28   9
  -3  14  -3 25378.4 1162.45   1
   3  14   4 1071.05 226.526   5
   3 -14   4 1299.54 164.931   5
   3  14   4 1163.36 222.177  10
  -3  14  -4 1504.58 261.940   9
  -3 -14  -4 1678.19 203.494   2
  -3  14  -4 1001.60 231.478   1
   3 -14   5 11305.7 510.925   5
   3  14   5 10811.7 684.569   5
  -3  14  -5 12616.8 675.114  10
  -3  14  -5 11157.1 682.418   9
  -3 -14  -5 10458.6 579.513   2
   3  14   6 2135.65 316.913   5
  -3  14  -6 1859.86 259.751  10
  -3  14  -6 2142.93 294.581   9
  -3 -14  -6 1960.47 244.231   2
   3  14   7-55.0450 230.243   5
  -3  14  -7 75.5208 121.605  10
   3  14   7-45.1504 136.007  10
  -3 -14  -7-233.689 143.690   2
   3  14   8 2250.97 356.740   5
  -3  14  -8 2225.50 274.250  10
   3  14   8 2518.51 326.670  10
  -3 -14  -8 2426.99 295.380   2
   3  14   9 8430.37 594.223  10
   3 -14   9 9785.32 685.769   1
  -3 -14  -9 9605.66 641.511   2
  -3 -14  -9 9905.32 669.246   3
   3  14  10 1604.54 258.413  10
  -3 -14 -10 1926.66 305.173   3
   3 -14  10 1411.32 306.690   1
  -3 -14 -11 10441.3 714.093   3
   3 -14  11 10880.8 766.476   1
  -3 -14 -12 110.602 154.220   3
   3 -14  12 64.6939 180.408   1
  -3 -14 -13-225.700 157.409   3
   3 -14  13 67.2281 187.520   1
   3 -14  14-484.464 223.263   1
  -3 -15  13 341.637 189.156   2
   3 -15 -13 231.702 206.357   3
  -3 -15  12 9954.78 680.062   2
   3 -15 -12 7798.68 698.654   3
   3 -15 -11 2460.73 401.087   3
  -3 -15  11 1859.36 289.189   2
   3 -15 -10 8563.80 679.671   3
   3 -15  -9 2520.48 366.365   5
   3 -15  -9 2166.39 355.607   3
   3 -15  -8 6822.84 579.954   5
   3 -15  -8 7682.20 596.340   3
   3  15  -8 7255.45 556.457  10
  -3 -15   8 7305.25 560.704   9
  -3  15   8 7571.92 493.196   9
   3 -15  -7 2539.13 352.427   5
   3  15  -7 1819.68 283.617  10
  -3 -15   7 1692.61 275.525   9
  -3  15   7 1875.03 253.939   9
  -3  15   7 2271.10 317.094   7
   3  15  -6 25072.4 1046.76   6
   3 -15  -6 22784.2 1142.77   5
   3  15  -6 24245.9 1140.60  10
  -3 -15   6 26281.9 1167.31   9
  -3  15   6 24591.0 1072.22   9
  -3  15   6 23809.5 1122.42   7
   3 -15  -5 1872.95 283.230   5
   3  15  -5 1303.61 211.116   6
   3  15  -5 1495.82 272.946  10
  -3  15   5 1547.18 243.296   9
  -3 -15   5 1703.44 275.816   9
  -3  15   5 1949.33 275.044   7
   3  15  -4 7755.33 571.583   1
  -3  15   4 7881.67 530.600   9
  -3 -15   4 7230.02 545.583   9
   3  15  -4 7568.83 566.300  10
  -3  15   4 7952.00 515.922   7
   3  15  -3 130.194 144.054   1
  -3  15   3 41.9189 121.685   9
   3  15  -3 48.1599 134.312  10
  -3 -15   3 45.8300 127.817   9
  -3  15   3 196.186 120.638   7
   3 -15  -2 2967.41 324.673   5
   3  15  -2 3359.83 341.329   1
  -3 -15   2 3955.50 390.456   9
   3  15  -2 2739.20 341.147  10
  -3  15   2 2829.00 330.948   9
  -3  15   2 2505.20 268.818   7
   3 -15  -1 409.606 145.589   5
  -3  15   1 143.822 149.651   1
   3  15  -1 197.096 138.519   1
  -3 -15   1 131.882 122.818   9
   3  15  -1 432.233 177.318  10
  -3  15   1 218.902 136.700   9
  -3  15   1 391.211 116.688   7
   3 -15   0 17344.5 801.951   5
  -3  15   0 19707.7 962.405   1
   3  15   0 17885.5 875.234   1
  -3 -15   0 17786.8 892.786   9
  -3  15   0 17273.3 895.941   9
   3  15   0 19772.7 961.772  10
  -3  15   0 16757.9 705.665   7
   3 -15   1 4196.98 332.327   5
  -3  15  -1 4222.77 406.416   9
  -3 -15  -1 5085.52 422.856   9
   3  15   1 4346.23 425.551  10
  -3  15  -1 4154.86 415.741   1
   3 -15   2 4288.60 326.469   5
   3  15   2 5618.44 459.112  10
  -3  15  -2 4343.30 417.424   9
  -3 -15  -2 4357.04 391.969   9
  -3  15  -2 4332.72 430.443   1
   3 -15   3-24.6905 88.8845   5
  -3  15  -3 46.9372 141.367   9
   3  15   3-96.6004 145.473  10
  -3  15  -3-52.3722 133.312   1
   3 -15   4 3502.05 269.695   5
  -3  15  -4 3338.71 356.944  10
   3  15   4 3103.94 367.205  10
  -3 -15  -4 3824.19 303.549   2
  -3  15  -4 3438.75 400.225   1
   3  15   5-49.5325 164.390   5
  -3  15  -5 128.657 146.457  10
   3  15   5-146.060 170.823  10
  -3 -15  -5 224.653 121.167   2
   3  15   6 11445.1 748.465   5
  -3  15  -6 11862.8 687.182  10
   3  15   6 11178.9 713.624  10
  -3 -15  -6 11767.6 642.214   2
   3  15   7 1562.52 301.941   5
   3  15   7 1901.93 292.253  10
  -3  15  -7 1653.62 257.733  10
  -3 -15  -7 1521.65 234.918   2
   3  15   8 17183.5 1022.41   5
  -3  15  -8 17873.5 880.164  10
   3  15   8 18140.6 942.233  10
  -3 -15  -8 17697.2 899.830   2
   3  15   9-143.506 207.368  10
  -3 -15  -9-48.5132 161.028   2
  -3 -15  -9-57.0835 137.870   3
   3  15  10 280.826 168.752  10
  -3 -15 -10 398.453 189.152   3
  -3 -15 -11 401.217 190.568   3
   3 -15  12 6998.56 626.975   1
  -3 -15 -12 6302.56 559.289   3
  -3 -15 -13 1457.35 281.364   3
   3 -15  13 1822.15 333.601   1
   3 -16 -13 2140.55 387.730   3
   3 -16 -12-75.1171 181.405   3
   3 -16 -11 4542.57 520.961   3
   3 -16 -10 733.880 235.017   3
   3 -16  -9 15618.9 973.157   5
   3 -16  -9 15476.5 944.573   3
   3 -16  -8 1701.82 326.905   5
   3  16  -8 2751.42 346.425  10
   3 -16  -7 4727.78 483.689   5
   3  16  -7 4056.36 433.419  10
  -3  16   7 4001.53 376.077   9
  -3  16   7 4898.14 483.187   7
   3 -16  -6-53.1763 171.216   5
   3  16  -6-36.4180 101.552   6
   3  16  -6-103.547 138.222  10
  -3 -16   6-152.610 158.590   9
  -3  16   6 124.044 124.536   9
  -3  16   6 94.8675 152.727   7
   3  16  -5 1901.87 273.365   6
   3 -16  -5 2178.52 306.607   5
  -3  16   5 1838.14 268.597   9
  -3 -16   5 2370.02 324.991   9
   3  16  -5 2285.27 329.152  10
  -3  16   5 2013.83 292.490   7
   3 -16  -4 2849.41 340.127   5
   3  16  -4 3661.62 399.544   1
  -3  16   4 3738.46 371.533   9
  -3 -16   4 2987.81 359.782   9
   3  16  -4 3018.28 372.539  10
  -3  16   4 3763.35 363.592   7
   3  16  -3 34810.3 1408.61   1
   3  16  -3 37001.6 1471.25  10
  -3 -16   3 29256.1 1359.56   9
  -3  16   3 29739.5 1334.11   9
  -3  16   3 31764.8 1263.12   7
   3  16  -2 979.688 225.252   1
  -3  16   2 528.986 201.287   1
   3  16  -2 988.554 238.234  10
  -3 -16   2 962.317 213.612   9
  -3  16   2 978.278 188.050   7
   3 -16  -1 30292.2 1198.61   5
  -3  16   1 26618.9 1291.82   1
   3  16  -1 28635.1 1242.60   1
   3  16  -1 26620.8 1280.85  10
  -3 -16   1 31043.8 1306.64   9
[truncated: 1,913,433 more chars]
