# Supplementary material for: In Search of Covalency Measure of Gd(III)-Ligand Interactions
Source: J Phys Chem Lett. 2024 Sep 17;15(38):9723–37. doi: 10.1021/acs.jpclett.4c01903 (PMC11440599; doi:10.1021/acs.jpclett.4c01903)
Supplement: Supplementary file 4 — jz4c01903_si_004.cif [file jz4c01903_si_004.cif]

 
data_nagddtpa
 
_audit_creation_method            'SHELXL-2018/3'
_shelx_SHELXL_version_number      '2018/3'
_chemical_name_systematic         ?
_chemical_name_common             ?
_chemical_melting_point           ?
_chemical_formula_moiety          ?
_chemical_formula_sum
 'C14 H33.75 Gd N3 Na2 O17.875' 
_chemical_formula_weight          733.42

loop_
 _atom_type_symbol
 _atom_type_description
 _atom_type_scat_dispersion_real
 _atom_type_scat_dispersion_imag
 _atom_type_scat_source
 'C'  'C'   0.0033   0.0016
 'International Tables Vol C Tables 4.2.6.8 and 6.1.1.4'
 'H'  'H'   0.0000   0.0000
 'International Tables Vol C Tables 4.2.6.8 and 6.1.1.4'
 'N'  'N'   0.0061   0.0033
 'International Tables Vol C Tables 4.2.6.8 and 6.1.1.4'
 'O'  'O'   0.0106   0.0060
 'International Tables Vol C Tables 4.2.6.8 and 6.1.1.4'
 'Na'  'Na'   0.0362   0.0249
 'International Tables Vol C Tables 4.2.6.8 and 6.1.1.4'
 'Gd'  'Gd'  -0.1653   3.9035
 'International Tables Vol C Tables 4.2.6.8 and 6.1.1.4'
 
_space_group_crystal_system       monoclinic
_space_group_IT_number            14
_space_group_name_H-M_alt         'P 21/c'
_space_group_name_Hall            '-P 2ybc'
 
_shelx_space_group_comment
;
The symmetry employed for this shelxl refinement is uniquely defined
by the following loop, which should always be used as a source of
symmetry information in preference to the above space-group names.
They are only intended as comments.
;
 
loop_
 _space_group_symop_operation_xyz
 'x, y, z'
 '-x, y+1/2, -z+1/2'
 '-x, -y, -z'
 'x, -y-1/2, z-1/2'
 
_cell_length_a                    22.488(2)
_cell_length_b                    17.886(2)
_cell_length_c                    26.482(3)
_cell_angle_alpha                 90
_cell_angle_beta                  105.370(10)
_cell_angle_gamma                 90
_cell_volume                      10270.6(19)
_cell_formula_units_Z             16
_cell_measurement_temperature   100.00(10) 
_cell_measurement_reflns_used   76495
_cell_measurement_theta_min     1.7730
_cell_measurement_theta_max     48.0740
 
_exptl_crystal_description        irregular
_exptl_crystal_colour             colourless
_exptl_crystal_density_meas       ?
_exptl_crystal_density_method     ?
_exptl_crystal_density_diffrn     1.897          
_exptl_crystal_F_000              5884
_exptl_transmission_factor_min    ?
_exptl_transmission_factor_max    ?
_exptl_crystal_size_max                             0.257
_exptl_crystal_size_mid                             0.180
_exptl_crystal_size_min                             0.098
_exptl_absorpt_coefficient_mu     2.703
_shelx_estimated_absorpt_T_min    ?
_shelx_estimated_absorpt_T_max    ?
_exptl_absorpt_correction_T_min                     0.600
_exptl_absorpt_correction_T_max                     0.830
_exptl_absorpt_correction_type            analytical
_exptl_absorpt_process_details
;
CrysAlisPro 1.171.42.50a (Rigaku Oxford Diffraction, 2022)
Analytical numeric absorption correction using a multifaceted crystal
model based on expressions derived by R.C. Clark & J.S. Reid.
(Clark, R. C. & Reid, J. S. (1995). Acta Cryst. A51, 887-897)
Empirical absorption correction using spherical harmonics,
implemented in SCALE3 ABSPACK scaling algorithm.
;
_exptl_absorpt_special_details    ?
_diffrn_ambient_temperature 100.00(10) 
_diffrn_ambient_environment N~2~
_diffrn_source 'Rotating-anode X-ray tube'
_diffrn_source_type 'Rigaku (Mo) X-ray Source'
_diffrn_radiation_probe x-ray
_diffrn_radiation_type 'Mo K\a'
_diffrn_radiation_wavelength 0.71073
_diffrn_radiation_monochromator mirror
_diffrn_measurement_device 'four-circle diffractometer'
_diffrn_measurement_device_type 'XtaLAB Synergy R, DW system, HyPix-Arc 150'
_diffrn_detector 'Hybrid Pixel Array Detector'
_diffrn_detector_type 'HyPix-Arc 150'
_diffrn_detector_area_resol_mean 10.0000
_diffrn_measurement_method        '\w scans'
_diffrn_reflns_number             168614
_diffrn_reflns_av_unetI/netI      0.0584
_diffrn_reflns_av_R_equivalents   0.0387
_diffrn_reflns_limit_h_min        -45
_diffrn_reflns_limit_h_max        36
_diffrn_reflns_limit_k_min        -29
_diffrn_reflns_limit_k_max        37
_diffrn_reflns_limit_l_min        -39
_diffrn_reflns_limit_l_max        42
_diffrn_reflns_theta_min          1.622
_diffrn_reflns_theta_max          48.195
_diffrn_reflns_theta_full         27.500
_diffrn_measured_fraction_theta_max   0.602
_diffrn_measured_fraction_theta_full  0.999
_diffrn_reflns_Laue_measured_fraction_max    0.602
_diffrn_reflns_Laue_measured_fraction_full   0.999
_diffrn_reflns_point_group_measured_fraction_max   0.602
_diffrn_reflns_point_group_measured_fraction_full  0.999
_reflns_number_total              59730
_reflns_number_gt                 42781
_reflns_threshold_expression      'I > 2\s(I)'
_reflns_Friedel_coverage          0.000
_reflns_Friedel_fraction_max      .
_reflns_Friedel_fraction_full     .
 
_reflns_special_details
;
 Reflections were merged by SHELXL according to the crystal
 class for the calculation of statistics and refinement.
 
 _reflns_Friedel_fraction is defined as the number of unique
 Friedel pairs measured divided by the number that would be
 possible theoretically, ignoring centric projections and
 systematic absences.
;
 
_computing_data_collection     'CrysAlisPro 1.171.42.50a (Rigaku OD, 2022)'
_computing_cell_refinement     'CrysAlisPro 1.171.42.50a (Rigaku OD, 2022)'
_computing_data_reduction      'CrysAlisPro 1.171.42.50a (Rigaku OD, 2022)'
_computing_structure_solution     SHELXS
_computing_structure_refinement 'SHELXL-2018/3 (Sheldrick, 2018)'
_computing_molecular_graphics     ?
_computing_publication_material   ?
_refine_special_details           ?
_refine_ls_structure_factor_coef  Fsqd
_refine_ls_matrix_type            full
_refine_ls_weighting_scheme       calc
_refine_ls_weighting_details
'w=1/[\s^2^(Fo^2^)+(0.0423P)^2^+7.4499P] where P=(Fo^2^+2Fc^2^)/3'
_atom_sites_solution_primary      direct
_atom_sites_solution_secondary    difmap
_atom_sites_solution_hydrogens    geom
_refine_ls_hydrogen_treatment     constr
_refine_ls_extinction_method      none
_refine_ls_extinction_coef        .
_refine_ls_number_reflns          59730
_refine_ls_number_parameters      1369
_refine_ls_number_restraints      0
_refine_ls_R_factor_all           0.0690
_refine_ls_R_factor_gt            0.0406
_refine_ls_wR_factor_ref          0.1014
_refine_ls_wR_factor_gt           0.0933
_refine_ls_goodness_of_fit_ref    1.052
_refine_ls_restrained_S_all       1.052
_refine_ls_shift/su_max           0.006
_refine_ls_shift/su_mean          0.000
 
loop_
 _atom_site_label
 _atom_site_type_symbol
 _atom_site_fract_x
 _atom_site_fract_y
 _atom_site_fract_z
 _atom_site_U_iso_or_equiv
 _atom_site_adp_type
 _atom_site_occupancy
 _atom_site_site_symmetry_order  
 _atom_site_calc_flag
 _atom_site_refinement_flags_posn
 _atom_site_refinement_flags_adp
 _atom_site_refinement_flags_occupancy
 _atom_site_disorder_assembly
 _atom_site_disorder_group
Gd1 Gd 0.11185(2) 0.70142(2) 0.81229(2) 0.00770(2) Uani 1 1 d . . . . .
Gd2 Gd 0.39737(2) 0.30098(2) 0.67384(2) 0.00766(2) Uani 1 1 d . . . . .
Gd3 Gd 0.32259(2) -0.02829(2) 0.58693(2) 0.00678(2) Uani 1 1 d . . . . .
Gd4 Gd 0.17739(2) 1.02624(2) 0.90410(2) 0.00783(2) Uani 1 1 d . . . . .
Na1 Na 0.22942(5) -0.37033(5) 0.51033(4) 0.01340(17) Uani 1 1 d . . . . .
Na2 Na 0.28410(4) 0.36677(5) 0.97795(4) 0.01136(16) Uani 1 1 d . . . . .
Na3 Na 0.02516(4) 0.34862(5) 0.73338(4) 0.01257(17) Uani 1 1 d . . . . .
Na4 Na 0.47731(4) 0.65222(5) 0.76542(4) 0.01258(17) Uani 1 1 d . . . . .
Na5 Na 0.15064(5) 0.29575(6) 0.00892(4) 0.01526(18) Uani 1 1 d . . . . .
Na6 Na 0.13565(4) 0.34081(6) 0.12131(4) 0.01483(18) Uani 1 1 d . . . . .
Na7 Na 0.32713(5) 0.60408(6) 0.31981(4) 0.01418(18) Uani 1 1 d . . . . .
Na81 Na 0.48695(13) 0.6778(2) 0.58126(11) 0.0135(8) Uiso 0.339(5) 1 d . . P . .
Na82 Na 0.5026(2) 0.5983(3) 0.57048(18) 0.0231(9) Uiso 0.25 1 d . . P . .
Na83 Na 0.5206(2) 0.5534(3) 0.5648(2) 0.0309(11) Uiso 0.25 1 d . . P . .
Na84 Na 0.4932(3) 0.6385(5) 0.5816(3) 0.0183(19) Uiso 0.161(5) 1 d . . P . .
O10 O 0.10000(8) 0.71753(9) 0.71952(6) 0.0130(3) Uani 1 1 d . . . . .
O11 O 0.13451(9) 0.70979(11) 0.64779(7) 0.0204(4) Uani 1 1 d . . . . .
O12 O 0.06635(8) 0.58449(9) 0.79265(7) 0.0144(3) Uani 1 1 d . . . . .
O13 O 0.04924(9) 0.47053(10) 0.75797(8) 0.0197(4) Uani 1 1 d . . . . .
O14 O 0.21061(7) 0.75015(9) 0.81718(6) 0.0113(3) Uani 1 1 d . . . . .
O15 O 0.29633(8) 0.79512(10) 0.87149(7) 0.0145(3) Uani 1 1 d . . . . .
O16 O 0.14062(8) 0.77869(9) 0.89066(6) 0.0118(3) Uani 1 1 d . . . . .
O17 O 0.13332(9) 0.81529(11) 0.96952(7) 0.0183(3) Uani 1 1 d . . . . .
O18 O 0.00377(7) 0.72487(9) 0.80324(6) 0.0116(3) Uani 1 1 d . . . . .
O19 O -0.08541(8) 0.68968(10) 0.81780(7) 0.0137(3) Uani 1 1 d . . . . .
O20 O 0.50518(7) 0.27200(9) 0.69119(7) 0.0127(3) Uani 1 1 d . . . . .
O21 O 0.59904(8) 0.31418(10) 0.69263(7) 0.0139(3) Uani 1 1 d . . . . .
O22 O 0.37246(8) 0.22260(9) 0.59548(6) 0.0113(3) Uani 1 1 d . . . . .
O23 O 0.37874(8) 0.19469(11) 0.51441(7) 0.0177(3) Uani 1 1 d . . . . .
O24 O 0.29329(7) 0.25729(9) 0.66092(6) 0.0116(3) Uani 1 1 d . . . . .
O25 O 0.21292(7) 0.21807(9) 0.59686(7) 0.0125(3) Uani 1 1 d . . . . .
O26 O 0.40526(8) 0.29352(9) 0.76639(6) 0.0120(3) Uani 1 1 d . . . . .
O27 O 0.36639(10) 0.30299(11) 0.83567(7) 0.0218(4) Uani 1 1 d . . . . .
O28 O 0.44658(8) 0.41677(9) 0.69647(7) 0.0139(3) Uani 1 1 d . . . . .
O29 O 0.46409(9) 0.53073(10) 0.73140(8) 0.0194(4) Uani 1 1 d . . . . .
O30 O 0.21070(7) -0.02449(9) 0.55992(6) 0.0121(3) Uani 1 1 d . . . . .
O31 O 0.11749(8) -0.05430(11) 0.56920(7) 0.0174(3) Uani 1 1 d . . . . .
O32 O 0.31697(8) -0.14083(9) 0.53851(6) 0.0124(3) Uani 1 1 d . . . . .
O33 O 0.28802(9) -0.25845(10) 0.51576(7) 0.0166(3) Uani 1 1 d . . . . .
O34 O 0.30730(7) 0.00136(9) 0.67042(6) 0.0105(3) Uani 1 1 d . . . . .
O35 O 0.33735(8) -0.00377(9) 0.75781(6) 0.0131(3) Uani 1 1 d . . . . .
O36 O 0.40489(7) 0.05430(9) 0.63004(6) 0.0106(3) Uani 1 1 d . . . . .
O37 O 0.50082(8) 0.09762(11) 0.64829(7) 0.0194(4) Uani 1 1 d . . . . .
O38 O 0.32995(8) 0.01248(9) 0.50188(6) 0.0112(3) Uani 1 1 d . . . . .
O39 O 0.36240(8) -0.00552(10) 0.43027(6) 0.0162(3) Uani 1 1 d . . . . .
O40 O 0.28824(8) 1.02228(10) 0.92993(7) 0.0144(3) Uani 1 1 d . . . . .
O41 O 0.35680(10) 0.98812(11) 0.88668(8) 0.0241(4) Uani 1 1 d . . . . .
O42 O 0.18711(8) 1.14271(9) 0.94741(6) 0.0123(3) Uani 1 1 d . . . . .
O43 O 0.22480(8) 1.25737(9) 0.96726(7) 0.0135(3) Uani 1 1 d . . . . .
O44 O 0.18581(8) 0.98918(9) 0.82022(6) 0.0125(3) Uani 1 1 d . . . . .
O45 O 0.14144(9) 0.97005(10) 0.73542(7) 0.0166(3) Uani 1 1 d . . . . .
O46 O 0.17659(8) 0.98898(9) 0.99130(6) 0.0115(3) Uani 1 1 d . . . . .
O47 O 0.14793(8) 1.01054(10) 1.06469(7) 0.0145(3) Uani 1 1 d . . . . .
O48 O 0.09349(7) 0.94238(9) 0.86621(6) 0.0111(3) Uani 1 1 d . . . . .
O49 O 0.00017(8) 0.89371(10) 0.85765(7) 0.0155(3) Uani 1 1 d . . . . .
O1W O 0.09103(8) 0.83738(9) 0.79020(6) 0.0117(3) Uani 1 1 d . . . . .
O2W O 0.41025(7) 0.16886(9) 0.70257(6) 0.0111(3) Uani 1 1 d . . . . .
O3W O 0.29077(7) 0.10497(9) 0.57490(6) 0.0108(3) Uani 1 1 d . . . . .
O4W O 0.21638(7) 0.89585(9) 0.91527(6) 0.0115(3) Uani 1 1 d . . . . .
O5W O 0.20550(8) -0.37842(10) 0.59564(7) 0.0142(3) Uani 1 1 d . . . . .
O6W O 0.32868(11) -0.42208(13) 0.50944(11) 0.0430(7) Uani 1 1 d . . . . .
O7W O 0.29798(8) 0.38046(10) 0.89037(7) 0.0170(3) Uani 1 1 d . . . . .
O8W O 0.18578(8) 0.41775(10) 0.97793(7) 0.0151(3) Uani 1 1 d . . . . .
O9W O 0.13242(9) 0.32073(11) 0.72795(7) 0.0200(4) Uani 1 1 d . . . . .
O10W O 0.00335(9) 0.31094(12) 0.81467(8) 0.0232(4) Uani 1 1 d . . . . .
O11W O 0.36712(9) 0.67665(11) 0.76227(7) 0.0183(3) Uani 1 1 d . . . . .
O12W O 0.50607(10) 0.69425(11) 0.68328(9) 0.0266(4) Uani 1 1 d . . . . .
O13W O 0.08946(9) 0.40484(11) 0.04563(8) 0.0218(4) Uani 1 1 d . . . . .
O14W O 0.08344(9) 0.23459(11) 0.05569(9) 0.0235(4) Uani 1 1 d . . . . .
O15W O 0.06088(10) 0.32653(14) -0.05165(9) 0.0318(5) Uani 1 1 d . . . . .
O16W O 0.19554(8) 0.43026(11) 0.17357(7) 0.0187(3) Uani 1 1 d . . . . .
O17W O 0.23782(8) 0.63658(10) 0.25703(7) 0.0164(3) Uani 1 1 d . . . . .
O18W O 0.31531(8) 0.15370(10) 0.74582(7) 0.0164(3) Uani 1 1 d . . . . .
O19W O 0.04135(10) 0.94658(11) 0.64845(7) 0.0222(4) Uani 1 1 d . . . . .
O20W O 0.06284(10) 0.79878(13) 0.57559(9) 0.0277(4) Uani 1 1 d . . . . .
O21W O 0.09729(11) 0.41963(13) 0.87897(9) 0.0299(5) Uani 1 1 d . . . . .
O22W O 0.11404(9) 1.11616(11) 1.12689(8) 0.0210(4) Uani 1 1 d . . . . .
O23W O 0.32871(10) 0.62332(13) 0.65884(9) 0.0284(5) Uani 1 1 d . . . . .
O24W O 0.02997(10) 0.82473(13) 1.00832(9) 0.0287(5) Uani 1 1 d . . . . .
O25W O 0.61809(10) 0.09571(15) 0.64600(10) 0.0410(7) Uani 1 1 d . . . . .
O26W O 0.54394(10) 0.55112(13) 0.67005(12) 0.0405(6) Uani 1 1 d . . . . .
O27W O 0.17727(12) 0.3775(2) 0.82833(12) 0.0586(10) Uani 1 1 d . . . . .
O28W O 0.42878(13) 0.2357(2) 0.92858(11) 0.0671(11) Uani 1 1 d . . . . .
O29W O 0.4379(5) 0.8962(6) 0.9872(4) 0.113(3) Uiso 0.5 1 d . . P . .
O30W O 0.40821(16) 0.7282(2) 0.91761(14) 0.0160(6) Uiso 0.5 1 d . . P . .
O31W O 0.4158(3) 0.6603(4) 0.5999(2) 0.0537(15) Uiso 0.5 1 d . . P . .
O32W O 0.41265(17) 0.5934(2) 0.60394(14) 0.0168(6) Uiso 0.5 1 d . . P . .
O33W O 0.40808(18) 0.7901(2) 1.01193(15) 0.0207(7) Uiso 0.5 1 d . . P . .
O34W O 0.3841(3) 0.7644(4) 0.9675(3) 0.0634(18) Uiso 0.5 1 d . . P . .
O35W O 0.5378(4) 0.5034(5) 0.5376(4) 0.093(3) Uiso 0.5 1 d . . P . .
N11 N 0.17385(9) 0.60348(11) 0.76598(7) 0.0109(3) Uani 1 1 d . . . . .
N12 N 0.19920(8) 0.63405(10) 0.88207(7) 0.0103(3) Uani 1 1 d . . . . .
N13 N 0.06996(9) 0.65516(11) 0.89024(8) 0.0116(3) Uani 1 1 d . . . . .
N21 N 0.44990(9) 0.34379(11) 0.60164(7) 0.0118(3) Uani 1 1 d . . . . .
N22 N 0.31870(9) 0.37460(10) 0.60072(7) 0.0109(3) Uani 1 1 d . . . . .
N23 N 0.33383(9) 0.40335(11) 0.71551(7) 0.0119(3) Uani 1 1 d . . . . .
N31 N 0.26243(9) -0.14174(10) 0.61905(7) 0.0101(3) Uani 1 1 d . . . . .
N32 N 0.39653(8) -0.10334(10) 0.66153(7) 0.0092(3) Uani 1 1 d . . . . .
N33 N 0.42870(8) -0.05513(10) 0.56467(7) 0.0097(3) Uani 1 1 d . . . . .
N41 N 0.23820(9) 1.13021(11) 0.86468(7) 0.0119(3) Uani 1 1 d . . . . .
N42 N 0.10190(9) 1.09888(10) 0.82911(7) 0.0115(3) Uani 1 1 d . . . . .
N43 N 0.07518(9) 1.05608(10) 0.93028(7) 0.0099(3) Uani 1 1 d . . . . .
C101 C 0.13747(11) 0.69415(13) 0.69409(9) 0.0131(4) Uani 1 1 d . . . . .
C102 C 0.19117(10) 0.64550(13) 0.72409(9) 0.0130(4) Uani 1 1 d . . . . .
H10A H 0.202851 0.610065 0.699633 0.016 Uiso 1 1 calc R U . . .
H10B H 0.227307 0.677527 0.739579 0.016 Uiso 1 1 calc R U . . .
C103 C 0.07885(10) 0.52962(12) 0.76681(9) 0.0121(4) Uani 1 1 d . . . . .
C104 C 0.13258(11) 0.54061(13) 0.74260(10) 0.0143(4) Uani 1 1 d . . . . .
H10C H 0.157098 0.493955 0.746881 0.017 Uiso 1 1 calc R U . . .
H10D H 0.116038 0.549800 0.704595 0.017 Uiso 1 1 calc R U . . .
C105 C 0.22849(10) 0.57688(13) 0.80605(9) 0.0131(4) Uani 1 1 d . . . . .
H10E H 0.261794 0.614517 0.810716 0.016 Uiso 1 1 calc R U . . .
H10F H 0.243405 0.529895 0.793864 0.016 Uiso 1 1 calc R U . . .
C106 C 0.21448(11) 0.56312(13) 0.85828(9) 0.0133(4) Uani 1 1 d . . . . .
H10G H 0.179288 0.528099 0.853167 0.016 Uiso 1 1 calc R U . . .
H10H H 0.250681 0.539421 0.882632 0.016 Uiso 1 1 calc R U . . .
C107 C 0.25424(10) 0.74764(12) 0.85910(8) 0.0103(3) Uani 1 1 d . . . . .
C108 C 0.25434(10) 0.68352(13) 0.89709(9) 0.0119(4) Uani 1 1 d . . . . .
H10I H 0.291675 0.652776 0.899854 0.014 Uiso 1 1 calc R U . . .
H10J H 0.257126 0.704739 0.932171 0.014 Uiso 1 1 calc R U . . .
C109 C 0.17808(11) 0.61477(14) 0.92951(9) 0.0136(4) Uani 1 1 d . . . . .
H10K H 0.184922 0.658276 0.953475 0.016 Uiso 1 1 calc R U . . .
H10L H 0.203214 0.572740 0.948139 0.016 Uiso 1 1 calc R U . . .
C110 C 0.11019(10) 0.59300(13) 0.91602(9) 0.0145(4) Uani 1 1 d . . . . .
H11A H 0.103287 0.549070 0.892435 0.017 Uiso 1 1 calc R U . . .
H11B H 0.099070 0.578654 0.948457 0.017 Uiso 1 1 calc R U . . .
C111 C 0.11846(10) 0.77405(13) 0.93008(9) 0.0120(4) Uani 1 1 d . . . . .
C112 C 0.06893(11) 0.71591(13) 0.92742(9) 0.0132(4) Uani 1 1 d . . . . .
H11C H 0.074171 0.694224 0.962728 0.016 Uiso 1 1 calc R U . . .
H11D H 0.028104 0.740631 0.917134 0.016 Uiso 1 1 calc R U . . .
C113 C -0.02783(10) 0.68622(12) 0.82707(8) 0.0101(3) Uani 1 1 d . . . . .
C114 C 0.00576(10) 0.63017(12) 0.86802(9) 0.0115(4) Uani 1 1 d . . . . .
H11E H -0.015498 0.626045 0.896200 0.014 Uiso 1 1 calc R U . . .
H11F H 0.005504 0.580304 0.851735 0.014 Uiso 1 1 calc R U . . .
C201 C 0.54185(10) 0.31231(12) 0.67357(9) 0.0113(4) Uani 1 1 d . . . . .
C202 C 0.51463(10) 0.36382(13) 0.62749(9) 0.0128(4) Uani 1 1 d . . . . .
H20A H 0.516448 0.416150 0.639983 0.015 Uiso 1 1 calc R U . . .
H20B H 0.539475 0.360288 0.601803 0.015 Uiso 1 1 calc R U . . .
C203 C 0.39592(10) 0.22960(12) 0.55669(9) 0.0111(3) Uani 1 1 d . . . . .
C204 C 0.45010(11) 0.28255(14) 0.56445(9) 0.0156(4) Uani 1 1 d . . . . .
H20C H 0.488703 0.253580 0.577105 0.019 Uiso 1 1 calc R U . . .
H20D H 0.450207 0.304450 0.530139 0.019 Uiso 1 1 calc R U . . .
C205 C 0.41473(11) 0.40948(13) 0.57478(9) 0.0143(4) Uani 1 1 d . . . . .
H20E H 0.429888 0.423164 0.544162 0.017 Uiso 1 1 calc R U . . .
H20F H 0.421733 0.452619 0.599061 0.017 Uiso 1 1 calc R U . . .
C206 C 0.34623(11) 0.39275(13) 0.55672(9) 0.0140(4) Uani 1 1 d . . . . .
H20G H 0.324626 0.436647 0.537526 0.017 Uiso 1 1 calc R U . . .
H20H H 0.339521 0.350047 0.532069 0.017 Uiso 1 1 calc R U . . .
C207 C 0.25594(10) 0.26337(12) 0.61597(9) 0.0106(3) Uani 1 1 d . . . . .
C208 C 0.26270(11) 0.32865(13) 0.58095(9) 0.0129(4) Uani 1 1 d . . . . .
H20I H 0.262818 0.308747 0.546090 0.015 Uiso 1 1 calc R U . . .
H20J H 0.226121 0.361379 0.576167 0.015 Uiso 1 1 calc R U . . .
C209 C 0.30264(11) 0.44554(12) 0.62352(9) 0.0137(4) Uani 1 1 d . . . . .
H20K H 0.269062 0.470971 0.597338 0.016 Uiso 1 1 calc R U . . .
H20L H 0.338987 0.479033 0.631705 0.016 Uiso 1 1 calc R U . . .
C210 C 0.28221(11) 0.43187(13) 0.67302(9) 0.0137(4) Uani 1 1 d . . . . .
H21A H 0.266759 0.479154 0.684284 0.016 Uiso 1 1 calc R U . . .
H21B H 0.248046 0.395159 0.665652 0.016 Uiso 1 1 calc R U . . .
C211 C 0.36543(11) 0.31627(13) 0.78943(9) 0.0135(4) Uani 1 1 d . . . . .
C212 C 0.31259(11) 0.36289(14) 0.75593(9) 0.0146(4) Uani 1 1 d . . . . .
H21C H 0.277669 0.329806 0.739084 0.018 Uiso 1 1 calc R U . . .
H21D H 0.298068 0.399028 0.778364 0.018 Uiso 1 1 calc R U . . .
C213 C 0.43267(11) 0.47211(13) 0.72088(9) 0.0134(4) Uani 1 1 d . . . . .
C214 C 0.37530(11) 0.46515(13) 0.74044(9) 0.0147(4) Uani 1 1 d . . . . .
H21E H 0.387948 0.457048 0.778783 0.018 Uiso 1 1 calc R U . . .
H21F H 0.352141 0.512804 0.733748 0.018 Uiso 1 1 calc R U . . .
C301 C 0.17511(10) -0.05949(12) 0.58221(9) 0.0109(3) Uani 1 1 d . . . . .
C302 C 0.20573(10) -0.11032(12) 0.62790(9) 0.0113(4) Uani 1 1 d . . . . .
H30A H 0.215678 -0.081400 0.660954 0.014 Uiso 1 1 calc R U . . .
H30B H 0.177210 -0.151202 0.630939 0.014 Uiso 1 1 calc R U . . .
C303 C 0.28713(10) -0.20016(12) 0.54157(8) 0.0102(3) Uani 1 1 d . . . . .
C304 C 0.24469(11) -0.19830(12) 0.57712(9) 0.0129(4) Uani 1 1 d . . . . .
H30C H 0.202208 -0.187742 0.555869 0.015 Uiso 1 1 calc R U . . .
H30D H 0.244567 -0.248213 0.593257 0.015 Uiso 1 1 calc R U . . .
C305 C 0.30327(10) -0.17484(12) 0.66713(9) 0.0118(4) Uani 1 1 d . . . . .
H30E H 0.288524 -0.225750 0.672157 0.014 Uiso 1 1 calc R U . . .
H30F H 0.301162 -0.144239 0.697753 0.014 Uiso 1 1 calc R U . . .
C306 C 0.36978(10) -0.17911(12) 0.66430(9) 0.0118(4) Uani 1 1 d . . . . .
H30G H 0.394731 -0.205621 0.695593 0.014 Uiso 1 1 calc R U . . .
H30H H 0.371697 -0.208272 0.632993 0.014 Uiso 1 1 calc R U . . .
C307 C 0.34409(10) -0.01954(12) 0.71380(8) 0.0097(3) Uani 1 1 d . . . . .
C308 C 0.59837(10) 0.43696(13) 0.78827(8) 0.0115(4) Uani 1 1 d . . . . .
H30I H 0.563206 0.472153 0.782295 0.014 Uiso 1 1 calc R U . . .
H30J H 0.589019 0.400159 0.759317 0.014 Uiso 1 1 calc R U . . .
C309 C 0.45948(10) -0.11139(13) 0.65336(9) 0.0117(4) Uani 1 1 d . . . . .
H30K H 0.480183 -0.155231 0.673298 0.014 Uiso 1 1 calc R U . . .
H30L H 0.484188 -0.066471 0.667180 0.014 Uiso 1 1 calc R U . . .
C310 C 0.45735(10) -0.12114(13) 0.59578(9) 0.0121(4) Uani 1 1 d . . . . .
H31A H 0.499762 -0.127963 0.592267 0.015 Uiso 1 1 calc R U . . .
H31B H 0.433315 -0.166531 0.581979 0.015 Uiso 1 1 calc R U . . .
C311 C 0.45850(10) 0.05737(13) 0.62263(9) 0.0114(4) Uani 1 1 d . . . . .
C312 C 0.46869(10) 0.01149(13) 0.57728(9) 0.0119(4) Uani 1 1 d . . . . .
H31C H 0.461204 0.043732 0.545835 0.014 Uiso 1 1 calc R U . . .
H31D H 0.512308 -0.004762 0.585970 0.014 Uiso 1 1 calc R U . . .
C313 C 0.36589(10) -0.01668(12) 0.47749(8) 0.0101(3) Uani 1 1 d . . . . .
C314 C 0.41570(10) -0.06968(12) 0.50793(8) 0.0107(3) Uani 1 1 d . . . . .
H31E H 0.401851 -0.122040 0.500539 0.013 Uiso 1 1 calc R U . . .
H31F H 0.453841 -0.062732 0.496506 0.013 Uiso 1 1 calc R U . . .
C401 C 0.31451(11) 1.02939(13) 0.89282(9) 0.0139(4) Uani 1 1 d . . . . .
C402 C 0.29046(11) 1.09085(13) 0.85297(9) 0.0153(4) Uani 1 1 d . . . . .
H40A H 0.323980 1.126949 0.853437 0.018 Uiso 1 1 calc R U . . .
H40B H 0.277137 1.068779 0.817468 0.018 Uiso 1 1 calc R U . . .
C403 C 0.22102(10) 1.19738(12) 0.94232(8) 0.0101(3) Uani 1 1 d . . . . .
C404 C 0.26146(11) 1.18760(13) 0.90523(9) 0.0140(4) Uani 1 1 d . . . . .
H40C H 0.264382 1.235990 0.887897 0.017 Uiso 1 1 calc R U . . .
H40D H 0.303522 1.173542 0.925712 0.017 Uiso 1 1 calc R U . . .
C405 C 0.19568(12) 1.16441(13) 0.81750(9) 0.0152(4) Uani 1 1 d . . . . .
H40E H 0.194628 1.132871 0.786559 0.018 Uiso 1 1 calc R U . . .
H40F H 0.211511 1.214295 0.811339 0.018 Uiso 1 1 calc R U . . .
C406 C 0.13056(12) 1.17252(13) 0.82363(9) 0.0148(4) Uani 1 1 d . . . . .
H40G H 0.131791 1.203376 0.854927 0.018 Uiso 1 1 calc R U . . .
H40H H 0.104696 1.198935 0.792690 0.018 Uiso 1 1 calc R U . . .
C407 C 0.14425(11) 1.00179(12) 0.77862(8) 0.0118(4) Uani 1 1 d . . . . .
C408 C 0.09275(11) 1.05611(13) 0.77930(9) 0.0136(4) Uani 1 1 d . . . . .
H40I H 0.088649 1.092015 0.750123 0.016 Uiso 1 1 calc R U . . .
H40J H 0.053566 1.027933 0.772917 0.016 Uiso 1 1 calc R U . . .
C409 C 0.04106(11) 1.11065(13) 0.84065(9) 0.0128(4) Uani 1 1 d . . . . .
H40K H 0.014409 1.066737 0.828195 0.015 Uiso 1 1 calc R U . . .
H40L H 0.020734 1.154958 0.821072 0.015 Uiso 1 1 calc R U . . .
C410 C 0.04697(11) 1.12208(13) 0.89874(9) 0.0125(4) Uani 1 1 d . . . . .
H41A H 0.072696 1.166758 0.911112 0.015 Uiso 1 1 calc R U . . .
H41B H 0.005601 1.131275 0.903960 0.015 Uiso 1 1 calc R U . . .
C411 C 0.14223(10) 1.01964(12) 1.01672(8) 0.0098(3) Uani 1 1 d . . . . .
C412 C 0.09191(10) 1.07290(12) 0.98671(8) 0.0103(3) Uani 1 1 d . . . . .
H41C H 0.054993 1.068025 1.000145 0.012 Uiso 1 1 calc R U . . .
H41D H 0.106824 1.125098 0.992450 0.012 Uiso 1 1 calc R U . . .
C413 C 0.04193(10) 0.93855(12) 0.87764(8) 0.0110(3) Uani 1 1 d . . . . .
C414 C 0.03310(10) 0.99085(13) 0.92054(9) 0.0123(4) Uani 1 1 d . . . . .
H41E H -0.009984 1.009158 0.910818 0.015 Uiso 1 1 calc R U . . .
H41F H 0.039397 0.962063 0.953473 0.015 Uiso 1 1 calc R U . . .
 
loop_
 _atom_site_aniso_label
 _atom_site_aniso_U_11
 _atom_site_aniso_U_22
 _atom_site_aniso_U_33
 _atom_site_aniso_U_23
 _atom_site_aniso_U_13
 _atom_site_aniso_U_12
Gd1 0.00786(4) 0.00647(4) 0.00918(4) -0.00035(3) 0.00297(3) -0.00029(3)
Gd2 0.00854(4) 0.00629(4) 0.00781(4) 0.00000(3) 0.00158(3) -0.00036(3)
Gd3 0.00753(4) 0.00621(4) 0.00685(4) 0.00006(3) 0.00233(3) 0.00009(3)
Gd4 0.00994(4) 0.00681(4) 0.00711(4) -0.00077(3) 0.00289(3) -0.00080(3)
Na1 0.0173(5) 0.0099(4) 0.0120(4) -0.0003(3) 0.0022(3) -0.0025(3)
Na2 0.0131(4) 0.0098(4) 0.0115(4) -0.0009(3) 0.0037(3) -0.0009(3)
Na3 0.0133(4) 0.0103(4) 0.0135(4) 0.0001(3) 0.0025(3) -0.0018(3)
Na4 0.0128(4) 0.0105(4) 0.0140(4) -0.0017(3) 0.0026(3) -0.0011(3)
Na5 0.0124(4) 0.0170(5) 0.0165(4) -0.0010(4) 0.0042(4) 0.0001(4)
Na6 0.0125(4) 0.0180(5) 0.0158(4) 0.0003(4) 0.0069(4) 0.0009(4)
Na7 0.0151(4) 0.0141(4) 0.0150(4) -0.0009(3) 0.0069(4) -0.0022(4)
O10 0.0149(7) 0.0125(7) 0.0125(7) -0.0005(6) 0.0054(6) 0.0023(6)
O11 0.0276(10) 0.0207(9) 0.0164(8) 0.0048(7) 0.0121(7) 0.0085(7)
O12 0.0141(7) 0.0091(7) 0.0220(8) -0.0047(6) 0.0082(6) -0.0029(6)
O13 0.0173(8) 0.0108(7) 0.0310(10) -0.0070(7) 0.0066(7) -0.0035(6)
O14 0.0104(6) 0.0125(7) 0.0110(7) 0.0024(6) 0.0028(5) -0.0011(6)
O15 0.0122(7) 0.0152(8) 0.0158(7) -0.0003(6) 0.0031(6) -0.0042(6)
O16 0.0133(7) 0.0118(7) 0.0115(7) -0.0004(6) 0.0054(6) -0.0010(6)
O17 0.0186(8) 0.0225(9) 0.0154(8) -0.0091(7) 0.0074(7) -0.0069(7)
O18 0.0118(7) 0.0099(7) 0.0143(7) 0.0012(6) 0.0056(6) -0.0009(5)
O19 0.0108(7) 0.0160(8) 0.0146(7) -0.0011(6) 0.0042(6) -0.0016(6)
O20 0.0110(7) 0.0094(7) 0.0184(8) 0.0014(6) 0.0048(6) -0.0012(5)
O21 0.0100(7) 0.0142(7) 0.0177(8) -0.0021(6) 0.0041(6) -0.0022(6)
O22 0.0137(7) 0.0094(6) 0.0110(7) -0.0005(5) 0.0034(6) -0.0016(5)
O23 0.0171(8) 0.0216(9) 0.0157(8) -0.0088(7) 0.0063(6) -0.0075(7)
O24 0.0099(6) 0.0123(7) 0.0117(7) 0.0009(6) 0.0013(5) -0.0003(5)
O25 0.0105(7) 0.0128(7) 0.0146(7) -0.0017(6) 0.0041(6) -0.0031(6)
O26 0.0141(7) 0.0116(7) 0.0100(7) 0.0003(5) 0.0028(6) 0.0017(6)
O27 0.0311(10) 0.0249(10) 0.0106(7) 0.0020(7) 0.0079(7) 0.0080(8)
O28 0.0147(7) 0.0097(7) 0.0170(7) -0.0032(6) 0.0034(6) -0.0022(6)
O29 0.0167(8) 0.0096(7) 0.0278(9) -0.0056(7) -0.0011(7) -0.0024(6)
O30 0.0106(7) 0.0123(7) 0.0132(7) 0.0022(6) 0.0026(6) -0.0007(6)
O31 0.0109(7) 0.0226(9) 0.0184(8) 0.0024(7) 0.0031(6) -0.0008(6)
O32 0.0164(7) 0.0089(6) 0.0136(7) -0.0021(5) 0.0070(6) -0.0029(6)
O33 0.0239(9) 0.0102(7) 0.0175(8) -0.0049(6) 0.0089(7) -0.0030(6)
O34 0.0125(7) 0.0106(7) 0.0084(6) -0.0002(5) 0.0030(5) 0.0001(5)
O35 0.0186(8) 0.0125(7) 0.0097(7) -0.0006(6) 0.0063(6) 0.0006(6)
O36 0.0094(6) 0.0103(7) 0.0130(7) -0.0010(5) 0.0044(5) -0.0006(5)
O37 0.0123(7) 0.0259(9) 0.0211(8) -0.0116(7) 0.0061(7) -0.0073(7)
O38 0.0140(7) 0.0103(6) 0.0107(7) 0.0013(5) 0.0058(6) 0.0019(5)
O39 0.0215(8) 0.0190(8) 0.0095(7) 0.0030(6) 0.0064(6) 0.0062(7)
O40 0.0131(7) 0.0164(8) 0.0138(7) -0.0002(6) 0.0039(6) -0.0034(6)
O41 0.0281(10) 0.0215(9) 0.0274(10) -0.0021(8) 0.0157(8) 0.0055(8)
O42 0.0169(7) 0.0090(6) 0.0130(7) -0.0018(5) 0.0075(6) -0.0037(6)
O43 0.0170(8) 0.0094(7) 0.0150(7) -0.0039(6) 0.0058(6) -0.0028(6)
O44 0.0157(7) 0.0125(7) 0.0093(6) -0.0006(5) 0.0034(6) -0.0008(6)
O45 0.0237(9) 0.0163(8) 0.0097(7) -0.0024(6) 0.0045(6) 0.0028(7)
O46 0.0140(7) 0.0102(6) 0.0117(7) 0.0008(5) 0.0058(6) 0.0032(5)
O47 0.0184(8) 0.0150(7) 0.0108(7) 0.0003(6) 0.0051(6) 0.0038(6)
O48 0.0114(7) 0.0094(6) 0.0130(7) -0.0019(5) 0.0038(6) -0.0009(5)
O49 0.0146(7) 0.0156(8) 0.0169(8) -0.0063(6) 0.0053(6) -0.0062(6)
O1W 0.0137(7) 0.0091(6) 0.0122(7) -0.0009(5) 0.0032(6) -0.0003(5)
O2W 0.0121(7) 0.0088(6) 0.0131(7) 0.0005(5) 0.0047(6) -0.0005(5)
O3W 0.0113(7) 0.0087(6) 0.0126(7) -0.0001(5) 0.0037(6) 0.0003(5)
O4W 0.0120(7) 0.0094(6) 0.0134(7) -0.0006(5) 0.0039(6) 0.0002(5)
O5W 0.0180(8) 0.0119(7) 0.0132(7) -0.0012(6) 0.0050(6) -0.0018(6)
O6W 0.0311(12) 0.0167(10) 0.0619(17) -0.0141(11) -0.0212(12) 0.0053(9)
O7W 0.0202(8) 0.0178(8) 0.0139(7) -0.0021(6) 0.0063(6) -0.0021(7)
O8W 0.0141(7) 0.0136(7) 0.0162(7) -0.0033(6) 0.0015(6) 0.0021(6)
O9W 0.0188(9) 0.0193(9) 0.0199(9) 0.0023(7) 0.0016(7) 0.0004(7)
O10W 0.0199(9) 0.0257(10) 0.0216(9) 0.0056(8) 0.0015(7) -0.0063(8)
O11W 0.0171(8) 0.0170(8) 0.0193(8) 0.0015(7) 0.0021(7) 0.0004(7)
O12W 0.0209(9) 0.0143(9) 0.0370(12) -0.0016(8) -0.0055(9) -0.0036(7)
O13W 0.0243(10) 0.0189(9) 0.0206(9) 0.0023(7) 0.0030(7) -0.0016(7)
O14W 0.0202(9) 0.0164(9) 0.0373(11) -0.0035(8) 0.0139(8) -0.0023(7)
O15W 0.0258(11) 0.0378(13) 0.0285(11) 0.0060(10) 0.0014(9) -0.0062(10)
O16W 0.0180(8) 0.0168(8) 0.0233(9) -0.0023(7) 0.0092(7) -0.0039(7)
O17W 0.0169(8) 0.0167(8) 0.0168(8) -0.0030(6) 0.0068(6) -0.0011(6)
O18W 0.0195(8) 0.0161(8) 0.0153(7) -0.0015(6) 0.0074(6) -0.0033(6)
O19W 0.0281(10) 0.0212(9) 0.0164(8) -0.0008(7) 0.0047(7) 0.0021(8)
O20W 0.0234(10) 0.0278(11) 0.0298(11) 0.0005(9) 0.0037(8) 0.0007(8)
O21W 0.0338(12) 0.0268(11) 0.0264(10) 0.0008(9) 0.0030(9) -0.0038(9)
O22W 0.0195(9) 0.0195(9) 0.0273(10) -0.0092(7) 0.0119(7) -0.0033(7)
O23W 0.0222(10) 0.0273(11) 0.0317(11) -0.0060(9) 0.0000(8) 0.0024(8)
O24W 0.0282(11) 0.0298(11) 0.0314(11) -0.0041(9) 0.0137(9) 0.0021(9)
O25W 0.0195(10) 0.0558(16) 0.0531(15) -0.0391(13) 0.0190(10) -0.0120(10)
O26W 0.0229(11) 0.0239(11) 0.077(2) -0.0181(12) 0.0176(12) -0.0025(9)
O27W 0.0291(14) 0.083(2) 0.0514(17) -0.0369(17) -0.0100(12) 0.0153(14)
O28W 0.0306(14) 0.133(3) 0.0356(15) 0.0402(19) 0.0046(11) 0.0125(18)
N11 0.0108(7) 0.0103(7) 0.0114(8) -0.0003(6) 0.0027(6) 0.0005(6)
N12 0.0095(7) 0.0090(7) 0.0124(8) 0.0009(6) 0.0030(6) -0.0003(6)
N13 0.0107(8) 0.0116(8) 0.0131(8) 0.0007(6) 0.0044(6) -0.0007(6)
N21 0.0136(8) 0.0109(8) 0.0107(7) -0.0023(6) 0.0030(6) -0.0050(6)
N22 0.0134(8) 0.0081(7) 0.0104(7) 0.0002(6) 0.0014(6) -0.0009(6)
N23 0.0120(8) 0.0112(8) 0.0113(8) -0.0007(6) 0.0007(6) 0.0010(6)
N31 0.0115(7) 0.0079(7) 0.0115(7) -0.0008(6) 0.0043(6) -0.0001(6)
N32 0.0106(7) 0.0087(7) 0.0089(7) -0.0002(6) 0.0033(6) 0.0014(6)
N33 0.0101(7) 0.0097(7) 0.0093(7) 0.0002(6) 0.0029(6) 0.0007(6)
N41 0.0172(9) 0.0098(7) 0.0107(8) -0.0007(6) 0.0071(7) -0.0016(7)
N42 0.0162(8) 0.0079(7) 0.0105(8) 0.0000(6) 0.0038(7) -0.0007(6)
N43 0.0129(8) 0.0084(7) 0.0086(7) -0.0007(6) 0.0031(6) -0.0007(6)
C101 0.0148(9) 0.0119(9) 0.0140(9) -0.0002(7) 0.0060(8) 0.0013(8)
C102 0.0129(9) 0.0140(9) 0.0145(9) 0.0001(8) 0.0075(8) 0.0009(7)
C103 0.0120(9) 0.0086(8) 0.0147(9) -0.0001(7) 0.0021(8) 0.0009(7)
C104 0.0155(10) 0.0109(9) 0.0172(10) -0.0034(8) 0.0057(8) 0.0000(8)
C105 0.0117(9) 0.0115(9) 0.0156(9) 0.0001(8) 0.0025(8) 0.0042(7)
C106 0.0129(9) 0.0098(9) 0.0163(10) 0.0019(7) 0.0027(8) 0.0026(7)
C107 0.0097(8) 0.0116(8) 0.0102(8) -0.0008(7) 0.0038(7) 0.0003(7)
C108 0.0097(8) 0.0133(9) 0.0117(9) 0.0022(7) 0.0013(7) 0.0003(7)
C109 0.0133(9) 0.0166(10) 0.0111(9) 0.0049(8) 0.0035(7) 0.0009(8)
C110 0.0127(9) 0.0144(10) 0.0167(10) 0.0053(8) 0.0048(8) -0.0005(8)
C111 0.0119(9) 0.0130(9) 0.0116(9) -0.0008(7) 0.0038(7) -0.0002(7)
C112 0.0126(9) 0.0169(10) 0.0114(9) -0.0024(8) 0.0054(7) -0.0040(8)
C113 0.0098(8) 0.0098(8) 0.0105(8) -0.0024(7) 0.0026(7) -0.0004(7)
C114 0.0110(8) 0.0100(8) 0.0143(9) 0.0006(7) 0.0045(7) -0.0023(7)
C201 0.0121(9) 0.0090(8) 0.0143(9) -0.0033(7) 0.0063(8) -0.0024(7)
C202 0.0117(9) 0.0112(9) 0.0151(9) -0.0014(7) 0.0028(8) -0.0039(7)
C203 0.0114(9) 0.0103(8) 0.0120(9) 0.0001(7) 0.0038(7) 0.0003(7)
C204 0.0167(10) 0.0173(10) 0.0150(10) -0.0056(8) 0.0081(8) -0.0073(8)
C205 0.0149(10) 0.0134(9) 0.0130(9) 0.0043(8) 0.0010(8) -0.0027(8)
C206 0.0162(10) 0.0138(9) 0.0106(9) 0.0032(7) 0.0012(8) -0.0016(8)
C207 0.0099(8) 0.0094(8) 0.0131(9) -0.0006(7) 0.0037(7) 0.0011(7)
C208 0.0132(9) 0.0107(9) 0.0123(9) 0.0025(7) -0.0010(8) -0.0016(7)
C209 0.0153(10) 0.0074(8) 0.0157(9) 0.0012(7) -0.0004(8) 0.0009(7)
C210 0.0140(9) 0.0118(9) 0.0145(9) -0.0005(8) 0.0022(8) 0.0040(8)
C211 0.0166(10) 0.0122(9) 0.0119(9) -0.0015(7) 0.0039(8) 0.0002(8)
C212 0.0156(10) 0.0167(10) 0.0124(9) -0.0007(8) 0.0052(8) 0.0029(8)
C213 0.0139(9) 0.0092(9) 0.0133(9) -0.0003(7) -0.0029(8) 0.0014(8)
C214 0.0169(10) 0.0103(9) 0.0153(10) -0.0030(7) 0.0014(8) 0.0005(8)
C301 0.0100(8) 0.0112(9) 0.0118(9) -0.0014(7) 0.0033(7) -0.0018(7)
C302 0.0115(9) 0.0113(9) 0.0126(9) -0.0003(7) 0.0057(7) -0.0011(7)
C303 0.0116(8) 0.0097(8) 0.0084(8) -0.0005(7) 0.0012(7) -0.0001(7)
C304 0.0156(9) 0.0092(8) 0.0150(9) -0.0043(7) 0.0063(8) -0.0036(7)
C305 0.0149(9) 0.0090(8) 0.0130(9) 0.0015(7) 0.0061(8) 0.0009(7)
C306 0.0144(9) 0.0083(8) 0.0132(9) 0.0025(7) 0.0044(8) 0.0020(7)
C307 0.0105(8) 0.0082(8) 0.0103(8) 0.0006(7) 0.0028(7) -0.0012(7)
C308 0.0119(9) 0.0133(9) 0.0092(8) -0.0012(7) 0.0025(7) -0.0029(7)
C309 0.0107(8) 0.0120(9) 0.0119(9) 0.0014(7) 0.0019(7) 0.0039(7)
C310 0.0125(9) 0.0125(9) 0.0123(9) 0.0021(7) 0.0048(7) 0.0047(7)
C311 0.0102(8) 0.0128(9) 0.0118(9) 0.0000(7) 0.0039(7) -0.0006(7)
C312 0.0113(9) 0.0135(9) 0.0123(9) -0.0020(7) 0.0057(7) -0.0015(7)
C313 0.0109(8) 0.0110(8) 0.0084(8) -0.0004(7) 0.0024(7) 0.0004(7)
C314 0.0112(8) 0.0119(9) 0.0101(8) 0.0002(7) 0.0046(7) 0.0018(7)
C401 0.0156(10) 0.0121(9) 0.0152(9) -0.0042(8) 0.0066(8) -0.0030(8)
C402 0.0201(11) 0.0144(10) 0.0151(10) -0.0029(8) 0.0111(9) -0.0028(8)
C403 0.0122(8) 0.0076(8) 0.0105(8) -0.0002(7) 0.0031(7) -0.0006(7)
C404 0.0172(10) 0.0116(9) 0.0150(10) -0.0029(8) 0.0074(8) -0.0054(8)
C405 0.0245(12) 0.0097(9) 0.0129(9) 0.0021(7) 0.0074(9) -0.0026(8)
C406 0.0223(11) 0.0096(9) 0.0129(9) 0.0020(7) 0.0052(8) 0.0002(8)
C407 0.0180(10) 0.0096(8) 0.0089(8) 0.0008(7) 0.0055(8) -0.0011(7)
C408 0.0203(11) 0.0112(9) 0.0088(8) -0.0009(7) 0.0030(8) 0.0009(8)
C409 0.0137(9) 0.0128(9) 0.0110(9) -0.0001(7) 0.0014(7) 0.0026(8)
C410 0.0139(9) 0.0107(9) 0.0127(9) 0.0006(7) 0.0031(8) 0.0037(7)
C411 0.0115(8) 0.0084(8) 0.0098(8) -0.0013(7) 0.0031(7) -0.0013(7)
C412 0.0114(8) 0.0095(8) 0.0103(8) -0.0010(7) 0.0034(7) 0.0009(7)
C413 0.0136(9) 0.0092(8) 0.0108(8) -0.0004(7) 0.0040(7) -0.0005(7)
C414 0.0115(9) 0.0127(9) 0.0132(9) -0.0026(7) 0.0040(7) -0.0021(7)
 
_geom_special_details
;
 All esds (except the esd in the dihedral angle between two l.s. planes)
 are estimated using the full covariance matrix.  The cell esds are taken
 into account individually in the estimation of esds in distances, angles
 and torsion angles; correlations between esds in cell parameters are only
 used when they are defined by crystal symmetry.  An approximate (isotropic)
 treatment of cell esds is used for estimating esds involving l.s. planes.
;
 
loop_
 _geom_bond_atom_site_label_1
 _geom_bond_atom_site_label_2
 _geom_bond_distance
 _geom_bond_site_symmetry_2
 _geom_bond_publ_flag
Gd1 O12 2.3259(17) . yes
Gd1 O14 2.3572(16) . yes
Gd1 O18 2.4151(16) . yes
Gd1 O10 2.4172(17) . yes
Gd1 O16 2.4339(17) . yes
Gd1 O1W 2.5159(16) . yes
Gd1 N12 2.6078(19) . yes
Gd1 N13 2.6200(19) . yes
Gd1 N11 2.7246(19) . yes
Gd1 Na3 3.9890(10) 2_556 ?
Gd2 O28 2.3498(17) . yes
Gd2 O20 2.4015(16) . yes
Gd2 O24 2.4044(16) . yes
Gd2 O26 2.4138(16) . yes
Gd2 O22 2.4431(16) . yes
Gd2 O2W 2.4758(16) . yes
Gd2 N22 2.6071(19) . yes
Gd2 N21 2.6143(19) . yes
Gd2 N23 2.7292(19) . yes
Gd2 Na4 3.8996(10) 2_646 ?
Gd3 O32 2.3720(16) . yes
Gd3 O34 2.3856(16) . yes
Gd3 O36 2.4065(16) . yes
Gd3 O38 2.4144(16) . yes
Gd3 O30 2.4275(16) . yes
Gd3 O3W 2.4847(16) . yes
Gd3 N32 2.5938(18) . yes
Gd3 N33 2.6491(18) . yes
Gd3 N31 2.6984(18) . yes
Gd3 Na2 4.0125(10) 4_565 ?
Gd4 O42 2.3601(16) . yes
Gd4 O44 2.3733(16) . yes
Gd4 O40 2.4048(17) . yes
Gd4 O46 2.4082(16) . yes
Gd4 O48 2.4109(16) . yes
Gd4 O4W 2.4815(16) . yes
Gd4 N42 2.5935(19) . yes
Gd4 N43 2.6256(19) . yes
Gd4 N41 2.6785(19) . yes
Gd4 Na1 3.9135(10) 4_566 ?
Na1 O17 2.360(2) 4_565 ?
Na1 O33 2.379(2) . ?
Na1 O46 2.4189(19) 4_565 ?
Na1 O6W 2.422(3) . ?
Na1 O5W 2.4611(19) . ?
Na1 O4W 2.4982(19) 4_565 ?
Na2 O43 2.3425(19) 1_545 ?
Na2 O23 2.362(2) 4_566 ?
Na2 O8W 2.392(2) . ?
Na2 O38 2.4047(19) 4_566 ?
Na2 O7W 2.433(2) . ?
Na2 O3W 2.5816(19) 4_566 ?
Na2 Na5 3.5496(14) 1_556 ?
Na3 O13 2.299(2) . ?
Na3 O10W 2.427(2) . ?
Na3 O18 2.4347(19) 2_546 ?
Na3 O49 2.461(2) 2_546 ?
Na3 O9W 2.504(2) . ?
Na3 O1W 2.5285(19) 2_546 ?
Na4 O29 2.341(2) . ?
Na4 O37 2.413(2) 2_656 ?
Na4 O20 2.4136(19) 2_656 ?
Na4 O2W 2.4625(19) 2_656 ?
Na4 O11W 2.496(2) . ?
Na4 O12W 2.542(3) . ?
Na5 O15W 2.288(2) . ?
Na5 O43 2.3335(19) 1_544 ?
Na5 O25 2.391(2) 4_565 ?
Na5 O14W 2.451(2) . ?
Na5 O8W 2.530(2) 1_554 ?
Na5 O13W 2.712(2) . ?
Na5 Na6 3.1864(14) . ?
Na6 O19 2.2670(19) 3_566 ?
Na6 O25 2.2680(19) 4_565 ?
Na6 O16W 2.302(2) . ?
Na6 O13W 2.303(2) . ?
Na6 O14W 2.632(2) . ?
Na6 C113 3.121(2) 3_566 ?
Na7 O21 2.3006(19) 3_666 ?
Na7 O17W 2.316(2) . ?
Na7 O41 2.382(2) 4_575 ?
Na7 O15 2.471(2) 4_575 ?
Na7 O35 2.4835(19) 4_565 ?
Na81 Na84 0.717(7) . ?
Na81 Na82 1.510(6) . ?
Na81 O31W 1.823(7) . ?
Na81 O28W 2.235(4) 2_656 ?
Na81 O33W 2.263(5) 4_575 ?
Na81 Na83 2.427(7) . ?
Na81 O32W 2.442(5) . ?
Na81 O12W 2.637(4) . ?
Na81 O29W 2.777(11) 4_575 ?
Na82 Na84 0.825(9) . ?
Na82 Na83 0.930(7) . ?
Na82 O35W 2.151(11) . ?
Na82 O29W 2.300(11) 4_575 ?
Na82 O32W 2.416(6) . ?
Na82 O31W 2.541(8) . ?
Na82 O26W 2.689(6) . ?
Na82 O28W 2.898(6) 2_656 ?
Na83 O35W 1.270(10) . ?
Na83 Na84 1.744(10) . ?
Na83 O29W 2.544(12) 4_575 ?
Na83 O26W 2.696(6) . ?
Na83 O35W 2.869(11) 3_666 ?
Na83 O41 2.955(6) 2_646 ?
Na83 O32W 2.970(7) . ?
Na83 Na83 3.821(11) 3_666 ?
Na84 O31W 1.966(10) . ?
Na84 O32W 2.202(8) . ?
Na84 O28W 2.535(8) 2_656 ?
Na84 O29W 2.555(12) 4_575 ?
Na84 O33W 2.613(8) 4_575 ?
Na84 O26W 2.795(8) . ?
Na84 O12W 2.814(7) . ?
Na84 O35W 2.969(13) . ?
O10 C101 1.280(3) . ?
O11 C101 1.242(3) . ?
O12 C103 1.270(3) . ?
O13 C103 1.238(3) . ?
O14 C107 1.273(3) . ?
O15 C107 1.249(3) . ?
O16 C111 1.273(3) . ?
O17 C111 1.250(3) . ?
O18 C113 1.272(3) . ?
O19 C113 1.254(3) . ?
O20 C201 1.273(3) . ?
O21 C201 1.251(3) . ?
O22 C203 1.279(3) . ?
O23 C203 1.250(3) . ?
O24 C207 1.267(3) . ?
O25 C207 1.261(3) . ?
O26 C211 1.277(3) . ?
O27 C211 1.242(3) . ?
O28 C213 1.266(3) . ?
O29 C213 1.254(3) . ?
O30 C301 1.277(3) . ?
O31 C301 1.253(3) . ?
O32 C303 1.269(3) . ?
O33 C303 1.250(3) . ?
O34 C307 1.281(3) . ?
O35 C307 1.247(3) . ?
O36 C311 1.273(3) . ?
O37 C311 1.242(3) . ?
O38 C313 1.272(3) . ?
O39 C313 1.248(3) . ?
O40 C401 1.280(3) . ?
O41 C401 1.248(3) . ?
O42 C403 1.269(3) . ?
O43 C403 1.251(3) . ?
O44 C407 1.262(3) . ?
O45 C407 1.264(3) . ?
O46 C411 1.275(3) . ?
O47 C411 1.253(3) . ?
O48 C413 1.276(3) . ?
O49 C413 1.242(3) . ?
O30W O34W 1.686(8) . ?
O31W O32W 1.204(7) . ?
O33W O34W 1.244(8) . ?
N11 C105 1.473(3) . ?
N11 C102 1.475(3) . ?
N11 C104 1.485(3) . ?
N12 C108 1.489(3) . ?
N12 C109 1.496(3) . ?
N12 C106 1.497(3) . ?
N13 C112 1.471(3) . ?
N13 C114 1.476(3) . ?
N13 C110 1.481(3) . ?
N21 C204 1.474(3) . ?
N21 C202 1.479(3) . ?
N21 C205 1.488(3) . ?
N22 C208 1.479(3) . ?
N22 C209 1.490(3) . ?
N22 C206 1.493(3) . ?
N23 C212 1.473(3) . ?
N23 C210 1.477(3) . ?
N23 C214 1.484(3) . ?
N31 C302 1.468(3) . ?
N31 C304 1.477(3) . ?
N31 C305 1.482(3) . ?
N32 C308 1.490(3) 2_646 ?
N32 C306 1.492(3) . ?
N32 C309 1.495(3) . ?
N33 C314 1.476(3) . ?
N33 C312 1.477(3) . ?
N33 C310 1.486(3) . ?
N41 C402 1.472(3) . ?
N41 C404 1.477(3) . ?
N41 C405 1.489(3) . ?
N42 C406 1.490(3) . ?
N42 C408 1.491(3) . ?
N42 C409 1.494(3) . ?
N43 C412 1.472(3) . ?
N43 C414 1.481(3) . ?
N43 C410 1.488(3) . ?
C101 C102 1.529(3) . ?
C103 C104 1.523(3) . ?
C105 C106 1.518(3) . ?
C107 C108 1.525(3) . ?
C109 C110 1.524(3) . ?
C111 C112 1.512(3) . ?
C113 C114 1.522(3) . ?
C201 C202 1.522(3) . ?
C203 C204 1.514(3) . ?
C205 C206 1.517(3) . ?
C207 C208 1.524(3) . ?
C209 C210 1.519(3) . ?
C211 C212 1.528(3) . ?
C213 C214 1.517(3) . ?
C301 C302 1.524(3) . ?
C303 C304 1.508(3) . ?
C305 C306 1.519(3) . ?
C307 C308 1.523(3) 2_646 ?
C309 C310 1.523(3) . ?
C311 C312 1.521(3) . ?
C313 C314 1.525(3) . ?
C401 C402 1.521(3) . ?
C403 C404 1.515(3) . ?
C405 C406 1.523(3) . ?
C407 C408 1.515(3) . ?
C409 C410 1.522(3) . ?
C411 C412 1.531(3) . ?
C413 C414 1.525(3) . ?
 
loop_
 _geom_angle_atom_site_label_1
 _geom_angle_atom_site_label_2
 _geom_angle_atom_site_label_3
 _geom_angle
 _geom_angle_site_symmetry_1
 _geom_angle_site_symmetry_3
 _geom_angle_publ_flag
O12 Gd1 O14 134.19(6) . . ?
O12 Gd1 O18 76.26(6) . . ?
O14 Gd1 O18 148.22(6) . . ?
O12 Gd1 O10 87.50(6) . . ?
O14 Gd1 O10 81.97(6) . . ?
O18 Gd1 O10 92.38(6) . . ?
O12 Gd1 O16 134.68(6) . . ?
O14 Gd1 O16 73.12(6) . . ?
O18 Gd1 O16 91.09(6) . . ?
O10 Gd1 O16 137.03(6) . . ?
O12 Gd1 O1W 140.66(6) . . ?
O14 Gd1 O1W 76.70(5) . . ?
O18 Gd1 O1W 71.86(5) . . ?
O10 Gd1 O1W 71.63(5) . . ?
O16 Gd1 O1W 68.93(5) . . ?
O12 Gd1 N12 86.97(6) . . ?
O14 Gd1 N12 67.06(6) . . ?
O18 Gd1 N12 134.41(6) . . ?
O10 Gd1 N12 129.40(6) . . ?
O16 Gd1 N12 71.22(6) . . ?
O1W Gd1 N12 132.08(6) . . ?
O12 Gd1 N13 70.34(6) . . ?
O14 Gd1 N13 127.15(6) . . ?
O18 Gd1 N13 64.56(6) . . ?
O10 Gd1 N13 150.76(6) . . ?
O16 Gd1 N13 65.00(6) . . ?
O1W Gd1 N13 113.89(6) . . ?
N12 Gd1 N13 69.90(6) . . ?
O12 Gd1 N11 64.43(6) . . ?
O14 Gd1 N11 71.06(6) . . ?
O18 Gd1 N11 133.52(6) . . ?
O10 Gd1 N11 63.31(6) . . ?
O16 Gd1 N11 134.18(6) . . ?
O1W Gd1 N11 127.06(5) . . ?
N12 Gd1 N11 69.07(6) . . ?
N13 Gd1 N11 119.04(6) . . ?
O12 Gd1 Na3 105.49(5) . 2_556 ?
O14 Gd1 Na3 114.42(4) . 2_556 ?
O18 Gd1 Na3 34.82(4) . 2_556 ?
O10 Gd1 Na3 75.22(4) . 2_556 ?
O16 Gd1 Na3 83.87(4) . 2_556 ?
O1W Gd1 Na3 37.85(4) . 2_556 ?
N12 Gd1 Na3 153.64(4) . 2_556 ?
N13 Gd1 Na3 92.13(4) . 2_556 ?
N11 Gd1 Na3 137.23(4) . 2_556 ?
O28 Gd2 O20 76.00(6) . . ?
O28 Gd2 O24 134.24(6) . . ?
O20 Gd2 O24 148.47(6) . . ?
O28 Gd2 O26 83.50(6) . . ?
O20 Gd2 O26 89.71(6) . . ?
O24 Gd2 O26 86.18(6) . . ?
O28 Gd2 O22 135.14(6) . . ?
O20 Gd2 O22 91.79(6) . . ?
O24 Gd2 O22 72.38(6) . . ?
O26 Gd2 O22 140.29(5) . . ?
O28 Gd2 O2W 138.93(6) . . ?
O20 Gd2 O2W 72.85(5) . . ?
O24 Gd2 O2W 76.34(5) . . ?
O26 Gd2 O2W 70.37(5) . . ?
O22 Gd2 O2W 72.25(5) . . ?
O28 Gd2 N22 85.72(6) . . ?
O20 Gd2 N22 134.67(6) . . ?
O24 Gd2 N22 67.37(6) . . ?
O26 Gd2 N22 129.41(6) . . ?
O22 Gd2 N22 72.62(6) . . ?
O2W Gd2 N22 135.35(6) . . ?
O28 Gd2 N21 69.80(6) . . ?
O20 Gd2 N21 64.80(6) . . ?
O24 Gd2 N21 127.06(6) . . ?
O26 Gd2 N21 146.40(6) . . ?
O22 Gd2 N21 66.00(6) . . ?
O2W Gd2 N21 117.74(6) . . ?
N22 Gd2 N21 70.01(6) . . ?
O28 Gd2 N23 64.36(6) . . ?
O20 Gd2 N23 132.66(6) . . ?
O24 Gd2 N23 71.42(6) . . ?
O26 Gd2 N23 62.09(6) . . ?
O22 Gd2 N23 134.57(6) . . ?
O2W Gd2 N23 123.18(6) . . ?
N22 Gd2 N23 68.69(6) . . ?
N21 Gd2 N23 119.06(6) . . ?
O28 Gd2 Na4 104.84(5) . 2_646 ?
O20 Gd2 Na4 36.02(4) . 2_646 ?
O24 Gd2 Na4 114.00(4) . 2_646 ?
O26 Gd2 Na4 72.11(4) . 2_646 ?
O22 Gd2 Na4 86.37(4) . 2_646 ?
O2W Gd2 Na4 37.73(4) . 2_646 ?
N22 Gd2 Na4 157.66(4) . 2_646 ?
N21 Gd2 Na4 94.83(5) . 2_646 ?
N23 Gd2 Na4 133.59(4) . 2_646 ?
O32 Gd3 O34 133.59(6) . . ?
O32 Gd3 O36 134.55(5) . . ?
O34 Gd3 O36 72.87(5) . . ?
O32 Gd3 O38 76.06(6) . . ?
O34 Gd3 O38 149.29(6) . . ?
O36 Gd3 O38 91.31(6) . . ?
O32 Gd3 O30 87.82(6) . . ?
O34 Gd3 O30 82.77(6) . . ?
O36 Gd3 O30 136.84(5) . . ?
O38 Gd3 O30 92.22(6) . . ?
O32 Gd3 O3W 140.58(6) . . ?
O34 Gd3 O3W 78.36(5) . . ?
O36 Gd3 O3W 68.36(5) . . ?
O38 Gd3 O3W 71.29(5) . . ?
O30 Gd3 O3W 72.22(5) . . ?
O32 Gd3 N32 84.49(6) . . ?
O34 Gd3 N32 68.28(6) . . ?
O36 Gd3 N32 72.49(6) . . ?
O38 Gd3 N32 132.70(5) . . ?
O30 Gd3 N32 130.09(6) . . ?
O3W Gd3 N32 134.33(6) . . ?
O32 Gd3 N33 69.39(6) . . ?
O34 Gd3 N33 127.31(6) . . ?
O36 Gd3 N33 65.91(5) . . ?
O38 Gd3 N33 63.80(6) . . ?
O30 Gd3 N33 149.76(6) . . ?
O3W Gd3 N33 113.02(5) . . ?
N32 Gd3 N33 69.04(6) . . ?
O32 Gd3 N31 64.71(5) . . ?
O34 Gd3 N31 70.59(6) . . ?
O36 Gd3 N31 134.34(6) . . ?
O38 Gd3 N31 133.25(6) . . ?
O30 Gd3 N31 63.05(6) . . ?
O3W Gd3 N31 127.62(5) . . ?
N32 Gd3 N31 69.18(6) . . ?
N33 Gd3 N31 119.36(6) . . ?
O32 Gd3 Na2 104.58(4) . 4_565 ?
O34 Gd3 Na2 116.75(4) . 4_565 ?
O36 Gd3 Na2 83.77(4) . 4_565 ?
O38 Gd3 Na2 33.55(4) . 4_565 ?
O30 Gd3 Na2 76.04(4) . 4_565 ?
O3W Gd3 Na2 38.49(4) . 4_565 ?
N32 Gd3 Na2 153.24(4) . 4_565 ?
N33 Gd3 Na2 90.32(4) . 4_565 ?
N31 Gd3 Na2 137.52(4) . 4_565 ?
O42 Gd4 O44 132.95(6) . . ?
O42 Gd4 O40 86.11(6) . . ?
O44 Gd4 O40 85.65(6) . . ?
O42 Gd4 O46 78.55(6) . . ?
O44 Gd4 O46 147.45(6) . . ?
O40 Gd4 O46 89.41(6) . . ?
O42 Gd4 O48 135.47(6) . . ?
O44 Gd4 O48 71.61(6) . . ?
O40 Gd4 O48 137.55(6) . . ?
O46 Gd4 O48 91.32(6) . . ?
O42 Gd4 O4W 141.93(6) . . ?
O44 Gd4 O4W 74.68(6) . . ?
O40 Gd4 O4W 68.38(6) . . ?
O46 Gd4 O4W 73.61(5) . . ?
O48 Gd4 O4W 71.20(5) . . ?
O42 Gd4 N42 83.54(6) . . ?
O44 Gd4 N42 67.77(6) . . ?
O40 Gd4 N42 130.64(6) . . ?
O46 Gd4 N42 134.68(6) . . ?
O48 Gd4 N42 73.26(6) . . ?
O4W Gd4 N42 134.51(6) . . ?
O42 Gd4 N43 70.55(6) . . ?
O44 Gd4 N43 126.63(6) . . ?
O40 Gd4 N43 147.66(6) . . ?
O46 Gd4 N43 64.75(6) . . ?
O48 Gd4 N43 65.99(6) . . ?
O4W Gd4 N43 117.77(6) . . ?
N42 Gd4 N43 70.08(6) . . ?
O42 Gd4 N41 65.51(6) . . ?
O44 Gd4 N41 69.73(6) . . ?
O40 Gd4 N41 62.19(6) . . ?
O46 Gd4 N41 134.44(6) . . ?
O48 Gd4 N41 133.94(6) . . ?
O4W Gd4 N41 119.88(6) . . ?
N42 Gd4 N41 69.63(6) . . ?
N43 Gd4 N41 122.34(6) . . ?
O42 Gd4 Na1 107.94(4) . 4_566 ?
O44 Gd4 Na1 113.01(4) . 4_566 ?
O40 Gd4 Na1 71.62(4) . 4_566 ?
O46 Gd4 Na1 35.93(4) . 4_566 ?
O48 Gd4 Na1 84.70(4) . 4_566 ?
O4W Gd4 Na1 38.35(4) . 4_566 ?
N42 Gd4 Na1 156.59(5) . 4_566 ?
N43 Gd4 Na1 94.06(4) . 4_566 ?
N41 Gd4 Na1 133.52(5) . 4_566 ?
O17 Na1 O33 95.86(8) 4_565 . ?
O17 Na1 O46 86.05(7) 4_565 4_565 ?
O33 Na1 O46 169.72(7) . 4_565 ?
O17 Na1 O6W 152.78(9) 4_565 . ?
O33 Na1 O6W 79.91(8) . . ?
O46 Na1 O6W 93.77(8) 4_565 . ?
O17 Na1 O5W 92.78(7) 4_565 . ?
O33 Na1 O5W 104.26(7) . . ?
O46 Na1 O5W 85.70(6) 4_565 . ?
O6W Na1 O5W 114.37(9) . . ?
O17 Na1 O4W 76.47(7) 4_565 4_565 ?
O33 Na1 O4W 97.45(7) . 4_565 ?
O46 Na1 O4W 73.13(6) 4_565 4_565 ?
O6W Na1 O4W 77.45(8) . 4_565 ?
O5W Na1 O4W 156.70(7) . 4_565 ?
O17 Na1 Gd4 84.55(6) 4_565 4_565 ?
O33 Na1 Gd4 134.27(5) . 4_565 ?
O46 Na1 Gd4 35.74(4) 4_565 4_565 ?
O6W Na1 Gd4 79.72(6) . 4_565 ?
O5W Na1 Gd4 121.44(5) . 4_565 ?
O4W Na1 Gd4 38.05(4) 4_565 4_565 ?
O43 Na2 O23 94.76(7) 1_545 4_566 ?
O43 Na2 O8W 79.73(7) 1_545 . ?
O23 Na2 O8W 155.53(7) 4_566 . ?
O43 Na2 O38 166.57(7) 1_545 4_566 ?
O23 Na2 O38 91.91(7) 4_566 4_566 ?
O8W Na2 O38 89.40(7) . 4_566 ?
O43 Na2 O7W 100.46(7) 1_545 . ?
O23 Na2 O7W 96.15(7) 4_566 . ?
O8W Na2 O7W 108.28(7) . . ?
O38 Na2 O7W 90.38(7) 4_566 . ?
O43 Na2 O3W 99.48(6) 1_545 4_566 ?
O23 Na2 O3W 82.88(6) 4_566 4_566 ?
O8W Na2 O3W 74.66(6) . 4_566 ?
O38 Na2 O3W 69.77(6) 4_566 4_566 ?
O7W Na2 O3W 160.04(7) . 4_566 ?
O43 Na2 Na5 40.52(5) 1_545 1_556 ?
O23 Na2 Na5 117.67(6) 4_566 1_556 ?
O8W Na2 Na5 45.43(5) . 1_556 ?
O38 Na2 Na5 126.17(5) 4_566 1_556 ?
O7W Na2 Na5 125.89(6) . 1_556 ?
O3W Na2 Na5 70.73(4) 4_566 1_556 ?
O43 Na2 Gd3 134.08(5) 1_545 4_566 ?
O23 Na2 Gd3 92.40(6) 4_566 4_566 ?
O8W Na2 Gd3 75.45(5) . 4_566 ?
O38 Na2 Gd3 33.71(4) 4_566 4_566 ?
O7W Na2 Gd3 123.74(5) . 4_566 ?
O3W Na2 Gd3 36.79(4) 4_566 4_566 ?
Na5 Na2 Gd3 97.23(3) 1_556 4_566 ?
O13 Na3 O10W 95.73(8) . . ?
O13 Na3 O18 173.25(8) . 2_546 ?
O10W Na3 O18 90.32(7) . 2_546 ?
O13 Na3 O49 86.71(8) . 2_546 ?
O10W Na3 O49 155.66(8) . 2_546 ?
O18 Na3 O49 86.55(7) 2_546 2_546 ?
O13 Na3 O9W 92.69(7) . . ?
O10W Na3 O9W 114.83(8) . . ?
O18 Na3 O9W 87.47(7) 2_546 . ?
O49 Na3 O9W 89.16(7) 2_546 . ?
O13 Na3 O1W 107.20(7) . 2_546 ?
O10W Na3 O1W 76.01(7) . 2_546 ?
O18 Na3 O1W 71.33(6) 2_546 2_546 ?
O49 Na3 O1W 80.13(6) 2_546 2_546 ?
O9W Na3 O1W 156.65(7) . 2_546 ?
O13 Na3 Gd1 144.78(6) . 2_546 ?
O10W Na3 Gd1 76.36(5) . 2_546 ?
O18 Na3 Gd1 34.50(4) 2_546 2_546 ?
O49 Na3 Gd1 87.69(5) 2_546 2_546 ?
O9W Na3 Gd1 121.97(6) . 2_546 ?
O1W Na3 Gd1 37.63(4) 2_546 2_546 ?
O29 Na4 O37 87.83(8) . 2_656 ?
O29 Na4 O20 174.41(8) . 2_656 ?
O37 Na4 O20 86.66(7) 2_656 2_656 ?
O29 Na4 O2W 105.00(7) . 2_656 ?
O37 Na4 O2W 77.87(6) 2_656 2_656 ?
O20 Na4 O2W 72.88(6) 2_656 2_656 ?
O29 Na4 O11W 97.24(7) . . ?
O37 Na4 O11W 93.08(7) 2_656 . ?
O20 Na4 O11W 84.01(7) 2_656 . ?
O2W Na4 O11W 155.52(7) 2_656 . ?
O29 Na4 O12W 88.87(8) . . ?
O37 Na4 O12W 153.64(8) 2_656 . ?
O20 Na4 O12W 95.65(7) 2_656 . ?
O2W Na4 O12W 77.76(7) 2_656 . ?
O11W Na4 O12W 113.28(7) . . ?
O29 Na4 Gd2 142.78(6) . 2_656 ?
O37 Na4 Gd2 86.67(6) 2_656 2_656 ?
O20 Na4 Gd2 35.81(4) 2_656 2_656 ?
O2W Na4 Gd2 37.97(4) 2_656 2_656 ?
O11W Na4 Gd2 119.79(5) . 2_656 ?
O12W Na4 Gd2 80.28(5) . 2_656 ?
O15W Na5 O43 110.33(9) . 1_544 ?
O15W Na5 O25 152.62(9) . 4_565 ?
O43 Na5 O25 97.04(7) 1_544 4_565 ?
O15W Na5 O14W 85.08(8) . . ?
O43 Na5 O14W 136.16(8) 1_544 . ?
O25 Na5 O14W 75.05(7) 4_565 . ?
O15W Na5 O8W 81.86(8) . 1_554 ?
O43 Na5 O8W 77.09(6) 1_544 1_554 ?
O25 Na5 O8W 104.62(7) 4_565 1_554 ?
O14W Na5 O8W 146.74(7) . 1_554 ?
O15W Na5 O13W 68.97(8) . . ?
O43 Na5 O13W 151.07(7) 1_544 . ?
O25 Na5 O13W 86.97(6) 4_565 . ?
O14W Na5 O13W 72.58(7) . . ?
O8W Na5 O13W 74.19(6) 1_554 . ?
O15W Na5 Na6 107.58(7) . . ?
O43 Na5 Na6 141.43(6) 1_544 . ?
O25 Na5 Na6 45.26(5) 4_565 . ?
O14W Na5 Na6 53.76(6) . . ?
O8W Na5 Na6 101.79(5) 1_554 . ?
O13W Na5 Na6 45.08(5) . . ?
O15W Na5 Na2 113.25(7) . 1_554 ?
O43 Na5 Na2 40.71(5) 1_544 1_554 ?
O25 Na5 Na2 87.09(5) 4_565 1_554 ?
O14W Na5 Na2 161.61(7) . 1_554 ?
O8W Na5 Na2 42.32(4) 1_554 1_554 ?
O13W Na5 Na2 111.45(6) . 1_554 ?
Na6 Na5 Na2 115.51(4) . 1_554 ?
O19 Na6 O25 130.95(8) 3_566 4_565 ?
O19 Na6 O16W 93.56(7) 3_566 . ?
O25 Na6 O16W 97.12(7) 4_565 . ?
O19 Na6 O13W 122.93(8) 3_566 . ?
O25 Na6 O13W 100.69(8) 4_565 . ?
O16W Na6 O13W 103.56(8) . . ?
O19 Na6 O14W 94.40(7) 3_566 . ?
O25 Na6 O14W 73.61(7) 4_565 . ?
O16W Na6 O14W 170.42(8) . . ?
O13W Na6 O14W 76.41(7) . . ?
O19 Na6 C113 19.89(6) 3_566 3_566 ?
O25 Na6 C113 142.77(7) 4_565 3_566 ?
O16W Na6 C113 104.06(7) . 3_566 ?
O13W Na6 C113 103.56(7) . 3_566 ?
O14W Na6 C113 85.12(6) . 3_566 ?
O19 Na6 Na5 143.08(6) 3_566 . ?
O25 Na6 Na5 48.48(5) 4_565 . ?
O16W Na6 Na5 123.19(6) . . ?
O13W Na6 Na5 56.49(6) . . ?
O14W Na6 Na5 48.68(5) . . ?
C113 Na6 Na5 131.05(6) 3_566 . ?
O21 Na7 O17W 105.02(7) 3_666 . ?
O21 Na7 O41 118.41(8) 3_666 4_575 ?
O17W Na7 O41 136.56(8) . 4_575 ?
O21 Na7 O15 86.24(7) 3_666 4_575 ?
O17W Na7 O15 84.12(7) . 4_575 ?
O41 Na7 O15 99.07(7) 4_575 4_575 ?
O21 Na7 O35 99.65(7) 3_666 4_565 ?
O17W Na7 O35 85.49(7) . 4_565 ?
O41 Na7 O35 86.26(7) 4_575 4_565 ?
O15 Na7 O35 169.10(7) 4_575 4_565 ?
Na84 Na81 Na82 12.5(6) . . ?
Na84 Na81 O31W 90.6(7) . . ?
Na82 Na81 O31W 98.9(3) . . ?
Na84 Na81 O28W 106.7(6) . 2_656 ?
Na82 Na81 O28W 99.6(3) . 2_656 ?
O31W Na81 O28W 160.7(3) . 2_656 ?
Na84 Na81 O33W 111.6(7) . 4_575 ?
Na82 Na81 O33W 104.9(3) . 4_575 ?
O31W Na81 O33W 73.0(2) . 4_575 ?
O28W Na81 O33W 107.13(19) 2_656 4_575 ?
Na84 Na81 Na83 14.8(6) . . ?
Na82 Na81 Na83 4.6(2) . . ?
O31W Na81 Na83 103.2(3) . . ?
O28W Na81 Na83 95.1(2) 2_656 . ?
O33W Na81 Na83 107.6(2) 4_575 . ?
Na84 Na81 O32W 62.3(6) . . ?
Na82 Na81 O32W 71.0(2) . . ?
O31W Na81 O32W 28.3(2) . . ?
O28W Na81 O32W 166.4(2) 2_656 . ?
O33W Na81 O32W 85.18(16) 4_575 . ?
Na83 Na81 O32W 75.17(18) . . ?
Na84 Na81 O12W 96.8(6) . . ?
Na82 Na81 O12W 108.4(2) . . ?
O31W Na81 O12W 70.0(2) . . ?
O28W Na81 O12W 98.90(14) 2_656 . ?
O33W Na81 O12W 133.07(17) 4_575 . ?
Na83 Na81 O12W 108.19(18) . . ?
O32W Na81 O12W 75.72(13) . . ?
Na84 Na81 O29W 64.8(7) . 4_575 ?
Na82 Na81 O29W 55.9(3) . 4_575 ?
O31W Na81 O29W 89.6(3) . 4_575 ?
O28W Na81 O29W 105.3(3) 2_656 4_575 ?
O33W Na81 O29W 49.7(2) 4_575 4_575 ?
Na83 Na81 O29W 58.1(3) . 4_575 ?
O32W Na81 O29W 78.0(3) . 4_575 ?
O12W Na81 O29W 152.9(3) . 4_575 ?
Na84 Na82 Na83 167.0(9) . . ?
Na84 Na82 Na81 10.9(5) . . ?
Na83 Na82 Na81 167.9(6) . . ?
Na84 Na82 O35W 171.1(7) . . ?
Na83 Na82 O35W 14.2(5) . . ?
Na81 Na82 O35W 161.5(4) . . ?
Na84 Na82 O29W 98.5(7) . 4_575 ?
Na83 Na82 O29W 94.3(6) . 4_575 ?
Na81 Na82 O29W 91.2(4) . 4_575 ?
O35W Na82 O29W 81.5(4) . 4_575 ?
Na84 Na82 O32W 65.2(6) . . ?
Na83 Na82 O32W 118.1(5) . . ?
Na81 Na82 O32W 72.8(2) . . ?
O35W Na82 O32W 123.6(3) . . ?
O29W Na82 O32W 88.5(3) 4_575 . ?
Na84 Na82 O31W 38.7(6) . . ?
Na83 Na82 O31W 146.0(6) . . ?
Na81 Na82 O31W 45.1(2) . . ?
O35W Na82 O31W 149.6(4) . . ?
O29W Na82 O31W 86.1(3) 4_575 . ?
O32W Na82 O31W 27.97(17) . . ?
Na84 Na82 O26W 88.7(6) . . ?
Na83 Na82 O26W 80.5(5) . . ?
Na81 Na82 O26W 98.5(3) . . ?
O35W Na82 O26W 94.6(3) . . ?
O29W Na82 O26W 156.9(4) 4_575 . ?
O32W Na82 O26W 74.59(16) . . ?
O31W Na82 O26W 86.0(2) . . ?
Na84 Na82 O28W 56.3(6) . 2_656 ?
Na83 Na82 O28W 118.7(5) . 2_656 ?
Na81 Na82 O28W 49.49(19) . 2_656 ?
O35W Na82 O28W 114.9(3) . 2_656 ?
O29W Na82 O28W 99.9(3) 4_575 2_656 ?
O32W Na82 O28W 121.5(2) . 2_656 ?
O31W Na82 O28W 94.5(2) . 2_656 ?
O26W Na82 O28W 102.30(17) . 2_656 ?
Na82 Na83 O35W 155.5(8) . . ?
Na82 Na83 Na84 6.1(4) . . ?
O35W Na83 Na84 160.0(6) . . ?
Na82 Na83 Na81 7.5(4) . . ?
O35W Na83 Na81 154.5(6) . . ?
Na84 Na83 Na81 6.0(2) . . ?
Na82 Na83 O29W 64.4(5) . 4_575 ?
O35W Na83 O29W 93.3(6) . 4_575 ?
Na84 Na83 O29W 70.4(4) . 4_575 ?
Na81 Na83 O29W 67.9(3) . 4_575 ?
Na82 Na83 O26W 79.6(5) . . ?
O35W Na83 O26W 124.8(5) . . ?
Na84 Na83 O26W 74.6(3) . . ?
Na81 Na83 O26W 79.20(18) . . ?
O29W Na83 O26W 137.8(3) 4_575 . ?
Na82 Na83 O35W 110.4(5) . 3_666 ?
O35W Na83 O35W 49.2(6) . 3_666 ?
Na84 Na83 O35W 116.5(4) . 3_666 ?
Na81 Na83 O35W 114.1(3) . 3_666 ?
O29W Na83 O35W 46.2(3) 4_575 3_666 ?
O26W Na83 O35W 152.5(3) . 3_666 ?
Na82 Na83 O41 131.9(5) . 2_646 ?
O35W Na83 O41 65.2(5) . 2_646 ?
Na84 Na83 O41 125.9(3) . 2_646 ?
Na81 Na83 O41 125.7(2) . 2_646 ?
O29W Na83 O41 152.8(3) 4_575 2_646 ?
O26W Na83 O41 68.99(14) . 2_646 ?
O35W Na83 O41 114.3(3) 3_666 2_646 ?
Na82 Na83 O32W 45.9(4) . . ?
O35W Na83 O32W 140.1(5) . . ?
Na84 Na83 O32W 47.4(3) . . ?
Na81 Na83 O32W 52.64(15) . . ?
O29W Na83 O32W 72.9(3) 4_575 . ?
O26W Na83 O32W 66.16(15) . . ?
O35W Na83 O32W 101.7(3) 3_666 . ?
O41 Na83 O32W 134.3(2) 2_646 . ?
Na82 Na83 Na83 124.4(6) . 3_666 ?
O35W Na83 Na83 34.6(4) . 3_666 ?
Na84 Na83 Na83 130.3(4) . 3_666 ?
Na81 Na83 Na83 127.3(3) . 3_666 ?
O29W Na83 Na83 60.0(3) 4_575 3_666 ?
O26W Na83 Na83 148.8(3) . 3_666 ?
O35W Na83 Na83 14.6(2) 3_666 3_666 ?
O41 Na83 Na83 99.8(2) 2_646 3_666 ?
O32W Na83 Na83 114.0(2) . 3_666 ?
Na81 Na84 Na82 156.6(11) . . ?
Na81 Na84 Na83 159.2(8) . . ?
Na82 Na84 Na83 6.9(5) . . ?
Na81 Na84 O31W 68.0(6) . . ?
Na82 Na84 O31W 126.1(8) . . ?
Na83 Na84 O31W 129.2(5) . . ?
Na81 Na84 O32W 101.0(7) . . ?
Na82 Na84 O32W 94.9(7) . . ?
Na83 Na84 O32W 97.0(4) . . ?
O31W Na84 O32W 33.0(2) . . ?
Na81 Na84 O28W 57.6(6) . 2_656 ?
Na82 Na84 O28W 108.0(7) . 2_656 ?
Na83 Na84 O28W 105.7(4) . 2_656 ?
O31W Na84 O28W 125.0(4) . 2_656 ?
O32W Na84 O28W 157.1(4) . 2_656 ?
Na81 Na84 O29W 100.5(7) . 4_575 ?
Na82 Na84 O29W 62.9(6) . 4_575 ?
Na83 Na84 O29W 69.7(4) . 4_575 ?
O31W Na84 O29W 93.2(4) . 4_575 ?
O32W Na84 O29W 87.3(3) . 4_575 ?
O28W Na84 O29W 103.5(3) 2_656 4_575 ?
Na81 Na84 O33W 53.6(6) . 4_575 ?
Na82 Na84 O33W 112.5(7) . 4_575 ?
Na83 Na84 O33W 119.3(4) . 4_575 ?
O31W Na84 O33W 63.0(3) . 4_575 ?
O32W Na84 O33W 82.4(3) . 4_575 ?
O28W Na84 O33W 89.3(3) 2_656 4_575 ?
O29W Na84 O33W 49.6(3) 4_575 4_575 ?
Na81 Na84 O26W 126.4(7) . . ?
Na82 Na84 O26W 74.1(6) . . ?
Na83 Na84 O26W 68.4(3) . . ?
O31W Na84 O26W 95.5(3) . . ?
O32W Na84 O26W 75.7(2) . . ?
O28W Na84 O26W 109.4(3) 2_656 . ?
O29W Na84 O26W 132.0(4) 4_575 . ?
O33W Na84 O26W 157.7(3) 4_575 . ?
Na81 Na84 O12W 68.5(6) . . ?
Na82 Na84 O12W 132.8(7) . . ?
Na83 Na84 O12W 126.9(4) . . ?
O31W Na84 O12W 64.4(3) . . ?
O32W Na84 O12W 75.9(2) . . ?
O28W Na84 O12W 87.7(2) 2_656 . ?
O29W Na84 O12W 157.2(4) 4_575 . ?
O33W Na84 O12W 111.9(3) 4_575 . ?
O26W Na84 O12W 58.71(15) . . ?
Na81 Na84 O35W 151.5(8) . . ?
Na82 Na84 O35W 6.4(5) . . ?
Na83 Na84 O35W 8.4(3) . . ?
O31W Na84 O35W 132.2(4) . . ?
O32W Na84 O35W 101.3(4) . . ?
O28W Na84 O35W 101.6(3) 2_656 . ?
O29W Na84 O35W 63.0(3) 4_575 . ?
O33W Na84 O35W 112.4(3) 4_575 . ?
O26W Na84 O35W 76.6(3) . . ?
O12W Na84 O35W 134.8(3) . . ?
C101 O10 Gd1 125.81(15) . . ?
C103 O12 Gd1 131.95(15) . . ?
C103 O13 Na3 159.69(17) . . ?
C107 O14 Gd1 122.15(13) . . ?
C107 O15 Na7 130.89(15) . 4_576 ?
C111 O16 Gd1 126.07(15) . . ?
C111 O17 Na1 129.69(15) . 4_566 ?
C113 O18 Gd1 122.42(14) . . ?
C113 O18 Na3 124.48(14) . 2_556 ?
Gd1 O18 Na3 110.68(6) . 2_556 ?
C113 O19 Na6 122.17(15) . 3_566 ?
C201 O20 Gd2 121.78(15) . . ?
C201 O20 Na4 129.58(15) . 2_646 ?
Gd2 O20 Na4 108.17(7) . 2_646 ?
C201 O21 Na7 131.52(16) . 3_666 ?
C203 O22 Gd2 125.12(14) . . ?
C203 O23 Na2 129.01(15) . 4_565 ?
C207 O24 Gd2 118.93(14) . . ?
C207 O25 Na6 138.45(15) . 4_566 ?
C207 O25 Na5 130.28(15) . 4_566 ?
Na6 O25 Na5 86.26(6) 4_566 4_566 ?
C211 O26 Gd2 126.55(15) . . ?
C213 O28 Gd2 130.99(16) . . ?
C213 O29 Na4 150.27(18) . . ?
C301 O30 Gd3 125.29(14) . . ?
C303 O32 Gd3 128.92(14) . . ?
C303 O33 Na1 130.22(15) . . ?
C307 O34 Gd3 123.29(14) . . ?
C307 O35 Na7 120.67(14) . 4_566 ?
C311 O36 Gd3 126.45(14) . . ?
C311 O37 Na4 133.39(16) . 2_646 ?
C313 O38 Na2 121.33(14) . 4_565 ?
C313 O38 Gd3 124.03(14) . . ?
Na2 O38 Gd3 112.74(7) 4_565 . ?
C401 O40 Gd4 115.68(15) . . ?
C401 O41 Na7 115.68(17) . 4_576 ?
C401 O41 Na83 111.4(2) . 2_656 ?
Na7 O41 Na83 129.93(13) 4_576 2_656 ?
C403 O42 Gd4 127.55(14) . . ?
C403 O43 Na5 123.01(15) . 1_566 ?
C403 O43 Na2 137.49(15) . 1_565 ?
Na5 O43 Na2 98.77(7) 1_566 1_565 ?
C407 O44 Gd4 122.87(15) . . ?
C411 O46 Gd4 123.14(14) . . ?
C411 O46 Na1 126.86(14) . 4_566 ?
Gd4 O46 Na1 108.33(6) . 4_566 ?
C413 O48 Gd4 126.51(14) . . ?
C413 O49 Na3 125.58(15) . 2_556 ?
Gd1 O1W Na3 104.52(6) . 2_556 ?
Na4 O2W Gd2 104.31(6) 2_646 . ?
Gd3 O3W Na2 104.72(6) . 4_565 ?
Gd4 O4W Na1 103.61(6) . 4_566 ?
Na2 O8W Na5 92.26(7) . 1_556 ?
Na4 O12W Na81 146.55(11) . . ?
Na4 O12W Na84 136.82(18) . . ?
Na81 O12W Na84 14.65(15) . . ?
Na6 O13W Na5 78.43(7) . . ?
Na5 O14W Na6 77.56(6) . . ?
Na82 O26W Na83 19.88(14) . . ?
Na82 O26W Na84 17.17(18) . . ?
Na83 O26W Na84 37.0(2) . . ?
Na81 O28W Na84 15.72(17) 2_646 2_646 ?
Na81 O28W Na82 30.92(14) 2_646 2_646 ?
Na84 O28W Na82 15.72(19) 2_646 2_646 ?
Na82 O29W Na83 21.37(19) 4_576 4_576 ?
Na82 O29W Na84 18.6(2) 4_576 4_576 ?
Na83 O29W Na84 40.0(3) 4_576 4_576 ?
Na82 O29W Na81 32.9(2) 4_576 4_576 ?
Na83 O29W Na81 54.1(3) 4_576 4_576 ?
Na84 O29W Na81 14.70(18) 4_576 4_576 ?
O32W O31W Na81 105.7(5) . . ?
O32W O31W Na84 84.4(5) . . ?
Na81 O31W Na84 21.4(2) . . ?
O32W O31W Na82 70.3(4) . . ?
Na81 O31W Na82 36.0(2) . . ?
Na84 O31W Na82 15.2(3) . . ?
O31W O32W Na84 62.7(4) . . ?
O31W O32W Na82 81.8(4) . . ?
Na84 O32W Na82 19.9(2) . . ?
O31W O32W Na81 45.9(3) . . ?
Na84 O32W Na81 16.8(2) . . ?
Na82 O32W Na81 36.22(16) . . ?
O31W O32W Na83 97.8(4) . . ?
Na84 O32W Na83 35.7(2) . . ?
Na82 O32W Na83 16.03(15) . . ?
Na81 O32W Na83 52.19(15) . . ?
O34W O33W Na81 155.6(4) . 4_576 ?
O34W O33W Na84 154.3(5) . 4_576 ?
Na81 O33W Na84 14.78(17) 4_576 4_576 ?
O33W O34W O30W 137.2(6) . . ?
Na83 O35W Na82 10.3(3) . . ?
Na83 O35W Na83 130.8(6) . 3_666 ?
Na82 O35W Na83 122.5(4) . 3_666 ?
Na83 O35W Na84 11.6(4) . . ?
Na82 O35W Na84 2.5(2) . . ?
Na83 O35W Na84 122.8(4) 3_666 . ?
C105 N11 C102 111.71(18) . . ?
C105 N11 C104 111.44(18) . . ?
C102 N11 C104 109.44(18) . . ?
C105 N11 Gd1 108.18(13) . . ?
C102 N11 Gd1 106.24(13) . . ?
C104 N11 Gd1 109.68(13) . . ?
C108 N12 C109 109.87(17) . . ?
C108 N12 C106 110.39(17) . . ?
C109 N12 C106 108.51(17) . . ?
C108 N12 Gd1 109.40(13) . . ?
C109 N12 Gd1 110.75(13) . . ?
C106 N12 Gd1 107.89(13) . . ?
C112 N13 C114 107.66(17) . . ?
C112 N13 C110 111.24(19) . . ?
C114 N13 C110 111.70(18) . . ?
C112 N13 Gd1 111.52(13) . . ?
C114 N13 Gd1 107.42(13) . . ?
C110 N13 Gd1 107.27(13) . . ?
C204 N21 C202 108.20(18) . . ?
C204 N21 C205 111.27(19) . . ?
C202 N21 C205 111.30(17) . . ?
C204 N21 Gd2 110.68(13) . . ?
C202 N21 Gd2 108.22(13) . . ?
C205 N21 Gd2 107.15(13) . . ?
C208 N22 C209 109.97(18) . . ?
C208 N22 C206 109.58(17) . . ?
C209 N22 C206 109.04(18) . . ?
C208 N22 Gd2 109.20(13) . . ?
C209 N22 Gd2 108.59(13) . . ?
C206 N22 Gd2 110.45(13) . . ?
C212 N23 C210 112.51(18) . . ?
C212 N23 C214 109.24(18) . . ?
C210 N23 C214 110.85(18) . . ?
C212 N23 Gd2 105.65(13) . . ?
C210 N23 Gd2 108.27(13) . . ?
C214 N23 Gd2 110.18(13) . . ?
C302 N31 C304 108.03(17) . . ?
C302 N31 C305 112.50(17) . . ?
C304 N31 C305 110.78(17) . . ?
C302 N31 Gd3 106.95(13) . . ?
C304 N31 Gd3 109.65(13) . . ?
C305 N31 Gd3 108.84(13) . . ?
C308 N32 C306 109.40(17) 2_646 . ?
C308 N32 C309 108.89(17) 2_646 . ?
C306 N32 C309 109.22(16) . . ?
C308 N32 Gd3 108.14(12) 2_646 . ?
C306 N32 Gd3 108.78(13) . . ?
C309 N32 Gd3 112.35(12) . . ?
C314 N33 C312 108.48(17) . . ?
C314 N33 C310 111.36(17) . . ?
C312 N33 C310 111.54(18) . . ?
C314 N33 Gd3 108.15(12) . . ?
C312 N33 Gd3 109.50(12) . . ?
C310 N33 Gd3 107.73(12) . . ?
C402 N41 C404 109.68(19) . . ?
C402 N41 C405 113.00(18) . . ?
C404 N41 C405 110.46(18) . . ?
C402 N41 Gd4 105.59(13) . . ?
C404 N41 Gd4 108.55(13) . . ?
C405 N41 Gd4 109.37(13) . . ?
C406 N42 C408 109.21(17) . . ?
C406 N42 C409 109.79(18) . . ?
C408 N42 C409 109.52(18) . . ?
C406 N42 Gd4 107.77(14) . . ?
C408 N42 Gd4 109.22(13) . . ?
C409 N42 Gd4 111.29(13) . . ?
C412 N43 C414 108.51(17) . . ?
C412 N43 C410 111.36(17) . . ?
C414 N43 C410 111.70(18) . . ?
C412 N43 Gd4 107.66(13) . . ?
C414 N43 Gd4 110.94(13) . . ?
C410 N43 Gd4 106.60(13) . . ?
O11 C101 O10 125.1(2) . . ?
O11 C101 C102 118.0(2) . . ?
O10 C101 C102 116.9(2) . . ?
N11 C102 C101 110.55(18) . . ?
O13 C103 O12 125.2(2) . . ?
O13 C103 C104 118.5(2) . . ?
O12 C103 C104 116.1(2) . . ?
N11 C104 C103 113.59(18) . . ?
N11 C105 C106 111.93(18) . . ?
N12 C106 C105 111.87(18) . . ?
O15 C107 O14 124.1(2) . . ?
O15 C107 C108 118.0(2) . . ?
O14 C107 C108 117.90(19) . . ?
N12 C108 C107 114.52(18) . . ?
N12 C109 C110 112.54(19) . . ?
N13 C110 C109 111.59(19) . . ?
O17 C111 O16 124.8(2) . . ?
O17 C111 C112 118.4(2) . . ?
O16 C111 C112 116.8(2) . . ?
N13 C112 C111 113.41(18) . . ?
O19 C113 O18 124.0(2) . . ?
O19 C113 C114 117.62(19) . . ?
O18 C113 C114 118.32(19) . . ?
O19 C113 Na6 37.95(11) . 3_566 ?
O18 C113 Na6 154.46(15) . 3_566 ?
C114 C113 Na6 83.25(12) . 3_566 ?
N13 C114 C113 109.43(17) . . ?
O21 C201 O20 124.3(2) . . ?
O21 C201 C202 117.32(19) . . ?
O20 C201 C202 118.3(2) . . ?
N21 C202 C201 111.20(18) . . ?
O23 C203 O22 125.1(2) . . ?
O23 C203 C204 118.73(19) . . ?
O22 C203 C204 116.15(19) . . ?
N21 C204 C203 114.25(18) . . ?
N21 C205 C206 111.21(18) . . ?
N22 C206 C205 113.17(19) . . ?
O25 C207 O24 124.7(2) . . ?
O25 C207 C208 116.0(2) . . ?
O24 C207 C208 119.32(19) . . ?
N22 C208 C207 115.05(18) . . ?
N22 C209 C210 111.94(18) . . ?
N23 C210 C209 110.90(19) . . ?
O27 C211 O26 125.4(2) . . ?
O27 C211 C212 119.0(2) . . ?
O26 C211 C212 115.6(2) . . ?
N23 C212 C211 109.75(19) . . ?
O29 C213 O28 124.5(2) . . ?
O29 C213 C214 118.2(2) . . ?
O28 C213 C214 117.2(2) . . ?
N23 C214 C213 113.60(19) . . ?
O31 C301 O30 124.4(2) . . ?
O31 C301 C302 118.64(19) . . ?
O30 C301 C302 116.91(19) . . ?
N31 C302 C301 109.30(17) . . ?
O33 C303 O32 125.2(2) . . ?
O33 C303 C304 117.7(2) . . ?
O32 C303 C304 117.00(19) . . ?
N31 C304 C303 113.26(18) . . ?
N31 C305 C306 111.83(17) . . ?
N32 C306 C305 111.82(17) . . ?
O35 C307 O34 124.2(2) . . ?
O35 C307 C308 117.66(19) . 2_646 ?
O34 C307 C308 118.02(18) . 2_646 ?
N32 C308 C307 114.46(18) 2_656 2_656 ?
N32 C309 C310 112.10(18) . . ?
N33 C310 C309 110.99(17) . . ?
O37 C311 O36 124.1(2) . . ?
O37 C311 C312 119.39(19) . . ?
O36 C311 C312 116.45(19) . . ?
N33 C312 C311 113.82(17) . . ?
O39 C313 O38 124.3(2) . . ?
O39 C313 C314 118.12(19) . . ?
O38 C313 C314 117.58(18) . . ?
N33 C314 C313 110.37(17) . . ?
O41 C401 O40 124.3(2) . . ?
O41 C401 C402 118.7(2) . . ?
O40 C401 C402 116.9(2) . . ?
N41 C402 C401 110.88(18) . . ?
O43 C403 O42 124.3(2) . . ?
O43 C403 C404 118.21(19) . . ?
O42 C403 C404 117.43(19) . . ?
N41 C404 C403 113.18(18) . . ?
N41 C405 C406 111.82(18) . . ?
N42 C406 C405 112.29(19) . . ?
O44 C407 O45 123.9(2) . . ?
O44 C407 C408 119.73(19) . . ?
O45 C407 C408 116.3(2) . . ?
N42 C408 C407 114.38(19) . . ?
N42 C409 C410 112.72(18) . . ?
N43 C410 C409 111.78(18) . . ?
O47 C411 O46 124.5(2) . . ?
O47 C411 C412 118.03(19) . . ?
O46 C411 C412 117.48(18) . . ?
N43 C412 C411 110.78(17) . . ?
O49 C413 O48 124.5(2) . . ?
O49 C413 C414 118.74(19) . . ?
O48 C413 C414 116.74(19) . . ?
N43 C414 C413 114.19(18) . . ?
 
_refine_diff_density_max    3.649
_refine_diff_density_min   -2.228
_refine_diff_density_rms    0.197

_shelx_res_file
;
TITL nagddtpa in P2(1)/c
    nagddtpa.res
    created by SHELXL-2018/3 at 00:03:23 on 14-Apr-2023
CELL 0.71073  22.488  17.886  26.482  90.000 105.37  90.000
ZERR   16.00   0.002   0.002   0.003   0.000   0.01   0.000
LATT  1
SYMM -X, 0.5+Y, 0.5-Z
SFAC C H N O NA GD
UNIT 224 540 48 286 32 16
TEMP -173
L.S. 10
BOND
FMAP 2
PLAN 20
acta 55
WGHT    0.042300    7.449900
FVAR       0.44131   0.67896
GD1   6    0.111854    0.701423    0.812295    11.00000    0.00786    0.00647 =
         0.00918   -0.00035    0.00297   -0.00029
GD2   6    0.397367    0.300978    0.673835    11.00000    0.00854    0.00629 =
         0.00781    0.00000    0.00158   -0.00036
GD3   6    0.322588   -0.028288    0.586930    11.00000    0.00753    0.00621 =
         0.00685    0.00006    0.00233    0.00009
GD4   6    0.177387    1.026244    0.904097    11.00000    0.00994    0.00681 =
         0.00711   -0.00077    0.00289   -0.00080
NA1   5    0.229415   -0.370334    0.510333    11.00000    0.01733    0.00988 =
         0.01202   -0.00034    0.00217   -0.00250
NA2   5    0.284101    0.366775    0.977946    11.00000    0.01306    0.00976 =
         0.01150   -0.00092    0.00369   -0.00093
NA3   5    0.025160    0.348615    0.733376    11.00000    0.01332    0.01025 =
         0.01353    0.00012    0.00250   -0.00177
NA4   5    0.477313    0.652217    0.765419    11.00000    0.01276    0.01049 =
         0.01398   -0.00168    0.00263   -0.00106
NA5   5    0.150637    0.295751    0.008923    11.00000    0.01241    0.01702 =
         0.01654   -0.00104    0.00417    0.00006
NA6   5    0.135654    0.340806    0.121314    11.00000    0.01253    0.01800 =
         0.01576    0.00027    0.00690    0.00092
NA7   5    0.327129    0.604077    0.319810    11.00000    0.01512    0.01408 =
         0.01498   -0.00093    0.00691   -0.00215
NA81  5    0.486953    0.677803    0.581256    20.50000    0.01346
NA82  5    0.502638    0.598305    0.570476    10.25000    0.02308
NA83  5    0.520643    0.553383    0.564813    10.25000    0.03093
NA84  5    0.493197    0.638478    0.581593   -20.50000    0.01829
O10   4    0.100000    0.717527    0.719523    11.00000    0.01491    0.01252 =
         0.01252   -0.00051    0.00535    0.00235
O11   4    0.134511    0.709789    0.647790    11.00000    0.02764    0.02075 =
         0.01643    0.00479    0.01211    0.00845
O12   4    0.066355    0.584488    0.792648    11.00000    0.01412    0.00909 =
         0.02202   -0.00474    0.00819   -0.00286
O13   4    0.049242    0.470527    0.757970    11.00000    0.01728    0.01079 =
         0.03103   -0.00695    0.00659   -0.00351
O14   4    0.210613    0.750153    0.817181    11.00000    0.01037    0.01250 =
         0.01103    0.00239    0.00278   -0.00111
O15   4    0.296335    0.795121    0.871493    11.00000    0.01222    0.01516 =
         0.01580   -0.00031    0.00312   -0.00422
O16   4    0.140623    0.778693    0.890660    11.00000    0.01330    0.01181 =
         0.01149   -0.00036    0.00537   -0.00096
O17   4    0.133325    0.815294    0.969520    11.00000    0.01857    0.02254 =
         0.01544   -0.00910    0.00738   -0.00688
O18   4    0.003768    0.724874    0.803244    11.00000    0.01176    0.00995 =
         0.01434    0.00122    0.00557   -0.00086
O19   4   -0.085410    0.689679    0.817802    11.00000    0.01082    0.01601 =
         0.01464   -0.00111    0.00418   -0.00164
O20   4    0.505175    0.271995    0.691191    11.00000    0.01098    0.00937 =
         0.01842    0.00145    0.00483   -0.00117
O21   4    0.599037    0.314179    0.692628    11.00000    0.01001    0.01420 =
         0.01765   -0.00209    0.00411   -0.00221
O22   4    0.372459    0.222596    0.595481    11.00000    0.01374    0.00937 =
         0.01098   -0.00051    0.00341   -0.00163
O23   4    0.378739    0.194685    0.514406    11.00000    0.01705    0.02162 =
         0.01566   -0.00884    0.00631   -0.00745
O24   4    0.293287    0.257291    0.660920    11.00000    0.00986    0.01228 =
         0.01170    0.00089    0.00135   -0.00033
O25   4    0.212920    0.218070    0.596861    11.00000    0.01055    0.01283 =
         0.01458   -0.00168    0.00407   -0.00309
O26   4    0.405265    0.293517    0.766392    11.00000    0.01413    0.01158 =
         0.01003    0.00030    0.00285    0.00165
O27   4    0.366393    0.302994    0.835665    11.00000    0.03112    0.02487 =
         0.01061    0.00199    0.00791    0.00797
O28   4    0.446583    0.416765    0.696467    11.00000    0.01468    0.00972 =
         0.01698   -0.00321    0.00342   -0.00215
O29   4    0.464094    0.530726    0.731398    11.00000    0.01675    0.00959 =
         0.02778   -0.00561   -0.00115   -0.00237
O30   4    0.210703   -0.024494    0.559921    11.00000    0.01057    0.01226 =
         0.01322    0.00218    0.00265   -0.00074
O31   4    0.117494   -0.054302    0.569195    11.00000    0.01088    0.02257 =
         0.01841    0.00235    0.00312   -0.00081
O32   4    0.316967   -0.140833    0.538513    11.00000    0.01636    0.00891 =
         0.01360   -0.00209    0.00700   -0.00291
O33   4    0.288016   -0.258450    0.515757    11.00000    0.02386    0.01022 =
         0.01752   -0.00485    0.00888   -0.00303
O34   4    0.307301    0.001362    0.670423    11.00000    0.01249    0.01058 =
         0.00843   -0.00022    0.00295    0.00008
O35   4    0.337353   -0.003772    0.757807    11.00000    0.01862    0.01252 =
         0.00966   -0.00057    0.00626    0.00064
O36   4    0.404895    0.054303    0.630039    11.00000    0.00939    0.01030 =
         0.01299   -0.00102    0.00441   -0.00059
O37   4    0.500819    0.097623    0.648292    11.00000    0.01231    0.02591 =
         0.02108   -0.01156    0.00609   -0.00729
O38   4    0.329955    0.012484    0.501885    11.00000    0.01397    0.01028 =
         0.01069    0.00132    0.00577    0.00186
O39   4    0.362395   -0.005518    0.430269    11.00000    0.02145    0.01902 =
         0.00947    0.00304    0.00635    0.00620
O40   4    0.288238    1.022285    0.929926    11.00000    0.01306    0.01642 =
         0.01379   -0.00023    0.00392   -0.00340
O41   4    0.356796    0.988120    0.886679    11.00000    0.02809    0.02149 =
         0.02739   -0.00211    0.01572    0.00550
O42   4    0.187111    1.142710    0.947410    11.00000    0.01686    0.00902 =
         0.01302   -0.00177    0.00754   -0.00367
O43   4    0.224800    1.257375    0.967258    11.00000    0.01697    0.00945 =
         0.01495   -0.00388    0.00578   -0.00277
O44   4    0.185810    0.989178    0.820216    11.00000    0.01568    0.01245 =
         0.00933   -0.00063    0.00337   -0.00077
O45   4    0.141438    0.970053    0.735421    11.00000    0.02370    0.01631 =
         0.00969   -0.00236    0.00448    0.00281
O46   4    0.176592    0.988984    0.991300    11.00000    0.01402    0.01025 =
         0.01166    0.00075    0.00584    0.00316
O47   4    0.147930    1.010543    1.064689    11.00000    0.01835    0.01500 =
         0.01081    0.00029    0.00512    0.00378
O48   4    0.093493    0.942375    0.866215    11.00000    0.01138    0.00937 =
         0.01298   -0.00186    0.00376   -0.00091
O49   4    0.000172    0.893714    0.857651    11.00000    0.01458    0.01561 =
         0.01687   -0.00632    0.00527   -0.00622
O1W   4    0.091033    0.837380    0.790196    11.00000    0.01370    0.00907 =
         0.01216   -0.00094    0.00322   -0.00034
O2W   4    0.410255    0.168863    0.702567    11.00000    0.01213    0.00883 =
         0.01309    0.00046    0.00466   -0.00046
O3W   4    0.290766    0.104974    0.574896    11.00000    0.01126    0.00869 =
         0.01262   -0.00008    0.00369    0.00029
O4W   4    0.216377    0.895855    0.915269    11.00000    0.01199    0.00943 =
         0.01336   -0.00058    0.00385    0.00024
O5W   4    0.205504   -0.378419    0.595638    11.00000    0.01796    0.01192 =
         0.01321   -0.00120    0.00498   -0.00176
O6W   4    0.328682   -0.422078    0.509442    11.00000    0.03113    0.01671 =
         0.06195   -0.01411   -0.02121    0.00529
O7W   4    0.297980    0.380458    0.890372    11.00000    0.02024    0.01778 =
         0.01387   -0.00211    0.00630   -0.00206
O8W   4    0.185780    0.417750    0.977934    11.00000    0.01407    0.01364 =
         0.01616   -0.00333    0.00149    0.00211
O9W   4    0.132422    0.320731    0.727946    11.00000    0.01882    0.01929 =
         0.01992    0.00234    0.00157    0.00038
O10W  4    0.003348    0.310944    0.814673    11.00000    0.01994    0.02573 =
         0.02158    0.00557    0.00151   -0.00626
O11W  4    0.367122    0.676652    0.762275    11.00000    0.01708    0.01699 =
         0.01932    0.00154    0.00208    0.00043
O12W  4    0.506072    0.694253    0.683275    11.00000    0.02094    0.01432 =
         0.03704   -0.00159   -0.00547   -0.00361
O13W  4    0.089460    0.404841    0.045633    11.00000    0.02427    0.01890 =
         0.02063    0.00227    0.00304   -0.00162
O14W  4    0.083442    0.234591    0.055692    11.00000    0.02024    0.01639 =
         0.03732   -0.00353    0.01392   -0.00228
O15W  4    0.060882    0.326531   -0.051653    11.00000    0.02578    0.03781 =
         0.02850    0.00603    0.00143   -0.00618
O16W  4    0.195539    0.430259    0.173567    11.00000    0.01805    0.01683 =
         0.02325   -0.00228    0.00917   -0.00385
O17W  4    0.237819    0.636581    0.257025    11.00000    0.01694    0.01671 =
         0.01677   -0.00305    0.00678   -0.00106
O18W  4    0.315310    0.153700    0.745816    11.00000    0.01948    0.01608 =
         0.01526   -0.00146    0.00745   -0.00330
O19W  4    0.041353    0.946579    0.648454    11.00000    0.02810    0.02123 =
         0.01642   -0.00077    0.00467    0.00206
O20W  4    0.062837    0.798780    0.575590    11.00000    0.02345    0.02782 =
         0.02979    0.00054    0.00371    0.00073
O21W  4    0.097295    0.419632    0.878974    11.00000    0.03379    0.02682 =
         0.02638    0.00082    0.00297   -0.00379
O22W  4    0.114045    1.116159    1.126889    11.00000    0.01946    0.01947 =
         0.02732   -0.00915    0.01188   -0.00330
O23W  4    0.328713    0.623317    0.658839    11.00000    0.02219    0.02726 =
         0.03171   -0.00601    0.00003    0.00242
O24W  4    0.029973    0.824729    1.008322    11.00000    0.02822    0.02977 =
         0.03135   -0.00412    0.01372    0.00207
O25W  4    0.618090    0.095712    0.645996    11.00000    0.01948    0.05580 =
         0.05310   -0.03909    0.01904   -0.01202
O26W  4    0.543938    0.551118    0.670045    11.00000    0.02286    0.02395 =
         0.07722   -0.01808    0.01765   -0.00255
O27W  4    0.177272    0.377474    0.828326    11.00000    0.02915    0.08341 =
         0.05137   -0.03691   -0.00996    0.01528
O28W  4    0.428777    0.235719    0.928584    11.00000    0.03063    0.13268 =
         0.03559    0.04019    0.00456    0.01253
O29W  4    0.437918    0.896167    0.987200    10.50000    0.11327
O30W  4    0.408210    0.728163    0.917614    10.50000    0.01604
O31W  4    0.415778    0.660274    0.599873    10.50000    0.05369
O32W  4    0.412652    0.593432    0.603939    10.50000    0.01680
O33W  4    0.408081    0.790131    1.011927    10.50000    0.02071
O34W  4    0.384088    0.764426    0.967538    10.50000    0.06340
O35W  4    0.537779    0.503448    0.537617    10.50000    0.09322
N11   3    0.173847    0.603479    0.765980    11.00000    0.01079    0.01030 =
         0.01138   -0.00026    0.00273    0.00051
N12   3    0.199202    0.634054    0.882071    11.00000    0.00953    0.00900 =
         0.01243    0.00088    0.00299   -0.00034
N13   3    0.069958    0.655159    0.890244    11.00000    0.01073    0.01160 =
         0.01314    0.00071    0.00441   -0.00069
N21   3    0.449902    0.343789    0.601641    11.00000    0.01357    0.01090 =
         0.01068   -0.00228    0.00300   -0.00501
N22   3    0.318699    0.374595    0.600717    11.00000    0.01338    0.00806 =
         0.01037    0.00023    0.00136   -0.00091
N23   3    0.333827    0.403346    0.715513    11.00000    0.01199    0.01117 =
         0.01127   -0.00065    0.00071    0.00097
N31   3    0.262426   -0.141743    0.619046    11.00000    0.01147    0.00792 =
         0.01151   -0.00077    0.00427   -0.00005
N32   3    0.396529   -0.103339    0.661526    11.00000    0.01055    0.00865 =
         0.00887   -0.00018    0.00334    0.00144
N33   3    0.428698   -0.055126    0.564665    11.00000    0.01014    0.00972 =
         0.00933    0.00015    0.00292    0.00072
N41   3    0.238199    1.130215    0.864681    11.00000    0.01721    0.00984 =
         0.01073   -0.00068    0.00714   -0.00157
N42   3    0.101900    1.098883    0.829110    11.00000    0.01625    0.00792 =
         0.01049    0.00004    0.00379   -0.00069
N43   3    0.075175    1.056084    0.930284    11.00000    0.01288    0.00836 =
         0.00857   -0.00072    0.00305   -0.00070
C101  1    0.137475    0.694151    0.694091    11.00000    0.01476    0.01192 =
         0.01395   -0.00025    0.00602    0.00129
C102  1    0.191171    0.645499    0.724085    11.00000    0.01288    0.01396 =
         0.01448    0.00007    0.00752    0.00091
AFIX  23
H10A  2    0.202851    0.610065    0.699633    11.00000   -1.20000
H10B  2    0.227307    0.677527    0.739579    11.00000   -1.20000
AFIX   0
C103  1    0.078847    0.529624    0.766805    11.00000    0.01199    0.00863 =
         0.01475   -0.00011    0.00205    0.00091
C104  1    0.132579    0.540610    0.742605    11.00000    0.01553    0.01093 =
         0.01717   -0.00338    0.00574    0.00002
AFIX  23
H10C  2    0.157098    0.493955    0.746881    11.00000   -1.20000
H10D  2    0.116038    0.549800    0.704595    11.00000   -1.20000
AFIX   0
C105  1    0.228494    0.576881    0.806046    11.00000    0.01170    0.01147 =
         0.01562    0.00005    0.00246    0.00417
AFIX  23
H10E  2    0.261794    0.614517    0.810716    11.00000   -1.20000
H10F  2    0.243405    0.529895    0.793864    11.00000   -1.20000
AFIX   0
C106  1    0.214478    0.563117    0.858277    11.00000    0.01292    0.00985 =
         0.01631    0.00193    0.00267    0.00263
AFIX  23
H10G  2    0.179288    0.528099    0.853167    11.00000   -1.20000
H10H  2    0.250681    0.539421    0.882632    11.00000   -1.20000
AFIX   0
C107  1    0.254238    0.747642    0.859101    11.00000    0.00975    0.01162 =
         0.01019   -0.00080    0.00378    0.00032
C108  1    0.254342    0.683525    0.897091    11.00000    0.00974    0.01330 =
         0.01169    0.00218    0.00130    0.00031
AFIX  23
H10I  2    0.291675    0.652776    0.899854    11.00000   -1.20000
H10J  2    0.257126    0.704739    0.932171    11.00000   -1.20000
AFIX   0
C109  1    0.178082    0.614771    0.929513    11.00000    0.01328    0.01664 =
         0.01114    0.00490    0.00352    0.00087
AFIX  23
H10K  2    0.184922    0.658276    0.953475    11.00000   -1.20000
H10L  2    0.203214    0.572740    0.948139    11.00000   -1.20000
AFIX   0
C110  1    0.110188    0.592998    0.916019    11.00000    0.01271    0.01444 =
         0.01674    0.00527    0.00483   -0.00053
AFIX  23
H11A  2    0.103287    0.549070    0.892435    11.00000   -1.20000
H11B  2    0.099070    0.578654    0.948457    11.00000   -1.20000
AFIX   0
C111  1    0.118461    0.774047    0.930082    11.00000    0.01192    0.01301 =
         0.01156   -0.00077    0.00376   -0.00025
C112  1    0.068932    0.715911    0.927422    11.00000    0.01259    0.01688 =
         0.01136   -0.00239    0.00537   -0.00399
AFIX  23
H11C  2    0.074171    0.694224    0.962728    11.00000   -1.20000
H11D  2    0.028104    0.740631    0.917134    11.00000   -1.20000
AFIX   0
C113  1   -0.027827    0.686218    0.827070    11.00000    0.00983    0.00983 =
         0.01053   -0.00241    0.00263   -0.00035
C114  1    0.005759    0.630169    0.868018    11.00000    0.01101    0.00995 =
         0.01428    0.00063    0.00451   -0.00226
AFIX  23
H11E  2   -0.015498    0.626045    0.896200    11.00000   -1.20000
H11F  2    0.005504    0.580304    0.851735    11.00000   -1.20000
AFIX   0
C201  1    0.541847    0.312306    0.673573    11.00000    0.01211    0.00898 =
         0.01426   -0.00326    0.00629   -0.00238
C202  1    0.514632    0.363819    0.627486    11.00000    0.01173    0.01119 =
         0.01509   -0.00137    0.00282   -0.00387
AFIX  23
H20A  2    0.516448    0.416150    0.639983    11.00000   -1.20000
H20B  2    0.539475    0.360288    0.601803    11.00000   -1.20000
AFIX   0
C203  1    0.395921    0.229604    0.556687    11.00000    0.01136    0.01033 =
         0.01196    0.00006    0.00383    0.00031
C204  1    0.450104    0.282552    0.564450    11.00000    0.01667    0.01734 =
         0.01505   -0.00558    0.00809   -0.00731
AFIX  23
H20C  2    0.488703    0.253580    0.577105    11.00000   -1.20000
H20D  2    0.450207    0.304450    0.530139    11.00000   -1.20000
AFIX   0
C205  1    0.414727    0.409475    0.574779    11.00000    0.01492    0.01345 =
         0.01302    0.00432    0.00099   -0.00266
AFIX  23
H20E  2    0.429888    0.423164    0.544162    11.00000   -1.20000
H20F  2    0.421733    0.452619    0.599061    11.00000   -1.20000
AFIX   0
C206  1    0.346232    0.392748    0.556723    11.00000    0.01622    0.01378 =
         0.01059    0.00321    0.00124   -0.00157
AFIX  23
H20G  2    0.324626    0.436647    0.537526    11.00000   -1.20000
H20H  2    0.339521    0.350047    0.532069    11.00000   -1.20000
AFIX   0
C207  1    0.255941    0.263369    0.615971    11.00000    0.00988    0.00938 =
         0.01307   -0.00055    0.00373    0.00106
C208  1    0.262697    0.328648    0.580946    11.00000    0.01319    0.01075 =
         0.01230    0.00250   -0.00099   -0.00163
AFIX  23
H20I  2    0.262818    0.308747    0.546090    11.00000   -1.20000
H20J  2    0.226121    0.361379    0.576167    11.00000   -1.20000
AFIX   0
C209  1    0.302637    0.445540    0.623516    11.00000    0.01528    0.00743 =
         0.01569    0.00120   -0.00045    0.00089
AFIX  23
H20K  2    0.269062    0.470971    0.597338    11.00000   -1.20000
H20L  2    0.338987    0.479033    0.631705    11.00000   -1.20000
AFIX   0
C210  1    0.282213    0.431869    0.673015    11.00000    0.01399    0.01185 =
         0.01447   -0.00047    0.00221    0.00401
AFIX  23
H21A  2    0.266759    0.479154    0.684284    11.00000   -1.20000
H21B  2    0.248046    0.395159    0.665652    11.00000   -1.20000
AFIX   0
C211  1    0.365431    0.316273    0.789427    11.00000    0.01661    0.01217 =
         0.01192   -0.00146    0.00388    0.00018
C212  1    0.312588    0.362888    0.755934    11.00000    0.01558    0.01666 =
         0.01244   -0.00069    0.00522    0.00288
AFIX  23
H21C  2    0.277669    0.329806    0.739084    11.00000   -1.20000
H21D  2    0.298068    0.399028    0.778364    11.00000   -1.20000
AFIX   0
C213  1    0.432672    0.472105    0.720881    11.00000    0.01394    0.00919 =
         0.01327   -0.00030   -0.00288    0.00141
C214  1    0.375301    0.465153    0.740435    11.00000    0.01687    0.01033 =
         0.01527   -0.00304    0.00138    0.00054
AFIX  23
H21E  2    0.387948    0.457048    0.778783    11.00000   -1.20000
H21F  2    0.352141    0.512804    0.733748    11.00000   -1.20000
AFIX   0
C301  1    0.175112   -0.059494    0.582210    11.00000    0.00996    0.01119 =
         0.01181   -0.00140    0.00334   -0.00180
C302  1    0.205733   -0.110316    0.627896    11.00000    0.01154    0.01126 =
         0.01263   -0.00027    0.00567   -0.00115
AFIX  23
H30A  2    0.215678   -0.081400    0.660954    11.00000   -1.20000
H30B  2    0.177210   -0.151202    0.630939    11.00000   -1.20000
AFIX   0
C303  1    0.287126   -0.200160    0.541567    11.00000    0.01161    0.00968 =
         0.00843   -0.00045    0.00124   -0.00014
C304  1    0.244691   -0.198305    0.577120    11.00000    0.01561    0.00916 =
         0.01505   -0.00426    0.00628   -0.00361
AFIX  23
H30C  2    0.202208   -0.187742    0.555869    11.00000   -1.20000
H30D  2    0.244567   -0.248213    0.593257    11.00000   -1.20000
AFIX   0
C305  1    0.303269   -0.174845    0.667126    11.00000    0.01490    0.00899 =
         0.01304    0.00151    0.00614    0.00086
AFIX  23
H30E  2    0.288524   -0.225750    0.672157    11.00000   -1.20000
H30F  2    0.301162   -0.144239    0.697753    11.00000   -1.20000
AFIX   0
C306  1    0.369779   -0.179109    0.664296    11.00000    0.01445    0.00831 =
         0.01320    0.00251    0.00444    0.00204
AFIX  23
H30G  2    0.394731   -0.205621    0.695593    11.00000   -1.20000
H30H  2    0.371697   -0.208272    0.632993    11.00000   -1.20000
AFIX   0
C307  1    0.344091   -0.019544    0.713802    11.00000    0.01049    0.00824 =
         0.01034    0.00059    0.00276   -0.00121
C308  1    0.598369    0.436964    0.788273    11.00000    0.01185    0.01326 =
         0.00924   -0.00119    0.00248   -0.00294
AFIX  23
H30I  2    0.563206    0.472153    0.782295    11.00000   -1.20000
H30J  2    0.589019    0.400159    0.759317    11.00000   -1.20000
AFIX   0
C309  1    0.459483   -0.111385    0.653364    11.00000    0.01066    0.01199 =
         0.01186    0.00137    0.00192    0.00386
AFIX  23
H30K  2    0.480183   -0.155231    0.673298    11.00000   -1.20000
H30L  2    0.484188   -0.066471    0.667180    11.00000   -1.20000
AFIX   0
C310  1    0.457354   -0.121144    0.595781    11.00000    0.01252    0.01246 =
         0.01233    0.00212    0.00481    0.00471
AFIX  23
H31A  2    0.499762   -0.127963    0.592267    11.00000   -1.20000
H31B  2    0.433315   -0.166531    0.581979    11.00000   -1.20000
AFIX   0
C311  1    0.458499    0.057374    0.622629    11.00000    0.01024    0.01276 =
         0.01184    0.00001    0.00390   -0.00063
C312  1    0.468686    0.011488    0.577281    11.00000    0.01127    0.01351 =
         0.01228   -0.00203    0.00566   -0.00151
AFIX  23
H31C  2    0.461204    0.043732    0.545835    11.00000   -1.20000
H31D  2    0.512308   -0.004762    0.585970    11.00000   -1.20000
AFIX   0
C313  1    0.365886   -0.016676    0.477494    11.00000    0.01087    0.01101 =
         0.00839   -0.00037    0.00244    0.00042
C314  1    0.415701   -0.069678    0.507928    11.00000    0.01118    0.01194 =
         0.01011    0.00024    0.00461    0.00178
AFIX  23
H31E  2    0.401851   -0.122040    0.500539    11.00000   -1.20000
H31F  2    0.453841   -0.062732    0.496506    11.00000   -1.20000
AFIX   0
C401  1    0.314513    1.029391    0.892820    11.00000    0.01559    0.01212 =
         0.01525   -0.00417    0.00655   -0.00304
C402  1    0.290464    1.090853    0.852967    11.00000    0.02005    0.01438 =
         0.01515   -0.00293    0.01110   -0.00281
AFIX  23
H40A  2    0.323980    1.126949    0.853437    11.00000   -1.20000
H40B  2    0.277137    1.068779    0.817468    11.00000   -1.20000
AFIX   0
C403  1    0.221019    1.197379    0.942320    11.00000    0.01223    0.00763 =
         0.01049   -0.00017    0.00312   -0.00064
C404  1    0.261462    1.187600    0.905230    11.00000    0.01718    0.01158 =
         0.01502   -0.00288    0.00736   -0.00537
AFIX  23
H40C  2    0.264382    1.235990    0.887897    11.00000   -1.20000
H40D  2    0.303522    1.173542    0.925712    11.00000   -1.20000
AFIX   0
C405  1    0.195685    1.164414    0.817505    11.00000    0.02454    0.00967 =
         0.01287    0.00207    0.00736   -0.00258
AFIX  23
H40E  2    0.194628    1.132871    0.786559    11.00000   -1.20000
H40F  2    0.211511    1.214295    0.811339    11.00000   -1.20000
AFIX   0
C406  1    0.130558    1.172523    0.823628    11.00000    0.02227    0.00961 =
         0.01294    0.00201    0.00517    0.00015
AFIX  23
H40G  2    0.131791    1.203376    0.854927    11.00000   -1.20000
H40H  2    0.104696    1.198935    0.792690    11.00000   -1.20000
AFIX   0
C407  1    0.144248    1.001793    0.778620    11.00000    0.01805    0.00957 =
         0.00890    0.00079    0.00552   -0.00108
C408  1    0.092751    1.056110    0.779299    11.00000    0.02034    0.01123 =
         0.00876   -0.00087    0.00300    0.00092
AFIX  23
H40I  2    0.088649    1.092015    0.750123    11.00000   -1.20000
H40J  2    0.053566    1.027933    0.772917    11.00000   -1.20000
AFIX   0
C409  1    0.041057    1.110652    0.840652    11.00000    0.01374    0.01277 =
         0.01096   -0.00010    0.00142    0.00262
AFIX  23
H40K  2    0.014409    1.066737    0.828195    11.00000   -1.20000
H40L  2    0.020734    1.154958    0.821072    11.00000   -1.20000
AFIX   0
C410  1    0.046974    1.122080    0.898735    11.00000    0.01394    0.01068 =
         0.01265    0.00056    0.00312    0.00371
AFIX  23
H41A  2    0.072696    1.166758    0.911112    11.00000   -1.20000
H41B  2    0.005601    1.131275    0.903960    11.00000   -1.20000
AFIX   0
C411  1    0.142231    1.019635    1.016720    11.00000    0.01149    0.00841 =
         0.00975   -0.00127    0.00307   -0.00128
C412  1    0.091915    1.072901    0.986712    11.00000    0.01136    0.00953 =
         0.01029   -0.00102    0.00343    0.00092
AFIX  23
H41C  2    0.054993    1.068025    1.000145    11.00000   -1.20000
H41D  2    0.106824    1.125098    0.992450    11.00000   -1.20000
AFIX   0
C413  1    0.041929    0.938548    0.877643    11.00000    0.01356    0.00915 =
         0.01080   -0.00035    0.00404   -0.00054
C414  1    0.033103    0.990851    0.920545    11.00000    0.01146    0.01266 =
         0.01319   -0.00257    0.00401   -0.00210
AFIX  23
H41E  2   -0.009984    1.009158    0.910818    11.00000   -1.20000
H41F  2    0.039397    0.962063    0.953473    11.00000   -1.20000

AFIX   0
HKLF 4


REM  nagddtpa in P2(1)/c
REM wR2 = 0.1014, GooF = S = 1.052, Restrained GooF = 1.052 for all data
REM R1 = 0.0406 for 42781 Fo > 4sig(Fo) and 0.0690 for all 59730 data
REM 1369 parameters refined using 0 restraints

END

WGHT      0.0423      7.4178

REM Highest difference peak  3.649,  deepest hole -2.228,  1-sigma level  0.197
Q1    1   0.0508  0.7872  1.0348  11.00000  0.05    3.65
Q2    1   0.4342  0.8791  1.0298  11.00000  0.05    3.09
Q3    1   0.1008  0.3212 -0.0895  11.00000  0.05    2.87
Q4    1   0.0143  0.8673  0.5267  11.00000  0.05    2.56
Q5    1   0.5251  0.5376  0.5392  11.00000  0.05    2.53
Q6    1   0.3829  0.8088  1.0093  11.00000  0.05    2.27
Q7    1   0.3216 -0.4269  0.5306  11.00000  0.05    2.24
Q8    1   0.4374  0.2508  0.9356  11.00000  0.05    2.06
Q9    1   0.5577  0.4613  0.5315  11.00000  0.05    2.01
Q10   1   0.4012  0.7442  0.9379  11.00000  0.05    1.63
Q11   1   0.5340  0.6065  0.5682  11.00000  0.05    1.54
Q12   1   0.0965  0.7004  0.8426  11.00000  0.05    1.41
Q13   1   0.4370  0.1979  0.9164  11.00000  0.05    1.39
Q14   1   0.3779  0.7943  0.9729  11.00000  0.05    1.38
Q15   1   0.4093  0.6836  0.5961  11.00000  0.05    1.32
Q16   1   0.3864  0.3015  0.6961  11.00000  0.05    1.32
Q17   1   0.4698  0.6690  0.5319  11.00000  0.05    1.21
Q18   1   0.1794  0.4588  0.1925  11.00000  0.05    1.20
Q19   1   0.1049  0.8598  0.7642  11.00000  0.05    1.18
Q20   1   0.5604  0.5396  0.6774  11.00000  0.05    1.16
;
_shelx_res_checksum   20624

_shelx_hkl_file
;
   0   0   3 0.91044 8.53304   3
   0   0   4 57722.6 1509.84   3
   0   0   5 10.5984 14.5849   3
   0   0   6 7182.00 210.444   3
   0   0   7-2.10861 18.1129   3
   0   0   7 5.44153 26.0051   8
   0   0   8 33353.4 876.733   3
   0   0   8 31565.3 884.581   8
   0   0   9-5.40086 18.6674   3
   0   0   9 17.5198 30.5257   8
   0   0  10 51423.1 1371.32   3
   0   0  10 51345.0 1383.91   8
   0   0  11-4.49737 30.1624   2
   0   0  11 9.83603 23.6452   3
   0   0  11 51.5898 38.1418   8
   0   0  12 103652. 2784.04   2
   0   0  12 105605. 2765.73   3
   0   0  12 105452. 2781.64   8
   0   0  13 42.6967 33.8025   2
   0   0  13 54.1224 30.5999   3
   0   0  13 51.0167 41.9225   8
   0   0  14 20349.1 625.987   2
   0   0  14 21658.5 609.961   3
   0   0  14 22034.0 628.999   8
   0   0  15 22.3905 30.2722   3
   0   0  15 29.6285 42.4471   8
   0   0  16 1726.62 93.4498   3
   0   0  16 1673.05 108.858   8
   0   0  17-15.0187 29.0756   3
   0   0  17 54.0185 51.5690   8
   0   0  18 2667.38 150.467   2
   0   0  18 2771.19 130.244   3
   0   0  18 3139.53 155.124   8
   0   0  19 42.1279 44.6949   2
   0   0  19 75.8673 52.4655   8
   0   0  20 5729.88 249.817   2
   0   0  20 6008.42 245.979   8
   0   0  21 168.733 67.1438   8
   0   0  21 57.2674 51.9170   2
   0   0  22 24736.9 746.371   3
   0   0  22 26443.1 779.782   8
   0   0  22 25528.6 792.091   2
   0   0  23 53.6328 50.8963   2
   0   0  23 48.8506 47.9174   3
   0   0  23 111.869 66.3345   8
   0   0  23 77.1498 55.4624   4
   0   0  24 409.473 80.3197   8
   0   0  24 351.594 77.3403   2
   0   0  24 497.153 66.2409   3
   0   0  24 303.187 73.8715   4
   0   0  25 98.5694 62.0262   4
   0   0  25 76.6991 39.7187   3
   0   0  25 11.9449 60.1353   2
   0   0  26 4605.59 247.828   2
   0   0  26 5118.69 243.690   8
   0   0  26 4914.37 254.894   4
   0   0  26 4816.32 208.406   6
   0   0  27 39.6088 63.5837   2
   0   0  27-22.0692 80.1120   8
   0   0  27-13.6995 64.9678   4
   0   0  27 66.8274 53.5495   6
   0   0  28 974.016 109.987   8
   0   0  28 927.848 118.490   2
   0   0  28 848.907 110.459   4
   0   0  29 58.0056 68.7678   2
   0   0  29-60.5689 72.9200   4
   0   0  30 60.6692 69.6595   2
   0   0  30 63.5385 72.9523   4
   0   0  31 158.242 82.8797   2
   0   0  31 49.9558 72.5776   4
   0   0  32 1171.55 144.691   2
   0   0  32 1321.42 147.838   4
   0   0  33 17.1928 86.4902   2
   0   0  33-90.8313 95.1160   4
   0   0  34 1628.26 170.928   2
   0   0  34 1005.10 151.923   4
   0   0  35-18.5727 85.2783   2
   0   0  35-19.7539 95.1290   4
   0   0  36 1866.49 184.784   2
   0   0  36 1926.73 195.258   4
   0   0  37 139.360 97.3851   2
   0   0  37 148.354 108.132   4
   0   0  38 1270.75 171.514   4
   0   0  38 1272.31 175.985   2
   0   0  39 22.5934 108.802   4
   0   0  39-42.2443 93.6949   2
   0   0  40 255.808 123.473   4
   0   1   2 43407.8 1139.79   4
   0   1   2 43508.0 1136.56   2
   0  -1  -3 870.589 40.3685   4
   0   1   3 903.239 40.6553   4
   0   1  -3 908.685 40.6408   8
   0  -1  -3 853.716 38.3970   2
   0   1   3 908.656 38.7434   2
   0   1  -4 59253.3 1577.49   8
   0   1   4 60903.1 1581.38   4
   0  -1  -4 62191.5 1569.11   3
   0   1   4 59042.7 1568.30   3
   0  -1   4 60082.8 1578.70   8
   0   1   4 59136.8 1578.46   2
   0  -1  -4 60029.9 1578.91   2
   0   1   5 43.5051 13.8310   3
   0   1  -5 60.0154 23.8820   8
   0  -1  -5 42.4367 13.2062   3
   0   1   5 32.6401 18.8187   4
   0  -1   5 36.2416 22.6135   8
   0   1   5 73.6683 19.6705   2
   0   1   6 4083.48 124.615   3
   0   1   6 3964.49 135.130   2
   0   1  -6 3977.12 135.270   8
   0  -1   6 4031.67 135.967   8
   0   1   7 373.360 27.5906   3
   0   1   7 362.050 35.1229   2
   0  -1   7 358.914 40.6221   8
   0   1  -7 382.059 40.4241   8
   0   1   8 1575.33 65.4197   3
   0   1   8 1544.97 75.0404   2
   0  -1   8 1567.69 77.2104   8
   0  -1   9 4517.54 159.388   3
   0   1   9 4654.89 151.119   3
   0   1   9 4630.13 165.453   2
   0  -1   9 4773.80 165.915   8
   0  -1  10 6638.95 216.453   3
   0   1  10 6669.16 208.801   3
   0   1  10 6949.39 226.922   2
   0  -1  10 6640.30 224.668   8
   0  -1  11 2086.13 95.5477   3
   0   1  11 2119.46 88.8009   3
   0  -1  11 1995.08 102.126   8
   0   1  11 2022.52 101.472   2
   0   1  12 11784.8 347.515   3
   0  -1  12 12192.2 358.261   3
   0  -1  12 11589.1 366.806   8
   0   1  12 11303.3 365.306   2
   0   1  13 1031.95 63.2771   3
   0  -1  13 1098.60 70.7735   3
   0  -1  13 1072.59 80.5149   8
   0   1  13 1217.06 79.7395   2
   0  -1  14 13445.5 412.954   3
   0   1  14 13654.9 403.461   3
   0  -1  14 13834.7 427.640   8
   0   1  14 13392.5 425.084   8
   0   1  14 14087.6 429.767   2
   0   1  15 6407.36 246.061   8
   0   1  15 6953.51 227.881   3
   0  -1  15 6460.42 232.906   3
   0  -1  16 7677.81 276.843   8
   0   1  16 7849.55 279.442   8
   0  -1  16 7347.55 258.421   3
   0   1  16 7685.30 253.511   3
   0  -1  17 2491.59 125.843   3
   0   1  17 2782.31 121.773   3
   0  -1  17 2712.66 144.840   2
   0   1  17 2784.19 143.156   8
   0  -1  17 2636.80 140.782   8
   0   1  18 21353.5 662.557   8
   0   1  18 22119.7 675.708   4
   0   1  18 22703.4 636.216   3
   0  -1  18 22029.6 664.883   8
   0  -1  18 21845.1 674.123   2
   0   1  18 21616.9 671.547   2
   0   1  19 5115.35 234.354   4
   0   1  19 5804.66 208.257   3
   0   1  19 5576.86 231.103   8
   0  -1  19 5728.90 233.486   8
   0  -1  19 5743.86 239.981   2
   0   1  19 5017.10 229.912   2
   0   1  20 5385.19 247.461   4
   0   1  20 5932.35 250.645   2
   0  -1  20 6113.10 253.046   2
   0  -1  20 5653.92 241.904   8
   0   1  20 5624.90 238.618   8
   0   1  21 856.287 90.6864   8
   0   1  21 682.818 85.8424   4
   0  -1  21 584.877 68.5919   3
   0  -1  21 689.222 84.0565   8
   0   1  21 829.424 86.6201   2
   0  -1  21 807.232 90.9229   2
   0   1  22 114.595 59.1837   8
   0   1  22 136.594 52.1858   4
   0  -1  22 106.603 44.2731   3
   0  -1  22 187.806 63.2336   8
   0   1  22 70.6980 49.4484   2
   0  -1  22 71.2697 50.5724   2
   0   1  23 147.848 63.4301   8
   0   1  23 33.4747 56.1508   4
   0  -1  23 59.5399 40.9496   3
   0  -1  23 121.967 63.4338   8
   0  -1  23 53.8360 61.2431   2
   0   1  23 32.0920 50.7584   2
   0   1  24 599.130 90.1209   8
   0   1  24 531.191 81.7094   4
   0  -1  24 318.440 61.6757   3
   0   1  24 406.069 79.2790   2
   0  -1  24 261.544 72.7701   2
   0  -1  24 528.932 81.9954   8
   0  -1  25 12808.0 443.223   8
   0   1  25 11470.3 448.027   2
   0   1  25 12340.9 439.808   8
   0  -1  25 12071.0 455.764   2
   0   1  25 11964.5 458.747   4
   0  -1  25 12106.8 415.211   3
   0  -1  26 2125.39 150.553   8
   0   1  26 2003.57 155.706   2
   0  -1  26 2072.79 155.909   2
   0   1  26 2279.55 154.663   8
   0   1  26 2241.50 167.069   4
   0  -1  26 1886.51 128.631   3
   0   1  26 2026.43 119.686   6
   0  -1  26 2080.28 133.332   6
   0   1  27 395.611 92.3429   8
   0  -1  27 200.491 85.2922   8
   0  -1  27 650.639 101.418   2
   0  -1  27 407.419 91.0550   4
   0   1  27 444.083 93.0161   4
   0  -1  27 573.046 78.3185   3
   0   1  27 447.584 82.6058   2
   0  -1  27 401.132 70.5441   6
   0   1  28 151.631 63.3608   2
   0  -1  28-14.2918 74.8775   4
   0   1  28 131.544 58.8343   4
   0  -1  28 196.833 72.6933   8
   0   1  28 228.539 77.8767   8
   0  -1  28 41.7850 64.0198   2
   0   1  29 6937.46 331.177   2
   0  -1  29 6644.60 329.903   4
   0   1  29 6811.06 334.247   4
   0  -1  29 7456.83 342.246   2
   0   1  30 831.489 117.364   2
   0   1  30 757.228 121.876   4
   0  -1  30 801.816 115.314   4
   0  -1  30 867.946 123.576   2
   0   1  31 2483.85 197.790   4
   0  -1  31 2388.50 194.346   4
   0   1  31 2765.64 200.037   2
   0  -1  31 2416.35 191.598   2
   0   1  32 158.977 89.0712   4
   0  -1  32 275.133 91.3887   4
   0  -1  32 181.920 87.9107   2
   0   1  32 379.364 93.9917   2
   0  -1  33 413.006 110.139   4
   0   1  33 405.420 120.167   4
   0   1  33 498.291 102.444   2
   0  -1  33 379.148 101.728   2
   0   1  34 230.605 86.7781   4
   0  -1  34 18.7151 76.8877   4
   0   1  34 71.4361 88.5952   2
   0  -1  34 35.8300 78.0642   2
   0  -1  35 2591.78 221.187   4
   0   1  35 2745.25 217.649   2
   0  -1  35 2381.98 204.480   2
   0   1  35 2213.31 209.871   4
   0  -1  36 60.7448 84.8839   4
   0   1  36 57.6638 88.2682   2
   0  -1  36 77.1044 87.0326   2
   0   1  36 41.3738 86.7221   4
   0  -1  37 3469.22 265.545   4
   0  -1  37 3567.72 264.782   2
   0   1  37 3968.98 271.531   2
   0   1  37 3429.61 267.683   4
   0  -1  38 21.7266 99.7830   4
   0  -1  38 164.612 87.9817   2
   0   1  38 44.3947 105.286   4
   0  -1  39 380.958 126.649   4
   0  -1  39 551.008 129.951   2
   0   1  39 548.521 141.357   4
   0  -1  40 92.1983 107.584   4
   0  -1  40-65.1928 107.774   2
   0   1  40 94.1071 116.680   4
   0   1  42 222.076 124.243   1
   0  -2   0 260.413 18.6264   6
   0   2   1 18.4633 13.7271   1
   0  -2  -1 25.7824 12.7312   1
   0   2   1 31.0930 11.5198   6
   0  -2  -2 26188.8 698.203   4
   0   2   2 25720.0 698.328   4
   0   2   2 26408.5 700.335   1
   0  -2  -2 26100.3 699.363   1
   0  -2  -3 341.611 24.7777   2
   0   2  -3 378.112 24.3730   5
   0   2   3 321.829 28.5493   4
   0  -2  -3 328.706 28.1322   4
   0   2   4 5522.86 174.568   4
   0  -2  -4 5511.29 172.610   4
   0   2   4 5571.95 169.046   2
   0  -2  -4 5236.03 167.688   2
   0  -2   4 5485.68 162.515   5
   0   2  -4 5775.57 161.996   5
   0  -2   5 66.8895 17.9117   5
   0   2  -5 37.8468 26.8234   8
   0   2   5 40.7025 19.3933   2
   0  -2  -5 60.6890 12.9828   3
   0   2   5 51.2306 20.4203   4
   0  -2  -5 56.2910 20.9707   4
   0  -2  -5 51.4667 19.1618   2
   0   2  -6 123574. 3180.41   8
   0  -2   6 118495. 3180.46   8
   0   2   6 116674. 3178.48   2
   0  -2  -6 125359. 3162.70   3
   0  -2  -6 123760. 3183.54   4
   0   2   6 120970. 3185.11   4
   0  -2   6 122067. 3166.84   5
   0  -2  -6 118232. 3179.10   2
   0  -2   7 555.661 47.8696   8
   0   2  -7 703.919 50.9024   8
   0  -2  -7 660.720 35.0395   3
   0   2   7 693.050 48.9076   4
   0  -2  -7 570.835 43.3245   2
   0   2   7 676.156 45.7133   2
   0  -2   7 601.311 37.1328   5
   0   2   8 38626.1 1041.79   4
   0  -2  -8 38470.4 1016.60   3
   0   2   8 37951.7 1035.54   2
   0   2  -8 37650.1 1035.25   8
   0  -2   8 38594.2 1036.90   8
   0   2   9 1532.80 78.9018   2
   0   2  -9 1660.98 83.5820   8
   0  -2   9 1558.91 83.9752   8
   0   2   9 1617.14 65.8348   3
   0   2   9 1522.21 82.1666   4
   0   2  10 579.796 49.2832   2
   0   2 -10 553.300 54.0568   8
   0  -2  10 521.084 53.8889   8
   0   2  10 439.687 48.4503   4
   0   2  10 478.269 35.7083   3
   0   2  11 2267.24 111.121   4
   0   2  11 2212.33 88.8250   3
   0  -2  11 2188.12 102.130   3
   0   2  11 2361.90 109.296   2
   0   2 -11 2212.72 108.782   8
   0  -2  11 2024.57 105.920   8
   0  -2  12 8421.40 276.771   3
   0   2  12 8612.67 260.512   3
   0   2  12 8559.47 289.367   4
   0   2  12 8570.10 285.394   2
   0  -2  12 8687.43 286.356   8
   0  -2  13 223.570 40.1648   3
   0   2  13 243.932 49.0691   4
   0   2  13 197.399 33.1929   3
   0   2  13 240.179 44.2157   2
   0  -2  13 237.689 51.5793   8
   0  -2  14 20635.6 583.865   3
   0   2  14 19978.9 564.049   3
   0   2  14 19489.2 597.437   4
   0   2  14 19898.8 592.859   2
   0  -2  14 19644.6 592.290   8
   0  -2  15 36.0442 32.0269   3
   0   2  15 44.9019 24.9162   3
   0  -2  15 18.2740 43.6394   8
   0  -2  16 28081.9 777.464   8
   0  -2  16 25673.5 756.091   3
   0   2  16 26129.8 739.755   3
   0   2  17 1663.28 113.675   4
   0  -2  17 1886.42 117.646   8
   0  -2  18 2906.92 153.221   2
   0   2  18 2613.11 144.450   2
   0   2  18 2652.25 148.901   4
   0   2  18 2522.48 143.414   8
   0  -2  18 2559.24 145.290   8
   0  -2  19 2780.60 159.807   2
   0   2  19 2989.86 161.529   2
   0  -2  19 3044.38 159.593   8
   0   2  19 3026.53 158.318   8
   0   2  19 2900.75 163.572   4
   0  -2  20 5169.55 211.103   3
   0  -2  20 5067.73 231.301   2
   0   2  20 5142.01 230.132   2
   0  -2  20 4953.98 223.605   8
   0   2  20 5091.63 223.393   8
   0   2  20 4998.32 231.770   4
   0  -2  21 4159.91 207.982   8
   0  -2  21 4737.68 203.735   3
   0   2  21 4895.62 224.296   2
   0  -2  21 4659.99 221.105   2
   0   2  21 4632.10 212.659   8
   0   2  21 4466.38 220.563   4
   0  -2  22 711.194 78.0611   3
   0  -2  22 472.768 77.5024   2
   0   2  22 483.975 80.2013   2
   0  -2  22 688.785 89.8155   8
   0   2  22 686.920 85.4522   8
   0   2  22 408.917 79.4982   4
   0  -2  23 7968.26 313.811   8
   0  -2  23 8264.14 299.279   3
   0   2  23 7835.08 321.688   2
   0  -2  23 7994.97 327.327   2
   0   2  23 7052.20 300.967   8
   0   2  23 7447.22 324.505   4
   0  -2  24 4624.84 222.659   8
   0  -2  24 4208.37 200.607   3
   0   2  24 4604.05 232.342   2
   0  -2  24 4172.57 223.533   2
   0   2  24 4624.14 218.912   8
   0   2  24 4018.85 223.630   4
   0  -2  25 3464.52 193.025   8
   0   2  25 3297.53 185.490   8
   0  -2  25 3236.79 170.830   3
   0   2  25 2894.20 186.747   2
   0   2  25 3007.69 194.488   4
   0  -2  25 3368.69 197.902   2
   0  -2  26 2681.02 171.065   8
   0   2  26 2247.62 157.376   8
   0  -2  26 2292.94 144.878   3
   0  -2  26 2336.63 170.492   2
   0   2  26 2560.70 174.460   2
   0   2  26 2391.90 173.424   4
   0  -2  26 2111.89 141.153   6
   0  -2  27 892.372 117.744   8
   0   2  27 808.055 109.402   8
   0  -2  27 947.935 96.1885   3
   0  -2  27 1054.09 112.732   2
   0   2  27 1145.91 128.319   4
   0  -2  27 919.795 102.704   6
   0   2  27 774.444 109.336   2
   0  -2  28 4612.36 217.464   6
   0   2  28 4711.48 252.362   2
   0   2  28 4548.80 235.266   8
   0  -2  28 4620.72 236.915   8
   0  -2  28 4187.27 210.271   3
   0   2  28 4281.75 251.022   4
   0  -2  28 4271.17 244.649   2
   0   2  29 216.787 75.6989   2
   0  -2  29 70.0664 56.3390   3
   0   2  29 78.2000 69.4180   4
   0  -2  29 134.464 80.2316   4
   0  -2  29 14.6650 66.2465   2
   0   2  30 121.002 79.2670   2
   0  -2  30 125.085 73.0697   4
   0   2  30 279.004 87.0907   4
   0  -2  30 76.6479 73.9121   2
   0   2  31 94.7850 74.9344   2
   0   2  31 17.1604 87.5213   4
   0  -2  31 111.861 72.1619   2
   0   2  32 2028.27 179.016   2
   0  -2  32 1632.43 167.258   2
   0   2  32 1969.28 177.529   4
   0  -2  32 1725.10 170.568   4
   0  -2  33 5354.01 307.478   2
   0   2  33 5632.71 308.037   2
   0   2  33 5358.52 318.379   4
   0  -2  33 5684.19 318.585   4
   0  -2  34 1204.29 155.470   2
   0   2  34 1268.16 151.603   2
   0   2  34 1301.03 161.000   4
   0  -2  34 1152.30 154.370   4
   0   2  35 111.033 94.3742   2
   0  -2  35 18.6416 87.0213   2
   0   2  35 20.2001 88.0025   4
   0  -2  35 115.922 94.4505   4
   0  -2  36 212.366 94.5823   2
   0   2  36 293.964 108.692   4
   0  -2  36 240.774 116.705   4
   0  -2  37 439.490 115.305   2
   0   2  37 456.115 122.608   4
   0  -2  37 353.655 112.177   4
   0  -2  38 824.517 148.244   2
   0   2  38 876.352 159.110   4
   0  -2  38 839.389 143.738   4
   0  -2  39 42.4582 103.776   2
   0   2  39 92.5459 113.099   4
   0  -2  39 22.2491 95.1112   4
   0  -2  40 65.4460 100.178   2
   0  -2  40 182.970 111.807   4
   0   2  40-71.5041 127.947   4
   0   2  40 170.173 122.286   1
   0   2  41 347.863 141.558   1
   0   2  42 75.8063 116.039   1
   0  -3   0 46.8734 21.3614   1
   0  -3   0 30.7328 20.5810   6
   0  -3  -1 6.16712 16.7532   6
   0   3   1 9.21035 18.6931   6
   0  -3  -1-4.36057 19.1701   1
   0   3   1 17.7075 19.5498   1
   0  -3  -2 51484.3 1343.01   6
   0  -3  -2 51225.8 1357.65   1
   0   3   2 50908.5 1359.03   1
   0   3   2 52071.2 1343.52   6
   0  -3  -2 49596.5 1355.88   4
   0   3   3 75.4464 15.7232   6
   0  -3  -3 67.1183 22.7239   4
   0   3   3 108.186 24.2238   4
   0   3   3 56.5661 26.6961   1
   0   3   4 281.634 35.2593   1
   0   3   4 257.012 32.0144   4
   0  -3  -4 231.035 32.0519   4
   0   3   4 246.775 20.0898   6
   0  -3  -4 204.334 24.1492   2
   0  -3  -5 103.651 21.6810   2
   0   3  -5 129.537 21.4967   5
   0  -3  -5 87.5861 23.6394   4
   0   3   5 105.290 27.1217   4
   0   3  -6 1575.29 63.3802   5
   0   3   6 1539.15 78.3731   4
   0   3   6 1628.01 72.8962   2
   0  -3  -6 1703.50 73.3975   2
   0   3  -6 1425.32 73.8982   8
   0  -3  -6 1763.18 79.1113   4
   0  -3  -7 97.7867 28.0893   4
   0   3   7 138.194 31.7643   4
   0   3   7 134.014 26.8258   2
   0  -3  -7 112.706 17.0524   3
   0  -3  -7 87.8780 24.0187   2
   0   3  -7 94.0296 32.7553   8
   0  -3   7 155.225 25.6169   5
   0  -3  -8 1338.13 75.4134   4
   0   3   8 1337.85 77.6407   4
   0   3   8 1390.11 72.4474   2
   0  -3  -8 1402.66 56.9005   3
   0  -3  -8 1455.77 75.2790   2
   0   3  -8 1459.35 76.5805   8
   0  -3   8 1518.73 65.1988   5
   0  -3   9 9990.03 288.699   5
   0  -3  -9 10158.8 282.505   3
   0   3   9 9820.98 313.917   4
   0  -3  -9 9604.18 304.460   2
   0   3  -9 9595.96 306.049   8
   0   3   9 9787.47 305.307   2
   0   3  10 29093.7 804.041   2
   0  -3 -10 29262.4 777.128   3
   0   3  10 28592.8 812.276   4
   0  -3  10 28494.8 782.124   5
   0   3 -10 28504.6 804.118   8
   0   3 -11 200.038 44.2094   8
   0   3  11 62.5243 33.0943   4
   0  -3  11 72.4198 28.2488   5
   0  -3  11 156.104 47.3366   8
   0   3  11 132.699 36.8984   2
   0   3 -12 26582.9 772.753   8
   0   3  12 26894.5 780.992   4
   0  -3  12 27177.1 748.491   5
   0  -3  12 29456.7 780.041   8
   0   3  12 26309.5 770.114   2
   0   3 -13 16839.7 510.686   8
   0   3  13 16372.1 516.037   4
   0  -3  13 16855.3 483.732   5
   0  -3  13 16709.1 510.438   8
   0  -3  13 17225.9 504.100   3
   0   3  13 17269.9 509.522   2
   0  -3  14 10886.9 330.839   5
   0  -3  14 10892.3 359.098   8
   0   3  14 10962.1 356.792   2
   0  -3  14 10966.1 350.457   3
   0  -3  15 31.4791 29.1389   5
   0  -3  15 6.28890 44.7382   8
   0  -3  15 22.0308 37.5143   3
   0  -3  16 1391.82 98.1988   8
   0  -3  16 1291.59 77.1694   5
   0   3  17 186.656 52.5141   4
   0  -3  17 214.948 43.1162   5
   0  -3  17 191.633 62.3348   8
   0   3  18 69.3293 49.2877   4
   0  -3  18 14.2383 30.5853   5
   0   3  18 71.0340 38.5995   2
   0  -3  18 82.5770 54.5136   8
   0   3  19 429.250 61.2370   2
   0  -3  19 224.073 51.1457   3
   0   3  19 369.355 65.2717   4
   0  -3  19 325.309 50.8248   5
   0  -3  19 261.130 64.4852   8
   0  -3  20 524.530 79.7564   8
   0   3  20 572.928 75.5051   2
   0  -3  20 368.268 61.8353   3
   0   3  20 285.457 67.4650   4
   0  -3  20 426.432 55.5538   5
   0  -3  20 507.621 73.8471   2
   0  -3  21 5884.76 263.867   2
   0   3  21 5697.29 258.560   2
   0   3  21 6394.18 260.071   8
   0  -3  21 6341.80 250.328   3
   0   3  21 6576.88 277.738   4
   0  -3  21 6142.70 227.158   5
   0  -3  21 5992.17 257.690   8
   0  -3  22 1393.57 117.553   2
   0   3  22 1381.05 117.003   2
   0   3  22 1191.85 113.540   8
   0  -3  22 1350.17 105.977   3
   0   3  22 1030.87 110.401   4
   0  -3  22 1236.19 87.9813   5
   0  -3  22 1217.06 114.513   8
   0  -3  23 14233.5 502.551   2
   0   3  23 14220.9 498.738   2
   0   3  23 14504.3 487.095   8
   0  -3  23 14869.7 479.480   3
   0   3  23 13794.8 507.333   4
   0  -3  23 13970.2 443.743   5
   0  -3  23 14005.1 485.830   8
   0  -3  24 4438.99 231.149   2
   0  -3  24 4080.42 182.084   5
   0   3  24 4596.59 231.417   2
   0   3  24 4516.86 219.804   8
   0  -3  24 4688.18 213.412   3
   0   3  24 4192.22 233.756   4
   0  -3  24 4930.29 229.447   8
   0   3  25 405.584 85.5010   4
   0  -3  25 438.359 78.9968   2
   0   3  25 523.296 86.8787   2
   0  -3  25 256.305 64.0082   3
   0  -3  25 349.264 59.1067   5
   0   3  25 435.386 83.7217   8
   0  -3  25 329.043 75.3008   6
   0   3  26 137.875 57.8271   4
   0  -3  26 102.364 59.7581   2
   0   3  26 21.1142 70.2750   8
   0   3  26 100.199 67.2615   2
   0  -3  26 47.3728 53.9083   3
   0  -3  26 75.2500 60.0877   6
   0   3  27 1058.06 125.311   4
   0  -3  27 1033.84 119.251   2
   0   3  27 1413.32 131.946   8
   0   3  27 1224.12 123.616   2
   0  -3  27 924.023 102.484   3
   0  -3  27 1024.54 106.594   6
   0   3  28 243.339 85.6087   4
   0   3  28 181.916 70.1416   8
   0   3  28 220.872 75.0919   2
   0  -3  28 213.496 64.4543   3
   0  -3  28 29.7079 63.8755   6
   0  -3  28 70.3932 69.9241   2
   0  -3  29 364.550 79.4406   6
   0  -3  29 368.572 91.4417   2
   0   3  29 390.710 89.7770   2
   0   3  29 493.928 99.6273   4
   0  -3  29 463.298 83.4857   3
   0   3  30 917.420 132.577   4
   0   3  30 1045.54 129.365   2
   0  -3  30 1249.85 121.612   3
   0  -3  30 1018.04 131.583   2
   0   3  31 5837.09 316.149   4
   0   3  31 5790.04 306.216   2
   0  -3  31 5631.88 267.835   3
   0  -3  31 6176.07 316.762   2
   0   3  32 182.436 96.7619   4
   0   3  32-16.4892 77.0093   2
   0  -3  32 102.135 78.2057   4
   0  -3  32 217.691 91.0141   2
   0   3  33 56.9888 87.2285   4
   0   3  33 85.8088 69.0042   2
   0  -3  33-17.7650 82.9237   4
   0  -3  33 34.8156 82.5568   2
   0   3  34 987.975 148.688   4
   0  -3  34 1219.73 161.703   4
   0  -3  34 921.343 139.690   2
   0  -3  35 13871.0 575.142   2
   0   3  35 14746.0 607.025   4
   0  -3  35 14247.2 585.926   4
   0  -3  36 464.485 127.182   2
   0   3  36 404.836 125.507   4
   0  -3  36 398.901 122.210   4
   0  -3  37-19.9936 97.7370   2
   0   3  37 132.580 104.792   4
   0  -3  37 61.9667 93.2541   4
   0   3  38-23.5708 113.551   1
   0  -3  38 268.570 122.500   2
   0   3  38 136.885 104.798   4
   0  -3  38 149.367 94.7038   4
   0   3  39 72.6812 120.164   1
   0  -3  39 63.7568 99.2083   2
   0   3  39 141.256 121.671   4
   0  -3  39 22.0861 99.7194   4
   0   3  40 248.632 133.735   1
   0  -3  40 392.908 133.493   2
   0   3  40 266.074 118.548   4
   0  -3  40 431.951 126.709   4
   0   3  41 635.665 158.929   1
   0   3  42 362.236 153.657   1
   0  -4   0 17330.3 476.371   6
   0  -4   0 16896.6 479.788   1
   0  -4  -1 188.655 28.0882   6
   0  -4   1 155.809 30.9294   6
   0  -4  -1 185.453 30.9184   1
   0   4   1 225.385 33.4773   1
   0  -4  -2 6869.90 222.385   1
   0   4   2 7249.04 210.950   6
   0  -4  -2 7115.06 209.695   6
   0   4   2 7099.84 225.182   1
   0   4   3 39.1900 20.3131   6
   0  -4  -3 6.27248 26.5617   4
   0  -4  -3 19.3085 25.4597   1
   0   4   3 26.7147 25.8182   1
   0  -4  -3 31.1522 18.4023   6
   0   4   4 253.798 25.0440   6
   0  -4  -4 319.621 38.3642   4
   0   4   4 268.634 35.5244   4
   0   4   4 206.169 37.1227   1
   0  -4  -5 2480.48 104.303   4
   0  -4  -5 2440.20 94.1405   2
   0   4   5 2396.98 81.1271   6
   0   4   5 2485.08 109.582   1
   0   4   5 2471.89 106.622   4
   0   4   6 15135.1 448.753   4
   0  -4  -6 15211.8 433.160   2
   0   4  -6 15062.6 425.535   5
   0  -4  -6 15456.3 444.781   4
   0   4   6 15271.8 411.698   6
   0   4   6 15383.9 452.086   1
   0  -4  -7 1780.69 87.7469   4
   0   4   7 1812.40 92.2070   4
   0  -4  -7 1795.27 81.4309   2
   0   4  -7 1691.70 72.0148   5
   0   4  -7 1703.12 87.1609   8
   0  -4  -8 29707.2 809.592   4
   0  -4  -8 29267.3 771.597   3
   0  -4  -8 29145.2 799.299   2
   0   4   8 28113.3 812.248   4
   0   4  -8 28333.3 804.388   8
   0  -4  -9 5050.51 190.858   4
   0   4   9 5313.94 187.317   2
   0  -4  -9 5282.38 160.542   3
   0  -4  -9 5510.38 187.503   2
   0   4  -9 5209.99 190.760   8
   0   4   9 5338.79 198.598   4
   0   4  10 18047.4 535.974   4
   0   4  10 17710.7 521.407   2
   0  -4 -10 18224.1 529.673   4
   0  -4  10 17978.7 502.699   5
   0  -4 -10 17929.3 492.056   3
   0   4 -10 17787.7 527.496   8
   0  -4 -10 17852.2 522.057   2
   0   4  11 7067.09 257.536   4
   0   4 -11 7102.59 250.401   8
   0  -4 -11 7498.08 219.606   3
   0   4  11 7326.91 248.086   2
   0  -4  11 7126.08 227.040   5
   0   4  12 20875.8 619.439   4
   0   4 -12 20680.8 611.852   8
   0   4  12 20586.1 606.761   2
   0  -4  12 21060.4 583.485   5
   0   4  13 1373.03 92.1779   4
   0   4  13 1391.27 87.0602   2
   0  -4  13 1229.09 69.6523   5
   0   4 -13 1318.33 90.5027   8
   0   4  14 352.411 49.6419   2
   0   4 -14 411.045 58.7164   8
   0  -4  14 349.039 41.0646   5
   0   4 -15 111.624 50.5524   8
   0  -4  15 131.324 33.4933   5
   0   4 -16 988.418 91.0287   8
   0  -4  16 1224.09 73.6187   5
   0  -4  17 25941.3 720.866   5
   0   4  17 25883.4 774.135   4
   0   4  17 24716.4 758.653   2
   0  -4  18 2138.05 105.744   5
   0  -4  18 2061.79 126.159   3
   0   4  18 2237.35 132.490   2
   0   4  18 2335.82 143.185   4
   0  -4  19 5345.08 222.332   3
   0  -4  19 5317.91 195.049   5
   0   4  19 5270.27 230.703   2
   0   4  19 5254.33 240.798   4
   0  -4  20 62.6147 46.4115   3
   0  -4  20 29.9796 39.3127   5
   0   4  20 81.2697 45.4359   2
   0   4  20 20.4144 52.0632   4
   0  -4  21 155.596 57.1147   3
   0  -4  21 130.040 42.8430   5
   0   4  21 76.6708 50.9124   2
   0   4  21 140.499 60.1818   4
   0   4  22 7206.85 301.410   2
   0  -4  22 7402.61 255.529   5
   0  -4  22 7326.96 288.116   3
   0  -4  22 7192.34 304.748   2
   0   4  22 7093.48 312.188   4
   0   4  23 2255.98 154.626   2
   0   4  23 2538.01 157.829   8
   0  -4  23 2626.89 127.411   5
   0  -4  23 2759.61 157.435   3
   0  -4  23 2575.17 166.557   2
   0   4  23 2524.55 172.010   4
   0   4  24 136.044 63.8289   2
   0   4  24 39.4293 69.6976   8
   0  -4  24 103.400 46.7917   5
   0  -4  24 150.270 61.0644   3
   0  -4  24 175.758 70.2154   2
   0   4  24 127.503 63.3105   4
   0  -4  25 3016.22 187.251   2
   0   4  25 2557.35 172.962   2
   0   4  25 2565.22 168.326   8
   0  -4  25 2697.41 134.329   5
   0  -4  25 2839.30 165.244   3
   0  -4  25 2774.25 167.987   6
   0   4  25 2855.52 187.988   4
   0  -4  26 1314.91 117.336   3
   0   4  26 1469.98 132.665   8
   0  -4  26 1252.92 125.031   2
   0   4  26 1383.58 135.787   2
   0  -4  26 1143.18 119.399   6
   0   4  26 1143.17 132.179   4
   0  -4  27 11365.9 421.740   3
   0   4  27 10717.2 422.789   8
   0   4  27 12080.7 458.251   2
   0  -4  27 11920.4 457.788   2
   0  -4  27 11269.6 419.391   6
   0   4  27 11774.3 468.733   4
   0  -4  28 383.123 88.3308   6
   0   4  28 415.861 89.7165   2
   0  -4  28 397.142 94.8079   2
   0  -4  28 310.766 76.7609   3
   0   4  28 264.836 88.0722   4
   0  -4  29 1640.93 138.730   6
   0  -4  29 1661.86 152.995   2
   0   4  29 1469.05 158.487   4
   0  -4  29 1868.40 143.018   3
   0   4  29 1756.06 152.851   2
   0  -4  30 93.0507 78.0945   2
   0   4  30 166.792 81.4769   2
   0  -4  30 114.199 70.4490   3
   0   4  30 239.142 89.5033   4
   0  -4  31 11582.8 439.763   3
   0   4  31 11438.0 494.457   4
   0  -4  31 11798.2 483.961   2
   0  -4  32 2509.15 174.332   3
   0   4  32 2661.41 215.118   4
   0  -4  32 2341.53 196.633   2
   0  -4  33 941.190 136.192   4
   0   4  33 930.991 141.988   4
   0  -4  33 962.490 135.867   2
   0  -4  34 534.937 112.648   4
   0   4  34 665.155 131.856   4
   0  -4  34 690.129 135.407   2
   0  -4  35 459.514 122.087   4
   0   4  35 503.350 127.652   4
   0  -4  35 809.420 138.368   2
   0   4  36-43.4664 101.438   4
   0  -4  36 77.8432 95.1255   2
   0   4  36-22.6941 112.550   1
   0  -4  36-19.8483 89.6023   4
   0   4  37 112.344 106.562   4
   0  -4  37 100.382 98.1484   2
   0   4  37 140.369 120.906   1
   0  -4  37-41.0304 106.027   4
   0   4  38 1674.47 206.679   4
   0  -4  38 1614.06 188.865   2
   0   4  38 1494.95 210.137   1
   0  -4  38 1531.02 189.694   4
   0   4  39 8600.91 461.527   4
   0  -4  39 8861.68 443.721   2
   0   4  39 8574.99 466.914   1
   0  -4  39 8304.83 433.502   4
   0   4  40 716.059 157.154   4
   0  -4  40 590.063 144.047   2
   0  -4  40 788.763 147.276   4
   0   4  40 482.684 149.998   1
   0   4  41 1611.05 219.627   1
   0  -5   0-9.10208 25.8149   6
   0  -5   0 40.8039 29.0712   1
   0  -5  -1 370.901 38.6584   6
   0  -5   1 344.284 40.1039   6
   0   5   1 350.928 41.0786   1
   0  -5  -1 345.693 39.8433   1
   0  -5  -2 1814.98 76.9829   6
   0  -5  -2 1606.28 84.9224   1
   0   5   2 1886.27 88.9287   1
   0  -5  -3 802.103 58.8244   1
   0   5   3 868.183 48.2204   6
   0  -5  -3 866.299 59.2560   4
   0  -5  -3 821.308 47.0804   6
   0   5   3 717.977 58.8050   1
   0  -5  -4 15814.3 427.858   6
   0  -5  -4 15278.7 452.316   4
   0   5   4 15472.0 429.324   6
   0  -5  -4 15640.2 455.045   1
   0   5   4 14727.2 455.912   1
   0  -5  -5 1644.55 88.0442   4
   0   5   5 1821.04 92.7740   4
   0   5   5 1794.82 95.5187   1
   0   5   5 1801.18 70.8868   6
   0   5   6 36.4414 18.8440   6
   0  -5  -6 30.8386 23.4461   2
   0  -5  -6 46.9201 27.9577   4
   0   5   6 58.3696 32.6466   1
   0   5   7 4388.92 177.072   4
   0  -5  -7 4735.20 161.486   2
   0   5  -7 4677.72 155.085   5
   0  -5  -7 4419.59 170.540   4
   0   5   7 4780.18 182.035   1
   0   5   7 4415.28 138.941   6
   0   5   8 54222.3 1426.46   6
   0   5  -8 53732.2 1443.89   5
   0  -5  -8 55223.3 1471.52   4
   0   5   8 55697.3 1478.76   4
   0  -5  -8 54274.6 1457.99   2
   0   5   8 53673.3 1482.49   1
   0   5  -9-10.7924 22.2761   5
   0   5  -9-14.3874 40.0016   8
   0  -5  -9 32.5602 26.8652   2
   0  -5  -9-4.97042 32.8084   4
   0  -5  -9 1.66870 16.0108   3
   0   5   9 5.48850 34.7367   4
   0   5   9 1.42563 16.4300   6
   0   5  10 29.5803 13.4765   7
   0   5  10 40.8979 39.5036   4
   0  -5 -10 68.1370 18.9413   3
   0   5 -10 30.5776 39.1717   8
   0  -5 -10 62.9554 36.0166   4
   0  -5 -10 53.2718 30.9337   2
   0   5  11 4742.46 199.477   4
   0  -5 -11 5002.16 156.663   3
   0  -5 -11 5108.39 188.253   2
   0  -5 -11 5033.05 195.019   4
   0   5 -11 4840.56 193.538   8
   0   5 -12 465.724 60.4647   8
   0   5  12 387.310 59.4191   4
   0  -5 -12 321.682 30.9675   3
   0  -5 -12 296.769 44.3192   2
   0  -5 -13 18.3314 20.0045   3
   0   5 -13 6.08652 44.1891   8
   0  -5  14 22384.0 630.713   5
   0   5 -14 22602.8 668.254   8
   0  -5  15 12638.0 375.207   5
   0   5 -15 12325.2 411.813   8
   0  -5  16 113.227 35.9364   5
   0   5  16 33.9681 43.3527   4
   0   5 -16 80.0012 52.4882   8
   0  -5  17 1782.55 91.1463   5
   0   5  17 1803.60 115.057   2
   0  -5  17 1570.61 108.026   3
   0   5  17 1624.48 122.330   4
   0   5 -17 1482.68 111.623   8
   0  -5  18 1802.67 93.5521   5
   0  -5  18 1818.22 116.286   3
   0   5  18 1503.24 112.868   2
   0   5  18 1499.60 122.415   4
   0   5 -18 1733.87 124.086   8
   0  -5  19 3714.94 179.707   3
   0   5  19 3888.75 187.878   2
   0   5  19 3766.57 198.673   4
   0  -5  19 3713.21 151.007   5
   0  -5  20 5014.79 188.403   5
   0   5  20 5211.94 244.695   4
   0   5  20 5182.30 230.850   2
   0  -5  20 4887.25 220.405   3
   0  -5  21 6937.44 238.706   5
   0   5  21 6599.99 297.400   4
   0   5  21 6803.07 285.276   2
   0  -5  21 6888.01 277.667   3
   0  -5  22 45.6489 37.5738   5
   0   5  22 11.8991 62.3070   4
   0  -5  22 126.710 57.7963   3
   0   5  22 40.9660 48.5833   2
   0   5  23 887.656 98.2711   2
   0  -5  23 822.182 70.4935   5
   0  -5  23 988.397 104.774   2
   0   5  23 726.935 103.840   4
   0  -5  23 1037.09 100.679   3
   0  -5  24 491.657 79.5896   3
   0   5  24 408.795 89.2870   4
   0   5  24 490.595 80.9596   2
   0  -5  24 527.138 59.6505   5
   0  -5  24 429.805 84.9479   6
   0  -5  24 438.157 82.7799   2
   0  -5  25 3396.42 190.578   3
   0   5  25 3595.38 204.830   8
   0  -5  25 3254.66 201.087   2
   0   5  25 3462.07 203.697   2
   0  -5  25 3401.74 195.510   6
   0   5  25 3691.96 225.600   4
   0  -5  26 1139.10 110.676   3
   0   5  26 1075.58 119.947   8
   0  -5  26 953.495 114.758   2
   0   5  26 1049.46 115.257   2
   0  -5  26 995.891 118.494   6
   0   5  26 917.144 116.867   4
   0   5  27 2155.73 183.095   4
   0   5  27 2105.05 162.008   8
   0  -5  27 2586.87 163.851   3
   0  -5  27 2175.73 173.426   2
   0  -5  27 2587.58 169.338   6
   0  -5  28 1049.04 115.383   3
   0  -5  28 1017.31 126.132   2
   0  -5  28 830.204 113.519   6
   0   5  28 961.968 139.294   4
   0  -5  29 11124.5 420.227   3
   0  -5  29 11168.8 453.022   2
   0  -5  29 11020.0 421.322   6
   0   5  29 10181.6 456.956   4
   0  -5  30 551.067 93.9772   3
   0  -5  30 452.762 107.069   2
   0  -5  30 484.129 96.7922   6
   0   5  30 437.814 108.612   4
   0  -5  31 160.065 74.5395   3
   0  -5  31 81.4162 79.6952   2
   0   5  31 274.240 104.026   4
   0  -5  32 671.712 109.045   3
   0  -5  32 627.544 123.384   2
   0   5  32 571.915 125.871   4
   0  -5  33 52.0531 75.6440   3
   0   5  33 138.892 106.551   4
   0  -5  33 229.208 91.1654   2
   0  -5  34 789.646 117.376   3
   0   5  34 565.952 139.331   1
   0   5  34 969.095 148.138   4
   0  -5  34 931.306 142.662   2
   0  -5  35 958.135 151.747   4
   0   5  35 877.995 164.111   1
   0   5  35 944.992 153.594   4
   0  -5  35 926.377 141.128   2
   0  -5  36 1329.94 175.598   4
   0   5  36 1069.81 182.313   1
   0   5  36 1245.53 185.211   4
   0  -5  36 1095.17 155.927   2
   0   5  37 8497.40 449.067   1
   0  -5  37 7583.32 401.269   2
   0   5  37 7704.57 423.227   4
   0  -5  37 7381.65 395.617   4
   0   5  38 24.7031 129.326   1
   0  -5  38-62.2451 96.8440   2
   0   5  38-23.7450 107.196   4
   0  -5  38-21.1331 95.4051   4
   0   5  39 811.286 164.136   1
   0  -5  39 830.609 149.282   2
   0   5  39 758.990 163.798   4
   0  -5  39 393.059 125.320   4
   0   5  40 130.029 121.435   1
   0  -5  40 65.6466 100.539   2
   0   5  40 276.488 138.218   4
   0  -5  40 156.943 117.431   4
   0   5  41 5029.26 364.494   1
   0  -6   0 38334.3 1077.00   1
   0  -6   0 40521.4 1073.43   6
   0  -6   1-7.98548 29.5609   1
   0  -6  -1-4.20205 26.5949   1
   0  -6   1 7.88091 32.1964   6
   0  -6  -1 23.5050 29.5228   6
   0  -6  -2 5738.68 192.272   6
   0  -6   2 6064.20 207.330   6
   0  -6  -2 5862.38 207.380   1
   0   6   2 6141.04 210.941   1
   0  -6   3 1782.96 94.7684   6
   0  -6  -3 1771.73 81.1264   6
   0  -6  -3 1910.60 97.8176   1
   0   6   3 1979.54 100.273   1
   0  -6  -4 4322.60 170.367   1
   0  -6  -4 4599.25 171.533   4
   0   6   4 4562.62 150.822   6
   0  -6  -4 4471.26 148.440   6
   0   6   4 4194.53 170.845   1
   0   6   5 169.172 29.2449   6
   0  -6  -5 160.641 37.0038   4
   0   6   5 197.836 40.2512   1
   0  -6  -6 21129.4 601.178   4
   0   6   6 20510.9 565.294   6
   0   6   6 20356.7 607.521   1
   0   6   7 221.277 46.0655   1
   0  -6  -7 199.488 33.5449   2
   0  -6  -7 176.539 46.2041   4
   0   6   7 168.383 26.6464   6
   0   6   7 259.129 49.1691   4
   0   6   8 104.700 42.3441   4
   0  -6  -8 121.549 32.3570   2
   0   6  -8 179.479 34.7933   5
   0   6   8 79.7423 22.7499   6
   0   6   8 203.051 49.5738   1
   0  -6  -8 136.381 41.3685   4
   0   6   9 1757.63 106.357   4
   0   6  -9 1682.66 81.4459   5
   0   6   9 1857.37 111.843   1
   0   6   9 1778.37 69.0183   6
   0  -6  -9 1678.25 100.237   4
   0  -6  -9 1757.56 90.7272   2
   0   6 -10 10368.1 313.918   5
   0   6 -10 10282.1 344.317   8
   0  -6 -10 10460.7 296.798   3
   0  -6 -10 10518.5 345.272   4
   0   6  10 11220.8 364.169   1
   0  -6 -10 11013.1 334.847   2
   0   6  10 10612.8 355.184   4
   0   6  10 10380.1 295.269   6
   0   6  11 25979.1 697.738   6
   0   6 -11 25983.3 756.185   8
   0  -6 -11 26330.2 756.891   4
   0   6  11 26853.2 776.048   1
   0   6  11 26154.0 768.392   4
   0  -6 -11 26297.5 743.462   2
   0  -6 -11 25952.6 702.688   3
   0   6  12 13617.9 371.185   7
   0   6 -12 14573.0 444.251   8
   0  -6 -12 13817.5 430.146   2
   0  -6 -12 14832.3 445.282   4
   0  -6 -12 14102.4 390.470   3
   0   6  12 13976.8 452.379   4
   0   6  12 14027.1 381.546   6
   0   6  13 890.457 38.0746   7
   0   6 -13 997.016 83.9621   8
   0  -6 -13 874.697 73.7161   2
   0  -6 -13 833.449 47.8387   3
   0   6 -14 11803.4 387.785   8
   0   6  14 11286.3 318.845   7
   0  -6 -14 11919.5 335.363   3
   0   6 -15 1880.54 120.679   8
   0   6  15 1921.00 72.2800   7
   0   6 -16 359.892 65.9713   8
   0   6  16 399.798 33.0489   7
   0   6  16 466.476 72.6759   4
   0  -6  17 1026.93 91.1450   3
   0   6  17 1058.06 100.788   4
   0   6 -17 1208.37 102.961   8
   0  -6  18 8.04908 42.6864   3
   0   6  18 50.6713 49.5466   4
   0   6 -18 84.8316 54.6325   8
   0  -6  19 9051.66 328.813   3
   0   6  19 8708.27 347.005   4
   0   6 -19 8137.24 326.104   8
   0  -6  20 123.220 55.3051   3
   0   6 -20 178.779 66.5405   8
   0   6  20 67.4964 66.0888   4
   0   6  21 6221.97 291.799   4
   0  -6  21 6785.17 276.651   3
   0   6  22 5922.38 283.553   4
   0  -6  22 6054.90 262.670   3
   0   6  22 5997.32 202.843   7
   0   6  23 14514.4 525.685   4
   0   6  23 14438.1 420.263   7
   0  -6  23 12948.9 480.030   3
   0  -6  23 14499.0 498.838   6
   0  -6  24 175.489 65.5202   3
   0   6  24 205.929 79.0541   4
   0  -6  24 155.838 70.5175   2
   0  -6  24 240.358 76.7865   6
   0  -6  25 8483.41 343.169   3
   0   6  25 8019.59 367.986   4
   0  -6  25 8144.93 353.489   2
   0  -6  25 8963.64 352.435   6
   0  -6  26 1140.10 118.124   3
   0   6  26 1511.45 149.905   4
   0  -6  26 1085.70 122.990   2
   0  -6  26 1164.67 126.507   6
   0  -6  27 46.6109 56.9633   3
   0   6  27 173.909 71.3748   4
   0  -6  27-41.5811 73.4886   2
   0  -6  27-11.8201 72.8174   6
   0  -6  28 499.085 87.9593   3
   0   6  28 596.346 115.361   4
   0  -6  28 491.881 100.248   2
   0  -6  28 592.822 94.5436   6
   0  -6  29 597.691 97.0753   3
   0  -6  29 755.763 123.526   2
   0   6  29 760.723 122.602   4
   0  -6  29 740.284 114.736   6
   0  -6  30-25.1128 67.4001   3
   0   6  30 126.529 94.6289   4
   0  -6  30-15.7564 74.7197   2
   0   6  30-19.3179 93.0287   1
   0  -6  30-75.2287 85.3896   6
   0  -6  31 1754.46 166.669   2
   0   6  31 2112.71 194.371   4
   0   6  31 1887.17 196.284   1
   0  -6  31 1728.38 154.977   3
   0  -6  32 102.436 93.9334   2
   0  -6  32 145.797 79.4471   3
   0   6  32 20.8429 103.445   1
   0  -6  33 16567.0 601.845   3
   0  -6  33 17491.3 653.217   2
   0   6  33 16533.8 671.616   4
   0   6  33 17524.9 691.317   1
   0  -6  34 542.499 106.640   3
   0  -6  34 791.015 132.213   2
   0   6  34 805.762 148.861   4
   0   6  34 1029.53 169.915   1
   0  -6  35 399.704 99.6531   3
   0  -6  35 247.033 102.243   2
   0   6  35 208.432 118.302   1
   0   6  35 197.767 112.271   4
   0  -6  36 19.6281 90.1344   2
   0   6  36 250.764 129.621   4
   0   6  36-23.8913 120.176   1
   0  -6  37 4287.51 293.557   4
   0  -6  37 4171.15 290.281   2
   0   6  37 4188.63 309.835   4
   0   6  37 4261.60 323.893   1
   0  -6  38 84.5513 101.834   4
   0  -6  38 249.854 115.815   2
   0   6  38 24.2574 118.607   4
   0   6  38 126.685 118.294   1
   0  -6  39 21.7361 101.452   4
   0  -6  39 21.3386 97.9768   2
   0   6  39 24.9218 112.506   4
   0   6  39-52.0985 127.330   1
   0   6  40 25.6237 117.652   4
   0   6  40-26.6925 126.579   1
   0  -7   0 76.2891 36.2317   1
   0  -7   0 51.1615 34.8738   6
   0  -7  -1 1278.24 81.7134   1
   0  -7   1 1325.89 80.9071   1
   0  -7  -1 1289.44 75.9590   6
   0  -7   1 1292.19 80.7180   6
   0  -7   2 20083.6 588.475   6
   0  -7  -2 20722.6 575.856   6
   0  -7  -2 20031.2 590.378   1
   0   7   2 19992.6 592.171   1
   0  -7   3-30.8137 38.7468   6
   0  -7  -3 6.80714 29.2370   6
   0  -7  -3 10.3240 33.5193   1
   0   7   3 42.9608 35.7318   1
   0  -7  -4 54310.1 1480.85   1
   0  -7  -4 55154.5 1479.66   4
   0  -7   4 54092.0 1483.13   6
   0   7   4 53762.3 1484.10   1
   0  -7  -4 54415.5 1450.32   6
   0   7   5 76.5543 38.9918   1
   0  -7  -5 160.809 43.9612   1
   0  -7  -5 129.093 40.4475   4
   0  -7  -6 737.617 69.0465   4
   0   7   6 906.210 78.1103   1
   0   7   6 859.885 54.6201   6
   0  -7  -7 5911.95 218.540   4
   0  -7  -7 5560.76 196.667   2
   0   7   7 5747.56 225.814   1
   0   7   7 5751.52 184.096   6
   0  -7  -8 47573.7 1277.92   2
   0  -7  -8 48881.0 1301.31   4
   0   7  -8 45669.4 1275.04   5
   0   7   8 47373.9 1308.29   4
   0   7   8 44953.4 1312.56   1
   0   7   8 47783.5 1254.45   6
   0  -7  -9 4061.58 158.610   2
   0   7  -9 3884.70 150.822   5
   0   7   9 4172.22 184.658   1
   0   7   9 3959.49 134.369   6
   0   7   9 4153.06 181.988   4
   0  -7  -9 4196.50 174.915   4
   0  -7 -10 15841.7 480.831   4
   0   7  10 15351.4 489.812   4
   0  -7 -10 15059.5 460.126   2
   0   7  10 15374.6 426.057   6
   0   7  10 15527.8 495.694   1
   0   7 -10 15090.7 446.545   5
   0   7  11 1730.75 118.659   4
   0  -7 -11 2034.36 105.315   2
   0   7 -11 1823.80 88.7935   5
   0   7  11 1923.42 74.3569   6
   0  -7 -11 1851.58 110.774   4
   0  -7 -11 1952.41 73.5039   3
   0  -7 -12 5579.36 211.392   2
   0  -7 -12 5622.16 173.905   3
   0   7  12 5630.89 171.290   6
   0   7 -13 416.733 63.9310   8
   0   7  13 382.187 29.9527   6
   0  -7 -13 316.378 49.7846   2
   0  -7 -13 359.822 31.2943   3
   0  -7 -14 8683.31 257.804   3
   0   7  14 8071.88 329.975   1
   0   7 -14 8973.22 318.387   8
   0   7  14 8746.33 246.261   6
   0   7  15 1370.27 47.8714   7
   0   7  15 1440.41 55.3869   6
   0   7 -15 1394.03 107.651   8
   0   7  15 1329.11 113.308   4
   0   7  15 1501.81 122.065   1
   0   7  16 5677.05 259.150   4
   0   7  16 5908.70 268.686   1
   0   7  16 6032.25 173.082   6
   0   7 -16 5755.27 247.887   8
   0   7  16 6011.14 171.225   7
   0   7  17 1723.21 137.203   1
   0   7  17 1868.29 136.818   4
   0   7  17 1860.40 64.4780   6
   0   7 -17 1578.76 122.389   8
   0   7  17 1940.58 69.1129   7
   0   7  18 19362.4 526.657   7
   0   7  18 20662.8 656.753   1
   0   7  18 19957.6 642.016   4
   0   7  18 19100.5 515.760   6
   0  -7  18 19577.4 612.935   3
   0   7 -18 19806.2 617.765   8
   0   7  19 12.3010 23.9421   7
   0   7  19 98.4308 62.7407   1
   0   7  19 17.7194 13.0897   6
   0   7  19 11.3906 62.6166   4
   0  -7  19-8.92265 48.4768   3
   0   7 -19 18.5976 59.3678   8
   0   7  20 6470.68 195.261   7
   0   7 -20 6115.94 271.738   8
   0  -7  20 5942.81 263.605   3
   0   7  20 6213.56 292.121   4
   0   7 -21 16370.6 554.156   8
   0   7  21 16304.0 576.533   4
   0  -7  21 16435.1 547.636   3
   0   7  22 473.011 89.9267   4
   0  -7  22 307.448 80.7400   6
   0  -7  22 292.543 73.2913   3
   0   7  23 3080.13 216.318   1
   0  -7  23 3379.44 198.627   6
   0  -7  23 3325.48 187.340   3
   0   7  23 3711.95 219.607   4
   0   7  24 2506.07 190.716   1
   0  -7  24 2230.52 162.031   6
   0  -7  24 2486.84 161.424   3
   0   7  24 2189.86 173.022   4
   0  -7  25 459.608 89.7036   2
   0   7  25 439.135 99.0443   1
   0  -7  25 429.551 93.5291   6
   0  -7  25 551.344 88.7908   3
   0   7  25 422.248 95.3567   4
   0  -7  26 2545.26 184.885   2
   0   7  26 2852.41 212.630   1
   0  -7  26 2960.63 190.883   6
   0  -7  26 3139.88 185.757   3
   0   7  26 2552.83 201.811   4
   0  -7  27 1122.78 133.423   2
   0   7  27 1274.43 147.004   1
   0  -7  27 1052.39 128.323   6
   0  -7  27 1224.16 125.206   3
   0   7  27 1201.63 144.592   4
   0  -7  28 131.935 73.8014   2
   0   7  28 147.583 83.3404   1
   0  -7  28 51.1542 78.1110   6
   0  -7  28 151.279 77.0016   3
   0   7  28 137.689 94.6634   4
   0  -7  29 2442.07 192.344   2
   0   7  29 2537.15 213.837   1
   0  -7  29 2111.79 175.148   6
   0  -7  29 2808.99 185.916   3
   0   7  29 2278.19 203.075   4
   0  -7  30 2673.02 205.697   2
   0   7  30 3317.07 251.668   1
   0  -7  30 3262.35 211.396   6
   0   7  30 2956.99 231.590   4
   0  -7  30 3284.17 205.602   3
   0   7  31 2918.98 236.535   4
   0   7  31 3300.80 255.802   1
   0  -7  31 3346.57 210.592   3
   0  -7  31 3325.78 228.464   2
   0   7  32 728.600 141.869   4
   0   7  32 559.692 129.896   1
   0  -7  32 677.388 106.827   3
   0  -7  32 566.761 112.704   2
   0   7  33 63.0715 99.7245   4
   0   7  33 133.775 104.090   1
   0  -7  33 99.2232 68.3000   3
   0  -7  33 71.3498 87.2214   2
   0   7  34 719.572 152.582   4
   0  -7  34 573.224 112.787   2
   0  -7  34 521.523 101.267   3
   0   7  34 599.586 155.385   1
   0  -7  35 7205.98 381.021   2
   0   7  35 6938.48 411.045   1
   0  -7  35 7518.17 350.237   3
   0   7  35 7790.01 419.156   4
   0  -7  36 827.919 145.787   2
   0   7  36 860.886 170.253   1
   0  -7  36 969.480 136.240   3
   0   7  36 770.415 158.157   4
   0  -7  37 852.976 143.028   2
   0   7  37 658.903 158.998   1
   0   7  37 987.317 171.437   4
   0  -7  38 354.779 122.807   2
   0   7  38 297.508 121.535   4
   0  -7  38 550.364 141.145   4
   0   7  38 234.630 145.256   1
   0  -7  39 21.7478 89.3143   4
   0   7  39-133.625 126.733   1
   0   7  39 50.9349 110.934   4
   0  -7  39-21.3742 98.1409   2
   0   7  40 246.106 135.765   1
   0  -8   0 6067.42 224.275   1
   0  -8   0 6114.84 219.777   6
   0  -8  -1 155.404 42.0157   1
   0  -8   1 85.7109 41.7875   1
   0  -8  -1 137.495 43.6042   6
   0  -8   1 160.883 46.5790   6
   0  -8  -2 26076.2 754.336   1
   0  -8  -2 26452.4 736.951   6
   0  -8   2 25562.8 746.784   1
   0  -8   2 26504.3 753.114   6
   0  -8  -3 180.567 46.8324   1
   0  -8   3 335.632 53.8040   6
   0  -8  -3 324.165 43.7703   6
   0   8   3 230.000 49.6733   1
   0  -8  -4 370.428 55.1808   1
   0  -8  -4 412.166 58.5036   4
   0  -8   4 279.414 52.7391   6
   0  -8  -4 363.460 44.7075   6
   0   8   4 365.597 56.6754   1
   0  -8  -5 6141.30 235.001   1
   0  -8  -5 6279.50 235.358   4
   0  -8  -5 6365.57 207.445   6
   0  -8   5 6297.74 239.935   6
   0   8   5 6169.93 239.559   1
   0   8   6 40492.7 1153.71   1
   0  -8   6 41420.5 1153.13   6
   0  -8  -6 41079.6 1144.60   4
   0   8   7 1793.06 115.652   1
   0  -8  -7 1877.46 110.602   4
   0  -8  -8 28107.7 824.038   4
   0  -8  -8 28908.3 799.635   2
   0   8   8 28443.1 837.780   1
   0  -8  -9 2251.43 109.761   2
   0   8   9 2361.50 95.3331   6
   0  -8  -9 2326.14 125.775   4
   0   8  -9 2351.16 111.815   5
   0   8 -10 1068.48 69.6456   5
   0  -8 -10 1123.49 74.7652   2
   0   8  10 1026.92 56.4437   6
   0   8  11 438.423 36.3982   6
   0  -8 -11 383.358 47.9812   2
   0   8 -11 376.670 45.7972   5
   0   8 -12 170.977 36.5695   5
   0   8 -12 168.343 55.6978   8
   0   8  12 151.348 27.2417   6
   0  -8 -12 141.789 21.8291   3
   0  -8 -12 146.786 39.7879   2
   0   8  13 1106.25 52.8156   6
   0  -8 -13 1132.13 53.9251   3
   0   8 -13 1216.74 100.081   8
   0   8  13 1033.15 102.563   1
   0   8  14 3987.16 206.203   1
   0   8  14 4202.04 202.558   4
   0   8  14 3871.15 123.105   6
   0  -8 -14 3830.14 129.104   3
   0   8 -14 3763.28 186.317   8
   0  -8 -14 3549.26 178.747   4
   0   8  15 6256.94 284.367   1
   0   8 -15 6577.85 269.240   8
   0   8  15 6667.37 192.791   6
   0  -8 -15 6546.96 203.507   3
   0   8  15 6319.32 279.643   4
   0   8  16 9264.62 363.874   4
   0   8  16 9658.73 377.679   1
   0   8 -16 9287.51 349.261   8
   0   8  16 9462.75 262.037   6
   0   8 -17 7884.24 312.421   8
   0   8  17 7939.32 330.176   4
   0   8  17 8293.57 344.719   1
   0   8  18 80.8928 62.8016   4
   0  -8  18 63.1288 47.2392   3
   0   8 -18 65.4332 63.6799   8
   0   8  18 37.2341 62.4463   1
   0   8  19 4839.13 248.645   4
   0   8  19 5114.05 262.275   1
   0  -8  19 4943.98 228.661   3
   0   8 -19 4699.83 229.711   8
   0   8  20 4665.85 249.069   4
   0   8 -20 4626.98 230.327   8
   0   8  20 4768.31 256.933   1
   0  -8  20 4763.48 229.249   3
   0  -8  20 5203.94 245.988   6
   0   8  21 383.575 29.3268   7
   0   8 -21 413.703 82.6077   8
   0  -8  21 388.198 72.8676   3
   0  -8  21 419.902 88.8048   6
   0   8  21 556.281 105.411   1
   0   8  21 330.484 79.0118   4
   0  -8  22 2059.06 147.513   3
   0   8  22 2268.99 173.239   4
   0  -8  22 2334.94 163.370   6
   0   8  22 2044.14 172.933   1
   0   8 -22 1726.91 144.355   8
   0   8  23-14.4417 65.2006   4
   0   8 -23 23.1036 64.9669   8
   0   8  23 62.3656 71.5937   1
   0  -8  23 66.0071 61.1796   3
   0  -8  23 35.9924 71.1219   6
   0   8  24 16.2790 86.3107   1
   0  -8  24-12.3213 77.2970   6
   0  -8  24 22.7881 53.1847   3
   0   8  24 75.4971 79.0501   4
   0   8  25 594.237 112.770   1
   0   8  25 346.872 94.3011   4
   0  -8  25 454.820 99.5813   6
   0  -8  25 565.774 88.1658   3
   0   8  26 70.8302 68.0247   1
   0  -8  26 27.1170 55.6822   2
   0   8  26-16.4564 82.7722   4
   0  -8  26-38.8189 77.4649   6
   0  -8  26-12.2008 62.2139   3
   0   8  27 9662.87 443.433   1
   0  -8  27 9478.42 405.117   2
   0   8  27 9506.01 431.418   4
   0  -8  27 9578.22 396.687   6
   0  -8  27 9128.61 383.078   3
   0   8  28 844.435 141.298   1
   0   8  28 1036.62 146.387   4
   0  -8  28 949.366 121.568   2
   0  -8  28 863.653 125.623   6
   0  -8  28 876.866 115.376   3
   0   8  29 1673.49 173.915   4
   0  -8  29 1635.56 155.928   2
   0  -8  29 1981.16 160.635   3
   0   8  29 1715.76 188.751   1
   0   8  30 483.093 113.708   4
   0  -8  30 337.099 90.6648   2
   0  -8  30 261.030 85.8289   3
   0   8  30 269.095 116.710   1
   0  -8  31 4107.45 261.067   2
   0  -8  31 4649.13 253.056   3
   0   8  31 4060.49 282.130   4
   0   8  31 3823.61 279.075   1
   0  -8  32 450.009 112.845   2
   0  -8  32 432.062 99.3422   3
   0   8  32 271.012 115.046   4
   0   8  32 400.805 127.006   1
   0  -8  33 53.8485 83.8582   2
   0  -8  33 177.075 83.0621   3
   0   8  33 129.797 108.870   4
   0   8  33 276.605 126.763   1
   0  -8  34 130.003 97.2760   2
   0  -8  34 120.520 86.6353   3
   0   8  34 112.071 92.1031   4
   0   8  34 119.184 113.080   1
   0  -8  35 672.684 131.525   2
   0  -8  35 952.276 133.540   3
   0   8  35 935.879 168.993   1
   0   8  35 649.655 153.305   4
   0   8  36 50.7500 118.441   1
   0  -8  36-59.4540 93.9850   2
   0  -8  36-62.6934 93.8363   3
   0   8  36-23.9023 116.840   4
   0   8  37 1095.94 187.174   1
   0  -8  37 834.626 145.805   2
   0  -8  37 1055.43 140.114   3
   0   8  37 764.305 164.523   4
   0   8  38 80.3501 125.012   1
   0  -8  38-41.8381 97.6413   2
   0   8  38 101.424 125.753   4
   0   8  39 6616.64 425.264   1
   0   8  39 6269.24 401.414   4
   0  -8  39 7120.51 388.303   2
   0  -8  39 6686.46 381.521   4
   0   8  40-84.0846 144.855   1
   0  -9   0 24.5299 35.9941   1
   0  -9   0 38.5638 43.0832   6
   0  -9   1 1590.01 100.133   1
   0  -9  -1 1500.93 99.5437   1
   0  -9  -1 1687.91 98.2736   6
   0  -9   1 1604.63 100.800   6
   0  -9  -2 70338.4 1894.74   1
   0  -9   2 71412.1 1892.99   6
   0  -9  -2 69589.9 1875.36   6
   0  -9   2 68187.8 1889.17   1
   0   9   3 1870.69 116.065   1
   0  -9   3 2041.86 113.711   1
   0  -9   3 1911.94 120.365   6
   0  -9  -3 1964.94 102.217   6
   0  -9  -3 2076.64 117.064   1
   0  -9  -4 294.198 57.9043   4
   0  -9  -4 318.232 60.2659   1
   0  -9   4 168.358 55.4667   6
   0  -9  -4 270.566 46.4933   6
   0   9   4 321.178 63.1557   1
   0  -9  -5 932.640 82.0883   4
   0  -9  -5 953.444 80.8206   1
   0  -9   5 1005.00 86.8323   6
   0  -9  -5 937.733 65.8512   6
   0   9   5 1073.56 87.0866   1
   0   9   6 5910.84 240.641   1
   0  -9   6 6137.28 241.195   6
   0  -9  -6 5663.09 229.608   4
   0  -9   7 1279.75 99.2813   6
   0  -9  -7 1140.61 90.2970   4
   0  -9  -8 7556.18 274.986   4
   0  -9  -8 7287.14 248.198   2
   0  -9   8 7048.26 279.678   6
   0  -9  -9 74.2240 31.9077   2
   0  -9   9 41.1031 54.7245   6
   0  -9 -10 31615.9 875.533   2
   0  -9  10 30615.9 916.995   6
   0   9 -10 30765.7 872.940   5
   0  -9 -11 673.673 63.0371   2
   0   9 -11 686.818 62.1173   5
   0   9 -12 36824.4 1010.01   5
   0   9  12 35836.2 1080.75   1
   0  -9 -12 36792.5 1027.26   2
   0  -9 -13 41.7466 19.9235   3
   0   9  13 78.2306 62.9821   4
   0   9  13 31.6092 56.5737   1
   0   9 -13 104.256 33.6029   5
   0   9 -13 57.5944 62.0916   8
   0  -9 -13 33.8456 43.7476   4
   0  -9 -14 11559.2 401.973   4
   0   9  14 10636.8 412.264   4
   0   9  14 11335.1 425.108   1
   0   9 -14 12103.2 406.470   8
   0  -9 -14 11335.0 323.623   3
   0  -9 -15 236.485 57.7028   4
   0   9  15 257.599 73.2054   4
   0   9 -15 159.135 62.1341   8
   0   9  15 196.283 68.5560   1
   0  -9 -15 121.830 24.6211   3
   0   9  16 253.559 75.2567   1
   0   9 -16 238.380 73.1119   8
   0  -9 -16 160.686 47.8440   4
   0  -9 -16 231.052 55.4232   2
   0   9  16 157.435 68.1900   4
   0  -9  16 270.765 80.6655   6
   0   9  17 555.896 95.8781   1
   0   9 -17 523.687 88.3210   8
   0  -9  17 590.561 92.5429   6
   0   9  17 622.024 91.9057   4
   0  -9  18 431.521 90.2034   6
   0   9 -18 334.980 82.5864   8
   0   9  18 602.420 92.3406   4
   0   9  18 462.099 89.9883   1
   0   9  19 813.410 111.563   1
   0  -9  19 933.353 99.9056   3
   0  -9  19 1036.52 115.425   6
   0   9  19 808.215 105.825   4
   0   9 -19 992.991 112.083   8
   0   9  20 18368.7 644.658   1
   0  -9  20 17601.8 593.406   3
   0  -9  20 18279.3 613.766   6
   0   9  20 17909.1 630.437   4
   0   9 -20 18073.5 600.638   8
   0   9  21 856.864 118.626   1
   0  -9  21 666.327 92.8056   3
   0  -9  21 891.693 119.549   6
   0   9  21 883.924 118.787   4
   0   9 -21 741.092 99.7923   8
   0   9  22-15.6905 64.4380   1
   0  -9  22-11.1523 60.5883   3
   0  -9  22 12.3772 68.8254   6
   0   9  22 29.2283 74.5203   4
   0   9 -22 57.4721 70.8082   8
   0   9  23 180.053 87.9532   1
   0  -9  23 150.317 68.6585   3
   0   9 -23 131.539 79.6681   8
   0   9  23 197.923 84.7550   4
   0  -9  23 126.998 84.5971   6
   0   9  24 16939.2 632.264   1
   0   9  24 15704.7 608.786   4
   0   9 -24 16459.5 581.475   8
   0  -9  24 16636.1 587.347   6
   0  -9  24 16888.9 578.336   3
   0   9  25 33.0267 70.6257   4
   0   9  25 142.113 82.9468   1
   0  -9  25 133.358 86.6270   6
   0  -9  25 86.3938 62.1223   3
   0   9  26-17.1993 92.3241   4
   0  -9  26 38.2367 66.7295   3
   0   9  26 166.525 91.7660   1
   0  -9  26-13.6401 80.8576   6
   0   9  27 1020.35 141.712   4
   0  -9  27 816.051 115.213   3
   0   9  27 865.686 132.875   1
   0  -9  27 760.636 111.824   2
   0  -9  27 890.236 122.637   6
   0   9  28 595.623 121.826   4
   0   9  28 479.504 118.233   1
   0  -9  28 629.312 108.402   2
   0  -9  28 639.545 104.420   3
   0   9  29 522.116 128.155   4
   0   9  29 643.951 131.967   1
   0  -9  29 390.768 97.8475   2
   0  -9  29 352.131 91.4153   3
   0   9  30 1665.91 187.956   4
   0   9  30 1853.75 195.357   1
   0  -9  30 1655.46 161.775   2
   0  -9  30 1653.50 155.401   3
   0   9  31 187.697 111.033   4
   0   9  31 625.349 134.087   1
   0  -9  31 370.413 103.251   2
   0  -9  31 441.063 96.0011   3
   0   9  32 971.664 160.689   4
   0   9  32 1270.20 171.482   1
   0  -9  32 1134.80 145.101   2
   0  -9  32 1305.40 145.504   3
   0   9  33 111.579 115.320   4
   0   9  33 95.5141 113.235   1
   0  -9  33 90.2980 86.9691   2
   0  -9  33-91.8783 91.6741   3
   0   9  34 1062.24 178.018   4
   0   9  34 566.758 156.472   1
   0  -9  34 971.181 142.118   2
   0  -9  34 1142.55 146.934   3
   0   9  35 262.652 121.934   4
   0  -9  35 191.338 93.7986   3
   0   9  35 228.609 139.787   1
   0  -9  35 347.405 105.062   2
   0  -9  36 2224.28 191.507   3
   0   9  36 2063.65 232.588   4
   0   9  36 1543.55 219.064   1
   0  -9  36 2227.30 203.487   2
   0  -9  37 379.970 104.903   3
   0   9  37 107.484 139.118   1
   0  -9  37 347.729 108.780   2
   0   9  37 429.888 139.267   4
   0   9  38-55.0407 138.438   1
   0  -9  38-83.7600 108.231   2
   0   9  38-103.929 115.273   4
   0   9  39-112.537 154.684   1
   0 -10   0 41073.5 1146.59   6
   0 -10   0 40950.3 1154.41   1
   0 -10  -1 338.168 55.8476   6
   0 -10  -1 227.804 52.6655   1
   0 -10   1 302.968 57.4666   6
   0 -10   1 350.240 55.8715   1
   0 -10  -2 6847.96 242.133   6
   0 -10  -2 6865.29 257.260   1
   0 -10   2 6519.08 252.580   6
   0 -10   2 6306.48 248.390   1
   0 -10  -3 177.015 42.0582   6
   0 -10  -3 92.9191 42.5622   1
   0 -10   3 198.207 54.5383   6
   0 -10   3 178.458 46.2033   1
   0 -10   4 716.561 79.4170   6
   0 -10  -4 670.112 72.1927   4
   0 -10  -4 664.737 60.6426   6
   0 -10  -4 604.463 70.0563   1
   0  10   4 622.814 75.1385   1
   0 -10  -5 584.760 54.7666   6
   0 -10  -5 523.678 69.7290   4
   0 -10   5 492.796 72.6715   6
   0 -10   6 42450.1 1208.33   6
   0 -10   7 82.9989 57.3752   6
   0 -10  -7 1.47290 11.0442   7
   0 -10   8 43845.0 1251.55   6
   0 -10  -9 521.246 55.1226   2
   0 -10   9 489.937 76.5661   6
   0 -10 -10 4469.49 180.186   2
   0  10  10 4623.52 223.357   1
   0 -10  10 4883.68 222.708   6
   0  10 -10 4387.92 183.620   5
   0 -10 -11 1393.09 106.520   4
   0 -10 -11 1629.55 94.7469   2
   0 -10  11 1257.27 115.921   6
   0  10 -11 1418.08 90.2251   5
   0  10  11 1416.44 123.846   1
   0  10 -12 12202.1 376.639   5
   0 -10 -12 11135.6 409.671   4
   0 -10  12 12055.3 429.306   6
   0  10  12 12262.3 443.366   1
   0  10 -13 26.4990 56.3938   8
   0  10 -13 14.7100 34.1467   5
   0  10  13 56.7452 56.2863   1
   0 -10 -13 9.10867 43.8662   4
   0 -10 -13 16.7286 18.2223   3
   0 -10  13-10.1505 60.7690   6
   0 -10 -14 5316.63 163.612   3
   0  10 -14 5350.03 193.774   5
   0  10 -14 4768.58 231.571   8
   0  10  14 5250.18 260.032   1
   0 -10 -14 5344.09 237.747   4
   0 -10  14 5411.71 250.933   6
   0  10  14 5043.25 249.137   4
   0  10  15 125.730 71.2019   4
   0  10 -15 284.119 77.1046   8
   0  10  15 86.6837 60.6976   1
   0 -10 -15 106.653 54.1014   4
   0 -10 -15 185.929 50.4652   2
   0 -10  15 161.821 67.2195   6
   0 -10 -15 195.979 25.4811   3
   0 -10 -16 5448.51 173.848   3
   0  10 -16 5612.15 255.350   8
   0  10  16 5942.21 284.122   1
   0 -10 -16 5439.81 250.108   4
   0 -10 -16 5967.63 237.666   2
   0  10  16 5645.79 270.807   4
   0 -10  16 6100.23 272.654   6
   0  10  17 3652.75 217.561   1
   0 -10  17 3636.56 206.572   6
   0 -10 -17 3490.33 192.896   4
   0  10 -17 3494.88 194.024   8
   0  10  17 3465.62 210.103   4
   0  10  18 154.685 79.9602   1
   0 -10  18 105.907 77.0530   6
   0  10  18-13.0627 70.9757   4
   0  10 -18-10.4456 67.2696   8
   0 -10  19 104.621 63.8726   3
   0 -10  19 48.3724 75.8826   6
   0  10  19 40.8627 68.5320   4
   0  10  19 87.8786 79.5897   1
   0  10 -19 53.8388 63.8510   8
   0 -10  20 2621.08 168.659   3
   0 -10  20 2596.57 182.960   6
   0  10  20 2901.16 199.505   4
   0  10  20 2808.04 199.659   1
   0  10 -20 2609.51 173.229   8
   0 -10  21 1468.58 128.193   3
   0 -10  21 1543.02 145.695   6
   0  10  21 1334.82 147.332   4
   0  10  21 1400.30 146.239   1
   0  10 -21 1617.39 140.521   8
   0 -10  22 3837.97 208.477   3
   0 -10  22 3255.56 211.011   6
   0  10  22 3185.40 220.830   4
   0  10  22 3395.71 230.806   1
   0  10 -22 3337.44 202.113   8
   0 -10  23 2894.75 184.981   3
   0 -10  23 2693.21 190.461   6
   0  10  23 2637.35 201.787   4
   0  10  23 2586.36 205.259   1
   0  10 -23 2491.93 177.237   8
   0 -10  24 1139.95 121.534   3
   0  10  24 1004.56 138.558   1
   0  10  24 1052.07 138.119   4
   0  10 -24 745.894 107.610   8
   0 -10  24 1111.98 130.173   6
   0 -10  25 126.132 85.5690   6
   0 -10  25 167.781 74.2179   3
   0  10 -25 66.5872 84.3256   8
   0  10  25 37.2966 84.2247   1
   0  10  25 86.8409 75.6985   4
   0 -10  26-13.3224 64.1556   3
   0  10  26-58.1179 88.9500   1
   0  10  26 108.010 86.6894   4
   0  10  27 2057.65 201.611   4
   0  10  27 2213.50 212.095   1
   0 -10  28 2817.08 197.069   3
   0 -10  28 2757.52 195.161   2
   0  10  28 2776.44 232.781   4
   0  10  28 2776.25 234.058   1
   0 -10  29 1636.92 157.255   3
   0 -10  29 1942.32 174.429   2
   0  10  29 1952.90 195.200   4
   0  10  29 1817.55 195.968   1
   0 -10  30 468.626 101.970   3
   0 -10  30 393.656 100.699   2
   0  10  30 333.849 115.221   4
   0  10  30 515.020 130.511   1
   0 -10  31 1636.02 160.620   3
   0 -10  31 1717.14 169.789   2
   0  10  31 1360.76 186.884   4
   0  10  31 1901.87 203.730   1
   0 -10  32 140.619 79.7812   3
   0 -10  32 228.777 86.1237   2
   0  10  32 156.317 107.620   4
   0  10  32 95.7879 115.396   1
   0 -10  33 4869.02 287.629   3
   0 -10  33 5584.83 312.822   2
   0  10  33 5850.97 355.231   4
   0  10  33 4795.77 342.190   1
   0 -10  34 178.356 87.1014   3
   0 -10  34 187.768 103.275   2
   0  10  34-23.8376 114.845   4
   0  10  34 229.328 124.600   1
   0 -10  35-16.5219 94.9542   3
   0 -10  35 77.5064 102.733   2
   0  10  35 98.4689 127.213   4
   0  10  35-26.2212 107.687   1
   0 -10  36-33.5652 99.4852   3
   0  10  36 25.2917 116.131   4
   0  10  36-53.8358 119.407   1
   0 -10  36-59.8682 101.763   2
   0 -10  37 1209.46 174.766   2
   0  10  37 1795.63 221.132   4
   0  10  37 1379.17 212.489   1
   0 -10  37 1363.76 160.667   3
   0 -10  38-62.9993 102.649   2
   0  10  38-84.6385 133.789   1
   0  10  38-26.7028 126.628   4
   0 -10  38 69.2378 90.6186   3
   0 -11   0 14.9885 40.7164   1
   0 -11   0 13.5472 46.1318   6
   0 -11   1 233.480 59.0013   6
   0 -11   1 267.081 54.1726   1
   0 -11  -1 180.726 50.8016   6
   0 -11   2 4027.84 181.358   1
   0 -11  -2 4040.90 171.880   6
   0 -11   3 53.9566 51.2962   6
   0 -11   3 58.2831 44.4715   1
   0 -11  -3 5.80721 40.7405   6
   0 -11   4 27945.3 825.111   6
   0 -11   4 28109.5 815.856   1
   0 -11  -4 27311.1 790.611   6
   0 -11  -5 411.861 51.6367   6
   0 -11   5 317.429 69.6601   6
   0 -11   6 18196.5 582.929   6
   0 -11   7 368.425 67.3888   6
   0 -11  -7 288.752 22.0392   7
   0 -11   8 42372.1 1225.89   6
   0  11   8 42768.4 1236.75   1
   0  11   9 156.447 63.2017   1
   0 -11   9 172.804 62.4928   6
   0 -11  -9 197.374 41.5974   2
   0 -11  -9 133.861 52.0162   4
   0  11  10 4654.84 229.177   1
   0 -11  10 4122.18 215.884   6
   0 -11 -10 4524.53 181.846   2
   0 -11 -10 4709.98 214.528   4
   0 -11  11 1594.84 131.375   6
   0 -11 -11 1668.55 117.583   4
   0  11  11 1511.97 128.956   1
   0  11 -11 1573.23 102.727   5
   0 -11  12 3992.97 209.640   6
   0 -11 -12 3634.48 191.060   4
   0  11  12 3964.52 215.872   1
   0  11 -12 3837.32 165.367   5
   0 -11 -13 146.124 58.9654   4
   0  11  13 219.648 73.8270   1
   0 -11  13 97.6761 63.1043   6
   0  11 -13 82.5152 39.2455   5
   0  11 -14 15035.5 457.815   5
   0 -11 -14 15021.3 416.579   3
   0 -11 -14 14710.9 510.433   4
   0  11 -14 14299.8 505.628   8
   0 -11  14 15461.9 528.825   6
   0  11  14 15941.4 551.233   1
   0  11 -15 232.743 41.5521   5
   0 -11  15 172.420 75.3952   6
   0 -11 -15 175.578 48.9469   2
   0 -11 -15 196.678 60.9121   4
   0  11  15 119.089 69.4203   1
   0  11 -15 212.657 77.9350   8
   0 -11 -15 155.998 24.4521   3
   0 -11  16 744.682 110.607   6
   0 -11 -16 872.832 83.4046   2
   0 -11 -16 458.804 75.4671   4
   0  11  16 495.707 94.4229   1
   0 -11 -16 620.227 37.9820   3
   0  11 -16 541.331 97.3142   8
   0 -11  17 145.764 75.0400   6
   0 -11 -17 229.929 60.8369   2
   0  11  17 28.6727 80.8169   1
   0 -11 -17 307.300 74.9558   4
   0  11  17 381.829 83.5213   4
   0  11 -17 214.309 73.7424   8
   0  11  18 32800.5 1045.47   1
   0 -11  18 32881.0 1017.97   6
   0 -11 -18 33664.3 1005.35   4
   0  11  18 33011.8 1032.65   4
   0  11 -18 32785.6 998.991   8
   0 -11  19 1958.67 160.156   6
   0  11  19 1724.05 158.886   4
   0  11  19 2019.14 170.974   1
   0  11 -19 2218.05 159.776   8
   0 -11  20 2501.55 161.476   3
   0 -11  20 2087.34 169.797   6
   0  11  20 2350.52 184.598   4
   0  11  20 2215.12 189.348   1
   0  11 -20 2285.21 165.982   8
   0 -11  21 272.643 73.2589   3
   0 -11  21 174.939 87.5778   6
   0  11  21 296.146 87.8473   4
   0  11  21 184.837 85.8839   1
   0  11 -21 193.327 84.3430   8
   0 -11  22 514.651 91.8796   3
   0 -11  22 578.985 110.719   6
   0  11  22 454.577 101.456   4
   0  11  22 244.565 88.4661   1
   0  11 -22 274.747 92.4410   8
   0 -11  23 1838.18 147.669   3
   0 -11  23 1536.97 153.928   6
   0  11  23 1199.37 149.442   4
   0  11  23 1596.56 170.982   1
   0  11 -23 1302.20 142.835   8
   0 -11  24 39.3226 64.0739   3
   0  11  24 37.6866 99.9064   1
   0  11  24 52.6710 75.0500   4
   0  11 -24-13.3135 72.3321   8
   0 -11  24 14.4080 89.5765   6
   0  11  25 109.349 92.9800   4
   0 -11  25 94.4433 67.9278   3
   0  11 -25 110.197 81.7066   8
   0  11  25 176.030 95.6522   1
   0  11  26 8874.35 430.992   4
   0 -11  26 9001.63 387.561   3
   0  11 -26 9470.51 400.127   8
   0  11  26 9331.45 447.483   1
   0 -11  27 171.555 88.1379   3
   0  11  27 105.098 102.805   1
   0  11  27 117.575 110.253   4
   0 -11  28 2840.11 199.037   3
   0  11  28 2743.94 242.714   1
   0 -11  28 2884.53 205.286   2
   0  11  28 2335.27 217.319   4
   0 -11  29 45.4892 82.3774   3
   0  11  29-45.0551 119.437   1
   0 -11  29-63.8357 85.6627   2
   0  11  29 84.1026 76.8286   4
   0 -11  30 5771.74 299.950   3
   0  11  30 4706.52 329.567   1
   0 -11  30 5407.41 298.576   2
   0  11  30 5271.64 333.024   4
   0 -11  31 827.312 130.321   3
   0  11  31 1131.18 180.551   1
   0 -11  31 754.552 127.882   2
   0  11  31 651.688 149.810   4
   0 -11  32 81.0929 80.4695   3
   0  11  32-49.6049 124.773   1
   0 -11  32 212.730 86.6854   2
   0  11  32 69.5970 106.545   4
   0 -11  33 280.444 101.905   3
   0  11  33 332.150 126.940   1
   0 -11  33 256.357 96.1618   2
   0  11  33 334.839 120.536   4
   0 -11  34 117.697 82.2543   3
   0  11  34 262.654 139.295   1
   0 -11  34 226.447 114.121   2
   0  11  34-24.6071 109.204   4
   0 -11  35 2460.13 211.552   3
   0  11  35 2698.85 266.251   1
   0 -11  35 2624.00 225.997   2
   0  11  35 2458.04 247.400   4
   0 -11  36 868.174 138.029   3
   0  11  36 692.040 179.383   1
   0 -11  36 760.338 138.772   2
   0  11  36 755.805 174.583   4
   0 -11  37 123.084 94.4176   3
   0  11  37 84.9854 134.361   1
   0  11  37 240.314 132.449   4
   0 -11  37 20.5223 104.678   2
   0  11  38-115.704 155.268   1
   0 -11  38 35.6203 93.2406   3
   0 -12   0 37522.3 1071.75   6
   0 -12   1 1406.27 105.884   6
   0 -12  -1 1435.82 101.571   6
   0 -12   2 425.504 72.7103   6
   0 -12  -2 431.837 62.6936   6
   0 -12   3 392.757 75.9379   6
   0 -12  -3 301.482 55.2475   6
   0 -12   4 8379.17 325.799   6
   0 -12  -4 8904.07 302.647   6
   0 -12  -5 257.586 50.8299   6
   0  12   5 284.644 67.2249   1
   0 -12   5 306.258 67.4927   6
   0 -12  -5 269.195 65.9551   1
   0  12   6 81.1245 55.1076   1
   0 -12   6 93.1783 54.1333   6
   0 -12  -6 9.52412 47.9228   1
   0 -12  -6 46.7125 53.1345   4
   0 -12   7 1341.22 119.077   6
   0 -12  -7 1638.33 121.732   4
   0  12   7 1500.31 123.825   1
   0 -12  -7 1490.87 56.7326   7
   0 -12   8 3089.74 179.133   6
   0  12   8 3243.05 185.148   1
   0 -12  -8 2975.39 169.986   4
   0  12   9 45.1902 61.3773   1
   0 -12   9 10.2882 69.5337   6
   0 -12  -9-9.68818 52.0037   4
   0 -12  -9 5.76212 34.4962   2
   0  12  10 5029.34 255.282   1
   0 -12 -10 5592.51 245.886   4
   0 -12  10 5380.65 254.961   6
   0  12  11 4125.46 226.247   1
   0 -12 -11 4626.39 219.698   4
   0 -12  11 4183.72 222.091   6
   0  12 -11 4423.40 190.823   5
   0  12  12 6796.19 315.369   1
   0 -12 -12 6971.18 295.721   4
   0 -12  12 7554.48 316.325   6
   0  12 -12 7081.14 261.346   5
   0  12  13 26.2306 63.1599   1
   0  12 -13 12.2627 42.3867   5
   0 -12  13 69.3556 73.1596   6
   0 -12 -13-10.4394 51.0303   4
   0  12  14 6031.96 299.718   1
   0 -12  14 5966.16 286.146   6
   0 -12 -14 6313.73 246.450   2
   0  12 -14 6075.85 228.971   5
   0  12 -14 5765.00 270.873   8
   0 -12 -14 6350.15 187.703   3
   0 -12 -14 6106.77 273.965   4
   0 -12 -15 933.433 45.6266   3
   0 -12  15 744.221 109.570   6
   0  12  15 791.203 116.986   1
   0 -12 -15 965.037 87.8840   2
   0  12 -15 762.275 69.2076   5
   0  12 -15 701.575 103.204   8
   0 -12 -15 838.819 100.008   4
   0 -12 -16 223.489 52.6961   2
   0  12 -16 199.952 82.9638   8
   0 -12 -16 305.494 77.8464   4
   0  12  16 132.047 76.0321   1
   0 -12  16 300.583 88.6498   6
   0 -12 -16 215.921 25.3692   3
   0  12 -17 170.543 73.8309   8
   0 -12 -17-46.5204 61.6658   4
   0  12  17 45.7172 79.7826   1
   0 -12 -17 26.1041 44.9719   2
   0 -12  17 25.7053 76.9479   6
   0  12  18 1629.40 162.283   1
   0 -12  18 1542.47 147.465   6
   0  12 -18 1520.76 136.881   8
   0 -12 -18 1712.11 136.154   4
   0  12  19 3697.67 242.622   1
   0 -12  19 3851.35 228.712   6
   0  12 -19 3800.42 219.324   8
   0 -12 -19 4160.94 225.622   4
   0 -12  20 304.224 98.5240   6
   0  12  20 374.907 95.4996   4
   0 -12  20 203.838 67.6621   3
   0  12 -20 135.671 75.4810   8
   0  12  20 153.525 84.7861   1
   0  12  21 5221.06 299.383   1
   0 -12  21 5016.95 253.220   3
   0 -12  21 5132.43 273.698   6
   0  12  21 4943.73 280.997   4
   0  12 -21 4539.15 250.070   8
   0  12  22 9090.32 423.651   1
   0 -12  22 8770.09 366.815   3
   0 -12  22 8915.47 387.228   6
   0  12 -22 8383.25 367.633   8
   0  12  22 8309.13 397.983   4
   0  12  23 2217.74 199.968   4
   0 -12  23 2161.08 168.523   3
   0  12 -23 2754.34 192.150   8
   0  12  23 2970.71 227.980   1
   0  12  24 622.034 128.347   4
   0  12  24 394.835 114.524   1
   0 -12  24 820.713 110.491   3
   0  12 -24 566.691 108.576   8
   0  12 -25 6140.16 301.538   8
   0 -12  25 5875.49 296.712   3
   0  12  25 5456.42 323.106   4
   0  12  25 5685.79 339.850   1
   0  12 -26 1071.76 141.445   8
   0 -12  26 1417.09 147.601   3
   0  12  26 1121.96 156.870   4
   0  12  26 1058.86 169.277   1
   0  12 -27 484.182 117.323   8
   0  12  27 503.901 135.293   1
   0  12  27 163.040 105.740   4
   0 -12  27 387.008 102.574   3
   0  12  28 407.835 127.620   1
   0  12  28 147.420 106.176   4
   0 -12  28 321.249 99.5983   3
   0  12  29 1045.29 165.095   4
   0  12  29 983.051 161.259   1
   0 -12  29 789.768 129.075   2
   0 -12  29 1022.17 138.530   3
   0  12  30 67.4856 109.958   4
   0  12  30 24.1580 114.560   1
   0 -12  30-33.4634 76.8240   2
   0 -12  30-16.1868 76.7594   3
   0  12  31 116.022 110.051   4
   0  12  31 99.6298 114.376   1
   0 -12  31 51.9576 88.3292   2
   0 -12  31 33.1105 78.5248   3
   0  12  32 932.655 176.502   4
   0  12  32 1283.12 197.385   1
   0 -12  32 1374.53 164.959   2
   0 -12  32 1295.07 153.215   3
   0  12  33 7381.90 433.092   4
   0  12  33 8679.50 470.690   1
   0 -12  33 7501.98 388.798   2
   0 -12  33 8314.38 389.406   3
   0  12  34 50.6588 121.981   4
   0  12  34-27.1028 113.605   1
   0 -12  34-75.8364 107.798   2
   0 -12  34-34.7515 99.8639   3
   0  12  35 77.9594 127.040   4
   0  12  35 111.153 137.829   1
   0 -12  35 78.0341 95.3814   2
   0 -12  35 70.5502 92.3586   3
   0  12  36 213.007 142.941   4
   0 -12  36 17.9046 97.3018   3
   0 -12  36 180.265 107.540   2
   0  12  36 28.4676 135.018   1
   0 -12  37 3308.00 258.423   2
   0 -12  37 3277.87 249.533   3
   0  12  37 2472.68 273.224   1
   0  12  37 3108.06 296.224   4
   0 -13   0 16.0849 50.4537   6
   0 -13   1-8.37172 54.8157   6
   0 -13  -1 30.8061 52.4538   6
   0 -13  -1 47.2411 51.3339   1
   0 -13   2 14129.1 474.501   6
   0 -13  -2 13993.5 458.897   6
   0 -13  -2 14105.3 483.049   1
   0 -13   3 1242.32 114.336   6
   0 -13  -3 1197.97 107.385   1
   0 -13  -3 1227.49 95.3391   6
   0 -13   4 55.9680 61.5739   6
   0 -13  -4 33.2360 43.1662   6
   0 -13  -4-9.89213 51.7895   1
   0 -13  -4 9.89206 47.6395   4
   0 -13  -5 312.232 68.5230   4
   0 -13   5 318.415 74.1078   6
   0 -13  -5 283.540 55.9513   6
   0 -13  -5 313.178 71.2891   1
   0 -13   6 4609.59 228.504   6
   0 -13  -6 4965.57 233.128   4
   0  13   6 4773.01 237.559   1
   0 -13   7 3505.92 196.169   6
   0  13   7 3745.44 209.761   1
   0 -13  -7 3712.88 117.563   7
   0 -13  -7 3702.56 196.877   4
   0  13   8 6838.92 287.953   1
   0 -13  -8 5584.48 158.362   7
   0 -13  -8 6045.37 262.414   4
   0 -13   8 6379.07 274.308   6
   0  13   9 267.718 75.4197   1
   0 -13  -9 387.618 74.9779   4
   0 -13   9 306.849 71.0499   6
   0  13  10 11050.9 428.732   1
   0 -13 -10 11223.5 410.433   4
   0 -13  10 10450.6 410.847   6
   0  13  11-26.1439 65.7489   1
   0 -13 -11 21.5716 49.5235   4
   0  13 -11 29.9489 49.4213   5
   0 -13  11-57.9855 74.0389   6
   0  13  12 17718.1 613.124   1
   0 -13 -12 17441.5 581.211   4
   0  13 -12 16954.3 535.761   5
   0 -13  12 16700.7 587.781   6
   0 -13  13 306.201 93.4188   6
   0 -13 -13 481.052 79.5431   4
   0  13  13 294.841 85.3576   1
   0  13 -13 332.302 58.4080   5
   0 -13 -13 344.885 61.5699   2
   0  13 -14 1439.56 96.1971   5
   0 -13 -14 949.539 108.993   4
   0  13  14 1193.14 130.748   1
   0 -13 -14 1398.30 101.170   2
   0 -13  14 1055.95 123.004   6
   0  13 -15 5326.60 210.640   5
   0 -13 -15 5036.46 257.634   4
   0 -13 -15 5466.79 230.273   2
   0  13 -15 5330.86 262.096   8
   0 -13 -15 5484.01 165.938   3
   0 -13  15 5363.09 273.964   6
   0  13 -16 1764.51 102.336   5
   0 -13  16 1771.14 157.296   6
   0 -13 -16 1905.15 124.568   2
   0 -13 -16 1874.41 145.399   4
   0  13  16 1641.42 162.454   1
   0  13 -16 1560.05 143.548   8
   0 -13 -16 1429.45 61.4757   3
   0 -13 -17 749.793 107.703   4
   0 -13 -17 880.976 94.6614   2
   0 -13  17 1070.14 130.132   6
   0  13  17 939.562 131.679   1
   0  13 -17 1017.06 120.274   8
   0 -13 -18 138.551 68.6805   4
   0 -13 -18 280.002 61.8870   2
   0  13  18 251.647 98.6205   1
   0  13 -18 297.265 87.0702   8
   0 -13  18 180.346 83.2587   6
   0 -13 -19 2645.24 181.471   4
   0  13  19 2190.12 197.346   1
   0  13 -19 2718.11 185.420   8
   0 -13  19 2581.47 190.868   6
   0 -13  20 6912.53 337.192   6
   0  13 -20 7362.73 332.712   8
   0 -13  20 7313.51 325.153   3
   0  13  20 7779.90 377.341   1
   0 -13 -20 6981.19 327.968   4
   0 -13  21 1313.27 129.126   3
   0  13  21 1100.35 153.202   1
   0 -13  22 67.1161 78.7684   3
   0  13 -22-54.6430 78.5092   8
   0  13  22 19.3077 77.6233   1
   0  13 -23 1600.99 157.464   8
   0 -13  23 1315.03 138.397   3
   0 -13  24 6680.14 323.726   3
   0  13  24 7097.70 381.345   1
   0  13 -24 6681.03 328.847   8
   0 -13  25 2009.80 167.581   3
   0  13  25 2224.76 208.698   1
   0  13  25 1431.50 170.568   4
   0  13 -25 1552.13 162.274   8
   0 -13  26 889.043 125.113   3
   0  13  26 973.008 155.586   1
   0  13  26 1056.84 157.726   4
   0  13 -26 638.013 125.452   8
   0  13  27 3243.90 262.191   1
   0 -13  27 3431.95 225.386   3
   0  13  27 3070.17 252.983   4
   0  13  28 1455.61 185.350   4
   0  13  28 1155.48 174.623   1
   0 -13  28 1380.82 152.686   3
   0  13  29 8689.25 460.433   1
   0 -13  29 8637.83 396.135   3
   0  13  29 8368.54 444.733   4
   0 -13  29 8599.51 396.894   2
   0  13  30 3184.73 283.936   1
   0 -13  30 3509.69 238.169   2
   0  13  30 3492.79 277.964   4
   0 -13  30 3350.36 235.851   3
   0 -13  31-34.9425 85.4007   2
   0  13  31 119.151 107.578   4
   0  13  31-25.8086 101.478   1
   0 -13  31 17.2449 83.0452   3
   0 -13  32-17.9920 92.9793   2
   0  13  32 24.5252 112.611   4
   0  13  32 53.0839 123.885   1
   0 -13  32 86.8000 90.8862   3
   0 -13  33 55.5944 83.6587   2
   0  13  33 176.348 124.941   4
   0  13  33-163.639 146.395   1
   0 -13  33 70.6363 91.2560   3
   0 -13  34 1447.49 174.458   2
   0  13  34 1241.04 200.912   4
   0  13  34 1482.86 220.645   1
   0 -13  34 1539.09 178.214   3
   0 -13  35 684.257 136.840   2
   0  13  35 529.499 147.869   4
   0  13  35 401.038 154.385   1
   0 -13  35 508.956 118.843   3
   0  13  36 468.721 166.915   1
   0 -13  36 420.911 130.605   2
   0  13  36 324.690 150.850   4
   0 -13  36 459.981 122.908   3
   0 -14   0 2531.31 148.939   6
   0 -14   0 2562.76 162.117   1
   0 -14   1 360.176 75.3638   6
   0 -14  -1 307.877 65.4249   6
   0 -14   1 352.410 71.2957   1
   0 -14  -1 535.544 78.7910   1
   0 -14  -2 793.440 93.8195   1
   0 -14   2 999.663 102.456   6
   0 -14   2 1079.50 102.530   1
   0 -14  -2 1202.74 99.7831   6
   0 -14  -3 1238.41 109.941   1
   0 -14   3 1043.10 102.946   1
   0 -14   3 851.220 97.7776   6
   0 -14  -3 1134.86 94.3554   6
   0 -14  -4 6404.04 250.945   6
   0 -14   4 6389.95 278.032   6
   0 -14  -4 6294.18 279.776   1
   0 -14  -4 6267.78 279.267   4
   0 -14   4 6263.38 272.874   1
   0 -14  -5 998.139 84.7096   6
   0 -14   5 969.239 104.885   6
   0 -14  -5 832.626 101.149   1
   0 -14  -5 996.850 101.969   4
   0 -14   5 983.825 102.696   1
   0 -14   6 11208.3 427.032   6
   0 -14  -6 12081.9 437.638   4
   0 -14   6 11847.6 422.434   1
   0 -14  -7 1287.06 116.724   4
   0 -14   7 1359.18 124.224   6
   0 -14  -7 1247.99 55.5122   7
   0 -14  -8 380.142 78.9343   4
   0 -14  -8 348.134 22.6772   7
   0 -14   8 271.199 79.2011   6
   0  14   8 418.711 88.8122   1
   0 -14   9 1314.05 126.118   6
   0 -14  -9 1131.29 114.183   4
   0  14   9 1216.75 130.325   1
   0 -14  10 872.868 111.316   6
   0 -14 -10 916.306 104.658   4
   0  14  10 892.360 117.335   1
   0 -14  11 1484.60 139.790   6
   0  14  11 1552.94 144.380   1
   0 -14 -11 1400.26 129.582   4
   0  14 -12 6040.87 246.808   5
   0 -14 -12 5954.00 281.949   4
   0 -14  12 6339.71 295.033   6
   0 -14 -12 5751.86 237.966   2
   0  14  12 6730.58 317.192   1
   0 -14 -13 2791.92 147.838   2
   0  14  13 3205.30 211.857   1
   0 -14  13 2442.62 183.304   6
   0 -14 -13 2951.92 182.252   4
   0  14 -13 2826.58 149.176   5
   0 -14  14 52.9928 80.8611   6
   0 -14 -14 55.3900 45.9728   2
   0 -14 -14 60.8768 55.9165   4
   0  14  14 15.4996 68.7644   1
   0  14 -14 42.0678 43.2077   5
   0  14 -15 6.60469 46.6569   5
   0 -14 -15 62.2509 60.8602   4
   0 -14 -15 49.6440 43.3200   2
   0 -14  15 27.1411 85.8900   6
   0 -14 -15 14.4902 19.2161   3
   0  14 -15 48.8830 75.2845   8
   0  14  15 48.1192 68.5643   1
   0  14 -16 13427.4 422.211   5
   0  14 -16 12606.7 486.759   8
   0 -14  16 13487.0 508.577   6
   0 -14 -16 13278.4 448.999   2
   0  14  16 13262.3 530.698   1
   0 -14 -16 12836.4 487.157   4
   0 -14  17 8788.45 372.233   6
   0 -14 -17 7864.90 309.642   2
   0  14  17 8673.98 400.826   1
   0 -14 -17 8409.91 352.699   4
   0  14 -18 1415.45 146.314   8
   0 -14  18 1629.45 154.581   6
   0 -14 -18 1586.49 122.164   2
   0 -14 -18 1688.82 147.021   4
   0  14  18 1812.48 178.010   1
   0  14 -19 1179.48 132.668   8
   0 -14  19 1158.38 142.616   6
   0 -14 -19 896.868 115.748   4
   0  14  19 1305.09 157.454   1
   0 -14  20 1249.68 129.555   3
   0 -14 -20 1760.66 147.959   4
   0  14 -20 1673.08 154.231   8
   0  14  20 1597.30 175.515   1
   0  14 -21 112.297 83.2238   8
   0  14  21 78.6365 87.2207   1
   0 -14  21 27.1744 65.4523   3
   0  14  22 2581.39 220.012   1
   0  14 -22 2091.45 180.771   8
   0 -14  22 2214.47 174.135   3
   0  14  23 882.216 157.403   1
   0  14 -23 614.801 109.665   8
   0 -14  23 577.282 104.719   3
   0  14  24 693.849 146.893   1
   0  14 -24 645.145 124.975   8
   0 -14  24 1055.50 127.571   3
   0  14 -25 3549.50 233.714   8
   0 -14  25 3279.93 222.191   3
   0  14  25 3179.96 266.338   1
   0 -14  26 1298.98 154.758   3
   0  14  26 1201.90 178.444   1
   0 -14  27 7179.77 351.819   3
   0  14  27 7653.91 426.189   1
   0 -14  28 1808.76 170.187   3
   0  14  28 2015.20 230.855   1
   0 -14  29 893.843 143.352   3
   0 -14  29 987.411 135.137   2
   0  14  29 835.227 170.066   1
   0 -14  30 51.9230 79.4686   3
   0 -14  30-34.0476 92.4863   2
   0  14  30-26.0376 119.552   1
   0 -14  31 4484.38 287.163   3
   0 -14  31 4858.98 288.457   2
   0  14  31 4975.09 357.289   1
   0 -14  32 305.694 108.814   3
   0 -14  32 108.565 92.3972   2
   0  14  32 192.498 138.406   1
   0 -14  33 1345.65 167.011   3
   0 -14  33 1581.20 172.783   2
   0  14  33 1409.55 213.359   1
   0 -14  34 1162.87 161.474   3
   0 -14  34 1165.94 157.513   2
   0  14  34 1240.88 207.532   1
   0 -14  35 1066.68 157.693   3
   0  14  35 1445.98 226.221   1
   0 -14  35 1271.90 167.845   2
   0 -14  36-100.193 104.937   2
   0 -15   0-22.0634 59.9328   1
   0 -15   0 9.29573 55.6502   6
   0 -15  -1 223.250 60.8662   1
   0 -15   1 229.359 67.4817   1
   0 -15  -1 232.695 62.9864   6
   0 -15   1 125.275 61.7419   6
   0 -15   2 292.724 81.3079   1
   0 -15  -2 237.183 73.9201   1
   0 -15  -2 454.484 73.5395   6
   0 -15   2 449.293 81.6734   6
   0 -15   3 75.4787 47.8633   1
   0 -15  -3-8.18562 54.9246   6
   0 -15   3 41.3233 58.7638   6
   0 -15  -3 171.399 57.5008   1
   0 -15  -4 1520.67 133.233   1
   0 -15  -4 1534.54 135.421   4
   0 -15   4 1482.15 128.083   6
   0 -15   4 1426.85 125.618   1
   0 -15  -4 1455.38 110.155   6
   0 -15   5 1142.38 121.282   6
   0 -15  -5 1247.02 100.513   6
   0 -15  -5 1150.36 122.507   4
   0 -15   5 1133.17 115.155   1
   0 -15  -5 1346.32 121.626   1
   0 -15   6 2159.36 157.123   6
   0 -15   6 2310.35 153.372   1
   0 -15  -6 2017.57 154.476   4
   0 -15  -7 442.699 90.6703   4
   0 -15   7 465.297 90.8298   6
   0 -15   7 372.111 77.1386   1
   0 -15  -7 292.276 32.5995   7
   0 -15  -8 518.286 89.5512   4
   0 -15  -8 613.913 32.2698   7
   0 -15   8 777.455 111.016   6
   0 -15   8 745.116 94.5484   1
   0 -15   9 1815.11 139.246   1
   0  15   9 1895.01 162.898   1
   0 -15  -9 1856.57 146.327   4
   0 -15   9 1645.92 148.296   6
   0  15  10 144.660 76.7449   1
   0 -15  10-12.6149 70.1994   6
   0 -15 -10 184.195 65.1618   4
   0 -15  11 996.937 125.317   6
   0  15  11 1298.13 139.569   1
   0 -15 -11 1077.63 117.930   4
   0 -15 -11 1172.59 92.1011   2
   0  15  12 415.874 99.5951   1
   0 -15 -12 278.347 58.5099   2
   0 -15 -12 400.824 87.0635   4
   0 -15  12 425.036 90.2287   6
   0  15  13 5894.38 314.698   1
   0 -15 -13 6354.53 252.765   2
   0 -15 -13 6344.93 296.120   4
   0 -15  13 6472.80 308.948   6
   0  15  14 1119.31 144.427   1
   0 -15 -14 944.165 92.1827   2
   0 -15 -14 995.201 118.074   4
   0 -15  14 1057.75 131.983   6
   0  15  15 1480.32 157.538   1
   0 -15  15 1267.46 145.502   6
   0 -15 -15 1288.61 104.716   2
   0 -15 -15 1434.38 135.560   4
   0 -15 -16 40.4068 65.8376   4
   0 -15 -16-8.85794 46.3738   2
   0  15 -16-13.2995 86.3597   8
   0  15  16-17.5790 84.6544   1
   0 -15  16-29.1226 81.8855   6
   0  15 -16-27.0470 48.0986   5
   0  15 -17 54.4532 83.1469   8
   0 -15  17 163.740 94.2683   6
   0 -15 -17 137.072 66.0927   4
   0 -15 -17 157.547 57.1860   2
   0  15  17 90.8282 95.1580   1
   0 -15 -18 1272.91 131.798   4
   0  15 -18 1111.63 132.514   8
   0 -15 -18 1053.73 104.493   2
   0  15  18 1201.09 155.358   1
   0 -15  19 39.9472 66.0524   3
   0  15  19 77.5567 81.2807   1
   0  15 -19 14.1503 74.0915   8
   0 -15 -19 85.6064 71.7764   4
   0 -15  20 2446.46 177.530   3
   0  15  20 2362.84 213.598   1
   0  15 -20 2323.87 183.449   8
   0 -15 -20 2207.10 178.509   4
   0 -15  21 3717.18 226.719   3
   0  15  21 3659.07 265.544   1
   0  15 -21 3684.43 233.298   8
   0 -15 -21 3797.06 232.131   4
   0 -15  22 394.572 98.7239   3
   0  15  22 448.324 142.546   1
   0  15 -22 555.790 115.336   8
   0 -15  23 7381.58 359.478   3
   0  15  23 8259.80 429.073   1
   0  15 -23 8668.52 380.141   8
   0  15  24 3316.35 269.194   1
   0  15 -24 3569.06 238.391   8
   0 -15  24 3413.61 226.606   3
   0  15  25 2107.44 210.104   1
   0 -15  25 1838.27 172.357   3
   0  15  26 217.142 121.455   1
   0 -15  26 178.610 89.3956   3
   0  15  27 4597.40 330.290   1
   0 -15  27 4344.14 266.459   3
   0  15  28 153.441 121.401   1
   0  15 -28 125.190 105.094   8
   0 -15  28 323.337 92.6219   3
   0  15 -29 165.667 106.067   8
   0 -15  29 366.101 107.667   3
   0  15  29 499.453 165.083   1
   0 -15  29 282.068 97.6672   2
   0 -15  30 732.450 123.626   3
   0  15  30 567.154 147.598   1
   0 -15  30 548.753 120.483   2
   0 -15  31 4714.59 291.296   3
   0  15  31 4518.39 352.132   1
   0 -15  31 4635.32 285.811   2
   0 -15  32 314.560 113.405   3
   0  15  32 482.959 161.860   1
   0 -15  32 454.096 115.430   2
   0 -15  33 37.5060 90.3077   3
   0  15  33 29.0906 137.951   1
   0 -15  33-37.3027 98.8864   2
   0 -15  34 75.8125 96.6502   3
   0 -15  34-38.2366 107.516   2
   0  15  34 178.388 136.516   1
   0 -15  35 10002.8 469.183   2
   0 -16   0 2260.53 152.467   6
   0 -16   0 2681.43 174.133   1
   0 -16   1 164.262 71.6075   6
   0 -16  -1 133.635 57.8490   6
   0 -16   1 153.186 64.1497   1
   0 -16  -1 192.623 63.1604   1
   0 -16   2 435.238 85.3656   6
   0 -16  -2 458.238 79.3639   6
   0 -16  -2 535.466 89.2511   1
   0 -16   2 538.120 85.8645   1
   0 -16   3 32.8749 63.0673   6
   0 -16  -3 149.169 58.4808   6
   0 -16  -3 122.950 66.0813   1
   0 -16   3 209.595 56.1742   1
   0 -16   4 799.371 103.579   1
   0 -16   4 645.182 98.1405   6
   0 -16  -4 975.320 109.308   4
   0 -16  -4 924.210 111.338   1
   0 -16  -4 806.796 90.2293   6
   0 -16   5 80.7965 67.1210   1
   0 -16   5 128.266 62.6810   6
   0 -16  -5 190.534 70.7126   1
   0 -16  -5 127.889 63.5145   4
   0 -16   6 41008.2 1196.28   1
   0 -16  -6 39895.1 1209.01   4
   0 -16   6 39859.2 1201.42   6
   0 -16   7 34.4164 66.6706   1
   0 -16  -7 231.527 72.3710   4
   0 -16   7 283.221 84.5281   6
   0 -16  -8 449.560 29.9895   7
   0 -16   8 644.273 110.146   6
   0 -16  -8 491.276 90.1075   4
   0 -16   9 1658.10 150.217   6
   0 -16   9 1594.68 136.206   1
   0 -16  -9 1691.81 143.995   4
   0 -16  10 4186.72 239.163   6
   0 -16 -10 4497.04 240.925   4
   0 -16 -10 4335.84 192.116   2
   0  16  10 4491.06 257.449   1
   0 -16  10 4059.90 224.361   1
   0 -16  11 3897.56 227.726   6
   0 -16 -11 3426.96 207.499   4
   0  16  11 3389.46 225.805   1
   0 -16 -11 3185.76 163.521   2
   0  16  12 2604.90 195.244   1
   0 -16 -12 2227.14 169.853   4
   0 -16  12 2022.34 174.737   6
   0 -16 -12 2423.03 137.799   2
   0 -16 -13 959.128 116.469   4
   0 -16  13 828.358 120.486   6
   0 -16 -13 958.556 88.6707   2
   0  16  13 1130.69 140.804   1
   0 -16 -14 260.706 76.7357   4
   0 -16 -14 275.684 59.9831   2
   0  16  14 296.131 100.444   1
   0 -16 -15 83.6059 73.0023   4
   0 -16  15 89.5284 94.4791   6
   0  16  15 125.889 89.2349   1
   0 -16 -15 121.428 52.5063   2
   0 -16 -16 11317.0 407.873   2
   0 -16 -16 11708.5 463.666   4
   0  16  16 11137.5 494.785   1
   0  16 -16 12581.4 475.998   8
   0 -16 -17 877.399 94.4583   2
   0 -16 -17 1012.73 123.490   4
   0  16  17 862.180 135.427   1
   0  16 -17 850.417 129.972   8
   0 -16 -18 2640.09 162.212   2
   0  16 -18 2983.69 205.184   8
   0  16  18 2906.76 231.125   1
   0 -16 -18 2615.04 191.328   4
   0 -16  19 4689.70 261.326   3
   0  16 -19 5097.03 277.640   8
   0  16  19 4772.31 307.447   1
   0 -16 -19 4944.35 270.776   4
   0 -16  20 5408.32 284.939   3
   0  16 -20 5148.10 287.635   8
   0  16  20 5847.67 349.732   1
   0 -16 -20 5637.88 294.589   4
   0 -16  21 1745.49 158.932   3
   0  16 -21 1579.24 164.276   8
   0 -16 -21 2001.97 172.439   4
   0  16  21 1366.41 178.800   1
   0  16  22 2102.05 221.730   1
   0 -16  22 2628.34 196.737   3
   0  16 -22 2382.73 198.815   8
   0 -16  23 5402.52 288.926   3
   0  16  23 4469.52 318.325   1
   0 -16  24 32.0918 82.9328   3
   0  16  24 94.9244 103.382   1
   0 -16  25 4077.68 253.422   3
   0  16  25 3860.93 299.227   1
   0 -16  26 33.6529 75.9648   3
   0  16  26 25.1436 105.392   1
   0 -16  27 1429.30 159.178   3
   0  16  27 1163.63 187.214   1
   0 -16  28 3727.86 248.974   3
   0  16  28 3772.84 308.487   1
   0  16 -28 4012.01 270.586   8
   0 -16  29 53.9569 87.9152   3
   0  16  29-54.5374 127.275   1
   0 -16  29-50.1459 91.8856   2
   0  16 -29 19.1472 114.627   8
   0 -16  30 165.646 96.3673   3
   0  16  30-27.9664 128.419   1
   0 -16  30 51.7354 87.9503   2
   0  16 -30 19.6409 115.265   8
   0  16  31 2520.72 265.768   1
   0 -16  31 2238.66 200.871   2
   0 -16  31 2417.10 210.575   3
   0  16  32 498.360 165.376   1
   0 -16  32 491.461 118.923   2
   0 -16  32 532.468 124.181   3
   0  16  33 6437.58 434.999   1
   0 -16  33 6580.49 359.878   3
   0 -16  33 6551.57 356.698   2
   0 -16  34 1050.08 155.074   2
   0 -17   0 12.7953 67.8394   1
   0 -17   0 10.5123 65.3553   6
   0 -17  -1 529.532 88.3659   1
   0 -17   1 494.537 87.4461   1
   0 -17   1 522.725 90.4976   6
   0 -17  -1 578.088 86.5425   6
   0 -17   2 50.3035 63.2583   1
   0 -17  -2 26.0673 66.4647   1
   0 -17  -2 29.2523 58.9485   6
   0 -17   2 11.2463 64.6378   6
   0 -17   3 574.693 95.2831   1
   0 -17  -3 528.170 94.9528   1
   0 -17   3 475.497 91.7470   6
   0 -17  -3 570.641 81.1794   6
   0 -17  -4 15818.8 576.630   4
   0 -17  -4 15557.5 570.308   1
   0 -17   4 16748.3 570.428   1
   0 -17  -4 15953.1 527.502   6
   0 -17   4 15781.2 561.221   6
   0 -17  -5 962.398 119.935   4
   0 -17  -5 776.362 106.714   1
   0 -17   5 743.656 104.443   1
   0 -17   5 786.764 108.629   6
   0 -17   6 271.711 78.1812   1
   0 -17   6 480.463 100.539   6
   0 -17  -6 537.611 95.8645   4
   0 -17   7 1351.68 136.938   6
   0 -17  -7 1434.47 136.739   4
   0 -17   7 1220.16 129.081   1
   0 -17   8 6691.84 316.710   6
   0 -17  -8 6582.93 314.028   4
   0 -17   8 6533.63 300.680   1
   0 -17  -9 177.307 52.8676   2
   0 -17  -9 250.045 75.6897   4
   0 -17   9 191.179 84.3196   6
   0 -17   9 356.814 88.9153   1
   0 -17  10 4949.74 271.125   6
   0 -17  10 5404.80 263.387   1
   0 -17 -10 4772.57 211.163   2
   0 -17 -10 5457.16 275.307   4
   0 -17  11 257.456 90.8161   6
   0 -17  11 210.085 79.2310   1
   0 -17 -11 225.568 80.4848   4
   0 -17 -11 355.995 57.7569   2
   0 -17 -12 615.317 77.0810   2
   0 -17  12 862.519 125.524   6
   0  17 -12 588.191 93.9034   5
   0 -17  12 621.592 99.2206   1
   0  17  12 747.459 129.806   1
   0 -17 -12 652.150 106.984   4
   0  17  13 35.8065 82.2165   1
   0  17 -13 68.7840 59.4184   5
   0 -17 -13 66.1659 50.4968   2
   0 -17 -13 42.9676 63.5495   4
   0  17  14 570.988 123.284   1
   0  17 -14 360.922 77.1811   5
   0 -17 -14 529.853 73.5812   2
   0 -17 -15 4044.35 238.774   4
   0  17  15 4020.31 267.600   1
   0 -17 -15 3779.44 191.520   2
   0 -17 -16 3303.38 216.761   4
   0 -17 -16 3092.15 172.020   2
   0  17  16 2971.30 236.073   1
   0  17 -16 2905.13 212.504   8
   0  17 -17 654.095 121.878   8
   0 -17 -17 632.537 84.4175   2
   0  17  17 483.528 117.947   1
   0 -17 -17 487.132 106.271   4
   0  17 -18 4045.81 254.021   8
   0 -17 -18 4128.74 214.417   2
   0 -17 -18 4697.15 264.378   4
   0  17  18 4734.07 306.620   1
   0 -17  19 7484.99 343.909   3
   0 -17 -19 6934.32 344.406   4
   0  17  19 7571.81 400.014   1
   0  17 -19 7408.41 355.168   8
   0 -17  20-29.8917 77.2340   3
   0 -17 -20-15.9441 70.7252   4
   0  17  20-44.0514 110.784   1
   0  17 -20 127.825 87.8326   8
   0  17  21 1316.62 188.573   1
   0 -17  21 1092.32 134.515   3
   0 -17 -21 977.064 134.634   4
   0 -17  22 1231.93 148.045   3
   0  17  22 1028.75 175.630   1
   0 -17  23 145.905 89.3072   3
   0  17  23 408.912 135.390   1
   0 -17  24 16.6407 83.6987   3
   0  17  24-24.7371 122.682   1
   0  17  25 4552.96 329.484   1
   0  17 -25 4771.57 295.864   8
   0 -17  25 4792.37 285.076   3
   0  17  26 940.688 193.871   1
   0  17 -26 855.711 150.894   8
   0 -17  26 1111.12 144.824   3
   0  17  27 2252.95 244.965   1
   0  17 -27 1997.37 201.925   8
   0 -17  27 2041.80 195.776   3
   0  17  28 110.107 128.500   1
   0  17 -28 19.4641 113.069   8
   0 -17  28 145.100 108.607   3
   0 -17  29 12370.4 509.510   2
   0  17  29 12891.9 618.227   1
   0  17 -29 12047.4 533.734   8
   0 -17  29 11801.5 516.902   3
   0 -17  30 398.260 104.459   2
   0  17  30 519.959 162.952   1
   0  17 -30 550.789 148.656   8
   0 -17  30 605.945 133.432   3
   0 -17  31 195.814 97.9606   2
   0  17  31 206.703 140.104   1
   0 -17  31 135.754 105.458   3
   0 -17  32 36.4212 90.3343   2
   0  17  32 30.1539 128.906   1
   0 -17  32 156.014 105.966   3
   0 -17  33 260.971 110.702   2
   0 -18   0 36283.2 1077.08   6
   0 -18   0 35445.7 1102.92   1
   0 -18  -1 760.471 106.733   6
   0 -18   1 918.909 117.829   6
   0 -18   1 610.952 104.112   1
   0 -18  -1 635.418 103.952   1
   0 -18  -2 41.2676 63.5813   6
   0 -18   2 11.8733 68.2618   6
   0 -18  -2 194.985 71.9958   1
   0 -18   2 67.3061 45.1763   1
   0 -18  -3 505.671 80.1509   6
   0 -18  -3 552.845 95.9719   4
   0 -18  -3 437.246 93.8363   1
   0 -18   3 414.417 94.4906   1
   0 -18   3 354.706 87.7887   6
   0 -18  -4 747.850 112.954   4
   0 -18   4 691.938 109.757   6
   0 -18  -4 801.400 113.529   1
   0 -18   4 730.949 109.138   1
   0 -18   5 129.401 81.1783   6
   0 -18  -5 161.941 67.5982   4
   0 -18   6 39.8988 73.1242   6
   0 -18   6 13.2016 64.5475   1
   0 -18  -6 161.978 80.9596   4
   0 -18   7 408.113 92.0660   1
   0 -18  -7 484.961 105.458   4
   0 -18   8 4239.08 247.827   6
   0 -18  -8 4710.20 260.146   4
   0 -18   8 4260.53 238.947   1
   0 -18  -9 147.575 74.2447   4
   0 -18  -9 22.8925 49.1627   2
   0 -18   9 131.372 72.2344   1
   0 -18   9 57.3207 84.1063   6
   0 -18 -10 11736.9 390.304   2
   0 -18  10 10984.8 440.148   1
   0 -18  10 11120.1 456.810   6
   0 -18 -10 10792.9 452.278   4
   0 -18 -11 1026.68 89.3418   2
   0 -18 -11 912.129 115.605   4
   0 -18  11 946.259 125.737   1
   0 -18 -12 11353.0 393.981   2
   0 -18  12 11353.1 444.911   1
   0 -18 -12 11463.1 463.430   4
   0  18 -12 11136.4 426.256   5
   0 -18 -13 582.949 78.2423   2
   0 -18  13 331.199 96.3312   1
   0 -18 -13 455.055 93.3934   4
   0  18 -13 485.436 88.0005   5
   0 -18 -14 11737.5 471.117   4
   0 -18 -14 10966.8 398.263   2
   0 -18  14 11580.0 449.924   1
   0  18  14 11801.0 509.041   1
   0  18  15 1180.77 165.984   1
   0 -18 -15 1069.67 136.592   4
   0 -18 -15 1451.47 111.622   2
   0  18  16 2036.00 201.654   1
   0  18 -16 2092.17 186.658   8
   0 -18 -16 1728.78 164.755   4
   0 -18 -16 1774.65 131.694   2
   0  18 -17 705.498 120.959   8
   0 -18 -17 622.637 111.172   4
   0 -18 -17 795.871 93.9782   2
   0  18  17 803.803 148.507   1
   0  18 -18 2939.49 219.790   8
   0 -18  18 3315.07 211.503   3
   0 -18 -18 2935.59 176.196   2
   0  18  18 3199.14 254.113   1
   0 -18 -18 3108.63 220.258   4
   0 -18  19 241.563 92.3982   3
   0  18  19 178.986 107.963   1
   0 -18 -19 377.724 102.334   4
   0 -18  20 15.5369 80.2945   3
   0  18  20 115.125 118.988   1
   0 -18 -20 33.3789 81.5851   4
   0 -18  21 351.007 102.940   3
   0  18  21 284.152 119.279   1
   0 -18 -21 169.591 84.3589   4
   0 -18  22 11227.1 472.247   3
   0 -18 -22 10977.7 479.266   4
   0  18  22 11445.8 548.131   1
   0 -18  23 100.724 95.4529   3
   0  18  23-100.153 124.180   1
   0  18 -23 165.260 104.407   8
   0 -18  24-68.7456 99.8320   3
   0  18 -24-37.4004 108.623   8
   0  18  24-102.815 123.793   1
   0  18 -25 3187.35 239.462   8
   0 -18  25 2933.86 222.361   3
   0  18  25 2507.28 262.256   1
   0  18 -26 2184.35 211.097   8
   0 -18  26 2258.43 199.826   3
   0  18  26 2002.90 234.790   1
   0  18 -27 796.081 156.407   8
   0 -18  27 823.812 140.846   3
   0  18  27 1192.69 210.518   1
   0  18 -28 1543.44 192.947   8
   0  18  28 1534.10 222.483   1
   0 -18  28 1193.08 167.059   3
   0  18 -29 145.325 116.958   8
   0  18  29 174.386 142.241   1
   0 -18  29 361.718 116.397   3
   0 -18  29 370.880 105.987   2
   0  18 -30 423.704 145.742   8
   0  18  30 386.084 161.684   1
   0 -18  30 544.199 129.741   3
   0 -18  30 311.883 104.253   2
   0  18 -31 1187.36 177.822   8
   0 -18  31 1263.78 161.226   2
   0 -18  31 894.247 155.388   3
   0  18  31 1182.55 222.019   1
   0 -18  32 526.735 125.374   2
   0 -18  33 945.981 142.914   2
   0 -19   0 46.6812 69.1775   6
   0 -19   0-43.7252 74.3206   1
   0 -19  -1 383.229 77.1787   6
   0 -19   1 217.332 80.0985   6
   0 -19   1 144.561 86.9129   1
   0 -19  -2 1511.44 135.675   6
   0 -19   2 1695.40 152.571   6
   0 -19   2 1780.71 155.535   1
   0 -19  -2 1766.97 156.505   1
   0 -19   3 51.3680 66.4508   6
   0 -19  -3 210.374 75.6587   1
   0 -19   3 113.971 62.1506   1
   0 -19  -3 186.958 78.4380   4
   0 -19  -3 136.354 55.7156   6
   0 -19  -4 17117.2 626.634   4
   0 -19   4 16736.9 600.866   6
   0 -19   4 17341.3 613.881   1
   0 -19  -4 16926.2 619.793   1
   0 -19  -5 204.083 76.8179   4
   0 -19   5 203.589 78.0831   6
   0 -19   5 28.1754 69.9568   1
   0 -19   6 1670.07 155.317   1
   0 -19  -6 1379.27 149.838   4
   0 -19   6 1546.28 152.912   6
   0 -19   7 224.060 81.6486   1
   0 -19  -7 234.345 88.1482   4
   0 -19   7 414.044 100.394   6
   0 -19  -8 1923.38 168.121   4
   0 -19   8 2068.42 171.143   1
   0 -19  -9 1316.50 139.941   4
   0 -19   9 1005.46 129.096   1
   0 -19  -9 1004.50 93.2123   2
   0 -19  10 3907.10 236.012   1
   0 -19 -10 3981.32 188.788   2
   0 -19 -10 3916.22 241.996   4
   0 -19  11 726.134 117.013   1
   0 -19 -11 561.388 76.4540   2
   0 -19 -11 680.324 108.153   4
   0 -19  12 3450.50 219.233   1
   0  19 -12 3651.85 210.976   5
   0 -19 -12 3596.90 179.141   2
   0 -19 -12 3296.01 227.767   4
   0 -19 -13 1110.30 99.1910   2
   0 -19 -13 847.437 123.407   4
   0 -19  13 993.109 127.330   1
   0 -19 -14 26.5662 50.3564   2
   0 -19 -14 96.6229 81.0036   4
   0 -19  14 14.0365 78.0567   1
   0 -19 -15-27.4424 49.6964   2
   0 -19 -15 48.8280 77.1828   4
   0 -19  15-28.2018 78.4098   1
   0 -19 -16 2665.94 160.897   2
   0 -19  16 2413.72 192.576   1
   0 -19 -16 2573.63 206.069   4
   0 -19  17 192.597 86.2338   3
   0 -19 -17 251.216 87.8627   4
   0  19  17 199.724 110.205   1
   0 -19  17 185.459 95.8436   1
   0 -19 -17 244.874 66.9511   2
   0 -19  18 1920.70 170.716   3
   0 -19 -18 1978.14 179.812   4
   0  19  18 1710.46 204.146   1
   0 -19 -18 1710.59 133.506   2
   0 -19  19 909.473 124.084   3
   0  19  19 866.013 158.123   1
   0 -19 -19 513.420 118.104   4
   0 -19 -20 156.157 87.4718   4
   0  19  20 96.1416 114.133   1
   0 -19  21 2642.22 207.517   3
   0  19 -21 2430.92 220.914   8
   0 -19 -21 3348.46 233.745   4
   0  19  21 3010.55 275.531   1
   0 -19  22-67.7167 96.2523   3
   0 -19 -22 17.9240 88.8923   4
   0  19  22 50.6216 110.251   1
   0  19 -22 76.2279 107.166   8
   0  19 -23 2581.08 225.009   8
   0 -19  23 2548.71 209.956   3
   0  19  23 2778.25 264.496   1
   0  19 -24 2187.21 214.413   8
   0 -19  24 2267.39 199.479   3
   0  19  24 2343.66 257.317   1
   0  19 -25 641.770 150.714   8
   0 -19  25 939.793 144.271   3
   0  19  25 655.321 170.885   1
   0  19 -26 1308.57 172.778   8
   0 -19  26 958.924 143.537   3
   0  19  26 978.978 195.330   1
   0  19 -27 125.117 113.362   8
   0 -19  27 244.325 99.7275   3
   0  19  27 57.2376 129.260   1
   0  19 -28 21.2151 120.635   8
   0 -19  28 95.7183 97.6346   3
   0  19  28 87.7535 138.725   1
   0 -19  29 269.942 99.1322   2
   0  19 -29 280.515 125.425   8
   0 -19  29 214.764 103.638   3
   0  19  29 29.8765 154.473   1
   0 -19  30 311.550 105.866   2
   0  19 -30 373.529 144.031   8
   0 -19  30 159.383 108.466   3
   0  19  30 304.772 161.739   1
   0  19 -31 3866.92 289.208   8
   0 -19  31 3243.92 243.235   2
   0 -19  32-18.0850 95.8849   2
   0 -20   0 185.381 81.0445   1
   0 -20   0 220.303 82.2465   6
   0 -20   1 352.940 97.4845   1
   0 -20  -1 296.306 90.9654   1
   0 -20  -1 367.105 88.0785   6
   0 -20   1 290.429 87.6956   6
   0 -20  -2 13253.1 526.965   1
   0 -20   2 12562.6 514.983   1
   0 -20   2 14080.3 510.039   6
   0 -20  -2 13558.0 488.279   6
   0 -20  -2 13889.0 542.129   4
   0 -20  -3 15.9557 78.0110   1
   0 -20   3-15.1352 71.7930   1
   0 -20   3 53.7023 80.3918   6
   0 -20  -3 232.992 80.1614   4
   0 -20   4 1367.38 147.313   1
   0 -20   4 1049.21 134.477   6
   0 -20  -4 1434.81 146.348   4
   0 -20   5 89.5840 80.4006   1
   0 -20  -5 433.208 86.3411   4
   0 -20   6 29159.4 943.003   1
   0 -20  -6 29180.3 962.963   4
   0 -20   7 251.766 83.5653   1
   0 -20  -7 281.513 86.9644   4
   0 -20   8 6548.93 323.859   1
   0 -20  -8 6933.22 342.978   4
   0 -20  -9 248.521 90.2016   4
   0 -20   9 206.664 87.6984   1
   0 -20 -10 8215.26 387.000   4
   0 -20  10 8227.68 371.210   1
   0 -20 -11 99.9227 82.6127   4
   0 -20  11 44.2238 76.1982   1
   0  20 -12 664.635 106.765   5
   0 -20  12 457.084 104.554   1
   0 -20 -12 684.705 116.466   4
   0 -20  13 546.129 106.365   1
   0 -20 -13 807.403 120.857   4
   0 -20  14 1845.85 164.211   1
   0 -20 -14 1724.24 173.360   4
   0 -20  15 118.401 89.4850   1
   0 -20 -15 34.1201 79.6464   4
   0 -20  16 18619.6 669.431   3
   0 -20  16 19621.9 673.567   1
   0 -20 -16 18511.5 690.599   4
   0 -20  17 184.501 81.7291   3
   0 -20 -17 174.861 90.5532   4
   0 -20  17 327.603 88.4654   1
   0 -20  18 1232.73 149.995   3
   0 -20  18 1331.35 149.438   1
   0 -20 -18 1607.13 169.287   4
   0 -20 -19 142.706 93.4136   4
   0 -20  19 32.4708 77.0237   3
   0  20  19 97.5927 113.899   1
   0  20 -19 115.208 112.698   8
   0 -20 -20 7652.04 384.505   4
   0 -20  20 7783.27 374.276   3
   0  20  20 8306.55 451.353   1
   0  20 -20 7720.40 397.688   8
   0 -20  21 511.717 111.520   3
   0  20 -21 237.387 114.431   8
   0  20  21 769.867 173.926   1
   0 -20 -21 675.190 126.815   4
   0 -20  22 104.814 80.2158   3
   0  20 -22-40.2957 119.433   8
   0  20  22-78.9376 137.754   1
   0 -20 -22 111.138 90.5474   4
   0  20  23 539.012 160.392   1
   0 -20  23 517.657 115.825   3
   0  20 -23 614.396 139.150   8
   0 -20  24 928.556 134.873   3
   0  20  24 717.380 166.646   1
   0  20 -24 871.006 164.568   8
   0 -20  25 111.313 98.4126   3
   0  20 -25 63.1577 127.303   8
   0  20  25 225.756 141.973   1
   0 -20  26 1625.81 179.921   3
   0  20 -26 1284.26 188.698   8
   0  20  26 1558.16 223.703   1
   0 -20  27 192.536 103.462   3
   0  20 -27 283.148 135.496   8
   0  20  27 88.4375 133.168   1
   0 -20  28 5369.55 322.822   3
   0  20  28 4903.05 377.947   1
   0  20 -28 5033.98 332.293   8
   0 -20  29 39.9152 96.1147   3
   0 -20  29-67.2234 93.4573   2
   0  20  29-91.9688 143.090   1
   0  20 -29-89.6568 131.532   8
   0 -20  30 619.630 120.411   2
   0  20 -30 227.637 134.079   8
   0 -20  31 105.446 90.9214   2
   0  20 -31 323.123 140.923   8
   0 -21   0 89.3283 82.8671   6
   0 -21   0-16.3271 86.5671   1
   0 -21   1 52.6600 88.3017   6
   0 -21  -1 99.0375 78.3648   6
   0 -21  -1-66.0057 83.0115   1
   0 -21   1 145.721 69.2250   1
   0 -21  -2 14877.7 578.764   1
   0 -21   2 14823.5 573.395   1
   0 -21  -2 15229.6 592.602   4
   0 -21   3 335.588 94.1753   1
   0 -21  -3 336.279 94.2381   4
   0 -21   4 2556.57 198.091   1
   0 -21  -4 2865.69 214.440   4
   0 -21   5 520.735 108.263   1
   0 -21  -5 493.388 108.335   4
   0 -21   6 172.452 86.2864   1
   0 -21  -6 157.898 94.2699   4
   0 -21   7 405.977 101.038   1
   0 -21  -7 367.482 98.9116   4
   0 -21   8 46.6883 78.2953   1
   0 -21  -8 87.5069 84.2972   4
   0 -21   9 1009.95 133.912   1
   0 -21  -9 925.294 136.454   4
   0 -21  10 3412.78 230.066   1
   0 -21 -10 3254.99 232.683   4
   0 -21  11 186.000 88.1842   1
   0 -21 -11 70.1290 80.5628   4
   0 -21  12 9025.91 401.823   1
   0 -21 -12 8969.93 417.027   4
   0 -21  13 929.304 132.912   1
   0 -21 -13 757.019 125.367   4
   0 -21  14 1362.65 156.008   1
   0 -21 -14 1575.90 170.188   4
   0 -21  15 170.419 82.2731   1
   0 -21 -15 196.188 92.2844   4
   0 -21  15 180.593 85.6933   3
   0 -21  16 310.083 100.374   1
   0 -21 -16 414.154 109.348   4
   0 -21  16 479.890 104.338   3
   0  21 -16 424.258 122.495   8
   0 -21 -17 200.339 100.306   4
   0  21 -17 216.348 121.315   8
   0 -21  17 201.744 97.5477   1
   0 -21  17 334.120 101.763   3
   0 -21  18 4295.60 268.454   3
   0 -21 -18 4313.81 276.883   4
   0  21 -18 4807.98 304.986   8
   0 -21  19 988.729 138.374   3
   0 -21 -19 1425.70 168.687   4
   0  21 -19 1383.88 185.639   8
   0 -21  20 3911.28 254.401   3
   0 -21 -20 3438.90 252.311   4
   0  21 -20 3437.73 269.629   8
   0 -21  21 667.039 131.272   3
   0 -21 -21 793.480 140.200   4
   0  21 -21 690.160 148.883   8
   0 -21  22 17.9267 91.4117   3
   0  21 -22 42.4589 118.049   8
   0 -21 -22-57.4006 102.704   4
   0  21 -23 1119.84 178.914   8
   0 -21  23 989.505 149.770   3
   0  21  23 1030.31 194.362   1
   0  21 -24 4887.77 325.013   8
   0 -21  24 4665.37 291.043   3
   0  21  24 4638.13 354.840   1
   0  21  25 1367.03 216.357   1
   0 -21  25 1349.52 168.681   3
   0  21 -25 1037.54 179.436   8
   0  21  26 29.6623 151.253   1
   0 -21  26-19.3371 94.5215   3
   0  21 -26-44.7391 117.108   8
   0  21  27 60.5662 121.749   1
   0 -21  27 117.970 97.5123   3
   0  21 -27-158.785 143.565   8
   0  21 -28-68.9671 130.718   8
   0 -21  29 283.874 106.755   2
   0  21 -29 116.329 129.494   8
   0 -21  30-85.2837 106.043   2
   0  21 -30 141.308 126.418   8
   0  21 -31 1714.45 222.221   8
   0  21 -32 864.821 172.336   8
   0 -22   0 22243.1 785.006   1
   0 -22   1 443.311 107.646   1
   0 -22  -1 417.270 106.797   1
   0 -22  -1 580.374 128.077   4
   0 -22   2 338.240 101.737   1
   0 -22  -2 449.876 116.963   4
   0 -22   3-50.4333 102.631   1
   0 -22  -3-149.789 88.8299   4
   0 -22   4 3592.29 244.838   1
   0 -22  -4 3473.17 246.549   4
   0 -22   5 1378.34 160.002   1
   0 -22  -5 1282.24 156.459   4
   0 -22   6-16.5174 86.4711   1
   0 -22  -6 18.4373 81.7849   4
   0 -22   7 410.443 107.330   1
   0 -22  -7 570.060 120.053   4
   0 -22   8 2401.81 201.493   1
   0 -22  -8 2900.04 226.839   4
   0 -22   9 341.831 99.8164   1
   0 -22  -9 421.916 113.422   4
   0 -22 -10 7527.75 377.556   4
   0 -22  10 7428.64 361.053   1
   0 -22 -11-36.7126 91.0373   4
   0 -22  11 64.8498 82.6704   1
   0 -22 -12 5581.64 320.943   4
   0 -22  12 5935.85 315.327   1
   0 -22 -13 257.989 103.816   4
   0 -22  13 226.053 100.577   1
   0 -22  14 3065.01 226.265   1
   0 -22 -14 2979.74 233.794   4
   0 -22  14 3477.65 225.698   3
   0 -22  15 290.193 103.206   1
   0 -22 -15 186.043 91.2556   4
   0 -22  15 450.706 108.489   3
   0  22 -16 163.982 129.762   8
   0 -22  16 143.847 83.7220   3
   0 -22 -16 56.2686 86.1671   4
   0 -22 -17 1684.76 186.028   4
   0 -22  17 1476.61 165.363   3
   0  22 -17 1523.97 195.100   8
   0 -22 -18 800.286 137.984   4
   0 -22  18 723.590 129.351   3
   0  22 -18 870.494 163.422   8
   0 -22 -19 1092.53 150.276   4
   0 -22  19 981.220 142.903   3
   0  22 -19 818.487 170.300   8
   0 -22 -20-57.9313 91.5741   4
   0 -22  20-17.6143 96.8287   3
   0  22 -20 43.5586 112.548   8
   0 -22 -21 155.862 105.917   4
   0  22 -21 88.1840 122.651   8
   0 -22  21 198.270 100.303   3
   0 -22 -22 7324.32 380.122   4
   0  22 -22 6699.77 392.020   8
   0 -22  22 6651.72 359.484   3
   0  22 -23-90.5555 118.518   8
   0 -22  23 37.3903 92.7173   3
   0  22 -24 182.794 127.098   8
   0 -22  24 95.1610 94.4450   3
   0  22 -25 876.726 173.589   8
   0 -22  25 406.602 120.141   3
   0  22 -26 700.239 162.415   8
   0 -22  26 729.193 139.463   3
   0  22 -27 2692.11 262.902   8
   0  22 -28 238.380 140.018   8
   0  22 -29-96.3506 144.225   8
   0  22 -30-48.6153 166.797   8
   0  22 -31 1468.89 206.686   8
   0  22 -32 1010.42 198.802   8
   0 -23   0 108.420 88.3715   1
   0 -23  -1 198.175 107.721   4
   0 -23   1 89.4984 92.5646   1
   0 -23  -2 1740.66 181.150   4
   0 -23   2 1507.81 169.481   1
   0 -23  -3 631.675 113.175   4
   0 -23   3 492.420 116.062   1
   0 -23  -4 12642.3 552.757   4
   0 -23   4 13857.0 548.326   1
   0 -23  -5 428.756 107.577   4
   0 -23   5 330.336 104.542   1
   0 -23  -6 2576.52 213.019   4
   0 -23   6 2610.54 211.723   1
   0 -23  -7 579.615 112.158   4
   0 -23   7 652.891 126.556   1
   0 -23  -8 5254.05 315.471   4
   0 -23   8 5006.74 295.808   1
   0 -23  -9 345.996 114.196   4
   0 -23   9 254.727 101.949   1
   0 -23 -10 192.061 101.901   4
   0 -23  10 118.410 88.6408   1
   0 -23 -11 325.780 115.011   4
   0 -23  11 303.408 105.106   1
   0 -23  12-14.6955 69.7015   3
   0 -23 -12-76.5945 96.3231   4
   0 -23  12-84.0018 95.5301   1
   0 -23  13 83.8094 95.3876   1
   0 -23  13 136.197 87.0651   3
   0 -23 -13 287.877 109.192   4
   0 -23  14 5450.01 312.126   1
   0 -23 -14 5867.36 333.959   4
   0 -23  14 5839.36 308.622   3
   0 -23 -15 4305.97 288.698   4
   0 -23  15 4369.74 266.001   3
   0  23 -16 673.785 159.857   8
   0 -23  16 690.438 119.110   3
   0 -23 -16 719.567 138.545   4
   0  23 -17 530.433 148.520   8
   0 -23  17 319.626 95.0703   3
   0 -23 -17 333.611 116.708   4
   0  23 -18 1212.41 191.776   8
   0 -23  18 1707.13 175.364   3
   0 -23 -18 1852.86 194.290   4
   0  23 -19 2023.53 221.626   8
   0 -23  19 1675.60 178.448   3
   0 -23 -19 1464.44 183.146   4
   0  23 -20 939.198 173.894   8
   0 -23 -20 656.729 131.708   4
   0 -23  20 721.670 129.767   3
   0  23 -21 788.243 171.786   8
   0 -23  21 937.378 142.718   3
   0 -23 -21 680.892 135.883   4
   0  23 -22-93.7648 144.404   8
   0 -23  22 56.1126 104.010   3
   0 -23 -22 80.8557 89.6692   4
   0 -23  23 494.856 125.374   3
   0  23 -23 592.782 155.855   8
   0 -23  24 252.040 118.492   3
   0  23 -24 238.781 134.428   8
   0  23 -25 2144.02 242.788   8
   0  23 -26 1966.32 229.554   8
   0  23 -27 3036.69 284.191   8
   0  23 -28 123.454 134.177   8
   0  23 -29 2831.64 271.784   8
   0  23 -30 224.890 146.745   8
   0  23 -31 125.595 145.924   8
   0  23 -32 100.757 144.788   8
   0 -24   0 2426.89 226.513   4
   0 -24  -1 83.5727 102.138   4
   0 -24   1 37.4260 90.1272   1
   0 -24  -2 977.036 162.249   4
   0 -24   2 796.947 142.498   1
   0 -24  -3 371.958 124.299   4
   0 -24   3 569.289 128.448   1
   0 -24  -4 1006.46 156.098   4
   0 -24   4 964.808 149.351   1
   0 -24  -5 142.551 101.033   4
   0 -24   5 72.4290 96.0405   1
   0 -24  -6 5344.06 322.769   4
   0 -24   6 5076.28 303.834   1
   0 -24  -7 20.1341 95.4780   4
   0 -24   7-17.8888 87.4412   1
   0 -24  -8 20.0672 100.935   4
   0 -24   8 17.7919 84.3727   1
   0 -24  -9 40.0587 91.9653   4
   0 -24   9-35.3655 92.5719   1
   0 -24  10 52.7306 90.8309   1
   0 -24 -10-60.0462 94.9160   4
   0 -24  10 71.0502 74.3926   3
   0 -24  11 3495.31 245.273   1
   0 -24 -11 3050.06 246.372   4
   0 -24  11 3384.24 224.713   3
   0 -24  12 591.155 126.622   1
   0 -24 -12 696.921 132.618   4
   0 -24  12 754.641 117.980   3
   0 -24 -13 199.167 106.969   4
   0 -24  13 108.775 87.4600   3
   0 -24 -14 19.9541 98.9605   4
   0 -24  14-15.9711 99.2917   3
   0 -24 -15 1082.14 159.329   4
   0 -24  15 1147.56 152.670   3
   0 -24 -16 2296.64 225.415   4
   0  24 -16 2920.88 260.715   8
   0 -24  16 2319.36 202.873   3
   0  24 -17 723.329 164.696   8
   0 -24  17 619.148 121.183   3
   0 -24 -17 850.100 145.160   4
   0  24 -18-47.3212 127.009   8
   0 -24  18-70.4350 106.452   3
   0 -24 -18-20.2840 96.1970   4
   0  24 -19 1053.54 177.737   8
   0 -24 -19 916.904 144.881   4
   0 -24  19 844.751 140.940   3
   0  24 -20 72.2187 129.238   8
   0 -24  20 73.4043 93.6045   3
   0 -24 -20 122.662 96.9744   4
   0  24 -21 3647.33 296.082   8
   0 -24  21 3564.07 257.340   3
   0 -24 -21 3634.39 269.115   4
   0  24 -22 98.1455 130.295   8
   0 -24  22 341.651 106.989   3
   0 -24 -22 372.053 123.959   4
   0  24 -23 2153.79 239.518   8
   0  24 -24 174.106 148.969   8
   0  24 -25 4481.10 334.127   8
   0  24 -26 805.253 181.434   8
   0  24 -27-75.9523 134.243   8
   0  24 -28 713.004 183.316   8
   0  24 -29 204.285 155.931   8
   0  24 -30-76.8537 150.340   8
   0  24 -31 256.597 156.739   8
   0  24 -32 282.244 146.066   8
   0 -25   0-87.8838 110.532   4
   0 -25   1 154.119 112.276   4
   0 -25  -1-21.8648 96.9986   4
   0 -25  -2 4929.03 317.500   4
   0 -25   2 3934.14 277.897   1
   0 -25  -3 129.412 109.987   4
   0 -25   3-19.1036 112.106   1
   0 -25  -4 3221.38 259.098   4
   0 -25   4 3389.99 251.050   1
   0 -25  -5-42.4128 124.454   4
   0 -25   5-93.8572 112.393   1
   0 -25  -6 695.621 149.836   4
   0 -25   6 614.566 126.012   1
   0 -25   7 647.612 134.312   1
   0 -25  -7 606.891 135.624   4
   0 -25   7 552.456 106.303   3
   0 -25   8 5781.48 333.498   1
   0 -25  -8 5930.72 352.763   4
   0 -25   8 5976.05 294.942   3
   0 -25   9 786.162 134.832   1
   0 -25  -9 687.102 144.012   4
   0 -25   9 647.058 112.706   3
   0 -25  10 872.813 148.857   1
   0 -25 -10 849.316 151.209   4
   0 -25  10 973.110 129.830   3
   0 -25 -11 20.6138 109.307   4
   0 -25  11 104.862 83.3202   3
   0 -25 -12 1547.02 188.878   4
   0 -25  12 1295.69 147.271   3
   0 -25 -13 1298.14 176.725   4
   0 -25  13 1267.82 149.840   3
   0 -25 -14 1195.14 169.772   4
   0 -25  14 992.690 143.185   3
   0 -25 -15 1115.87 169.843   4
   0 -25  15 885.010 140.166   3
   0  25 -16 897.676 180.367   8
   0 -25  16 1076.95 148.454   3
   0 -25 -16 1016.39 157.703   4
   0  25 -17 172.130 144.417   8
   0 -25 -17 478.168 132.860   4
   0 -25  17 122.541 96.4128   3
   0 -25 -18 2208.73 216.859   4
   0  25 -18 2062.88 238.577   8
   0 -25  18 2159.05 203.349   3
   0 -25 -19 83.3782 104.905   4
   0  25 -19 275.795 144.137   8
   0 -25  19 127.511 97.8439   3
   0 -25 -20 2071.81 214.411   4
   0  25 -20 2067.20 239.813   8
   0 -25  20 1815.23 190.609   3
   0  25 -21 2893.58 276.094   8
   0  25 -22-51.1844 132.257   8
   0  25 -23 1131.91 205.541   8
   0  25 -24 619.664 169.804   8
   0  25 -25 25.8751 130.147   8
   0  25 -26 1611.56 223.977   8
   0  25 -27 1173.16 206.090   8
   0  25 -28 183.010 151.916   8
   0  25 -29 1333.36 213.026   8
   0  25 -30 1411.47 221.052   8
   0  25 -31 1409.11 223.912   8
   0  25 -32 104.032 139.630   8
   0 -26   0 137.583 116.980   4
   0 -26   1 23.0563 117.569   4
   0 -26  -1 22.7565 111.237   4
   0 -26   2 1364.36 188.955   4
   0 -26  -2 1242.25 180.773   4
   0 -26  -3 133.944 116.892   4
   0 -26   3 59.3806 103.648   1
   0 -26  -4 221.253 113.014   4
   0 -26   4 293.811 119.722   1
   0 -26   5 74.4615 75.0387   3
   0 -26  -5 21.9419 113.399   4
   0 -26   5 77.6106 109.123   1
   0 -26   6 644.527 104.900   3
   0 -26  -6 785.637 157.510   4
   0 -26   6 942.543 149.061   1
   0 -26  -7 216.730 123.334   4
   0 -26   7 160.445 80.2131   3
   0 -26   7 266.879 109.679   1
   0 -26  -8 475.573 143.222   4
   0 -26   8 470.752 102.596   3
   0 -26   8 491.587 131.284   1
   0 -26  -9 322.443 130.236   4
   0 -26   9 357.700 97.0914   3
   0 -26   9 319.170 108.249   1
   0 -26  10 29.5195 84.8254   3
   0 -26 -10-21.4099 117.692   4
   0 -26  11 75.9865 81.6235   3
   0 -26 -11 170.439 110.131   4
   0 -26  12-234.586 99.0675   3
   0 -26 -12-21.2282 109.778   4
   0 -26  13 514.319 117.590   3
   0 -26 -13 636.619 143.057   4
   0 -26  14 907.337 138.326   3
   0 -26 -14 1377.52 183.297   4
   0  26 -15-100.709 152.202   8
   0 -26 -15-106.175 133.218   4
   0 -26  15 33.8193 82.6637   3
   0  26 -16 917.821 189.492   8
   0 -26  16 571.103 121.660   3
   0 -26 -16 595.393 147.938   4
   0 -26  17 6138.30 328.709   3
   0 -26 -17 5379.37 340.706   4
   0  26 -18 78.0513 137.982   8
   0 -26  18 162.062 99.0458   3
   0  26 -19 940.636 187.443   8
   0  26 -20 26.2730 126.523   8
   0  26 -21 52.8484 131.056   8
   0  26 -22-106.210 152.623   8
   0  26 -23 133.320 143.166   8
   0  26 -24 26.6312 135.798   8
   0  26 -25 827.375 198.754   8
   0  26 -26 133.594 150.291   8
   0  26 -27 5346.10 372.989   8
   0  26 -28 26.7243 134.419   8
   0  26 -29 346.198 156.526   8
   0  26 -30-106.168 160.470   8
   0  26 -31 4490.20 347.636   8
   0  26 -32 52.4364 152.278   8
   0 -27   0 23.7827 114.530   4
   0 -27  -1 141.143 108.103   4
   0 -27   1 215.554 123.847   4
   0 -27  -2 10339.4 504.999   4
   0 -27   2 9326.33 494.846   4
   0 -27  -3 138.322 102.364   4
   0 -27   3 241.907 133.056   4
   0 -27  -4 137.209 106.794   4
   0 -27  -5 1019.48 165.749   4
   0 -27   5 639.148 138.581   1
   0 -27  -6 112.516 111.622   4
   0 -27   6 59.3318 96.6956   1
   0 -27   7 273.858 118.519   1
   0 -27   7 417.963 94.9007   3
   0 -27  -7 178.705 115.711   4
   0 -27   8 2260.28 181.736   3
   0 -27  -8 2714.49 247.573   4
   0 -27   9 28.8578 84.6728   3
   0 -27  10 3692.46 238.911   3
   0 -27 -10 3841.80 287.927   4
   0 -27  11 199.264 88.2400   3
   0 -27 -11 196.695 114.529   4
   0 -27  12 3075.75 223.783   3
   0 -27 -12 3205.27 263.992   4
   0 -27  13 598.801 120.451   3
   0 -27 -13 325.846 133.145   4
   0 -27  14 3268.85 237.538   3
   0 -27 -14 3669.00 284.708   4
   0 -27  15 1324.40 158.355   3
   0  27 -15 712.702 183.222   8
   0 -27  16 52.0532 92.0241   3
   0  27 -16 213.322 154.887   8
   0  27 -17 26.9199 140.931   8
   0  27 -18 135.522 143.746   8
   0  27 -19 488.406 161.334   8
   0  27 -20 1008.23 199.537   8
   0  27 -21 1121.77 203.342   8
   0  27 -22-109.810 154.404   8
   0  27 -23 1565.38 234.883   8
   0  27 -24 2493.42 277.427   8
   0  27 -25 109.335 143.124   8
   0  27 -26 846.770 177.242   8
   0  27 -27 1118.35 220.037   8
   0  27 -28 54.2678 150.888   8
   0  27 -29 2051.20 256.471   8
   0  27 -30 294.735 160.587   8
   0  27 -31 79.6756 140.824   8
   0  27 -32 52.4896 147.593   8
   0 -28   0 2226.48 240.839   4
   0 -28   1-24.7048 117.155   4
   0 -28  -1-24.2142 128.381   4
   0 -28  -2 238.687 123.567   4
   0 -28   2 348.636 138.673   4
   0 -28  -3 94.5383 131.430   4
   0 -28   3 25.0654 124.317   4
   0 -28   4 427.779 143.537   4
   0 -28  -4 469.322 147.663   4
   0 -28  -5 511.435 155.245   4
   0 -28  -6 2327.43 237.934   4
   0 -28  -7-45.8197 124.469   4
   0 -28  -8 1957.97 220.137   4
   0 -28  -9-157.861 151.293   4
   0 -28 -10 807.595 164.190   4
   0 -28  10 805.021 123.577   3
   0 -28  11 1671.96 164.826   3
   0 -28  12-63.0261 98.8575   3
   0 -28  13 64.6172 87.7785   3
   0  28 -15 1266.84 205.216   8
   0  28 -16 1278.58 222.290   8
   0  28 -17-83.9075 164.139   8
   0  28 -18-196.348 171.259   8
   0  28 -19 196.418 145.090   8
   0  28 -20 224.938 152.865   8
   0  28 -21 1155.38 217.281   8
   0  28 -22 197.455 163.907   8
   0  28 -23 3287.76 303.529   8
   0  28 -24 167.966 144.729   8
   0  28 -25 1840.56 248.669   8
   0  28 -26 277.601 163.056   8
   0  28 -27-55.2275 155.291   8
   0  28 -28 328.943 157.768   8
   0  28 -29-27.1421 143.905   8
   0  28 -30-53.7495 162.465   8
   0  28 -31-106.052 154.008   8
   0  28 -32-156.717 156.420   8
   0  29 -14 3716.78 322.041   8
   0  29 -15 285.801 166.154   8
   0  29 -16 1323.31 223.658   8
   0  29 -17-57.7350 158.694   8
   0  29 -18 3521.74 324.810   8
   0  29 -19 57.7177 162.293   8
   0  29 -20 1183.15 223.816   8
   0  29 -21 173.087 151.089   8
   0  29 -22 431.816 179.320   8
   0  29 -23 228.630 157.210   8
   0  29 -24 56.8038 154.308   8
   0  29 -25-28.2261 143.931   8
   0  29 -26 476.408 161.526   8
   0  29 -27 166.696 147.362   8
   0  29 -28 384.642 183.078   8
   0  29 -29 298.306 157.691   8
   0  29 -30 481.538 172.708   8
   0  29 -31 26.2927 134.072   8
   0  30 -13 145.681 142.469   8
   0  30 -14 1701.90 249.888   8
   0  30 -15 177.071 146.433   8
   0  30 -16 355.224 179.181   8
   0  30 -17 711.285 185.167   8
   0  30 -18 236.338 154.779   8
   0  30 -19-88.4259 176.472   8
   0  30 -20 676.914 196.608   8
   0  30 -21 58.5730 162.858   8
   0  30 -22 2273.06 272.899   8
   0  30 -23 86.5930 143.168   8
   0  30 -24 171.752 168.034   8
   0  30 -25-28.3749 144.690   8
   0  30 -26 28.0681 146.942   8
   0  30 -27 166.422 148.946   8
   0  30 -28 27.3237 146.667   8
   0  30 -29 698.470 185.218   8
   0  30 -30 475.350 169.045   8
   0  30 -31 155.201 150.285   8
   0  31 -13 239.922 159.124   8
   0  31 -14 692.071 189.608   8
   0  31 -15 302.070 175.612   8
   0  31 -16-120.857 182.673   8
   0  31 -17 511.696 184.171   8
   0  31 -18-89.9735 150.866   8
   0  31 -19-29.8785 154.402   8
   0  31 -20 1963.29 264.076   8
   0  31 -21 59.1114 156.707   8
   0  31 -22-117.162 180.460   8
   0  31 -23-86.8831 153.563   8
   0  31 -24 2461.38 281.888   8
   0  31 -25 367.595 176.051   8
   0  31 -26-111.546 155.093   8
   0  31 -27 27.4506 149.135   8
   0  31 -28-80.8649 162.957   8
   0  31 -29 1610.39 236.853   8
   0  32 -12 213.519 157.722   8
   0  32 -13 1010.25 219.320   8
   0  32 -14 337.663 172.842   8
   0  32 -15 30.6713 154.272   8
   0  32 -16 4921.85 391.741   8
   0  32 -17 850.275 212.597   8
   0  32 -18 30.2037 156.082   8
   0  32 -19 30.0311 153.135   8
   0  32 -20 954.063 207.572   8
   0  32 -21 59.0675 144.371   8
   0  32 -22 29.1140 160.043   8
   0  32 -23 86.1907 157.948   8
   0  32 -24 311.649 164.744   8
   0  32 -25 670.137 204.794   8
   0  32 -26 384.293 167.816   8
   0  32 -27 1749.07 238.748   8
   0  33 -11 339.655 171.924   8
   0  33 -12 247.614 185.407   8
   0  33 -13 682.293 203.818   8
   0  33 -14 1393.62 243.438   8
   0  33 -15 154.282 167.683   8
   0  33 -16-122.465 177.843   8
   0  33 -17 30.4025 155.029   8
   0  33 -18 1569.52 246.062   8
   0  33 -19 299.517 179.476   8
   0  33 -20-148.135 175.660   8
   0  33 -21 643.417 192.205   8
   0  33 -22-28.7706 138.550   8
   0  33 -23 1726.59 247.203   8
   0  33 -24 27.8089 149.272   8
   0  34 -10 341.231 184.093   8
   0  34 -11 808.998 209.716   8
   0  34 -12 809.353 208.179   8
   0  34 -13 31.0499 168.689   8
   0  34 -14 154.514 157.629   8
   0  34 -15-61.3732 158.584   8
   0  34 -16 517.132 186.128   8
   0  34 -17-30.1522 155.816   8
   0  34 -18 328.251 173.521   8
   0  34 -19 1061.58 220.040   8
   0  34 -20 87.3684 167.386   8
   0  34 -21 314.424 174.634   8
   0  34 -22 1403.96 228.675   8
   0  35  -9-155.060 182.025   8
   0  35 -10-93.1146 172.608   8
   0  35 -11-62.0546 166.553   8
   0  35 -12-30.9247 168.008   8
   0  35 -13 30.7444 150.282   8
   0  35 -14-30.4928 157.576   8
   0  35 -15 935.862 216.099   8
   0  35 -16-29.9129 162.512   8
   0  35 -17 739.430 206.844   8
   0  35 -18-175.227 154.903   8
   0  36  -8 859.796 216.514   8
   0  36  -9 122.770 170.699   8
   0  36 -10 1565.21 252.702   8
   0  36 -11 244.361 179.352   8
   0  36 -12 970.847 203.423   8
   0  36 -13 330.659 192.100   8
   0  36 -14 386.393 174.699   8
   0  37  -6 30.1356 159.776   8
   0  37  -7-211.013 175.161   8
   0  37  -8-30.0942 159.557   8
  -1   0  41-23.7462 110.835   4
  -1   0  40-23.1007 107.822   4
  -1   0  39 44.9319 109.821   4
  -1   0  38 3264.27 261.004   4
  -1   0  38 3158.53 251.410   2
  -1   0  37-21.0475 104.386   4
  -1   0  37 98.7112 103.356   2
  -1   0  36 2475.64 220.702   4
  -1   0  36 2674.56 219.758   2
  -1   0  35 117.224 81.9018   4
  -1   0  35-18.4128 85.9512   2
  -1   0  34 13372.5 569.234   4
  -1   0  34 14871.0 575.454   2
  -1   0  33 126.017 91.8158   4
  -1   0  33 34.0858 76.9603   2
  -1   0  32 774.863 134.497   4
  -1   0  32 736.394 113.961   2
  -1   0  31 16.4408 77.9724   4
  -1   0  31 78.2535 68.1825   2
  -1   0  30 565.872 105.748   4
  -1   0  30 644.276 108.446   2
  -1   0  29 14.9680 73.1655   4
  -1   0  29 14.3237 62.3938   2
  -1   0  28 369.908 87.9849   4
  -1   0  28 387.204 83.8216   8
  -1   0  28 164.046 78.9471   2
  -1   0  27 67.6236 61.1141   4
  -1   0  27 158.326 77.0649   8
  -1   0  27 104.354 60.9420   2
  -1   0  26 27978.5 883.651   4
  -1   0  26 27267.2 857.277   8
  -1   0  26 28160.3 880.827   2
  -1   0  25 109.371 73.6622   4
  -1   0  25 176.734 70.0523   2
  -1   0  24 4176.12 224.521   4
  -1   0  24 4407.78 218.798   8
  -1   0  24 3976.23 215.892   2
  -1   0  23 7.06724 39.7511   3
  -1   0  23 43.3961 46.3816   4
  -1   0  23 28.5881 66.8412   8
  -1   0  23 63.5031 51.7412   2
  -1   0  22 10016.1 365.263   8
  -1   0  22 9714.65 370.420   2
  -1   0  22 10219.1 341.009   3
  -1   0  22 9175.25 369.731   4
  -1   0  21 9.42294 53.5975   2
  -1   0  21 129.863 63.2891   8
  -1   0  20 18638.7 583.112   2
  -1   0  20 17402.8 569.010   8
  -1   0  19 16.6031 43.4868   2
  -1   0  19 140.505 60.3483   8
  -1   0  18 589.938 71.4674   2
  -1   0  18 604.925 78.0357   8
  -1   0  17-14.9911 29.0223   3
  -1   0  17 41.7264 51.1566   8
  -1   0  16 8332.54 269.946   3
  -1   0  16 7702.06 286.782   8
  -1   0  15-4.44703 26.6228   3
  -1   0  15 24.4532 46.4066   8
  -1   0  14 11292.6 340.695   3
  -1   0  14 10892.6 355.635   2
  -1   0  14 10547.5 355.213   8
  -1   0  13-3.89782 24.8847   3
  -1   0  13-5.24134 35.1502   2
  -1   0  13 26.4746 42.8053   8
  -1   0  12 49714.3 1319.28   3
  -1   0  12 48823.7 1334.35   2
  -1   0  12 48203.2 1334.30   8
  -1   0  11 23.3642 25.6492   3
  -1   0  11 17.6734 30.5470   2
  -1   0  11 13.4721 39.1254   8
  -1   0  10 318.179 34.8408   3
  -1   0  10 284.379 39.4416   2
  -1   0  10 253.598 42.5210   8
  -1   0   9 22.1138 21.8675   3
  -1   0   9 10.7935 22.1700   2
  -1   0   9 36.9483 29.5519   8
  -1   0   8 3119.44 111.502   3
  -1   0   8 3085.17 120.857   8
  -1   0   8 3065.75 118.469   2
   1   0  -7 6.67515 19.0246   3
  -1   0   7 19.5899 19.2268   3
  -1   0   7 11.1401 20.2214   2
   1   0  -6 201.323 24.2166   3
  -1   0   6 245.729 24.4913   3
  -1   0   6 226.145 27.0270   2
   1   0  -5 8.05002 14.1575   3
  -1   0   5 10.9960 15.9134   3
  -1   0   5 9.89160 15.2016   2
  -1   0   4 7529.30 212.204   3
   1   0  -4 7559.49 213.157   3
  -1   0   4 7485.52 216.006   2
   1   0  -4 7448.80 215.859   2
   1   0  -3 8.09874 7.87772   3
  -1   0   3 13.9134 8.78427   3
  -1   0   3 21.4585 9.84878   2
  -1   0   2 67.1784 9.22421   2
   1   0   5 14.0499 19.0860   8
   1   0   6 1191.46 57.9096   8
   1   0   7 12.6447 23.8933   8
   1   0   8 157.602 31.9725   8
   1   0   9-13.2277 27.1639   8
   1   0  10 11419.8 343.259   3
   1   0  10 12022.3 353.446   8
   1   0  11 16.4395 23.3888   3
   1   0  11-4.08886 35.1241   8
   1   0  12 944.004 61.5148   3
   1   0  12 1009.71 72.2185   8
   1   0  13 23.1812 25.5042   3
   1   0  13-9.78082 40.5853   8
   1   0  14 8735.28 293.959   8
   1   0  14 8694.29 278.457   3
   1   0  15 79.8327 42.2224   8
   1   0  15 4.42690 28.0245   3
   1   0  16 1600.76 103.356   8
   1   0  16 1619.41 89.8645   3
   1   0  17 19.5394 39.7528   8
   1   0  17 10.0120 31.6878   3
   1   0  17 45.2010 36.8284   2
   1   0  18 3603.20 171.262   8
   1   0  18 3647.93 153.555   3
   1   0  18 3320.83 171.801   2
   1   0  19 36.6792 46.8347   8
   1   0  19-8.59704 43.8384   2
   1   0  20 54.8891 50.3344   2
   1   0  20 116.389 54.4635   8
   1   0  21 58.2806 46.1555   2
   1   0  21 229.651 67.4303   8
   1   0  22 25177.1 783.026   2
   1   0  22 25306.6 728.568   6
   1   0  22 24136.3 758.002   8
   1   0  22 25204.3 735.850   3
   1   0  23 163.275 66.0584   2
   1   0  23 173.495 54.5757   3
   1   0  23 252.922 49.2161   6
   1   0  23 335.668 73.9647   8
   1   0  24 16353.5 555.929   4
   1   0  24 15347.2 497.307   3
   1   0  24 16509.7 553.032   2
   1   0  24 15154.7 486.879   6
   1   0  24 15625.8 523.894   8
   1   0  25 12.4962 58.3546   4
   1   0  25 12.1269 58.4280   2
   1   0  25 53.1202 45.4679   3
   1   0  25 87.6162 51.8150   6
   1   0  26 4354.43 236.589   2
   1   0  26 4405.52 221.867   8
   1   0  26 4478.31 192.721   6
   1   0  26 4335.92 199.048   3
   1   0  26 4203.31 235.795   4
   1   0  27 93.8292 66.4787   2
   1   0  27 110.990 74.4721   4
   1   0  27-8.28064 46.5683   3
   1   0  27-64.4838 83.0641   8
   1   0  28 1207.62 132.046   2
   1   0  28 1196.88 130.785   4
   1   0  28 1407.75 129.227   8
   1   0  29 73.4688 78.9010   2
   1   0  29 91.8879 75.9821   4
   1   0  30 3051.21 216.686   4
   1   0  30 2857.02 205.646   2
   1   0  31 33.6550 79.8047   4
   1   0  31 48.0442 82.7643   2
   1   0  32 10684.5 470.291   4
   1   0  32 11232.7 471.204   2
   1   0  33-18.3874 73.9233   4
   1   0  33 34.7295 82.3456   2
   1   0  34 38.2338 89.2267   4
   1   0  34-18.0409 78.5846   2
   1   0  35 219.131 104.447   4
   1   0  35 224.772 100.706   2
   1   0  36 9520.46 456.266   4
   1   0  36 9216.06 443.822   2
   1   0  37-64.1719 96.5658   4
   1   0  37 20.0499 98.0059   2
   1   0  38-22.0854 111.090   4
   1   0  38-62.0604 94.9906   2
   1   0  39-45.5065 117.585   4
   1   0  39-42.5062 112.686   2
   1   0  40 1521.06 196.431   4
   1   0  40 1614.66 200.294   2
  -1   1  41 48.0628 113.974   4
  -1  -1  41 94.1446 115.060   4
  -1   1  40 1378.85 191.921   4
  -1  -1  40 1650.15 199.779   4
  -1   1  39 181.815 109.591   4
  -1  -1  39 222.774 118.247   4
  -1  -1  39 251.988 107.227   2
  -1   1  38 4380.21 309.545   4
  -1  -1  38 5092.38 318.560   4
  -1  -1  38 4512.85 297.135   2
  -1   1  37 1763.17 194.138   4
  -1  -1  37 1586.12 190.869   4
  -1  -1  37 1285.78 166.315   2
  -1   1  36 1581.03 187.513   4
  -1  -1  36 1347.05 170.117   4
  -1   1  36 1526.12 168.801   2
  -1  -1  36 1337.22 163.628   2
  -1   1  35 2233.93 203.718   4
  -1  -1  35 2396.64 212.504   2
  -1   1  35 2373.30 206.418   2
  -1  -1  35 2281.31 211.128   4
  -1  -1  34 141.938 91.7298   2
  -1   1  34 53.2246 84.1815   2
  -1  -1  34 111.310 82.3428   4
  -1   1  34 152.030 94.2913   4
  -1  -1  33 17.0349 80.8076   2
  -1  -1  33-17.7808 91.9070   4
  -1   1  32 3205.33 218.956   2
  -1  -1  32 2617.70 207.575   2
  -1   1  32 2693.33 211.284   4
  -1  -1  32 2568.35 207.137   4
  -1  -1  31 3686.21 238.857   2
  -1   1  31 3825.79 243.078   2
  -1   1  31 3821.83 247.061   4
  -1  -1  30 6397.12 320.904   2
  -1   1  30 6927.82 329.569   2
  -1   1  30 6633.20 333.113   4
  -1  -1  30 6462.40 326.239   4
  -1   1  29 343.548 82.6776   2
  -1  -1  29 287.420 87.2628   2
  -1   1  29 303.501 86.6714   4
  -1  -1  29 340.544 94.8852   4
  -1   1  28 3443.53 201.683   8
  -1  -1  28 3565.62 204.808   8
  -1  -1  28 3415.58 214.722   2
  -1   1  28 3631.77 221.714   2
  -1   1  28 3383.07 217.691   4
  -1  -1  28 3341.45 214.195   4
  -1   1  27 3713.11 209.262   8
  -1  -1  27 3647.06 208.916   8
  -1   1  27 3524.69 217.540   4
  -1  -1  27 3617.11 215.185   4
  -1   1  27 3447.48 211.261   2
  -1  -1  27 3545.19 213.906   2
  -1   1  26 5959.68 272.288   8
  -1  -1  26 6415.41 282.177   8
  -1  -1  26 6315.77 257.350   3
  -1   1  26 6171.78 293.016   4
  -1  -1  26 5434.39 278.700   4
  -1   1  26 5987.36 288.163   2
  -1  -1  26 6387.71 294.340   2
  -1   1  25 10221.6 390.117   8
  -1  -1  25 10397.4 393.869   8
  -1   1  25 10140.7 408.166   4
  -1  -1  25 10630.6 370.347   3
  -1   1  25 10614.5 406.942   2
  -1  -1  25 9983.02 402.570   2
  -1   1  24 8240.84 333.721   8
  -1  -1  24 8545.39 313.265   3
  -1   1  24 8221.62 347.267   4
  -1  -1  24 8791.26 342.572   8
  -1   1  24 8416.86 344.817   2
  -1  -1  24 8636.52 350.118   2
  -1   1  23 170.209 71.3802   8
  -1   1  23 110.083 60.5577   4
  -1  -1  23 22.3920 47.2964   3
  -1  -1  23 95.4061 58.3187   2
  -1   1  23 21.1212 54.6222   2
  -1   1  22 4488.67 215.546   8
  -1   1  22 4692.35 228.272   4
  -1  -1  22 4717.52 222.144   8
  -1  -1  22 4704.68 199.302   3
  -1  -1  22 4314.70 218.203   2
  -1   1  22 4607.58 224.111   2
  -1   1  21 7127.87 284.669   8
  -1   1  21 6777.14 290.484   4
  -1  -1  21 7092.89 264.649   3
  -1  -1  21 6868.84 287.565   2
  -1   1  21 6626.96 282.343   2
  -1   1  20 256.644 62.8183   4
  -1  -1  20 374.722 68.4020   8
  -1  -1  20 266.128 62.1718   2
  -1   1  20 168.365 56.0333   2
  -1   1  20 342.485 65.2312   8
  -1   1  19 16252.6 530.544   4
  -1  -1  19 16214.3 528.289   2
  -1   1  19 16382.3 527.406   2
  -1  -1  19 16120.8 521.636   8
  -1   1  19 16338.4 521.713   8
  -1   1  18 8036.30 273.773   3
  -1   1  18 8606.19 310.708   4
  -1   1  18 8150.78 305.044   2
  -1  -1  18 7967.13 303.240   2
  -1  -1  18 7965.56 300.117   8
  -1   1  18 8362.77 302.747   8
  -1  -1  17 2700.94 133.507   3
  -1  -1  17 3185.97 157.473   8
  -1   1  17 3183.29 158.090   8
  -1   1  17 3230.16 134.420   3
  -1  -1  16 8541.64 280.374   3
  -1  -1  16 7922.00 293.730   8
  -1   1  16 8329.26 296.282   8
  -1   1  16 8263.59 270.777   3
  -1  -1  15 7926.37 263.201   3
  -1   1  15 8000.69 254.800   3
  -1   1  15 7625.78 275.624   8
  -1  -1  15 7266.85 273.734   8
  -1   1  14 268.847 38.0883   3
  -1  -1  14 230.959 41.5590   3
  -1  -1  14 252.974 53.1835   8
  -1  -1  14 295.748 45.9297   2
  -1   1  14 187.145 44.8019   2
  -1  -1  13 266.136 41.1503   3
  -1   1  13 231.358 36.0863   3
  -1  -1  13 236.828 44.5466   2
  -1   1  13 236.526 45.5688   2
  -1  -1  13 213.711 51.0456   8
  -1   1  12 472.926 42.0486   3
  -1  -1  12 459.401 45.5354   3
  -1  -1  12 334.087 48.9568   2
  -1   1  12 387.843 48.5081   2
  -1  -1  12 493.327 59.6733   8
  -1   1  11 5128.59 171.452   3
  -1  -1  11 5353.93 180.013   3
  -1   1  11 4938.67 185.387   2
  -1  -1  11 5042.98 187.068   2
  -1  -1  11 5034.66 188.004   8
  -1  -1  10 8662.17 276.825   8
  -1   1  10 8505.71 258.830   3
  -1  -1  10 8366.85 266.129   3
   1  -1 -10 8679.27 261.158   3
  -1   1  10 8845.12 276.100   2
  -1  -1   9 60503.8 1588.66   8
  -1   1   9 58675.8 1570.36   3
  -1  -1   9 59651.8 1578.73   3
   1  -1  -9 60000.7 1572.06   3
  -1   1   9 58147.8 1585.30   2
  -1   1   8 2256.99 96.8633   4
  -1   1   8 2154.51 84.0283   3
   1  -1  -8 2306.62 86.8799   3
  -1  -1   8 2247.07 91.7955   3
  -1   1   8 2209.85 95.5575   2
  -1  -1   8 2346.77 99.2323   8
  -1   1   7 14788.3 404.189   3
  -1   1   7 13919.6 416.903   4
  -1  -1   7 14484.1 411.768   3
   1  -1  -7 14337.8 404.935   3
   1  -1  -7 15008.9 417.973   2
  -1   1   7 14608.1 417.568   2
   1   1  -7 14803.3 417.897   8
  -1  -1   7 14942.0 419.217   8
  -1   1   6 517.535 40.3406   4
   1  -1  -6 537.837 33.4469   3
  -1  -1   6 568.011 37.1719   3
   1  -1  -6 493.931 38.1745   2
  -1   1   6 529.429 38.2568   2
   1   1  -6 516.157 42.2978   8
  -1  -1   6 548.885 42.7048   8
   1   1  -5 21596.7 577.684   8
  -1  -1   5 20088.3 577.492   8
  -1   1   5 20854.1 578.468   4
  -1  -1   5 20594.7 573.860   3
   1  -1  -5 21190.7 567.394   3
  -1   1   5 22419.0 578.712   2
   1  -1  -5 21702.8 577.929   2
  -1  -1   4 1016.31 48.9526   8
  -1   1   4 970.605 45.3896   2
   1  -1  -4 963.772 45.3776   2
   1   1  -4 882.699 45.7394   8
  -1  -1   4 1051.23 45.3811   3
   1  -1  -4 969.713 45.6595   4
  -1   1   4 956.974 45.9815   4
  -1   1   3 33225.3 864.239   4
  -1  -1   3 32234.6 860.612   3
   1  -1  -3 31798.4 863.111   4
   1   1  -3 32166.0 860.702   3
   1  -1  -3 32119.8 861.836   2
  -1  -1   3 34260.7 863.863   8
   1   1  -3 32473.6 862.340   8
  -1   1   2 1179.40 45.2324   4
  -1  -1   2 1147.33 42.2621   3
   1  -1   1 39354.9 1020.84   5
  -1   1  -1 38819.9 1018.88   6
   1   1   1 38398.0 1019.91   1
   1  -1   2 1013.01 41.3325   6
  -1   1  -2 962.692 41.0352   6
   1   1   2 896.871 40.8948   1
   1   1   2 1042.48 39.0314   4
   1  -1   2 1012.66 41.1154   5
  -1   1  -2 1018.62 40.6510   5
   1  -1   3 83584.5 2146.58   6
   1  -1   3 81604.3 2144.74   5
   1   1   3 81443.9 2144.66   4
  -1   1  -4-4.33102 15.8719   8
   1  -1   4 3.01117 15.9648   8
   1  -1   5 4094.78 132.497   8
   1   1   5 4170.22 123.574   3
  -1   1  -5 4176.36 132.193   8
   1  -1   6 141.931 26.7431   8
   1   1   6 199.524 19.7102   3
  -1   1  -6 225.972 30.5453   8
   1  -1   7 13245.7 388.864   8
   1   1   7 13745.1 377.887   3
  -1   1  -7 13983.1 389.860   8
   1  -1   8 2768.20 109.232   8
   1   1   8 2799.52 98.1961   3
   1   1   9 4880.53 167.423   2
   1  -1   9 4518.28 161.455   8
   1   1   9 4508.09 149.813   3
   1   1  10 236.748 38.5146   2
   1  -1  10 257.679 40.1390   8
   1   1  10 326.606 32.2882   3
   1   1  11 788.615 49.5283   3
   1  -1  11 693.233 57.7432   8
   1   1  11 804.703 60.4322   2
   1   1  12 3374.41 148.248   2
   1   1  12 3878.48 134.777   3
   1  -1  12 3599.77 140.135   3
   1  -1  12 3398.20 145.791   8
   1   1  13 38358.7 1084.61   2
   1   1  13 39349.4 1060.32   3
   1  -1  13 38623.8 1069.71   3
   1  -1  13 40094.2 1081.15   8
   1   1  14 8432.23 291.516   2
   1  -1  14 8896.30 289.165   8
   1   1  14 8027.82 284.320   8
   1  -1  14 8329.40 275.150   3
   1   1  14 8495.73 267.807   3
   1   1  15 3490.80 157.747   8
   1  -1  15 3569.32 157.104   8
   1  -1  15 3438.85 145.262   3
   1   1  15 3580.64 139.787   3
   1   1  16 79.5962 46.2574   8
   1  -1  16 172.429 54.4426   8
   1   1  16 108.486 33.4279   3
   1  -1  16 55.9872 33.4115   3
   1  -1  17 16165.8 508.291   8
   1   1  17 15975.7 506.081   8
   1  -1  17 16479.0 493.158   3
   1   1  17 16590.8 483.919   3
   1   1  17 16129.7 517.838   2
   1  -1  18 9343.67 332.878   8
   1   1  18 9101.82 331.516   8
   1   1  18 9726.15 310.340   3
   1   1  18 10032.7 347.805   2
   1  -1  18 9475.10 344.416   2
   1   1  19 5157.24 230.393   2
   1  -1  19 5385.88 233.693   2
   1   1  19 5651.91 240.522   4
   1   1  19 4996.99 196.181   3
   1  -1  19 5836.35 230.157   8
   1   1  19 5102.42 221.481   8
   1   1  20 4307.69 212.086   4
   1  -1  20 4805.93 209.325   8
   1   1  20 4441.76 203.346   8
   1  -1  20 4618.96 215.247   2
   1   1  20 4404.09 211.413   2
   1   1  21 1206.66 106.957   2
   1  -1  21 1010.39 100.781   2
   1  -1  21 1194.65 94.3531   3
   1   1  21 1517.41 118.081   4
   1   1  21 1218.28 105.490   8
   1  -1  21 1410.95 113.757   8
   1   1  22 709.787 69.6909   6
   1  -1  22 828.610 79.4676   6
   1  -1  22 830.735 97.6774   2
   1   1  22 859.888 96.3561   2
   1  -1  22 787.191 80.8067   3
   1   1  22 810.915 97.8170   4
   1   1  22 850.314 88.6623   8
   1  -1  22 989.275 98.8002   8
   1   1  23 3665.09 161.489   6
   1  -1  23 4155.58 181.548   6
   1  -1  23 3700.15 206.064   2
   1   1  23 3882.51 207.539   2
   1  -1  23 3816.12 177.958   3
   1   1  23 4137.36 174.383   3
   1   1  23 3868.53 210.437   4
   1   1  23 3564.80 191.341   8
   1  -1  23 3706.43 193.374   8
   1  -1  24 132.302 51.3891   3
   1   1  24 394.784 79.8791   4
   1   1  24 197.681 51.5441   3
   1   1  24 194.667 69.5427   2
   1  -1  24 231.590 70.3159   2
   1   1  24 499.342 79.2617   8
   1  -1  24 428.462 78.0820   8
   1   1  24 300.454 56.4649   6
   1  -1  24 211.082 62.2839   6
   1  -1  25 8951.15 327.104   6
   1   1  25 9121.91 310.493   6
   1   1  25 8751.26 368.939   2
   1  -1  25 9145.22 374.396   2
   1  -1  25 9160.65 333.475   3
   1   1  25 8724.45 373.948   4
   1   1  25 9362.06 354.372   8
   1  -1  25 9467.17 357.938   8
   1   1  26 9545.44 404.332   4
   1   1  26 9787.15 401.202   2
   1  -1  26 10123.0 406.432   2
   1  -1  26 10252.7 356.846   6
   1  -1  26 9614.86 359.082   3
   1   1  26 10093.7 383.781   8
   1  -1  26 11000.0 392.770   8
   1   1  27 1097.26 127.934   4
   1  -1  27 1075.29 122.785   4
   1   1  27 932.710 114.035   2
   1  -1  27 1280.50 128.887   2
   1  -1  27 936.247 93.2725   6
   1  -1  27 910.746 94.6135   3
   1  -1  27 1135.64 119.919   8
   1   1  27 740.588 110.585   8
   1   1  28 5939.88 300.534   2
   1  -1  28 6280.01 308.937   4
   1   1  28 5675.31 298.773   4
   1  -1  28 6162.57 260.295   3
   1  -1  28 6582.53 290.169   8
   1   1  28 6164.79 282.249   8
   1  -1  28 6153.10 304.543   2
   1   1  29 2820.89 195.748   2
   1  -1  29 2656.69 156.291   3
   1  -1  29 2505.85 193.949   4
   1   1  29 2191.53 184.197   4
   1  -1  29 2619.09 191.977   2
   1   1  30 167.976 76.8660   2
   1  -1  30 127.252 78.9440   4
   1   1  30 32.5491 74.7856   4
   1  -1  30 139.082 71.0190   2
   1   1  31 127.626 84.6886   2
   1  -1  31 199.716 84.9719   4
   1   1  31 170.542 82.2371   4
   1  -1  31 161.131 83.3747   2
   1   1  32 714.812 115.870   2
   1  -1  32 452.894 108.327   4
   1   1  32 500.018 113.993   4
   1  -1  32 654.954 119.550   2
   1  -1  33 1012.14 145.036   2
   1   1  33 953.108 138.077   2
   1  -1  33 1343.87 162.576   4
   1   1  33 892.505 135.798   4
   1   1  34 4050.96 269.324   2
   1  -1  34 4164.64 271.440   2
   1   1  34 4785.30 295.355   4
   1  -1  34 4657.42 291.798   4
   1   1  35 1850.50 191.919   2
   1  -1  35 1971.90 194.683   2
   1  -1  35 2225.60 209.511   4
   1   1  35 1691.65 186.185   4
   1   1  36 2672.10 236.732   4
   1  -1  36 3034.50 237.526   2
   1   1  36 3466.47 251.706   2
   1  -1  36 3312.11 257.592   4
   1   1  37 258.819 119.943   4
   1   1  37-40.0020 94.8598   2
   1  -1  37 40.2028 96.8137   2
   1  -1  37 148.435 109.590   4
   1   1  38 22.3068 107.456   4
   1  -1  38 228.085 115.332   2
   1   1  38 123.574 94.6052   2
   1  -1  38 87.6416 103.937   4
   1   1  39 207.015 114.347   4
   1  -1  39 426.929 121.623   2
   1  -1  39 293.594 127.246   4
   1   1  40 3967.33 301.586   1
   1  -1  40 4271.52 295.722   2
   1   1  40 4261.64 315.585   4
   1  -1  40 3456.63 291.678   4
   1   1  41 470.417 144.059   1
  -1   2  42 2182.51 239.306   1
  -1  -2  40 8504.82 450.705   4
  -1   2  40 8454.48 457.574   4
  -1  -2  40 9301.01 455.061   2
  -1  -2  39 464.231 134.124   4
  -1   2  39 368.652 128.633   4
  -1  -2  39 505.439 134.941   2
  -1  -2  38 1582.92 191.739   4
  -1   2  38 1538.71 188.716   4
  -1  -2  38 1676.31 182.041   2
  -1  -2  37-41.3160 99.4819   4
  -1   2  37 43.1734 94.0301   4
  -1  -2  37 39.5888 90.8870   2
  -1   2  36 3641.28 265.000   4
  -1  -2  36 3577.65 256.603   2
  -1  -2  35 57.4839 97.7176   4
  -1   2  35 60.2214 90.6325   4
  -1  -2  35 55.3316 88.8313   2
  -1  -2  34 73.6414 92.6023   4
  -1   2  34-19.2639 99.5503   4
  -1   2  34 53.1796 82.7401   2
  -1  -2  34 17.7494 80.1302   2
  -1  -2  33 970.901 132.283   4
  -1   2  33 999.740 144.464   4
  -1  -2  33 819.613 132.053   2
  -1   2  33 1159.65 150.017   2
  -1  -2  32 9496.23 419.995   4
  -1  -2  32 9093.05 411.974   2
  -1   2  32 8568.32 403.589   2
  -1   2  32 9112.28 422.480   4
  -1   2  31 62.8251 77.9212   2
  -1   2  31 33.9901 84.3106   4
  -1  -2  31 113.185 76.7042   4
  -1  -2  31 110.287 84.5949   2
  -1   2  30 465.482 102.170   2
  -1  -2  30 354.949 89.4769   4
  -1   2  30 535.222 105.977   4
  -1  -2  30 512.906 104.186   2
  -1   2  29 43.0661 64.8342   2
  -1  -2  29 72.1701 64.0564   2
  -1   2  29 46.4457 62.2724   4
  -1  -2  29 147.280 66.5156   4
  -1   2  28 6910.60 329.643   4
  -1  -2  28 6503.80 276.660   3
  -1   2  28 6978.48 303.582   8
  -1  -2  28 6542.95 300.289   8
  -1  -2  28 5986.14 304.562   2
  -1   2  28 6667.25 314.944   2
  -1   2  27 435.486 96.3250   4
  -1  -2  27 532.379 80.2485   3
  -1   2  27 590.506 97.2609   8
  -1  -2  27 506.753 97.1952   8
  -1  -2  27 275.892 79.4445   2
  -1   2  27 339.062 77.3404   2
  -1   2  26 4786.54 255.342   4
  -1  -2  26 5126.72 225.891   3
  -1   2  26 4785.33 236.723   8
  -1  -2  26 4941.03 242.496   8
  -1   2  26 4524.59 242.729   2
  -1  -2  26 4638.08 249.148   2
  -1   2  25 553.228 86.3228   2
  -1   2  25 315.080 82.0668   4
  -1   2  25 596.793 90.4688   8
  -1  -2  25 606.543 88.2508   8
  -1  -2  25 361.918 73.2621   3
  -1  -2  25 474.810 85.8922   2
  -1   2  24 792.353 96.3077   2
  -1   2  24 715.807 99.1832   4
  -1   2  24 887.833 102.413   8
  -1  -2  24 775.350 102.967   8
  -1  -2  24 900.504 87.0751   3
  -1  -2  24 742.641 98.8826   2
  -1   2  23 4162.08 216.201   2
  -1   2  23 4408.20 226.141   4
  -1   2  23 4522.38 216.516   8
  -1  -2  23 4491.05 220.734   8
  -1  -2  23 4393.13 198.766   3
  -1  -2  23 4016.81 214.983   2
  -1   2  22 1426.94 115.770   2
  -1   2  22 1148.21 111.520   4
  -1   2  22 1360.44 118.046   8
  -1  -2  22 1319.78 114.526   8
  -1  -2  22 1426.03 103.829   3
  -1  -2  22 1208.70 110.169   2
  -1   2  21 405.000 66.3614   2
  -1   2  21 460.343 75.7144   4
  -1   2  21 404.190 71.3560   8
  -1  -2  21 558.046 83.3037   8
  -1  -2  21 326.160 58.8375   3
  -1  -2  21 304.048 62.0117   2
  -1   2  20 8532.42 327.717   2
  -1   2  20 8987.84 336.625   4
  -1   2  20 9048.78 326.647   8
  -1  -2  20 8085.92 321.023   8
  -1  -2  20 8764.01 311.124   3
  -1  -2  20 8486.96 327.193   2
  -1   2  19 93.4268 50.1408   8
  -1  -2  19 39.9359 56.0276   8
  -1   2  19 8.82876 45.0293   4
  -1   2  19 8.32928 41.3194   2
  -1  -2  19 58.7427 47.7220   2
  -1   2  18 9493.60 346.754   2
  -1   2  18 10147.0 354.944   4
  -1  -2  18 9426.42 345.306   2
  -1  -2  18 9898.97 346.699   8
  -1  -2  17 335.758 65.9025   8
  -1  -2  16 314.404 51.1475   3
  -1  -2  16 255.576 56.5910   8
  -1  -2  15 6257.10 221.030   3
  -1  -2  15 5781.40 229.939   8
  -1  -2  14 13182.3 416.723   8
  -1   2  14 13007.8 416.919   4
  -1  -2  14 12980.8 401.471   3
  -1   2  14 13142.4 412.548   2
  -1  -2  13 11414.4 367.143   8
  -1   2  13 11788.6 370.721   4
  -1  -2  13 11215.5 353.945   3
  -1   2  13 11201.9 363.264   2
  -1  -2  12 660.606 64.7826   8
  -1   2  12 594.940 58.2829   4
  -1  -2  12 681.651 56.0983   3
  -1   2  12 637.568 60.3393   2
  -1   2  11 5143.43 186.575   2
   1  -2 -11 5097.17 169.566   3
  -1  -2  11 4902.33 188.828   8
  -1   2  11 5095.59 190.402   4
  -1  -2  11 4898.01 179.729   3
   1   2 -11 5264.66 190.141   8
  -1  -2  10 11630.4 350.415   3
  -1   2  10 10900.1 352.710   2
  -1   2  10 11327.5 358.232   4
  -1  -2  10 11713.3 359.117   8
   1  -2 -10 11971.2 337.008   3
   1   2 -10 12000.5 358.513   8
  -1   2   9 56964.1 1466.35   2
  -1  -2   9 53348.4 1458.52   3
  -1   2   9 53108.8 1466.97   4
   1   2  -9 55109.9 1465.36   8
  -1  -2   9 56343.5 1468.75   8
   1  -2  -9 53377.2 1444.52   3
   1  -2  -9 54876.5 1464.70   2
  -1  -2   8 439.957 40.1413   3
  -1   2   8 386.702 37.4754   2
  -1   2   8 430.196 43.0829   4
   1   2  -8 341.949 44.4612   8
  -1  -2   8 402.366 45.1966   8
   1  -2  -8 429.123 32.1215   3
   1  -2  -8 366.143 37.5291   2
  -1  -2   7 166.782 18.6913   5
   1   2  -7 96.4112 32.9951   8
   1  -2  -7 127.742 24.7430   2
  -1  -2   7 145.739 32.7991   8
   1  -2  -7 113.599 18.8687   3
  -1   2   7 124.548 25.4391   2
  -1  -2   7 91.5810 27.0271   3
   1  -2  -7 107.624 28.8874   4
  -1   2   7 122.763 28.4158   4
   1   2  -6 5562.12 181.601   8
  -1   2   6 5389.08 178.804   2
   1  -2  -6 5800.81 183.185   4
   1  -2  -6 5945.08 181.840   2
  -1   2   6 5614.61 183.923   4
  -1  -2   6 5548.93 183.203   8
  -1   2   5 24443.3 664.854   4
   1   2  -5 24501.5 660.972   8
   1  -2  -5 24301.0 659.136   2
   1  -2  -5 23869.3 662.931   4
   1   2  -4 1004.01 51.1041   8
   1  -2  -4 1012.86 51.4847   4
  -1   2   4 1083.78 54.5618   4
   1  -2  -4 1027.88 49.6174   2
  -1   2   3 17099.6 475.379   4
   1  -2  -3 17392.2 474.445   4
   1  -2  -2 848.851 42.5730   4
  -1   2   1 64451.1 1645.04   6
  -1   2   1 63065.6 1646.40   1
   1  -2  -1 61237.9 1645.58   1
  -1   2   0 427.607 24.5796   1
   1  -2   0 431.973 24.3118   1
   1  -2   0 421.292 27.0099   6
  -1  -2  -1 1409.23 59.3799   1
   1   2   1 1533.95 61.2256   1
   1  -2   1 1449.33 58.3404   6
  -1   2  -1 1507.73 59.4508   6
  -1  -2  -1 1531.89 55.4996   4
   1   2   2-1.58054 14.3939   4
  -1   2  -2 19.2422 19.3442   5
   1   2   2 9.88322 19.1104   1
  -1  -2  -2 9.75483 17.5395   1
   1   2   2 16.3994 10.1986   2
  -1  -2  -2-6.11748 15.2786   4
  -1   2  -2 7.29657 20.1138   6
   1  -2   2 18.6120 21.1648   6
  -1  -2  -2 2.84614 9.61133   2
  -1   2  -3 28805.6 790.051   5
   1  -2   3 28646.4 790.540   5
   1   2   3 30362.9 798.164   1
  -1  -2  -3 29907.9 784.506   2
   1  -2   3 28586.3 794.618   6
   1   2   3 30231.9 784.993   2
   1   2   3 29880.3 791.496   4
  -1  -2  -3 30283.8 790.943   4
  -1   2  -4 344.866 28.5333   5
   1   2   4 396.763 31.4478   4
   1   2   4 356.836 27.3607   2
   1   2   4 397.740 20.2305   7
  -1  -2  -4 418.421 31.2168   4
   1  -2   4 358.816 30.2938   5
  -1   2  -5 785.522 45.8611   8
   1   2   5 672.016 28.8269   3
   1   2   5 695.253 45.4991   4
  -1  -2  -5 694.745 43.0774   4
   1  -2   5 793.747 43.1746   5
   1   2   5 673.289 41.1154   2
   1   2   6 5692.04 162.927   3
  -1   2  -6 5534.27 179.481   8
   1   2   6 5856.55 185.970   4
   1  -2   6 5662.77 177.533   5
   1   2   6 5841.38 181.258   2
  -1   2  -7 57402.0 1460.67   8
   1   2   7 55558.9 1440.60   3
   1  -2   7 54301.1 1459.79   8
   1   2   7 53470.7 1465.73   4
   1  -2   7 53985.6 1455.07   5
   1   2   7 54178.5 1460.59   2
   1  -2   8 4374.13 152.532   8
  -1   2  -8 4410.46 151.957   8
   1   2   8 4236.58 133.311   3
   1   2   8 4279.50 152.499   2
   1   2   8 4199.32 155.872   4
   1  -2   9 4042.34 151.414   8
  -1   2  -9 4194.19 152.323   8
   1   2   9 4143.22 133.528   3
   1   2   9 4336.39 154.884   2
   1   2   9 4100.51 156.197   4
   1  -2  10 172.937 36.6457   8
  -1   2 -10 101.421 35.3273   8
   1   2  10 84.2769 21.0984   3
   1   2  10 116.079 30.8171   2
   1   2  10 102.610 35.9781   4
   1   2  11 89.7573 22.0859   3
   1   2  11 126.708 35.2446   4
   1   2  11 95.6189 32.9435   2
   1  -2  11 129.323 40.0036   8
   1   2  12 12559.1 357.282   3
   1   2  12 12148.5 386.301   4
   1   2  12 12815.1 384.994   2
   1  -2  12 11496.0 377.746   8
   1   2  13 10025.3 301.252   3
   1   2  13 10224.5 334.462   4
   1   2  13 10118.6 329.113   2
   1  -2  13 9830.42 325.360   8
   1  -2  14 842.796 73.1165   8
   1  -2  14 727.844 61.7108   3
   1   2  14 874.975 54.3210   3
   1   2  14 713.555 63.9278   2
   1   2  14 787.941 70.7192   4
   1  -2  15 1570.26 91.1502   3
   1   2  15 1471.21 76.7499   3
   1  -2  15 1450.23 97.6623   8
   1  -2  16 12138.8 375.429   3
   1   2  16 11703.6 354.434   3
   1  -2  16 11114.6 381.498   8
   1   2  17 542.116 68.5049   2
   1   2  17 618.164 53.3453   3
   1   2  17 543.888 69.4311   4
   1  -2  17 669.307 77.0328   8
   1   2  18 593.689 75.0531   8
   1   2  18 628.592 73.1909   2
   1   2  18 733.396 79.5448   4
   1   2  18 692.845 57.2332   3
   1  -2  18 590.380 77.0592   8
   1   2  19 1712.73 115.623   8
   1   2  19 1550.55 87.5725   3
   1   2  19 1658.88 118.266   4
   1  -2  19 1458.93 111.085   8
   1   2  19 1505.97 114.434   2
   1   2  20 4290.27 209.889   2
   1  -2  20 4400.16 214.361   2
   1   2  20 4704.21 206.489   8
   1  -2  20 5145.85 215.924   8
   1   2  20 4166.55 211.308   4
   1   2  20 4618.27 177.215   3
   1  -2  20 4528.71 195.646   3
   1   2  21 3677.56 188.035   2
   1  -2  21 3521.39 188.473   2
   1  -2  21 2953.77 172.197   8
   1   2  21 3732.56 182.317   8
   1   2  21 3563.45 190.711   4
   1  -2  21 3435.14 165.875   3
   1   2  22 435.694 52.8326   6
   1  -2  22 449.045 69.0196   6
   1  -2  22 441.719 78.1296   2
   1   2  22 286.002 65.5607   2
   1  -2  22 483.882 77.0658   8
   1   2  22 499.199 78.1388   8
   1   2  22 347.758 71.9840   4
   1  -2  22 460.654 68.0745   3
   1   2  23 96.3114 43.0139   6
   1  -2  23 154.956 55.9496   6
   1  -2  23 244.035 61.0476   2
   1   2  23 43.1488 53.5797   2
   1  -2  23 211.605 65.5092   8
   1   2  23 108.289 57.6878   8
   1   2  23 57.7319 55.6814   4
   1  -2  23 72.8414 50.4034   3
   1  -2  24 5686.50 232.291   3
   1   2  24 4933.59 246.640   2
   1  -2  24 5127.29 239.501   8
   1  -2  24 5073.68 253.655   2
   1   2  24 5140.06 236.554   8
   1   2  24 5250.66 258.420   4
   1   2  24 5229.24 194.786   6
   1  -2  24 4953.40 221.468   6
   1  -2  25 2720.98 157.639   3
   1   2  25 3026.03 188.699   2
   1  -2  25 3272.14 183.716   8
   1  -2  25 3090.08 189.346   2
   1   2  25 3032.68 178.062   8
   1   2  25 2784.67 186.812   4
   1  -2  25 2860.03 159.190   6
   1  -2  26 11673.2 406.969   3
   1   2  26 11124.2 440.079   2
   1  -2  26 10933.2 417.156   8
   1  -2  26 10888.9 440.500   2
   1   2  26 11643.9 421.036   8
   1   2  26 11428.8 450.652   4
   1  -2  26 12025.3 404.873   6
   1  -2  27 484.890 80.9170   6
   1  -2  27 529.556 98.6045   8
   1   2  27 256.770 84.8427   8
   1   2  27 371.044 90.9086   2
   1   2  27 544.680 94.4826   4
   1  -2  27 353.265 67.0265   3
   1  -2  27 515.327 89.4613   2
   1  -2  28 3384.64 218.227   2
   1   2  28 3650.14 209.438   8
   1   2  28 3585.94 229.515   4
   1   2  28 4047.93 231.151   2
   1  -2  28 3675.58 191.863   3
   1   2  29 291.338 79.5644   2
   1   2  29 221.415 91.2628   4
   1  -2  29 402.006 87.7561   2
   1  -2  29 348.199 79.5443   3
   1  -2  30 9041.58 404.281   4
   1  -2  30 9205.63 354.583   3
   1   2  30 8868.46 408.617   4
   1  -2  30 8836.61 400.414   2
   1   2  30 8948.56 400.032   2
   1   2  31 519.692 108.302   4
   1  -2  31 563.121 107.257   4
   1  -2  31 490.427 87.8588   3
   1  -2  31 275.956 95.9384   2
   1   2  31 398.307 90.3212   2
   1   2  32 126.706 88.4814   4
   1  -2  32 17.2736 81.9174   4
   1  -2  32 33.7659 80.0651   2
   1   2  32-33.2141 82.3652   2
   1  -2  33-17.5564 80.6211   2
   1   2  33 69.1945 76.7447   2
   1  -2  33 35.9893 76.9285   4
   1   2  33 131.862 86.5022   4
   1   2  34 1439.31 164.433   2
   1  -2  34 1221.04 156.336   2
   1  -2  34 1448.21 168.611   4
   1   2  34 1608.46 185.988   4
   1  -2  35-37.7227 98.7433   2
   1   2  35-37.3217 93.8611   2
   1  -2  35-39.0604 95.4662   4
   1   2  35 61.1768 98.2032   4
   1  -2  36 58.5306 95.3885   2
   1   2  36 96.4032 88.5509   2
   1  -2  36 20.2699 100.548   4
   1   2  36 169.046 106.302   4
   1  -2  37 544.111 129.236   2
   1   2  37 591.138 136.661   4
   1  -2  37 335.973 113.373   4
   1   2  38 14045.7 609.648   1
   1  -2  38 14326.6 596.676   2
   1   2  38 13172.0 600.535   4
   1  -2  38 14283.9 604.203   4
   1   2  39 115.551 104.354   1
   1  -2  39 21.4023 104.641   2
   1   2  39 69.8644 99.5719   4
   1  -2  39 201.621 114.256   4
   1   2  40 23.6407 115.558   1
   1  -2  40 109.738 104.078   2
   1  -2  40-46.0566 100.310   4
   1   2  40-23.9766 115.463   4
   1   2  41 24.1216 126.282   1
   1   2  42 2010.83 233.843   1
  -1   3  42 1116.10 195.069   1
  -1   3  41 1484.69 209.541   1
  -1   3  40-25.4578 131.580   1
  -1  -3  40 151.599 101.114   2
  -1  -3  40 112.781 98.2856   4
  -1   3  40 168.775 124.620   4
  -1  -3  39 42.1270 107.424   2
  -1  -3  39 43.7875 105.451   4
  -1   3  39 187.167 114.377   4
  -1  -3  38 40.8938 95.4781   2
  -1  -3  38 169.590 102.127   4
  -1   3  38 136.183 104.255   4
  -1  -3  37 990.539 161.164   2
  -1  -3  37 1004.34 158.443   4
  -1   3  37 854.830 153.486   4
  -1  -3  36 4227.59 279.849   2
  -1  -3  36 3854.87 275.699   4
  -1   3  36 4215.74 294.770   4
  -1  -3  35 1182.04 165.675   2
  -1  -3  35 1328.38 167.803   4
  -1   3  35 1304.39 170.595   4
  -1  -3  34 694.302 126.274   2
  -1  -3  34 730.733 137.413   4
  -1   3  34 765.279 135.955   4
  -1  -3  33 514.867 111.274   2
  -1  -3  33 473.926 110.881   4
  -1   3  33 527.901 124.126   4
  -1  -3  32 2490.02 195.673   2
  -1  -3  32 2657.82 205.055   4
  -1   3  32 2616.16 212.566   4
  -1  -3  31 1580.05 155.102   4
  -1  -3  31 1423.66 150.582   2
  -1   3  31 1053.04 136.949   2
  -1   3  31 1434.20 153.178   4
  -1  -3  30 613.108 87.0097   3
  -1   3  30 578.515 110.208   4
  -1  -3  30 607.022 112.711   2
  -1   3  30 601.908 98.1354   2
  -1  -3  29-31.6596 61.2920   3
  -1  -3  29-43.5369 74.0006   2
  -1   3  29 110.498 72.4795   4
  -1  -3  29-31.1715 73.3945   6
  -1   3  29 14.3975 60.3472   2
  -1   3  28 2170.74 165.882   2
  -1  -3  28 1801.15 152.812   2
  -1  -3  28 2058.72 140.426   3
  -1   3  28 2047.63 170.284   4
  -1  -3  27 79.1953 64.5663   2
  -1   3  27-22.3950 82.4064   8
  -1  -3  27 147.291 58.8376   3
  -1   3  27 86.0539 71.1729   4
  -1   3  27 170.248 67.7204   2
  -1   3  26 791.364 107.816   4
  -1   3  26 710.058 96.5177   2
  -1  -3  26 767.715 106.465   8
  -1  -3  26 703.373 101.194   2
  -1  -3  26 746.987 88.2461   3
  -1   3  26 775.078 102.331   8
  -1  -3  25 11107.1 399.089   8
  -1  -3  25 10063.0 334.312   5
  -1   3  25 10475.1 403.589   2
  -1   3  25 9483.56 402.061   4
  -1  -3  25 9970.57 370.927   3
  -1  -3  25 9755.02 397.648   2
  -1   3  25 10405.6 388.875   8
  -1  -3  24 9922.07 370.319   8
  -1   3  24 9024.60 366.374   2
  -1  -3  24 9883.51 377.617   2
  -1   3  24 9057.82 356.104   8
  -1  -3  24 9125.72 308.518   5
  -1  -3  24 9089.64 343.430   3
  -1   3  24 9204.32 378.928   4
  -1  -3  23 207.087 79.3020   8
  -1   3  23-10.6301 52.7358   2
  -1  -3  23 53.6884 46.7910   2
  -1   3  23 85.6604 66.2896   8
  -1  -3  23 31.7760 36.6339   5
  -1  -3  23 75.6898 50.3647   3
  -1   3  23 23.2262 63.1050   4
  -1  -3  22 3211.40 180.150   8
  -1   3  22 2731.82 168.999   2
  -1  -3  22 2793.56 173.246   2
  -1   3  22 3361.21 178.478   8
  -1  -3  22 3265.76 139.391   5
  -1  -3  22 3079.88 163.356   3
  -1   3  22 3059.67 181.415   4
  -1  -3  21 4705.43 224.362   8
  -1   3  21 4727.82 225.419   2
  -1  -3  21 4845.54 227.416   2
  -1   3  21 4915.38 222.218   8
  -1  -3  21 4974.62 184.702   5
  -1  -3  21 4794.81 211.558   3
  -1   3  21 4560.35 228.583   4
  -1   3  20 48.7572 48.3652   4
  -1   3  20 44.5737 47.2683   2
  -1  -3  20 54.2195 40.0893   2
  -1  -3  20-9.23907 33.5425   5
  -1  -3  20 44.3450 47.9953   3
  -1  -3  20-17.1901 58.9800   8
  -1   3  19 660.683 81.2678   4
  -1   3  19 711.684 77.6979   2
  -1  -3  19 830.730 82.0769   2
  -1  -3  19 510.704 53.3277   5
  -1  -3  19 623.037 70.4037   3
  -1  -3  19 703.212 88.7965   8
  -1  -3  18 23.7877 38.1884   2
  -1   3  18 7.85357 40.0505   2
  -1  -3  18 20.5152 30.7695   5
  -1  -3  18 23.2607 49.5040   8
  -1   3  18 43.0569 42.0968   4
  -1  -3  17 3001.82 156.500   8
  -1   3  17 2960.21 156.689   4
  -1  -3  16 2555.94 107.492   5
  -1  -3  16 2535.01 138.245   8
  -1  -3  15 579.839 70.9406   8
  -1  -3  15 613.572 61.3988   3
  -1  -3  15 725.558 50.8225   5
  -1  -3  14 4774.21 200.548   8
  -1  -3  14 5269.00 170.179   5
   1   3 -14 4921.75 202.624   8
  -1   3  14 5356.56 201.191   2
  -1   3  14 4622.04 200.030   4
  -1  -3  14 4929.45 191.592   3
  -1  -3  13 75121.4 1985.59   5
  -1  -3  13 76731.1 2017.30   3
   1  -3 -13 75118.4 1993.47   3
  -1   3  13 74474.3 2021.55   2
   1   3 -13 75579.2 2026.78   8
  -1  -3  13 76831.8 2029.63   8
  -1   3  13 73291.0 2029.54   4
   1  -3 -12 1925.19 84.1219   3
  -1   3  12 1691.81 98.4378   2
  -1  -3  12 1886.13 97.9193   3
  -1   3  12 1984.15 108.838   4
  -1  -3  12 1840.36 77.9383   5
  -1  -3  12 1984.44 107.610   8
   1   3 -12 1787.79 104.574   8
  -1  -3  11 76841.5 1974.84   8
  -1   3  11 72123.1 1965.70   2
  -1  -3  11 74712.4 1963.63   3
  -1   3  11 73750.1 1975.34   4
  -1  -3  11 71536.6 1933.14   5
   1  -3 -11 74271.7 1968.14   2
   1  -3 -11 73270.1 1940.49   3
   1   3 -11 74769.0 1970.73   8
  -1  -3  10 1208.90 79.3555   8
  -1  -3  10 1243.33 56.1491   5
  -1   3  10 1251.19 75.4404   2
  -1  -3  10 1276.88 73.7483   3
  -1   3  10 1221.21 78.6098   4
   1  -3 -10 1138.08 72.8276   2
   1   3 -10 1244.11 78.3198   8
   1  -3 -10 1245.55 61.2492   3
   1  -3  -9 6404.00 214.356   4
   1   3  -9 6341.97 212.567   8
   1  -3  -9 6038.67 207.617   2
  -1   3   9 5484.33 204.166   2
   1  -3  -9 6329.41 188.929   3
  -1  -3   9 6284.85 183.735   5
  -1   3   9 6157.81 215.535   4
   1  -3  -8 577.079 45.6403   2
  -1   3   8 509.120 49.2388   4
  -1  -3   8 578.693 32.9898   5
   1  -3  -8 555.430 35.0800   3
   1  -3  -8 562.826 49.1186   4
   1   3  -8 542.530 50.2549   8
  -1   3   7 732.242 53.1357   4
   1  -3  -7 648.118 50.2119   4
   1  -3  -7 596.275 45.7256   2
   1   3  -7 654.988 52.2907   8
  -1   3   6 2841.96 118.256   4
   1  -3  -6 2906.16 116.311   4
   1  -3  -6 2829.94 110.185   2
   1   3  -6 3077.38 92.6811   5
   1   3  -6 2961.30 115.847   8
   1   3  -5 2179.66 75.1827   5
   1  -3  -5 2207.21 95.7397   4
   1  -3  -5 2285.29 88.9624   2
  -1   3   5 2493.10 99.0704   4
   1  -3  -4 880.535 53.5791   4
  -1   3   4 749.313 51.2099   4
   1  -3  -3 46561.8 1285.52   4
  -1   3   3 49877.8 1270.73   6
  -1   3   3 47416.6 1284.41   1
  -1   3   2 363.667 28.9881   6
  -1   3   2 266.453 28.6381   1
   1  -3  -1 1467.20 59.1280   6
   1  -3  -1 1260.73 58.3402   1
  -1   3   1 1347.03 60.2486   1
  -1   3   1 1466.68 59.3843   6
  -1  -3   0 188.372 27.1116   1
   1  -3   0 126.254 22.9445   6
  -1   3   0 183.626 26.4048   6
   1  -3   0 197.604 23.4499   1
  -1   3   0 187.875 23.8166   1
  -1   3  -1 162059. 4171.22   6
   1  -3   1 159915. 4171.02   6
  -1  -3  -1 158873. 4174.71   1
   1   3   1 159255. 4174.63   1
   1  -3   2 289.486 33.9413   6
  -1  -3  -2 302.360 33.3691   1
   1   3   2 296.381 32.8131   1
  -1  -3  -2 377.682 31.3849   4
   1  -3   3 5.46808 28.1721   6
  -1  -3  -3 18.7647 19.5765   4
   1   3   3 36.7849 20.4662   4
  -1  -3  -3 2.80298 22.6703   1
   1   3   3 23.0217 24.1335   1
  -1  -3  -3 42.7432 14.6356   2
  -1  -3  -4 9.14468 15.1787   2
   1   3   4 3.15423 26.0426   1
   1   3   4-1.86354 15.2272   2
  -1   3  -4 32.5464 23.7090   5
  -1  -3  -4 15.3309 20.6570   4
   1   3   4-8.12314 21.1725   4
   1  -3   4 8.98111 28.8336   6
  -1   3  -5 2258.91 88.2092   5
  -1  -3  -5 2408.73 87.6485   2
   1   3   5 2217.88 99.4251   1
  -1  -3  -5 2280.15 93.0282   4
   1   3   5 2138.76 85.6913   2
   1   3   5 2477.09 96.7906   4
   1  -3   6 246.912 33.5920   5
  -1   3  -6 282.607 29.6791   5
  -1   3  -6 331.895 37.5730   8
   1   3   6 289.706 34.9773   4
  -1  -3  -6 321.478 32.5674   2
  -1  -3  -6 230.217 30.5279   4
   1   3   6 266.311 18.8087   7
   1   3   6 355.602 33.2511   2
  -1  -3  -6 293.493 18.4091   3
   1   3   7 9882.28 313.760   4
  -1   3  -7 10939.8 310.391   8
   1   3   7 9754.87 304.074   2
   1  -3   7 10207.8 302.545   5
  -1  -3  -7 10598.4 312.179   4
   1   3   8 523.395 48.1226   4
  -1   3  -8 549.238 49.5946   8
   1  -3   8 530.400 43.7682   5
   1   3   8 517.055 43.6429   2
   1   3   9 83969.9 2252.95   4
  -1   3  -9 88675.1 2245.16   8
   1   3   9 81608.8 2240.64   2
   1  -3   9 84579.0 2232.69   5
  -1   3 -10 182.196 43.4844   8
   1  -3  10 162.281 33.2015   5
   1   3  10 192.501 35.9282   2
   1   3  10 217.293 39.7474   4
  -1   3 -11 67741.6 1814.91   8
   1  -3  11 68102.8 1801.65   5
   1   3  11 66996.4 1814.79   2
   1   3  11 67964.5 1825.36   4
  -1   3 -12 12538.1 387.843   8
   1  -3  12 12184.9 372.438   5
   1   3  12 12620.1 388.986   2
   1   3  12 12560.3 396.131   4
  -1   3 -13 7372.55 260.921   8
   1   3  13 7248.49 258.666   2
   1  -3  13 7640.26 246.968   5
   1   3  13 7492.20 267.128   4
   1  -3  14 4.30706 32.4976   5
   1   3  14 11.6428 32.0031   2
   1  -3  14 45.3685 40.0600   8
   1  -3  15 7807.58 283.083   8
   1  -3  15 8280.39 268.402   5
   1  -3  16 135.582 48.5824   8
   1  -3  16 174.321 40.1889   5
   1  -3  17 383.288 49.1235   5
   1  -3  17 548.242 72.4762   8
   1   3  17 616.912 71.1880   2
   1   3  17 376.275 61.6838   4
   1  -3  18 1377.33 89.1636   5
   1   3  18 1432.96 110.498   4
   1  -3  18 1406.98 103.655   8
   1   3  18 1415.67 104.712   2
   1  -3  19 10601.1 365.109   3
   1  -3  19 11002.8 351.026   5
   1   3  19 10231.0 384.394   4
   1   3  19 10741.4 380.190   2
   1  -3  19 10669.9 372.162   8
   1   3  20 1220.52 102.493   2
   1  -3  20 1112.54 93.0746   3
   1   3  20 1374.99 107.858   8
   1   3  20 1200.34 105.854   4
   1  -3  20 1228.70 88.3832   5
   1  -3  20 1119.94 101.147   8
   1  -3  21 2421.98 144.931   6
   1   3  21 2603.63 109.882   6
   1  -3  21 2484.18 130.516   5
   1   3  21 2757.10 160.107   2
   1  -3  21 2398.72 139.644   3
   1   3  21 2369.84 146.377   8
   1   3  21 2605.60 164.955   4
   1  -3  21 2673.65 154.814   8
   1  -3  22 4980.96 207.326   5
   1   3  22 5021.12 240.673   2
   1   3  22 5134.30 181.591   6
   1  -3  22 5255.23 227.219   6
   1  -3  22 4853.97 241.541   2
   1   3  22 5190.98 231.003   8
   1   3  22 5510.24 255.793   4
   1  -3  22 5497.76 228.512   3
   1  -3  23 28262.8 820.220   5
   1   3  23 26619.4 865.249   2
   1  -3  23 28988.5 845.317   6
   1   3  23 28691.3 786.699   6
   1  -3  23 27520.4 876.678   2
   1   3  23 29285.7 856.268   8
   1   3  23 27469.7 880.852   4
   1  -3  23 28282.8 843.749   3
   1  -3  24 1914.27 117.311   5
   1   3  24 1772.60 138.151   2
   1  -3  24 1647.33 126.404   6
   1  -3  24 1303.52 127.847   2
   1   3  24 1843.89 147.032   4
   1  -3  24 1703.38 124.126   3
   1   3  24 1726.78 133.711   8
   1   3  25 203.500 72.4530   2
   1  -3  25 134.612 63.9372   6
   1  -3  25 149.264 65.2187   2
   1   3  25 92.5816 61.8371   4
   1  -3  25 139.096 51.1029   3
   1   3  25 138.740 77.5714   8
   1   3  26 806.814 104.096   2
   1  -3  26 929.996 97.1931   6
   1  -3  26 940.329 109.893   2
   1   3  26 905.175 119.222   4
   1  -3  26 696.608 91.5677   3
   1   3  26 712.074 97.8794   8
   1   3  27 92.7227 52.0980   2
   1  -3  27-56.5189 72.8135   6
   1  -3  27 82.1554 71.6935   2
   1   3  27 87.8821 64.9838   4
   1  -3  27 39.4087 54.7984   3
   1   3  27 75.1528 66.7577   8
   1   3  28 166.948 73.7982   2
   1  -3  28 28.8059 65.9280   6
   1  -3  28 157.729 75.1035   2
   1   3  28 153.662 70.5933   4
   1  -3  28 61.0362 56.6151   3
   1   3  28 33.4191 77.6056   8
   1  -3  29 1827.75 162.094   2
   1   3  29 2288.01 177.282   2
   1  -3  29 1924.89 144.530   3
   1   3  29 2220.66 179.081   4
   1  -3  30 1214.74 120.336   3
   1   3  30 1363.24 150.289   4
   1   3  30 1249.46 140.898   2
   1  -3  30 1315.16 143.369   2
   1  -3  31 982.789 111.045   3
   1   3  31 1057.10 143.261   4
   1   3  31 1083.19 134.716   2
   1  -3  31 915.407 129.701   2
   1  -3  32-23.0550 65.5407   3
   1  -3  32 51.7162 77.8218   4
   1   3  32-55.1322 93.7091   4
   1   3  32 33.2143 81.1767   2
   1  -3  32 34.0207 80.6650   2
   1  -3  33 359.361 107.153   4
   1   3  33 535.978 130.891   4
   1   3  33 536.040 118.345   2
   1  -3  33 424.059 110.473   2
   1  -3  34 8548.89 409.356   4
   1   3  34 7856.42 408.287   4
   1  -3  34 9091.62 412.949   2
   1   3  34 7513.25 387.293   2
   1  -3  35 683.869 136.000   2
   1   3  35 661.984 130.686   4
   1  -3  35 464.763 123.527   4
   1  -3  36 342.515 108.502   4
   1   3  36 193.379 105.392   4
   1   3  36 434.057 127.654   1
   1  -3  36 430.842 116.415   2
   1  -3  37 125.044 97.3600   4
   1   3  37 199.925 116.366   4
   1   3  37 111.871 123.062   1
   1  -3  37 202.195 101.783   2
   1  -3  38 322.973 111.355   4
   1   3  38 45.9262 110.672   4
   1   3  38 276.380 125.205   1
   1  -3  38 83.3546 101.958   2
   1  -3  39 288.559 119.227   4
   1   3  39 236.845 125.648   4
   1   3  39 94.6420 123.944   1
   1  -3  39 107.295 103.432   2
   1  -3  40 572.423 139.126   4
   1   3  40 437.455 129.617   4
   1   3  40 678.724 152.714   1
   1  -3  40 528.195 131.213   2
   1   3  41 24.7349 126.128   1
  -1   4  41 212.590 144.474   1
  -1  -4  40 784.726 156.959   4
  -1   4  40 589.631 147.965   4
  -1   4  40 467.355 140.302   1
  -1  -4  40 693.167 143.893   2
  -1  -4  39 325.813 120.890   4
  -1   4  39 143.335 121.922   4
  -1   4  39 75.9474 123.851   1
  -1  -4  39 231.907 107.624   2
  -1  -4  38 1746.95 192.601   4
  -1   4  38 1778.76 205.957   4
  -1   4  38 1772.48 213.970   1
  -1  -4  38 1516.51 184.625   2
  -1  -4  37 476.037 126.087   2
  -1   4  37 491.899 142.000   4
  -1  -4  37 407.318 126.010   4
  -1  -4  36-57.5727 97.8629   2
  -1   4  36-86.2593 93.9404   4
  -1  -4  36 39.3292 90.2968   4
  -1  -4  35 55.6609 79.3317   2
  -1   4  35 62.3927 95.5129   4
  -1  -4  35 113.812 88.5571   4
  -1  -4  34 8650.18 406.093   2
  -1  -4  34 8151.25 403.083   4
  -1   4  34 8294.18 417.822   4
  -1  -4  33 561.344 121.471   4
  -1   4  33 866.676 144.427   4
  -1  -4  33 551.495 111.233   2
  -1   4  32 1108.95 151.267   4
  -1  -4  32 1077.41 134.808   2
  -1  -4  31 578.883 99.7815   3
  -1  -4  31 509.405 107.450   2
  -1   4  31 318.076 103.350   4
  -1  -4  30 560.297 95.3570   3
  -1  -4  30 579.856 107.863   2
  -1  -4  30 466.111 95.7702   6
  -1   4  30 473.243 110.567   4
  -1  -4  29 3517.39 195.527   3
  -1  -4  29 3397.38 217.188   2
  -1   4  29 3553.31 228.859   4
  -1  -4  29 2880.46 189.180   6
  -1  -4  28 668.330 104.941   2
  -1   4  28 689.943 99.4190   2
  -1  -4  28 503.298 85.6819   3
  -1   4  28 571.470 103.977   4
  -1  -4  28 662.383 97.1989   6
  -1  -4  27 1168.55 125.121   2
  -1   4  27 1398.22 142.276   4
  -1   4  27 970.693 119.370   8
  -1  -4  27 1260.93 117.244   3
  -1   4  27 1104.56 120.493   2
  -1  -4  26 3024.16 196.114   2
  -1   4  26 3221.16 208.795   4
  -1   4  26 3254.58 192.032   8
  -1   4  26 3220.43 198.773   2
  -1  -4  26 3497.95 187.231   3
  -1   4  25 1394.88 127.283   2
  -1  -4  25 1528.97 131.952   2
  -1   4  25 1582.22 141.694   4
  -1  -4  25 1331.19 88.6442   5
  -1   4  25 1530.82 132.155   8
  -1  -4  25 1252.81 113.446   3
  -1   4  24 3393.46 195.340   2
  -1  -4  24 3428.34 196.021   2
  -1  -4  24 3267.88 177.429   3
  -1  -4  24 3508.01 146.418   5
  -1   4  24 2995.51 183.467   8
  -1   4  24 3387.20 203.739   4
  -1  -4  23 401.647 72.7326   2
  -1  -4  23 342.793 50.7871   5
  -1   4  23 364.539 77.2673   2
  -1  -4  23 352.212 72.7239   3
  -1   4  23 203.437 67.0899   4
  -1  -4  22 2795.55 169.723   2
  -1  -4  22 3041.96 130.023   5
  -1   4  22 2963.63 175.001   2
  -1  -4  22 2885.94 161.193   3
  -1   4  22 3063.42 184.643   4
  -1  -4  21 5222.73 239.653   2
  -1  -4  21 5256.44 189.134   5
  -1   4  21 5164.05 238.622   2
  -1  -4  21 5348.56 227.059   3
  -1   4  21 4864.45 241.657   4
  -1  -4  20 3728.32 188.656   2
  -1   4  20 3575.24 185.001   2
  -1  -4  20 3403.73 173.318   3
  -1   4  20 3651.80 195.352   4
  -1  -4  20 3866.05 147.957   5
  -1   4  19 161.458 48.5850   2
  -1  -4  19 148.346 47.2218   3
  -1   4  19 200.894 61.2883   4
  -1  -4  19 263.349 42.5928   5
  -1   4  18 39.8784 40.1902   2
  -1   4  18 99.0573 51.8111   4
  -1  -4  18 119.820 48.4247   3
  -1  -4  18 118.761 33.9235   5
  -1  -4  17 41841.9 1130.43   5
  -1   4  17 41684.6 1195.64   4
   1   4 -16 393.123 66.5251   8
  -1  -4  16 428.666 42.4096   5
   1   4 -15 17546.8 542.216   8
  -1  -4  15 17577.4 497.465   5
   1   4 -14 902.081 79.7337   8
  -1  -4  14 960.657 56.9022   5
  -1   4  14 1013.33 75.6744   2
  -1  -4  14 874.794 70.1691   3
   1  -4 -14 946.691 57.8452   3
  -1  -4  13 4806.19 157.846   5
   1  -4 -13 4504.39 185.716   2
  -1   4  13 4651.85 186.106   2
  -1  -4  13 5142.98 189.326   3
  -1   4  13 4592.94 194.477   4
   1   4 -13 4530.89 191.142   8
   1  -4 -13 4813.46 162.388   3
  -1  -4  12 3161.38 111.900   5
  -1  -4  12 3020.79 134.977   3
  -1   4  12 3090.95 138.395   2
   1  -4 -12 2825.43 134.365   2
   1   4 -12 3106.65 142.916   8
   1  -4 -12 3089.14 114.455   3
  -1   4  12 3104.50 145.444   4
   1  -4 -11 64.5526 23.2055   3
   1  -4 -11 83.5154 35.7407   4
   1  -4 -11 57.3118 33.2226   2
   1  -4 -10 404.119 47.3606   2
   1  -4 -10 346.721 49.8355   4
  -1   4  10 342.516 48.8023   4
   1   4 -10 280.497 50.4880   8
   1  -4 -10 386.194 32.3249   3
   1   4  -9 17555.3 505.456   8
   1  -4  -9 16808.9 498.027   2
   1  -4  -9 17621.5 507.049   4
  -1   4   9 16711.3 510.361   4
   1   4  -8 724.453 60.9574   8
  -1   4   8 735.148 61.0653   4
   1  -4  -8 764.461 59.5176   4
   1   4  -8 752.416 38.2645   5
   1  -4  -8 728.824 53.8775   2
   1   4  -7 54592.4 1432.38   5
   1   4  -7 52386.9 1460.09   8
   1  -4  -7 56513.6 1466.30   4
   1  -4  -7 54799.6 1455.73   2
  -1   4   7 53957.2 1469.33   4
   1  -4  -6 915.547 62.3259   4
   1  -4  -6 1060.67 59.2555   2
  -1   4   6 900.143 64.4326   4
  -1   4   5 14350.1 429.505   1
   1  -4  -5 14722.7 428.814   4
  -1   4   5 14962.7 431.842   4
   1  -4  -4 61.7930 26.6951   4
  -1   4   4 17.2473 26.8236   1
  -1   4   4 9.23165 19.5879   6
   1  -4  -3 5166.88 173.909   4
   1  -4  -3 5037.86 141.522   7
  -1   4   3 5225.93 159.261   6
  -1   4   3 4942.09 171.919   1
  -1   4   2 1682.03 70.8457   6
   1  -4  -2 1607.61 74.9337   1
   1  -4  -2 1698.53 69.9182   6
  -1   4   2 1633.42 76.7339   1
  -1   4   1 946.691 53.1365   6
   1  -4  -1 1023.61 55.2860   1
   1  -4  -1 877.388 50.7254   6
  -1   4   1 855.215 52.6092   1
   1  -4   0 583.036 41.4141   1
  -1  -4   0 571.501 46.6984   1
   1  -4   0 496.319 42.3759   6
  -1   4   0 524.042 42.1512   6
  -1  -4  -1 52541.8 1368.37   1
   1  -4   1 51210.9 1362.80   6
  -1   4  -1 52490.7 1363.19   6
   1   4   1 51480.2 1367.28   1
   1  -4   1 48844.4 1354.87   1
   1   4   2 215.926 38.7892   1
  -1  -4  -2 222.351 33.8147   1
  -1  -4  -2 305.100 33.9279   4
  -1  -4  -2 221.544 25.2528   6
   1  -4   2 256.488 39.6102   6
   1   4   3 971.143 63.4554   1
  -1  -4  -3 1048.47 58.6266   4
  -1  -4  -3 1066.56 64.0889   1
  -1  -4  -3 1053.32 45.8146   6
   1  -4   3 1048.21 64.0000   6
  -1  -4  -4 934.260 61.2682   1
   1   4   4 876.630 61.5458   1
  -1  -4  -4 990.971 47.1105   2
   1   4   4 869.848 56.7217   4
   1  -4   4 825.738 60.5078   6
  -1  -4  -4 845.998 37.7102   6
  -1  -4  -4 772.688 51.9968   4
  -1  -4  -5 137028. 3583.77   4
  -1  -4  -5 136079. 3570.18   2
   1   4   5 139446. 3588.53   4
  -1   4  -5 134151. 3577.00   5
   1   4   5 138458. 3596.22   1
  -1  -4  -6 1226.25 70.0912   4
   1   4   6 1337.71 74.5961   4
  -1  -4  -6 1388.74 65.4653   2
   1   4   6 1311.31 81.2231   1
  -1  -4  -6 1342.87 45.1323   3
  -1   4  -6 1350.11 67.6971   5
  -1  -4  -7 12464.4 328.020   3
  -1  -4  -7 12073.2 364.691   4
  -1  -4  -7 12405.5 356.417   2
   1   4   7 11825.7 324.313   7
   1   4   7 12269.1 356.876   2
   1   4   7 11823.2 375.274   1
   1   4   7 12316.1 370.160   4
  -1   4  -7 12039.9 352.113   5
   1  -4   8 2181.39 97.6397   5
  -1   4  -8 2427.08 108.020   8
   1   4   8 2305.29 110.932   4
  -1  -4  -8 2302.86 106.640   4
   1   4   8 2420.53 117.225   1
   1   4   8 2574.14 103.941   2
  -1  -4  -8 2445.58 78.2377   3
  -1  -4  -8 2114.03 99.1261   2
   1   4   8 2373.45 75.3877   7
   1   4   9 27128.8 753.870   2
   1   4   9 27224.8 768.050   4
   1  -4   9 27204.2 746.429   5
  -1  -4  -9 28190.7 763.250   4
  -1   4  -9 25500.0 754.624   8
   1   4   9 27153.6 718.757   7
   1   4  10 3408.32 139.392   2
  -1   4 -10 3471.44 144.730   8
   1  -4  10 3649.24 135.060   5
   1   4  10 3310.60 149.217   4
   1  -4  11 832.355 59.1677   5
   1   4  11 797.203 69.9095   4
  -1   4 -11 746.858 66.6627   8
   1   4  11 697.188 60.1077   2
   1  -4  12 2686.55 114.417   5
   1   4  12 2613.69 131.820   4
  -1   4 -12 2729.79 128.362   8
   1   4  12 2634.32 123.556   2
   1  -4  13 18617.6 551.927   5
   1   4  13 19525.5 584.819   4
  -1   4 -13 19381.2 574.824   8
   1   4  13 19729.9 572.261   2
  -1   4 -14 2854.27 139.213   8
   1   4  14 2862.10 136.270   2
   1  -4  14 2744.12 121.000   5
  -1   4 -15 17452.8 544.795   8
   1  -4  15 18112.4 523.200   5
  -1   4 -16 659.985 78.2577   8
   1  -4  16 756.611 64.6558   5
   1   4  17 5844.98 238.410   2
   1   4  17 5833.65 247.828   4
   1  -4  17 6011.85 214.944   5
   1   4  18 2679.56 151.610   2
   1  -4  18 2975.22 149.651   3
   1   4  18 3221.05 168.794   4
   1  -4  18 2780.09 132.256   5
   1   4  19 15589.6 506.936   2
   1  -4  19 15792.1 495.064   3
   1  -4  19 14613.4 465.037   5
   1   4  19 15745.6 519.621   4
   1   4  20 3216.33 184.009   4
   1   4  20 3448.17 121.483   6
   1  -4  20 3146.82 165.125   3
   1   4  20 3323.24 177.878   2
   1  -4  20 3380.71 151.472   5
   1  -4  21 260.434 53.1093   5
   1  -4  21 281.074 60.5403   3
   1   4  21 307.725 37.9228   6
   1  -4  21 308.490 68.9855   6
   1   4  21 316.520 70.1328   4
   1   4  21 413.524 69.3366   2
   1   4  22 1857.26 143.478   4
   1  -4  22 1908.56 113.648   5
   1  -4  22 2020.51 136.792   6
   1   4  22 2186.45 90.3654   6
   1   4  22 2210.88 144.851   2
   1  -4  22 1955.55 131.593   3
   1   4  23 342.155 80.6338   8
   1  -4  23 314.509 68.3470   3
   1   4  23 499.920 92.7066   4
   1  -4  23 536.021 65.9668   5
   1  -4  23 356.674 76.7588   6
   1   4  23 539.369 83.1815   2
   1  -4  23 579.572 89.5958   2
   1   4  24 3515.93 188.951   8
   1  -4  24 3464.95 183.022   3
   1   4  24 3839.74 216.331   4
   1  -4  24 3317.37 158.672   5
   1  -4  24 3185.34 180.485   6
   1   4  24 3417.59 196.220   2
   1  -4  24 3485.59 201.311   2
   1   4  25 120.350 72.9759   8
   1  -4  25 293.383 69.2525   3
   1   4  25 175.976 76.2809   4
   1  -4  25 145.917 50.8922   5
   1  -4  25 201.787 72.6463   2
   1  -4  25 193.853 67.1827   6
   1   4  25 228.155 66.1921   2
   1   4  26 1402.85 132.246   2
   1   4  26 1324.70 137.045   4
   1  -4  26 1069.85 124.769   2
   1  -4  26 1380.58 119.093   3
   1  -4  26 1302.49 122.455   6
   1   4  26 1228.98 124.533   8
   1   4  27 7673.93 350.634   2
   1   4  27 7737.64 364.365   4
   1  -4  27 8467.30 367.043   2
   1  -4  27 9120.99 342.024   3
   1  -4  27 8288.50 330.148   6
   1   4  27 8058.71 336.901   8
   1   4  28 55.7392 60.7493   2
   1   4  28 78.5760 77.9776   4
   1  -4  28 115.884 58.2891   2
   1  -4  28 96.8845 61.2552   3
   1  -4  28 134.752 68.4650   6
   1   4  28 89.8840 78.8411   8
   1  -4  29 144.040 66.3730   3
   1   4  29 131.341 72.4131   2
   1  -4  29 15.1131 70.5781   2
   1   4  29 65.8447 80.4972   4
   1  -4  30-11.4299 62.8370   3
   1   4  30 91.5644 75.6894   2
   1  -4  30-15.7758 73.6374   2
   1   4  30 120.508 82.9080   4
   1  -4  31 1163.48 123.044   3
   1  -4  31 1118.89 141.404   2
   1   4  31 1224.27 146.889   2
   1   4  31 1366.40 163.210   4
   1  -4  32 11322.2 427.454   3
   1  -4  32 10723.9 469.762   2
   1   4  32 10635.8 461.205   2
   1   4  32 10746.1 480.027   4
   1  -4  33 853.965 134.826   2
   1  -4  33 707.396 105.864   3
   1   4  33 743.684 138.652   4
   1   4  34 520.562 137.312   1
   1  -4  34 589.943 128.491   2
   1  -4  34 764.322 128.962   4
   1   4  34 650.612 142.522   4
   1   4  35-107.710 127.693   1
   1  -4  35 114.503 94.6445   2
   1  -4  35 19.3639 93.2498   4
   1   4  35-63.2879 100.040   4
   1   4  36 2247.41 231.520   1
   1  -4  36 2467.17 219.362   2
   1  -4  36 2365.40 212.813   4
   1   4  36 2058.29 219.027   4
   1   4  37 229.532 132.287   1
   1  -4  37 610.438 133.594   2
   1  -4  37 435.139 123.227   4
   1   4  37 271.498 126.199   4
   1   4  38 992.335 177.566   1
   1  -4  38 1150.14 173.320   2
   1  -4  38 727.590 137.412   4
   1   4  38 839.864 155.731   4
   1   4  39 1334.40 195.132   1
   1  -4  39 1095.67 166.638   2
   1  -4  39 1082.43 170.197   4
   1   4  39 1035.94 173.822   4
   1  -4  40 22.6918 105.915   4
   1   4  40-24.8736 123.360   1
   1   4  40 74.1754 103.637   4
   1   4  41 25.4554 139.931   1
  -1   5  41-54.3155 138.488   1
  -1   5  40 53.0768 129.756   1
  -1  -5  40 281.534 120.461   2
  -1  -5  40 133.577 97.0212   4
  -1   5  40 25.0155 104.895   4
  -1   5  39-25.8766 137.194   1
  -1  -5  39 42.2312 96.9531   2
  -1  -5  39-43.2965 102.659   4
  -1   5  39 48.7158 109.960   4
  -1  -5  38 1127.63 164.362   2
  -1  -5  38 1091.11 164.348   4
  -1   5  38 1159.41 183.508   4
  -1   5  37 488.892 152.544   1
  -1  -5  37 536.932 123.214   2
  -1  -5  37 487.031 121.012   4
  -1   5  37 525.579 133.373   4
  -1   5  36 3079.34 268.787   1
  -1   5  36 2959.05 253.293   4
  -1  -5  36 2639.36 219.665   2
  -1  -5  36 2631.47 224.666   4
  -1   5  35 426.174 123.117   4
  -1  -5  35 447.316 120.681   2
  -1  -5  35 606.254 126.695   4
  -1   5  34 184.596 108.929   4
  -1  -5  34 287.553 90.6178   2
  -1   5  33 78.8919 87.5100   4
  -1  -5  33 86.6027 84.6866   2
  -1  -5  33 65.4470 76.8346   3
  -1   5  32 1893.59 187.647   4
  -1  -5  32 1883.16 177.190   2
  -1  -5  32 2208.84 165.168   3
  -1  -5  31 1060.84 115.832   3
  -1  -5  31 1008.88 134.536   2
  -1   5  31 1271.57 157.110   4
  -1  -5  30 2423.63 191.324   2
  -1  -5  30 2965.54 183.016   3
  -1  -5  30 2529.94 181.004   6
  -1   5  30 2921.74 221.030   4
  -1  -5  29 1276.93 137.950   2
  -1  -5  29 1436.17 132.763   3
  -1  -5  29 1397.72 139.499   6
  -1   5  29 1530.00 155.731   4
  -1  -5  28-42.0903 64.4208   2
  -1  -5  28-22.4643 62.4589   3
  -1  -5  28-34.6920 76.3320   6
  -1   5  28 63.6688 75.4821   4
  -1   5  27 3855.31 238.578   4
  -1  -5  27 3747.37 203.683   3
  -1  -5  27 4098.63 229.074   2
  -1  -5  27 3495.66 208.206   6
  -1   5  27 3734.27 216.071   8
  -1  -5  26 970.570 113.098   2
  -1   5  26 954.284 121.905   4
  -1  -5  26 1242.62 113.984   3
  -1   5  26 1075.72 118.968   8
  -1  -5  25 1253.11 114.650   3
  -1   5  25 1212.99 129.068   4
  -1  -5  25 1264.60 123.157   2
  -1  -5  24 1586.58 130.863   2
  -1   5  24 1483.21 143.419   4
  -1  -5  24 2002.99 137.139   3
  -1  -5  24 1815.89 95.4817   5
  -1  -5  23 54.8419 57.4678   2
  -1   5  23 12.4473 66.0344   4
  -1  -5  23 84.8293 59.6986   3
  -1  -5  23 155.765 39.4688   5
  -1  -5  22 290.407 67.5878   2
  -1   5  22 283.690 70.2983   4
  -1  -5  22 281.663 45.6251   5
  -1   5  21 2858.59 175.088   4
  -1  -5  21 2762.92 119.783   5
  -1  -5  21 2913.73 161.378   3
  -1   5  20 1884.54 138.860   4
  -1  -5  20 1980.85 95.2872   5
  -1  -5  20 2076.01 129.789   3
  -1   5  19 19172.9 616.725   4
  -1  -5  19 18775.3 537.607   5
  -1  -5  19 18705.2 589.938   3
  -1   5  18 2783.51 162.808   4
   1   5 -18 2519.48 155.428   8
  -1  -5  18 2890.89 151.582   3
  -1  -5  18 2923.56 116.589   5
  -1   5  17 4566.75 214.360   4
  -1  -5  17 4643.86 160.308   5
   1   5 -17 4539.35 206.017   8
  -1  -5  17 4286.61 193.265   3
  -1   5  16 2050.21 134.674   4
   1   5 -16 2097.19 128.012   8
   1  -5 -15 14666.5 422.309   3
   1   5 -15 14302.4 466.199   8
   1  -5 -14 2816.91 111.219   3
   1   5 -14 2934.01 146.864   8
   1  -5 -13 1482.13 70.1846   3
   1   5 -13 1422.81 96.9022   8
   1  -5 -13 1479.80 92.0638   2
   1   5 -12 1060.20 83.1922   8
   1  -5 -12 887.090 75.4210   4
   1  -5 -12 1101.77 76.5495   2
  -1   5  12 1060.04 86.5860   4
   1  -5 -12 1173.22 58.2733   3
   1   5 -11 27822.4 829.754   8
  -1   5  11 29263.2 842.937   4
   1  -5 -11 29509.1 833.696   4
   1  -5 -11 29540.0 824.722   2
   1  -5 -11 29639.3 790.328   3
  -1   5  10 5385.00 206.889   4
   1  -5 -10 5177.99 190.673   2
   1  -5 -10 5232.17 198.356   4
   1   5 -10 4916.51 195.105   8
   1  -5  -9 28123.7 782.801   2
   1  -5  -9 27839.7 792.472   4
  -1   5   9 27748.9 799.749   4
   1   5  -9 27812.4 791.398   8
   1   5  -9 28139.3 753.259   5
  -1   5   8 1224.32 83.7665   4
   1   5  -8 1374.77 85.3485   8
   1  -5  -8 1369.34 76.2503   2
   1  -5  -8 1369.89 83.0316   4
   1   5  -8 1351.96 61.1168   5
   1   5  -7 9387.35 286.019   5
  -1   5   7 9954.32 321.691   1
  -1   5   7 10295.8 284.168   6
   1  -5  -7 10372.8 305.206   2
   1  -5  -7 9427.91 312.879   4
  -1   5   7 9524.39 318.053   4
  -1   5   6 1646.31 90.7028   1
   1  -5  -6 1692.49 89.2109   4
  -1   5   6 1582.50 67.4840   6
  -1   5   6 1488.22 88.9383   4
  -1   5   5 56810.2 1528.21   1
  -1   5   5 56832.6 1499.22   6
   1  -5  -5 56459.3 1526.26   4
  -1   5   4 665.095 43.4782   6
   1  -5  -4 560.136 50.3529   4
   1  -5  -4 557.375 24.7956   7
  -1   5   4 568.952 52.5769   1
   1  -5  -3 17.2189 23.4415   6
  -1   5   3 77.1993 25.0838   6
   1  -5  -3 32.5988 26.1386   1
  -1   5   3 26.6761 27.1253   1
  -1   5   2 1252.04 72.9505   1
   1  -5  -2 1355.74 66.4812   6
  -1   5   2 1335.92 67.3978   6
   1  -5  -2 1432.60 73.0250   1
  -1   5   1 571.253 49.1826   1
   1  -5  -1 514.266 45.3150   6
   1  -5  -1 555.324 46.1131   1
  -1   5   1 548.428 47.5081   6
   1  -5   0 411.237 41.1142   1
  -1  -5   0 530.671 48.4144   1
  -1   5   0 472.515 46.4776   6
   1  -5   0 495.293 45.4821   6
  -1  -5  -1 910.030 61.5362   1
   1  -5   1 899.503 55.4228   1
   1  -5   1 848.423 59.2881   6
  -1  -5  -1 949.049 54.1305   6
  -1  -5  -2 208.859 35.1086   1
   1   5   2 139.924 33.8293   1
  -1  -5  -2 188.016 28.9202   6
   1  -5   2 174.509 35.9220   6
   1   5   3 158827. 4191.63   1
  -1  -5  -3 158733. 4181.89   4
  -1  -5  -3 163451. 4160.61   6
   1  -5   3 151014. 4185.76   6
  -1  -5  -3 163691. 4189.63   1
  -1  -5  -4 600.456 54.8027   1
  -1  -5  -4 554.908 35.7074   6
   1  -5   4 659.713 55.8014   6
   1   5   4 490.871 52.6395   1
  -1  -5  -4 626.926 49.6913   4
  -1  -5  -5 2419.35 108.035   4
   1   5   5 2621.32 112.421   4
   1  -5   5 2335.35 112.723   6
  -1  -5  -5 2379.20 93.0469   2
   1   5   5 2449.51 115.685   1
  -1  -5  -6 5113.76 170.148   2
   1  -5   6 5459.55 195.825   6
   1   5   6 5300.70 196.726   1
   1   5   6 5156.88 189.536   4
  -1   5  -6 4920.43 175.971   5
  -1  -5  -6 5207.27 186.042   4
  -1  -5  -7 65000.1 1729.72   2
   1   5   7 65646.7 1751.40   4
   1   5   7 63906.3 1757.61   1
  -1  -5  -7 66235.9 1744.96   4
  -1   5  -7 64691.5 1730.76   5
  -1  -5  -8 2051.52 65.9230   3
   1   5   8 1862.66 106.897   1
  -1   5  -8 2069.59 90.7274   5
   1   5   8 1751.20 100.059   4
  -1  -5  -8 1987.53 100.194   4
   1   5   8 1885.35 63.5352   6
  -1  -5  -8 1975.44 91.4993   2
  -1  -5  -9 10012.5 281.926   3
  -1   5  -9 9613.00 322.520   8
  -1   5  -9 10107.2 307.724   5
   1   5   9 10541.7 275.743   7
  -1  -5  -9 10833.0 331.010   4
   1   5   9 9695.69 336.816   1
  -1  -5  -9 9787.38 314.737   2
   1   5   9 9906.75 333.488   4
   1   5  10 1231.11 75.7342   2
  -1  -5 -10 1242.13 51.6544   3
  -1   5 -10 1174.07 80.8250   8
   1   5  10 1318.07 88.2200   4
  -1  -5 -10 1098.93 78.7727   4
   1   5  10 1278.46 94.0899   1
  -1  -5 -10 1246.05 76.9712   2
   1   5  10 1293.06 47.6832   7
  -1   5 -11 206.467 50.7813   8
   1   5  11 184.006 43.2313   4
  -1  -5 -11 126.075 41.3228   4
   1   5  11 54.3021 42.7960   1
   1   5  11 172.308 20.9517   7
   1   5  11 225.292 37.5097   2
   1   5  12 181.066 38.0312   2
   1   5  12 136.690 43.1620   4
  -1   5 -12 90.2301 42.7465   8
   1  -5  12 143.250 37.0239   5
   1   5  12 186.158 24.2043   7
   1  -5  13 18436.1 532.187   5
  -1   5 -13 17858.0 552.151   8
   1   5  13 18963.6 550.456   2
   1   5  13 18222.6 501.158   7
   1   5  14 4610.20 151.861   7
  -1   5 -14 4776.66 197.739   8
   1  -5  14 5053.91 180.277   5
  -1   5 -15 13738.0 445.493   8
   1  -5  15 13933.5 419.623   5
   1   5  16 272.760 58.0551   4
  -1   5 -16 257.262 62.6698   8
   1  -5  16 293.765 48.4737   5
  -1   5 -17 25334.7 769.210   8
   1   5  17 25804.9 788.336   4
   1   5  17 26106.3 771.038   2
   1  -5  17 26134.6 738.166   5
  -1   5 -18 7085.77 281.091   8
   1  -5  18 6953.12 247.613   5
   1   5  18 7156.07 292.882   4
   1   5  18 7160.89 278.988   2
   1  -5  18 7252.06 276.521   3
   1  -5  19 32.1546 38.1766   5
   1   5  19 60.9499 53.2207   4
   1   5  19 94.5504 47.8413   2
   1  -5  19 152.603 50.4277   3
   1  -5  19 95.1224 61.9715   6
   1   5  19 81.7187 22.9810   6
   1  -5  20 1030.31 80.7020   5
   1   5  20 1214.92 114.251   4
   1   5  20 1215.04 108.086   2
   1  -5  20 1225.95 102.046   3
   1   5  20 1210.73 54.2637   6
   1  -5  20 1333.39 113.244   6
   1  -5  21 496.571 63.4842   5
   1  -5  21 379.366 78.5981   6
   1   5  21 500.490 36.0747   6
   1   5  21 545.341 87.6924   4
   1   5  21 533.297 78.9914   2
   1  -5  21 464.979 69.7633   3
   1  -5  22 246.813 61.9032   3
   1  -5  22 82.1881 43.6367   5
   1  -5  22 162.380 73.0522   6
   1   5  22 203.790 69.7311   4
   1   5  22 143.684 60.9599   2
   1  -5  23 170.933 58.5736   3
   1  -5  23 114.422 46.6377   5
   1  -5  23 29.5313 61.2698   6
   1   5  23 202.027 74.1534   4
   1   5  23 97.6640 44.6633   2
   1   5  24 148.998 60.0756   2
   1   5  24 119.528 72.2132   4
   1  -5  24 118.630 60.4052   3
   1  -5  24 104.464 48.6875   5
   1  -5  24 60.6588 61.9328   2
   1  -5  24 70.9120 70.0911   6
   1   5  24 148.697 46.1900   7
   1  -5  25 9628.28 370.742   6
   1   5  25 9475.01 316.397   7
   1   5  25 9263.43 365.936   8
   1   5  25 9417.48 382.846   2
   1  -5  25 9855.85 371.532   3
   1   5  25 9579.59 402.255   4
   1  -5  25 9712.27 393.556   2
   1  -5  26 10.6573 66.8629   6
   1   5  26-42.4940 69.5619   8
   1   5  26 190.385 59.2483   2
   1  -5  26-21.3679 57.3565   3
   1   5  26 14.6737 68.4952   4
   1  -5  26 53.5694 61.4990   2
   1  -5  27 555.471 99.0807   6
   1   5  27 792.839 108.314   8
   1   5  27 746.051 98.3257   2
   1  -5  27 659.065 100.621   2
   1   5  27 646.803 115.383   4
   1  -5  27 713.353 96.4678   3
   1  -5  28 693.691 96.9685   3
   1   5  28 725.811 97.4057   2
   1  -5  28 622.415 97.1089   6
   1   5  28 678.341 117.033   4
   1  -5  28 717.874 109.909   2
   1  -5  29 3516.54 203.377   6
   1  -5  29 2949.50 215.615   2
   1  -5  29 3186.09 192.227   3
   1   5  29 2992.97 224.441   4
   1  -5  30 5495.10 295.802   2
   1   5  30 5550.24 309.675   4
   1  -5  30 5372.84 264.736   3
   1   5  31 76.8125 92.4947   1
   1  -5  31 66.3305 73.5823   2
   1   5  31 166.063 100.260   4
   1  -5  31 37.0291 66.2809   3
   1   5  32 378.734 111.233   1
   1  -5  32 241.467 100.605   2
   1   5  32 461.489 125.207   4
   1  -5  32 392.403 92.3677   3
   1   5  33 41.4086 105.626   1
   1  -5  33 143.371 88.9411   2
   1   5  33 160.015 96.3786   4
   1  -5  33 155.945 78.6272   3
   1   5  34 2828.45 246.687   1
   1  -5  34 2567.07 185.405   3
   1  -5  34 2676.71 219.670   2
   1   5  34 3076.24 243.680   4
   1   5  35 1306.78 184.180   1
   1  -5  35 1143.35 157.872   4
   1  -5  35 1200.49 143.274   3
   1  -5  35 1555.35 174.502   2
   1   5  35 1573.93 196.824   4
   1   5  36 1737.86 207.934   1
   1  -5  36 1442.47 171.089   4
   1  -5  36 1566.83 179.744   2
   1   5  36 1071.82 166.214   4
   1   5  37 117.838 120.220   1
   1  -5  37 269.282 113.914   4
   1  -5  37 102.235 100.001   2
   1   5  37 46.2904 104.538   4
   1  -5  38-21.0184 96.5075   2
   1   5  38-23.8742 103.995   4
   1  -5  38 85.3530 99.5957   4
   1   5  38 48.4937 116.765   1
   1  -5  39 86.1851 112.799   2
   1   5  39-24.5408 106.898   4
   1  -5  39-65.8743 110.445   4
   1   5  39 174.420 123.575   1
   1   5  40 2144.23 235.382   4
   1   5  40 2476.24 254.751   1
   1   5  41-78.2349 153.042   1
  -1   6  41 250.137 143.769   1
  -1  -6  40 43.3197 101.096   2
  -1   6  40 178.671 133.624   4
  -1  -6  40-44.3594 111.559   4
  -1   6  40-54.2816 132.666   1
  -1  -6  39 1560.38 186.725   2
  -1   6  39 1566.33 205.291   4
  -1  -6  39 1726.47 200.096   4
  -1   6  39 1615.76 222.646   1
  -1  -6  38 1047.03 159.410   2
  -1   6  38 1037.59 173.182   4
  -1  -6  38 670.271 140.168   4
  -1   6  38 902.264 178.384   1
  -1  -6  37 59.8540 91.6285   2
  -1   6  37 50.0688 122.385   1
  -1  -6  37 121.824 102.143   4
  -1   6  37 70.1855 109.213   4
  -1  -6  36 570.567 130.354   4
  -1   6  36 412.875 144.402   1
  -1  -6  36 386.977 112.937   2
  -1   6  36 384.932 126.411   4
  -1   6  35 869.848 168.533   1
  -1  -6  35 804.318 144.383   2
  -1   6  35 765.567 155.918   4
  -1  -6  34 4014.08 234.362   3
  -1   6  34 3316.60 273.631   1
  -1  -6  34 3450.46 248.238   2
  -1   6  34 3671.83 269.654   4
  -1  -6  33 1087.19 132.063   3
  -1  -6  33 1411.13 164.646   2
  -1   6  33 1381.02 170.890   4
  -1   6  33 1359.98 183.160   1
  -1  -6  32 132.384 78.6549   3
  -1   6  32 214.650 102.297   4
  -1  -6  32 318.692 98.5722   2
  -1  -6  31 522.685 106.238   6
  -1  -6  31 398.652 94.6545   3
  -1   6  31 355.518 106.982   4
  -1  -6  31 466.920 97.0463   2
  -1  -6  30 256.496 88.2593   6
  -1  -6  30 287.884 75.2364   3
  -1   6  30 125.850 91.9236   4
  -1  -6  30 355.067 88.9780   2
  -1  -6  29 665.590 107.115   6
  -1  -6  29 618.694 95.2011   3
  -1   6  29 343.945 100.723   4
  -1  -6  29 399.153 93.6471   2
  -1  -6  28 368.235 93.9985   6
  -1  -6  28 471.690 89.2831   3
  -1   6  28 626.376 109.508   4
  -1  -6  28 495.199 92.7056   2
  -1  -6  27 2118.86 165.721   6
  -1   6  27 2075.85 176.770   4
  -1  -6  27 2096.62 167.059   2
  -1  -6  27 2285.54 158.487   3
  -1   6  26 1202.52 137.808   4
  -1  -6  26 1097.32 121.765   2
  -1  -6  26 1169.65 114.066   3
  -1   6  25 588.573 98.7700   4
  -1  -6  25 862.187 103.875   2
  -1  -6  25 710.074 97.2240   3
  -1   6  24 3099.23 202.462   4
  -1  -6  24 3601.93 203.514   2
  -1  -6  24 3399.50 186.768   3
  -1   6  23 12591.9 477.361   4
  -1  -6  23 11900.5 452.337   2
  -1  -6  23 13036.0 448.535   3
  -1  -6  22 2663.09 160.253   3
  -1   6  22 2533.20 173.833   4
  -1  -6  21 136.378 53.4953   3
  -1   6  21 177.098 69.3920   4
  -1  -6  20-8.71471 50.0871   3
  -1   6  20 67.2920 53.1873   4
   1   6 -20 9.54513 60.9412   8
  -1  -6  19 8144.20 305.559   3
  -1   6  19 7697.45 320.332   4
   1   6 -19 7647.11 308.959   8
  -1  -6  18 1274.25 103.469   3
  -1   6  18 1329.51 115.518   4
   1   6 -18 1549.94 120.162   8
  -1  -6  17 570.039 70.9952   3
  -1   6  17 434.014 69.3547   4
   1   6 -17 507.300 75.9442   8
   1  -6 -16 2512.32 104.322   3
  -1  -6  16 2464.88 138.203   3
  -1   6  16 2394.80 149.518   4
   1   6 -16 2630.53 146.540   8
   1  -6 -15 16129.6 455.834   3
   1   6 -15 15427.0 505.359   8
   1   6 -14 504.651 67.3257   8
   1  -6 -14 460.362 39.2034   3
   1  -6 -13 20284.6 595.845   2
   1  -6 -13 19851.8 555.642   3
   1   6 -13 20080.0 606.522   8
   1  -6 -12 2053.31 119.927   4
   1   6 -12 2246.84 125.096   8
   1  -6 -12 2422.70 117.781   2
   1  -6 -12 2334.44 89.6489   3
  -1   6  12 2141.87 129.301   4
   1   6 -11 46826.4 1283.19   8
  -1   6  11 46594.1 1293.72   4
   1  -6 -11 47220.8 1283.01   4
   1  -6 -11 45001.5 1267.37   2
   1  -6 -10 62.0257 34.6979   2
   1   6 -10 28.6071 44.0052   8
  -1   6  10 117.162 46.9821   4
   1  -6 -10 104.868 39.7292   4
   1   6 -10 82.3575 25.9697   5
  -1   6   9 36016.5 1024.62   1
  -1   6   9 36344.8 967.899   6
   1   6  -9 36001.3 973.572   5
  -1   6   9 36430.3 1022.03   4
   1  -6  -9 36423.7 997.760   2
   1  -6  -9 35691.6 1011.75   4
  -1   6   8 722.048 70.5532   1
  -1   6   8 817.367 48.2716   6
   1   6  -8 859.159 54.0736   5
  -1   6   8 729.070 72.0325   4
   1  -6  -8 718.559 66.8204   4
   1  -6  -8 836.661 60.7177   2
  -1   6   7 6241.39 193.504   6
   1  -6  -7 5860.48 221.061   4
  -1   6   7 6074.40 227.833   4
  -1   6   7 6371.73 230.313   1
   1  -6  -6 501.968 55.5521   4
  -1   6   6 555.962 59.4431   1
  -1   6   6 567.056 42.6985   6
   1  -6  -5 15473.2 469.006   4
  -1   6   5 15073.8 471.274   1
  -1   6   5 16068.3 444.036   6
   1  -6  -4 326.096 45.7994   4
  -1   6   4 358.477 38.1529   6
  -1   6   4 417.681 49.6308   1
   1  -6  -3 40196.2 1074.41   6
  -1   6   3 40516.5 1077.16   6
   1  -6  -3 39047.9 1090.05   1
  -1   6   3 39574.8 1093.53   1
   1  -6  -2 287.701 38.5960   6
  -1   6   2 335.547 42.1805   1
  -1   6   2 276.018 36.8867   6
   1  -6  -2 256.465 39.0176   1
   1  -6  -1 120686. 3052.66   6
   1  -6  -1 115152. 3056.48   1
  -1   6   1 117154. 3054.56   6
  -1   6   1 110704. 3057.43   1
   1  -6   0 257.442 49.1031   6
  -1  -6   0 17.4877 32.6334   1
   1  -6   0 246.431 50.1888   1
   1  -6   1 437.266 49.2402   6
  -1  -6  -1 523.729 45.2483   6
  -1  -6  -1 399.612 46.8828   1
   1  -6   1 486.536 47.0687   1
   1  -6   2 710.869 60.2690   6
  -1  -6  -2 654.556 48.3047   6
  -1  -6  -2 650.158 56.8650   1
   1   6   2 703.139 60.3365   1
   1   6   3 235.030 43.7653   1
  -1  -6  -3 235.430 39.8299   4
  -1  -6  -3 171.691 41.3123   1
   1  -6   3 203.260 41.3280   6
  -1  -6  -3 195.323 30.1605   6
  -1  -6  -4 1284.68 60.8014   6
   1   6   4 1238.80 82.0789   1
  -1  -6  -4 1207.86 76.4843   4
  -1  -6  -4 1341.55 82.9733   1
   1  -6   4 1190.35 79.5813   6
  -1  -6  -5 214.721 40.5033   4
  -1  -6  -5 82.2093 35.6933   1
  -1  -6  -5 126.897 24.0961   6
   1  -6   5 160.354 41.5155   6
   1   6   5 102.570 40.1233   1
  -1  -6  -5 149.392 26.1240   2
  -1  -6  -6 312.356 46.8741   4
   1   6   6 222.918 47.5091   4
   1  -6   6 310.628 51.6266   6
  -1  -6  -6 278.008 34.1998   2
   1   6   6 357.565 52.6592   1
  -1  -6  -7 81077.3 2138.50   2
  -1  -6  -7 81199.8 2160.70   4
   1   6   7 80592.4 2165.23   4
   1   6   7 82297.9 2175.41   1
  -1   6  -7 79399.8 2145.70   5
   1  -6   7 80863.4 2170.02   6
  -1  -6  -8 1622.67 81.9311   2
   1   6   8 1652.72 98.3600   4
  -1  -6  -8 1748.71 96.5165   4
   1  -6   8 1401.47 98.7070   6
   1   6   8 1703.06 106.034   1
  -1   6  -8 1508.00 82.3299   5
  -1  -6  -9 7987.64 263.234   2
  -1  -6  -9 8241.14 228.234   3
  -1  -6  -9 8509.83 280.988   4
   1   6   9 8143.72 293.782   1
   1   6   9 7928.96 284.530   4
  -1   6  -9 7963.80 259.642   5
  -1   6 -10 1629.03 84.2365   5
   1   6  10 1677.08 109.100   1
  -1  -6 -10 1734.01 91.8671   2
   1   6  10 1798.61 107.719   4
  -1  -6 -10 1816.50 63.5055   3
  -1   6 -10 1838.99 104.218   8
  -1  -6 -10 1527.21 97.1694   4
  -1  -6 -11 58269.3 1546.01   3
  -1  -6 -11 58697.2 1590.61   2
  -1  -6 -11 58432.3 1604.72   4
   1   6  11 58042.0 1615.17   4
   1   6  11 56471.2 1622.77   1
  -1   6 -12 171.227 49.9769   8
  -1  -6 -12 197.610 46.5971   4
   1   6  12 204.479 18.8220   7
   1   6  12 225.801 52.5037   4
   1   6  13 3280.22 102.912   7
  -1   6 -13 3246.61 156.036   8
   1   6  14 19.4386 18.4269   7
  -1   6 -14 20.3150 48.8351   8
   1   6  15 4047.01 127.676   7
   1   6  15 3615.84 194.511   1
  -1   6 -15 3713.07 178.003   8
   1   6  16 27.3753 44.6138   4
  -1   6 -16 112.830 52.3872   8
   1   6  16 23.7877 23.1635   7
   1  -6  17 2298.83 146.392   6
   1   6  17 2441.38 138.507   2
   1   6  17 2253.54 150.725   4
  -1   6 -17 2590.46 149.219   8
   1   6  17 2697.50 99.8169   7
   1   6  18 540.147 71.6107   2
  -1   6 -18 559.575 82.7795   8
   1  -6  18 532.002 84.5967   6
   1   6  18 477.495 79.2382   4
   1  -6  19 1942.50 130.773   3
   1   6  19 2210.71 137.808   2
   1   6  19 2141.38 147.799   4
  -1   6 -19 2192.56 141.299   8
   1  -6  19 2283.52 148.527   6
   1   6  20 3378.31 191.336   4
   1  -6  20 2889.73 170.777   6
   1  -6  20 2878.70 162.455   3
   1   6  20 2901.59 165.652   2
   1  -6  20 3037.32 137.909   5
   1   6  21 17266.6 593.482   4
   1  -6  21 17278.7 573.154   6
   1  -6  21 17238.8 519.612   5
   1  -6  21 17488.7 566.283   3
   1   6  21 17296.0 571.083   2
   1  -6  22 4550.37 185.128   5
   1   6  22 4424.13 222.534   2
   1   6  22 4816.52 246.971   4
   1  -6  22 4886.18 232.133   6
   1  -6  22 4304.51 217.440   3
   1   6  22 4655.64 167.626   7
   1   6  23-4.08694 34.9392   7
   1  -6  23-5.67373 41.1905   5
   1   6  23-13.1546 62.3808   4
   1  -6  23-21.0785 68.4357   6
   1  -6  23 20.0987 48.3941   3
   1   6  24 1104.94 125.039   4
   1  -6  24 1365.18 126.839   6
   1  -6  24 1467.90 122.548   3
   1   6  25 3804.17 235.449   4
   1  -6  25 4350.32 220.889   3
   1  -6  25 4122.73 219.867   6
   1  -6  26 113.683 75.6521   6
   1   6  26 30.4151 77.5553   4
   1   6  26 64.8187 65.1598   1
   1  -6  26 111.925 62.2495   3
   1  -6  26-54.1718 67.1766   2
   1  -6  27 241.316 78.2621   2
   1  -6  27 139.329 84.5061   6
   1   6  27 238.639 83.5036   4
   1   6  27 270.616 87.3528   8
   1   6  27 169.030 73.8727   1
   1  -6  27 336.942 77.5411   3
   1   6  28 516.632 114.102   4
   1  -6  28 798.316 103.522   3
   1   6  28 652.006 118.661   1
   1  -6  28 757.776 108.900   6
   1  -6  28 771.314 116.081   2
   1   6  29 836.785 135.636   4
   1  -6  29 1157.03 125.233   3
   1   6  29 972.705 138.325   1
   1  -6  29 904.347 118.987   6
   1  -6  29 1144.08 136.544   2
   1   6  30 454.174 111.391   4
   1  -6  30 341.541 83.5162   3
   1   6  30 592.023 123.439   1
   1  -6  30 368.112 93.7643   6
   1  -6  30 434.512 102.419   2
   1  -6  31 267.865 102.319   2
   1   6  31 99.2002 107.926   1
   1   6  31 227.533 94.1964   4
   1  -6  31 259.062 83.5866   3
   1  -6  32 4016.40 261.619   2
   1   6  32 3808.57 280.145   1
   1   6  32 3952.03 274.509   4
   1  -6  32 4247.38 236.249   3
   1  -6  33 2273.63 199.339   2
   1   6  33 1878.81 206.438   1
   1   6  33 1993.87 208.034   4
   1  -6  33 2135.21 171.500   3
   1  -6  34 523.572 120.319   2
   1  -6  34 500.432 101.361   3
   1   6  34 896.793 153.668   4
   1   6  34 552.146 139.360   1
   1   6  35 45.6120 113.115   1
   1  -6  35 28.3902 80.7219   3
   1   6  35-22.1199 104.906   4
   1  -6  35 212.550 106.229   2
   1   6  36 2379.88 234.515   1
   1  -6  36 2627.21 200.629   3
   1   6  36 2448.65 236.216   4
   1  -6  36 2611.52 231.143   2
   1  -6  37 2216.71 211.615   2
   1   6  37 2184.01 233.640   1
   1   6  37 1889.53 218.910   4
   1  -6  37 1531.10 185.298   4
   1   6  38 124.812 125.608   1
   1  -6  38 277.314 107.356   4
   1   6  38 146.206 115.612   4
   1  -6  38 42.2264 93.7255   2
   1   6  39 383.847 137.748   1
   1  -6  39 280.728 116.374   2
   1  -6  39 438.071 122.237   4
   1   6  39 550.703 144.232   4
   1   6  40 26.1831 137.074   1
  -1   7  40 1169.79 212.301   1
  -1  -7  39-42.2096 107.617   2
  -1   7  39 202.968 122.179   4
  -1  -7  39-64.7461 97.4301   4
  -1   7  39-81.4602 138.460   1
  -1  -7  38 5524.33 336.064   2
  -1   7  38 6217.11 398.227   1
  -1   7  38 5405.31 365.404   4
  -1  -7  38 5596.60 340.350   4
  -1   7  37 693.601 161.895   1
  -1  -7  37 640.452 138.203   2
  -1   7  37 478.866 144.174   4
  -1   7  36 2194.82 235.323   1
  -1   7  36 2460.14 238.973   4
  -1  -7  36 2114.08 206.750   2
  -1   7  35-22.4372 112.926   4
  -1  -7  35 208.319 91.7515   3
  -1   7  35 145.008 109.177   1
  -1  -7  35 244.191 100.907   2
  -1   7  34 86.6223 96.1320   4
  -1   7  34 163.659 107.413   1
  -1  -7  34 217.450 79.7751   3
  -1  -7  34 72.6598 97.5745   2
  -1   7  33 146.213 102.147   4
  -1  -7  33 87.6208 84.4469   2
  -1  -7  33 127.371 81.3930   3
  -1   7  33 135.482 103.725   1
  -1   7  32 261.852 110.899   4
  -1  -7  32 320.438 86.2233   2
  -1  -7  32 151.629 80.3006   3
  -1   7  32 261.551 115.726   1
  -1   7  31 271.016 102.877   4
  -1   7  31 209.611 109.961   1
  -1  -7  31 178.286 91.4169   2
  -1  -7  31 403.179 88.2739   3
  -1   7  30 8828.07 420.066   4
  -1  -7  30 9127.95 381.440   6
  -1   7  30 8858.86 435.475   1
  -1  -7  30 8478.13 387.497   2
  -1  -7  30 8109.45 363.754   3
  -1   7  29 35.7010 92.2456   4
  -1  -7  29-39.8172 81.7620   6
  -1   7  29-58.2327 94.8829   1
  -1  -7  29-50.8778 66.5902   3
  -1  -7  29 29.8791 75.1444   2
  -1  -7  28 753.565 102.147   3
  -1   7  28 787.813 124.528   4
  -1  -7  28 960.212 122.047   6
  -1  -7  28 843.479 113.824   2
  -1  -7  27 362.152 83.8512   3
  -1   7  27 229.372 76.9087   4
  -1  -7  27 456.086 91.1110   6
  -1  -7  27 259.800 81.4669   2
  -1  -7  26 4742.99 244.863   3
  -1   7  26 4894.76 277.438   4
  -1  -7  26 5449.61 265.883   6
  -1  -7  26 4893.19 257.933   2
  -1  -7  25 2265.68 156.966   3
  -1  -7  25 2266.55 161.251   2
  -1   7  25 2146.33 176.173   4
  -1  -7  24 86.2322 60.6263   3
  -1  -7  24 47.3333 56.1269   2
  -1   7  24-14.3452 71.1531   4
  -1  -7  23-10.3707 60.2347   3
  -1   7  23-41.1039 64.9757   4
  -1  -7  22 688.271 88.3220   3
  -1   7  22 694.339 105.135   4
  -1  -7  21 9898.03 365.607   3
  -1   7  21 8969.82 384.635   4
  -1   7  21 9726.42 283.197   7
   1   7 -21 9421.15 369.448   8
  -1  -7  20 2038.01 137.820   3
  -1   7  20 2073.08 83.3700   7
  -1   7  20 2313.97 161.472   4
   1   7 -20 2214.13 149.467   8
  -1  -7  19 1649.65 119.730   3
  -1   7  19 1753.88 70.1339   7
  -1   7  19 1673.12 135.976   4
   1   7 -19 1490.77 123.477   8
  -1  -7  18 4493.99 207.773   3
  -1   7  18 4558.82 141.512   7
  -1   7  18 4577.27 228.064   4
   1   7 -18 4389.68 215.256   8
  -1   7  17 1367.56 119.362   4
   1   7 -17 1265.84 109.237   8
  -1  -7  17 1363.03 105.872   3
   1  -7 -17 1525.32 73.8207   3
  -1   7  17 1266.92 53.9841   7
   1  -7 -16 2240.74 98.2583   3
   1   7 -16 2267.82 140.587   8
  -1  -7  16 2450.76 137.359   3
  -1   7  16 2455.24 77.3057   7
   1   7 -15 1816.81 124.339   8
   1  -7 -15 1945.81 84.6511   3
  -1   7  15 1853.65 131.622   4
   1  -7 -15 1906.61 120.959   4
   1  -7 -14 702.581 46.9007   3
  -1   7  14 823.012 46.1274   6
   1   7 -13 6707.76 266.463   8
   1  -7 -13 7302.06 218.719   3
  -1   7  13 7052.38 214.384   6
   1  -7 -13 6898.93 254.504   2
  -1   7  12 554.018 40.1418   6
   1  -7 -12 423.768 52.2017   2
   1   7 -12 468.533 66.6168   8
   1   7 -11 32246.3 904.346   8
   1  -7 -11 30984.1 885.227   2
   1   7 -11 31102.0 854.343   5
   1  -7 -11 31235.3 900.209   4
  -1   7  11 31659.1 848.162   6
   1   7 -10 2966.90 113.440   5
  -1   7  10 2770.43 106.407   6
   1  -7 -10 2960.82 132.269   2
  -1   7  10 2789.86 147.118   4
  -1   7  10 2810.31 149.508   1
   1  -7 -10 2684.78 139.157   4
   1   7  -9 86.2785 31.1115   5
  -1   7   9 136.648 50.3126   4
  -1   7   9 52.2811 26.8025   6
  -1   7   9 111.840 47.6609   1
   1  -7  -9 104.292 44.0012   4
   1  -7  -9 117.641 36.8670   2
  -1   7   8 3125.57 118.926   6
  -1   7   8 3219.35 154.643   1
   1  -7  -8 3036.73 145.659   4
   1  -7  -8 3250.68 133.939   2
  -1   7   7 24210.1 697.898   1
  -1   7   7 23812.3 652.948   6
   1  -7  -7 22609.4 686.860   4
  -1   7   6 329.853 53.0555   1
  -1   7   6 282.901 38.4191   6
   1  -7  -6 299.623 51.4062   4
   1  -7  -5 38487.3 1005.14   7
   1  -7  -5 38346.6 1068.33   4
  -1   7   5 38657.0 1038.83   6
  -1   7   5 36783.9 1067.66   1
   1  -7  -4 55.9857 38.6650   1
   1  -7  -4 74.9398 39.1480   4
   1  -7  -4 53.7767 28.3560   6
  -1   7   4 48.8458 39.4302   1
  -1   7   4 61.5060 36.8035   6
  -1   7   3 3938.11 161.608   1
   1  -7  -3 3922.11 145.077   6
  -1   7   3 3870.41 147.428   6
   1  -7  -3 3677.32 155.253   1
  -1   7   2-19.6897 33.7770   1
   1  -7  -2 15.4718 28.4535   6
  -1   7   2 24.2072 30.9984   6
   1  -7  -2 9.46292 30.9789   1
  -1  -7   1 939.731 68.9369   6
   1  -7  -1 902.190 67.6423   1
  -1  -7   1 1001.11 73.9537   1
   1  -7  -1 1081.98 70.2199   6
  -1  -7   0 70.8219 31.8566   6
  -1  -7   0 65.7887 33.9761   1
   1  -7   0 44.6990 29.7843   1
   1  -7   0 70.4103 34.6429   6
   1  -7   1 69072.3 1846.47   6
  -1  -7  -1 70073.7 1836.63   6
  -1  -7  -1 68878.9 1853.78   1
   1  -7   1 67362.6 1842.05   1
   1  -7   2 1704.53 91.3851   1
   1   7   2 1780.99 102.175   1
  -1  -7  -2 1881.68 102.489   1
   1  -7   2 1746.01 97.8770   6
  -1  -7  -2 1910.49 89.3540   6
  -1  -7  -3 25399.2 721.652   1
  -1  -7  -3 25289.1 692.483   6
   1  -7   3 24108.4 717.282   6
   1   7   3 25074.8 722.612   1
  -1  -7  -4 2035.29 89.2530   6
  -1  -7  -4 1967.70 109.374   1
   1  -7   4 2233.57 115.122   6
  -1  -7  -4 1976.31 105.722   4
   1   7   4 2020.03 113.600   1
  -1  -7  -5 11061.3 330.071   6
  -1  -7  -5 11258.8 361.722   4
  -1  -7  -5 11605.4 371.114   1
   1  -7   5 11823.9 372.264   6
   1   7   5 11597.7 374.187   1
  -1  -7  -6 4018.93 166.491   4
  -1  -7  -6 4155.31 147.149   2
   1  -7   6 3779.07 171.526   6
   1   7   6 3920.58 176.336   1
  -1  -7  -7 1806.04 101.153   4
  -1   7  -7 1453.96 88.5607   5
  -1  -7  -7 1750.46 83.9420   2
   1  -7   7 1616.50 105.137   6
   1   7   7 1619.84 107.717   1
  -1  -7  -8 999.520 64.5032   2
  -1  -7  -8 1078.09 78.6646   4
   1   7   8 1019.21 84.5490   4
   1   7   8 876.004 81.9375   1
  -1   7  -8 1040.51 71.6972   5
   1  -7   8 954.666 86.3945   6
  -1  -7  -9 24560.4 681.909   2
   1   7   9 24698.6 713.987   4
  -1  -7  -9 23485.2 701.068   4
  -1   7  -9 23717.1 682.428   5
   1  -7   9 24352.6 718.154   6
   1   7   9 23738.1 720.324   1
  -1  -7 -10 661.500 33.0186   3
  -1  -7 -10 867.685 71.9728   4
  -1  -7 -10 650.702 56.1987   2
   1  -7  10 704.028 78.1777   6
   1   7  10 604.522 68.3858   4
  -1   7 -10 628.778 54.6695   5
  -1   7 -11 25604.2 726.283   5
   1   7  11 24501.0 762.929   4
   1  -7  11 24974.6 768.208   6
  -1  -7 -11 26243.2 756.568   4
  -1  -7 -11 25564.0 690.001   3
  -1  -7 -11 26067.5 738.696   2
   1  -7  12 3439.77 168.878   6
  -1  -7 -12 3236.14 105.042   3
  -1   7 -12 3006.15 152.897   8
  -1  -7 -12 3150.29 142.075   2
   1  -7  13 1802.27 123.573   6
  -1   7 -13 1920.75 118.602   8
   1  -7  14 3248.57 174.364   6
  -1   7 -14 3552.79 170.116   8
   1   7  14 3416.13 184.856   1
   1   7  15 5433.85 252.749   1
   1   7  15 5665.13 249.322   4
   1  -7  15 5628.07 244.848   6
  -1   7 -15 5774.47 236.093   8
  -1   7 -16 1531.53 115.547   8
   1   7  16 1277.56 111.638   4
   1  -7  16 1379.43 113.594   6
   1   7  16 1467.32 124.757   1
   1   7  16 1555.13 58.5157   7
  -1   7 -17 1489.10 114.943   8
   1   7  17 1339.69 118.724   4
   1  -7  17 1332.41 118.970   6
   1   7  17 1442.22 127.141   1
   1   7  17 1483.45 59.5064   7
  -1   7 -18 5793.43 253.301   8
   1   7  18 5552.12 272.509   1
   1   7  18 5953.06 271.598   4
   1  -7  18 6100.03 264.526   6
   1   7  18 6119.05 182.017   7
   1  -7  19 11952.1 432.063   3
  -1   7 -19 12372.5 438.277   8
   1   7  19 11427.4 461.788   1
   1   7  19 12152.3 459.424   4
   1  -7  19 12313.1 445.288   6
   1   7  19 13126.2 356.344   7
  -1   7 -20 163.515 68.0039   8
   1   7  20 131.477 63.4373   4
   1  -7  20 134.185 74.9925   6
   1  -7  20 75.3003 52.4207   3
   1   7  20 219.630 72.7102   1
   1   7  20 92.2467 28.7111   7
   1  -7  21 314.094 74.0393   3
   1   7  21 189.588 79.8766   1
  -1   7 -21 352.933 80.6016   8
   1   7  21 314.180 84.6681   4
   1  -7  21 414.619 89.4883   6
   1   7  22 70.8867 70.3126   1
   1  -7  22 10.9390 64.8436   6
   1   7  22 13.1615 62.4146   4
   1  -7  22-10.1940 63.9505   3
   1  -7  23 2097.14 148.513   3
   1   7  23 2057.28 169.015   4
   1  -7  23 2090.96 155.002   6
   1   7  23 2209.44 173.259   1
   1  -7  24 1680.61 134.868   3
   1   7  24 1765.07 160.044   4
   1  -7  24 1937.17 150.449   6
   1   7  24 1674.84 163.565   1
   1  -7  25 11.3510 57.0989   3
   1   7  25 16.1892 87.9561   1
   1   7  25 106.040 78.2863   4
   1  -7  25 23.6297 71.4259   6
   1  -7  26 4895.88 242.698   3
   1   7  26 4917.58 283.467   1
   1  -7  26 4436.21 248.841   2
   1   7  26 4387.70 262.415   4
   1  -7  26 4829.32 246.005   6
   1  -7  27 60.7055 59.3584   3
   1   7  27 263.969 89.7422   1
   1  -7  27 100.502 79.8450   2
   1   7  27 16.5898 79.8992   4
   1  -7  27-61.6087 88.8635   6
   1  -7  28 7847.65 344.938   3
   1   7  28 8231.17 402.285   1
   1  -7  28 8543.21 375.210   2
   1   7  28 7858.67 384.370   4
   1  -7  28 7962.32 346.398   6
   1  -7  29-13.0595 64.7686   3
   1   7  29 95.3431 81.5092   1
   1  -7  29 46.9488 78.7145   2
   1   7  29 72.2901 82.9812   4
   1  -7  29-63.9252 97.0528   6
   1  -7  30 278.425 89.1894   3
   1   7  30 178.078 96.9693   1
   1  -7  30 211.253 88.5601   2
   1   7  30 263.357 99.9785   4
   1  -7  30 442.227 102.522   6
   1  -7  31 1605.72 165.558   2
   1   7  31 1880.89 191.783   4
   1  -7  31 1530.82 146.877   3
   1   7  31 1458.16 177.900   1
   1  -7  32 385.769 105.248   2
   1   7  32 122.268 104.186   4
   1  -7  32 249.926 89.7256   3
   1   7  32 469.068 117.449   1
   1  -7  33 72.6312 95.0651   2
   1   7  33 84.4913 103.255   4
   1  -7  33 42.5818 70.4022   3
   1   7  33-44.1458 109.474   1
   1  -7  34 282.147 93.4401   2
   1   7  34 65.7215 99.0422   4
   1  -7  34 275.207 94.2071   3
   1   7  34 182.684 119.667   1
   1  -7  35 349.949 120.191   2
   1   7  35 353.697 135.892   1
   1   7  35 521.020 135.992   4
   1  -7  35 369.094 104.042   3
   1   7  36 6898.73 409.013   1
   1  -7  36 6717.42 373.274   2
   1  -7  36 7351.29 346.750   3
   1   7  36 6792.11 403.510   4
   1   7  37-24.1389 108.973   4
   1  -7  37 41.2455 99.3132   2
   1   7  37 50.0061 118.568   1
   1  -7  38 85.4491 98.1252   4
   1   7  38 128.322 127.311   1
   1   7  38 74.5012 115.943   4
   1  -7  38 148.130 103.476   2
   1   7  39 26.3079 126.690   1
   1  -7  39 108.483 110.635   2
   1  -7  39-21.9300 102.358   4
   1   7  39-25.5560 111.320   4
   1   7  40 7385.76 444.036   1
  -1   8  40 1967.97 240.915   1
  -1   8  39 780.605 186.594   1
  -1  -8  39 907.950 153.599   2
  -1   8  39 779.723 164.291   4
  -1  -8  39 669.513 143.980   4
  -1   8  38-25.3176 130.832   4
  -1  -8  38 20.6152 97.7606   2
  -1   8  38 108.676 130.837   1
  -1   8  37 185.153 150.426   1
  -1  -8  37 100.207 100.862   2
  -1   8  37 147.568 118.489   4
  -1  -8  36 1165.47 145.403   3
  -1   8  36 1053.81 186.579   1
  -1  -8  36 1244.52 163.393   2
  -1   8  36 1216.24 186.796   4
  -1  -8  35 400.109 105.392   3
  -1   8  35 348.213 135.583   1
  -1  -8  35 415.299 118.943   2
  -1   8  35 600.170 142.633   4
  -1  -8  34 2651.31 195.985   3
  -1   8  34 2339.93 229.420   4
  -1   8  34 2479.70 243.123   1
  -1  -8  34 2409.90 204.534   2
  -1   8  33 1637.69 200.170   4
  -1   8  33 1862.18 213.596   1
  -1  -8  33 1882.70 180.763   2
  -1  -8  33 1867.50 168.831   3
  -1   8  32 1557.47 184.962   4
  -1   8  32 1349.22 185.821   1
  -1  -8  32 1407.84 157.909   2
  -1  -8  32 1609.73 152.976   3
  -1   8  31 80.1107 102.134   4
  -1  -8  31-16.3204 87.6145   2
  -1  -8  31 41.9941 79.5996   3
  -1   8  31 260.229 113.537   1
  -1  -8  30 273.246 84.5748   3
  -1  -8  30 345.198 96.1220   2
  -1   8  30 355.145 113.802   1
  -1   8  30 346.427 108.550   4
  -1   8  29 2512.22 219.001   1
  -1   8  29 1925.36 188.754   4
  -1  -8  29 2109.94 177.103   2
  -1  -8  29 2180.77 169.441   3
  -1   8  28 2355.86 208.722   1
  -1  -8  28 2398.73 181.884   2
  -1  -8  28 2243.53 179.280   6
  -1  -8  28 2123.88 166.666   3
  -1   8  27 5437.72 312.251   1
  -1  -8  27 4849.26 262.163   2
  -1   8  27 4944.74 288.199   4
  -1  -8  27 5200.92 269.368   6
  -1  -8  27 4713.19 251.442   3
  -1   8  26 3772.67 257.696   1
  -1  -8  26 4047.58 231.376   2
  -1   8  26 4417.31 262.897   4
  -1  -8  26 4000.23 222.100   3
  -1  -8  26 4071.90 234.608   6
  -1   8  25 528.483 110.296   1
  -1  -8  25 415.789 87.1202   2
  -1  -8  25 368.986 89.2483   6
  -1   8  25 424.241 100.023   4
  -1  -8  25 386.474 82.2548   3
  -1  -8  24 1227.16 130.286   6
  -1   8  24 1093.40 139.619   1
  -1  -8  24 1005.23 109.062   3
  -1   8  24 1023.45 127.979   4
  -1   8  23 2295.57 184.651   1
  -1   8  23 2089.10 169.487   4
   1   8 -23 2093.35 159.060   8
  -1  -8  23 1950.12 145.795   3
  -1   8  22 2089.72 174.992   1
  -1   8  22 1685.04 152.888   4
  -1  -8  22 2310.61 152.621   3
   1   8 -22 1839.12 146.354   8
  -1   8  21 5752.49 165.267   7
  -1   8  21 5666.06 166.358   6
   1   8 -21 5597.11 263.565   8
  -1   8  21 5544.29 280.697   4
  -1  -8  21 5265.33 250.732   3
  -1   8  21 5474.40 288.610   1
  -1   8  20 2219.16 163.970   4
  -1   8  20 1809.04 156.145   1
   1   8 -20 2151.12 150.027   8
  -1  -8  20 2487.18 150.433   3
  -1   8  20 1967.73 68.0598   7
  -1   8  20 2274.81 77.5887   6
  -1  -8  19 1770.22 127.214   3
  -1   8  19 1597.00 65.2703   6
  -1   8  19 1687.77 142.379   4
   1   8 -19 1392.64 125.617   8
  -1   8  19 1673.57 146.151   1
  -1  -8  18 1036.97 97.7404   3
  -1   8  18 1057.98 52.7859   6
  -1   8  18 997.050 109.438   4
  -1   8  18 1124.85 124.715   1
   1   8 -18 1013.17 106.699   8
   1   8 -17 22150.8 733.870   8
  -1  -8  17 23596.0 734.103   3
   1  -8 -17 24382.2 666.889   3
   1  -8 -17 24123.3 729.278   2
  -1   8  17 24498.7 774.196   1
  -1   8  17 24180.0 651.803   6
  -1   8  17 24515.0 765.432   4
  -1   8  16 41.3161 24.5503   6
  -1   8  16 73.8260 55.9424   4
   1  -8 -16 77.0721 41.9064   2
  -1   8  16 123.190 66.4064   1
  -1  -8  16 73.3704 48.8344   3
   1   8 -16 70.0442 56.4033   8
   1  -8 -16 76.6976 24.7270   3
   1  -8 -16 63.0734 44.7194   4
   1  -8 -15 301.799 34.8963   3
  -1   8  15 436.442 75.2172   1
  -1   8  15 301.753 68.5918   4
   1   8 -15 453.392 76.6788   8
   1  -8 -15 284.499 57.6352   4
  -1   8  15 410.725 36.6444   6
   1  -8 -14 5409.10 173.532   3
  -1   8  14 5088.51 244.679   1
   1   8 -14 5383.41 231.464   8
  -1   8  14 5191.24 170.805   6
  -1   8  14 5343.81 241.960   4
   1  -8 -14 5632.87 234.349   4
   1  -8 -13 5466.03 175.068   3
  -1   8  13 5479.31 176.533   6
   1   8 -13 5462.93 231.355   8
  -1   8  13 5404.15 245.839   1
   1   8 -12 1035.35 63.2424   5
   1  -8 -12 1142.83 80.9446   2
   1   8 -12 1130.52 96.2175   8
  -1   8  12 1077.85 59.2886   6
  -1   8  11 17388.0 485.668   6
   1  -8 -11 16726.0 516.355   2
   1   8 -11 17258.5 494.329   5
  -1   8  10 9.26320 26.2703   6
   1  -8 -10-10.4821 31.3766   2
   1   8 -10 19.5990 25.4535   5
   1  -8  -9 11371.6 374.795   4
  -1   8   9 11054.5 333.667   6
   1  -8  -9 11331.1 355.805   2
  -1   8   8 116.743 34.9353   6
   1  -8  -8 39.4353 43.4132   4
  -1   8   8 7.30587 43.3362   1
  -1   8   7 73945.3 2031.00   1
   1  -8  -7 74688.8 2024.58   4
  -1   8   7 75419.5 1987.61   6
  -1   8   6 433.413 62.6587   1
   1  -8  -6 586.188 67.9407   4
  -1   8   6 528.141 50.1326   6
   1  -8  -6 513.842 25.6557   7
  -1   8   5 51356.1 1430.28   1
  -1   8   5 51719.4 1399.95   6
   1  -8  -5 52895.5 1430.17   4
  -1   8   4 501.062 62.8989   1
  -1   8   4 499.497 54.1705   6
   1  -8  -4 427.424 47.1841   6
   1  -8  -4 503.751 58.2974   1
   1  -8  -3 64888.8 1692.21   1
   1  -8  -3 60753.5 1671.46   6
  -1   8   3 61910.9 1693.75   1
   1  -8  -2 3175.46 143.317   1
   1  -8  -2 3099.71 134.341   6
  -1  -8   2 2999.72 141.710   6
  -1   8   2 3227.77 146.685   1
  -1  -8   2 3294.19 146.555   1
  -1  -8   1 2665.18 132.305   1
   1  -8  -1 2666.75 124.724   6
  -1  -8   1 2740.37 130.237   6
   1  -8  -1 3039.61 134.986   1
   1  -8   0 416.895 54.5815   6
   1  -8   0 468.132 55.8391   1
  -1  -8   0 511.979 61.7799   1
  -1  -8   0 460.712 56.1502   6
  -1  -8  -1 90519.5 2371.41   1
   1  -8   1 87506.1 2358.57   1
  -1  -8  -1 89143.6 2352.28   6
   1  -8   1 86853.3 2361.08   6
   1  -8   2 19.8809 34.6187   1
   1  -8   2 22.3467 39.7468   6
  -1  -8  -2 12.4704 33.9731   6
  -1  -8  -2 83.5065 41.8423   1
  -1  -8  -3 16348.7 516.531   1
   1  -8   3 17391.8 516.281   6
  -1  -8  -3 17148.4 489.627   6
   1   8   3 16439.3 517.392   1
  -1  -8  -4 544.306 63.1237   1
  -1  -8  -4 536.256 61.3140   4
   1  -8   4 376.853 59.2772   6
  -1  -8  -4 533.368 49.4930   6
   1   8   4 448.264 62.6729   1
  -1  -8  -5 47306.7 1282.10   1
  -1  -8  -5 43814.2 1269.29   4
   1  -8   5 44764.2 1278.64   6
  -1  -8  -5 46803.4 1237.37   6
   1   8   5 47446.3 1287.10   1
   1  -8   6 690.194 77.7006   6
  -1  -8  -6 658.496 67.7583   4
   1   8   6 633.299 71.4970   1
  -1  -8  -6 748.687 73.0640   1
   1  -8   7 3774.59 175.736   6
   1   8   7 3390.05 172.791   1
  -1  -8  -7 4028.32 168.417   4
  -1  -8  -7 3807.17 144.056   2
  -1  -8  -8 1081.79 82.1403   4
   1   8   8 1128.11 93.5200   1
  -1  -8  -8 1084.97 67.8558   2
   1  -8   8 1079.72 94.1250   6
  -1   8  -8 1054.88 75.7955   5
   1   8   9 8767.95 312.918   4
  -1  -8  -9 8698.70 282.454   2
  -1   8  -9 8820.02 288.754   5
  -1  -8  -9 8684.40 303.790   4
   1  -8   9 8286.21 315.522   6
   1  -8  10 2102.41 130.531   6
  -1  -8 -10 1889.62 99.5391   2
  -1   8 -10 1964.01 102.524   5
  -1  -8 -11 4326.16 129.465   3
  -1  -8 -11 4226.24 168.963   2
   1  -8  11 3984.13 196.099   6
  -1   8 -11 4263.62 167.036   5
  -1   8 -12 1076.27 72.7073   5
   1  -8  12 998.116 99.1821   6
  -1   8 -12 1083.37 93.6404   8
  -1  -8 -12 1281.27 82.1715   2
  -1  -8 -12 1181.93 48.4835   3
  -1   8 -13 3754.44 187.246   8
  -1  -8 -13 4435.52 178.619   2
   1  -8  13 4108.14 202.004   6
   1   8  13 4500.35 214.891   1
   1   8  14 539.396 80.3151   1
  -1   8 -14 555.523 78.6580   8
   1   8  14 669.875 84.4468   4
   1  -8  14 594.223 84.0414   6
  -1  -8 -14 693.475 75.1137   4
   1   8  15 29528.1 894.132   1
  -1   8 -15 28136.7 857.176   8
   1   8  15 29306.4 881.963   4
   1  -8  15 28255.1 871.596   6
  -1  -8 -15 29878.7 864.737   4
   1   8  16 4613.20 236.722   1
   1  -8  16 4851.61 230.946   6
   1   8  16 4721.66 231.302   4
  -1   8 -16 4799.79 217.053   8
  -1   8 -17 4098.01 199.780   8
   1  -8  17 4190.84 209.604   6
   1   8  17 4066.65 222.051   1
  -1   8 -18 9332.92 353.030   8
   1  -8  18 9296.04 362.871   6
   1   8  18 9651.47 379.713   4
   1   8  18 9150.04 380.677   1
  -1   8 -19 4458.22 220.761   8
   1   8  19 4733.41 249.002   1
   1   8  19 4741.39 244.263   4
   1  -8  19 4408.89 226.988   6
   1   8  20 368.839 89.8730   1
  -1   8 -20 501.684 83.7308   8
   1   8  20 329.035 83.9965   4
   1  -8  20 218.405 61.7860   3
   1  -8  20 396.530 88.0389   6
  -1   8 -21 2410.37 159.745   8
   1   8  21 2457.09 183.497   1
   1  -8  21 2492.67 168.355   6
   1  -8  21 2470.96 157.932   3
   1   8  21 2370.50 174.593   4
  -1   8 -22 1792.72 144.607   8
   1   8  22 1910.28 171.132   1
   1  -8  22 2030.43 147.180   3
   1  -8  22 2117.77 160.134   6
   1   8  22 1872.34 158.842   4
   1   8  23 2508.11 190.869   1
   1  -8  23 2382.56 162.781   3
   1   8  23 2303.26 181.125   4
   1  -8  23 2876.86 185.580   6
   1   8  24 4315.97 257.255   4
   1  -8  24 4681.12 237.241   3
   1   8  24 4630.60 271.135   1
   1  -8  24 4621.52 242.742   6
   1  -8  25 3684.75 210.412   3
   1   8  25 3766.22 240.189   4
   1   8  25 3708.09 246.317   1
   1  -8  25 3762.27 220.459   6
   1  -8  26 4786.78 247.948   3
   1   8  26 4740.03 276.910   4
   1   8  26 4779.43 283.825   1
   1  -8  26 4523.12 249.522   6
   1  -8  27 3895.61 226.632   6
   1  -8  27 3301.73 221.374   2
   1  -8  27 3972.95 219.777   3
   1   8  27 3801.17 258.981   1
   1   8  27 3376.03 238.679   4
   1   8  28 1068.71 150.427   1
   1  -8  28 1200.03 134.393   2
   1  -8  28 1127.72 125.925   3
   1  -8  28 1114.76 135.367   6
   1   8  28 1202.42 150.338   4
   1  -8  29 108.496 80.4424   3
   1  -8  29 110.855 73.9720   2
   1   8  29 99.1692 99.8014   1
   1   8  29 130.708 100.270   4
   1   8  30 8731.76 427.792   4
   1  -8  30 9416.95 414.746   2
   1   8  30 8281.24 431.260   1
   1  -8  30 9228.41 390.446   3
   1   8  31 3289.87 255.269   4
   1  -8  31 3514.39 240.614   2
   1   8  31 3504.18 266.001   1
   1  -8  31 3639.67 223.510   3
   1   8  32 3165.72 258.259   4
   1  -8  32 3871.39 249.327   2
   1   8  32 3008.55 256.556   1
   1  -8  32 3466.11 221.889   3
   1   8  33 478.780 135.899   4
   1  -8  33 494.085 112.407   2
   1   8  33 663.484 159.825   1
   1  -8  33 428.965 105.990   3
   1   8  34 89.8713 114.665   4
   1  -8  34 302.830 114.512   2
   1   8  34 94.4907 129.942   1
   1  -8  34 211.164 93.0354   3
   1   8  35-93.0211 104.992   4
   1  -8  35-39.0730 98.2738   2
   1  -8  35-15.3820 78.4476   3
   1   8  35-97.3640 129.060   1
   1   8  36 528.303 148.452   4
   1  -8  36 383.062 111.523   2
   1  -8  36 484.703 114.192   3
   1   8  36 626.743 163.262   1
   1   8  37 2746.70 262.256   4
   1  -8  37 2319.88 221.423   2
   1  -8  37 2211.43 194.820   3
   1   8  37 2446.48 258.301   1
   1   8  38 2850.29 269.394   4
   1  -8  38 3291.36 256.581   2
   1   8  38 3272.39 293.027   1
   1   8  39 161.889 129.951   1
   1   8  39 26.0800 111.499   4
  -1   9  39-53.1636 124.071   4
  -1  -9  39 147.834 101.704   2
  -1   9  39-28.5979 124.572   1
  -1  -9  38 1608.27 186.409   2
  -1   9  38 1480.91 209.293   4
  -1   9  38 1508.49 223.259   1
  -1   9  37 126.249 127.002   4
  -1   9  37 27.2125 134.959   1
  -1  -9  37 66.3731 91.2159   3
  -1  -9  37-60.2645 93.7617   2
  -1   9  36 10127.0 506.411   4
  -1  -9  36 9494.52 426.672   3
  -1  -9  36 9730.72 456.630   2
  -1   9  36 9734.24 516.170   1
  -1   9  35 95.0595 117.887   4
  -1  -9  35 132.563 102.914   2
  -1  -9  35 47.8062 86.6102   3
  -1   9  35 154.089 125.558   1
  -1   9  34 714.446 154.026   4
  -1  -9  34 549.844 122.804   2
  -1  -9  34 483.445 107.185   3
  -1   9  34 572.405 145.262   1
  -1   9  33 22.2492 107.146   4
  -1  -9  33-17.6951 87.7596   2
  -1  -9  33-30.5548 81.0008   3
  -1   9  33-72.2495 119.440   1
  -1   9  32 12109.2 558.937   4
  -1  -9  32 11997.2 516.052   2
  -1  -9  32 12927.0 506.906   3
  -1   9  31 186.696 124.226   4
  -1  -9  31 131.686 81.6963   2
  -1  -9  31 145.798 83.8501   3
  -1   9  31 44.9001 106.507   1
  -1   9  30 20.0097 87.1622   4
  -1  -9  30-63.3402 71.4874   2
  -1  -9  30 14.2150 68.4565   3
  -1   9  30-43.3368 94.3873   1
  -1   9  29-38.5628 92.8524   4
  -1  -9  29-30.4298 79.6525   2
  -1  -9  29 27.8290 69.9869   3
  -1   9  29 20.8565 101.948   1
  -1   9  28 426.938 113.383   4
  -1   9  28 822.940 142.708   1
  -1  -9  28 629.285 110.927   2
  -1  -9  28 709.113 113.757   3
  -1   9  27 35.7059 83.3273   4
  -1   9  27-19.3087 87.1664   1
  -1  -9  27 14.0742 81.7411   6
  -1  -9  27 27.9881 69.4025   2
  -1  -9  27-13.1226 60.2531   3
  -1   9  26 205.941 92.2446   4
  -1   9  26 185.436 88.0674   1
  -1  -9  26 123.737 89.4045   6
  -1  -9  26 227.283 75.3369   2
  -1  -9  26 177.299 75.2227   3
  -1   9  25 379.058 108.279   4
  -1   9  25 427.409 103.822   1
  -1  -9  25 269.035 83.1378   3
  -1  -9  25 362.401 100.412   6
  -1  -9  24 12888.7 491.127   6
   1   9 -24 13482.4 494.291   8
  -1   9  24 12507.5 512.858   4
  -1   9  24 13377.9 534.917   1
  -1  -9  24 13045.7 479.406   3
  -1  -9  23 25.5072 82.1437   6
   1   9 -23 12.1106 69.6270   8
  -1   9  23 60.8199 79.6236   4
  -1   9  23 65.5017 73.9496   1
  -1  -9  23 194.067 67.6955   3
   1   9 -22 6038.68 283.151   8
  -1   9  22 6489.41 312.015   4
  -1   9  22 5928.46 311.574   1
  -1  -9  22 6049.09 275.424   3
  -1  -9  21 10.6296 56.3562   3
  -1   9  21-15.0082 71.1706   1
   1   9 -21-22.3806 76.7848   8
  -1   9  21 14.0412 66.5847   4
   1   9 -20 2963.04 181.419   8
  -1  -9  20 2769.30 168.416   3
  -1   9  20 2984.77 204.795   1
  -1   9  20 3407.62 206.764   4
  -1   9  20 2963.80 95.5902   6
   1   9 -19 4871.64 236.929   8
  -1  -9  19 5065.88 233.665   3
  -1   9  19 4610.69 258.825   1
  -1   9  19 5429.28 265.973   4
  -1   9  19 4850.52 149.611   6
   1   9 -18 4140.10 212.329   8
  -1   9  18 4388.68 236.128   1
   1  -9 -18 4134.39 146.697   3
  -1  -9  18 4298.85 208.357   3
  -1   9  18 4041.04 133.169   6
  -1   9  18 4141.44 227.735   4
  -1   9  17 295.929 75.4409   4
  -1   9  17 475.477 82.4025   1
   1   9 -17 424.361 81.3354   8
   1  -9 -17 349.955 38.0731   3
   1  -9 -17 327.885 65.1252   4
   1  -9 -17 317.652 59.7095   2
  -1   9  17 364.342 36.1748   6
  -1  -9  17 216.793 60.2815   3
  -1   9  16 313.299 36.0623   6
   1  -9 -16 339.487 59.0375   2
   1  -9 -16 458.231 72.0579   4
   1   9 -16 315.888 79.4781   8
  -1   9  16 370.239 79.8988   1
  -1   9  16 305.645 72.1239   4
   1  -9 -16 287.636 34.4785   3
   1  -9 -15 1447.32 111.564   4
  -1   9  15 1324.53 122.060   1
   1   9 -15 1592.27 120.403   8
  -1   9  15 1370.12 67.5963   6
  -1   9  15 1419.42 123.619   4
   1  -9 -15 1427.77 68.1697   3
   1  -9 -14 6022.73 190.778   3
   1  -9 -14 6362.32 259.179   4
  -1   9  14 6195.34 275.310   1
  -1   9  14 6120.28 271.135   4
   1   9 -14 6197.74 258.136   8
  -1   9  14 5856.66 192.771   6
  -1   9  13 358.913 40.4033   6
  -1   9  13 342.804 74.5086   1
   1  -9 -13 403.735 64.3139   4
   1   9 -13 350.463 69.2019   8
  -1   9  13 315.772 67.8816   4
   1   9 -13 408.530 44.9689   5
  -1   9  12 1473.58 75.3242   6
  -1   9  12 1437.57 118.156   1
   1   9 -12 1528.85 83.0096   5
   1   9 -12 1657.28 117.769   8
  -1   9  11 88.9983 32.8772   6
   1   9 -11 8.67488 32.1479   5
   1  -9 -11 92.2626 34.8905   2
  -1   9  10 6041.85 206.948   6
   1   9 -10 6313.01 219.840   5
   1  -9 -10 6351.43 228.460   2
  -1   9   9 732.305 57.8301   6
   1  -9  -9 710.557 62.6988   2
  -1   9   8 1288.04 76.5619   6
   1  -9  -7 11416.7 385.076   4
  -1   9   7 11306.5 390.855   1
  -1   9   7 11471.4 352.243   6
  -1   9   6 4.42219 35.1695   6
   1  -9  -6 3.62910 14.6274   7
  -1   9   6 73.5725 46.5646   1
   1  -9  -6 20.8965 43.6968   4
  -1   9   5 15213.3 498.157   1
   1  -9  -5 16452.2 501.116   4
   1  -9  -4 1066.71 71.7335   6
  -1  -9   4 908.401 81.5795   6
  -1   9   4 978.111 84.3408   1
   1  -9  -4 998.637 81.4375   1
   1  -9  -3 66.9243 35.2267   6
  -1  -9   3 56.9838 48.9795   6
  -1   9   3 71.8856 45.2240   1
   1  -9  -3 130.148 43.2069   1
   1  -9  -2 593.701 61.5717   6
  -1  -9   2 748.416 73.4378   6
  -1  -9   2 629.260 67.9103   1
   1  -9  -2 738.566 71.1571   1
   1  -9  -1 2738.58 131.985   6
  -1  -9   1 2747.29 135.475   6
  -1  -9   1 2819.76 139.837   1
   1  -9  -1 2937.34 139.164   1
   1  -9   0 192.112 48.1490   6
  -1  -9   0 244.752 50.6571   1
   1  -9   0 209.485 45.5661   1
  -1  -9   0 200.603 52.3060   6
   1  -9   1 605.542 73.3205   6
  -1  -9  -1 646.758 63.8971   6
   1  -9   1 705.152 67.9408   1
  -1  -9  -1 594.961 68.4803   1
   1  -9   2 504.198 66.7138   6
  -1  -9  -2 500.015 55.6069   6
   1  -9   2 582.402 61.2229   1
  -1  -9  -2 464.681 61.8871   1
  -1  -9  -3 422.582 49.4881   6
   1  -9   3 345.271 60.2848   6
   1  -9   3 257.764 45.9924   1
  -1  -9  -3 447.145 61.3380   1
  -1  -9  -4 707.261 68.3889   4
  -1  -9  -4 656.227 55.8147   6
   1  -9   4 735.988 76.1947   6
   1   9   4 568.175 70.8221   1
  -1  -9  -4 636.362 69.9751   1
  -1  -9  -5 8352.91 290.936   4
  -1  -9  -5 8159.80 259.495   6
   1  -9   5 7928.37 294.983   6
   1   9   5 8123.47 298.944   1
  -1  -9  -5 7652.70 291.881   1
  -1  -9  -6 1127.81 87.4554   4
   1  -9   6 1017.22 93.7347   6
   1   9   6 1274.06 98.1982   1
  -1  -9  -6 1111.06 90.8607   1
  -1  -9  -6 1113.70 65.6033   6
  -1  -9  -7 629.099 52.5819   2
  -1  -9  -7 614.858 67.6168   4
   1  -9   7 695.673 78.4301   6
  -1  -9  -8 3336.67 137.649   2
  -1  -9  -8 3616.25 163.814   4
   1  -9   8 3304.37 172.037   6
  -1  -9  -9 195.807 38.6684   2
   1  -9   9 66.5246 55.4532   6
  -1   9  -9 119.209 46.7718   5
  -1  -9 -10 4.98139 30.1129   2
  -1   9 -10 10.9296 37.4981   5
   1  -9  10-8.61369 61.2707   6
   1  -9  11 240.700 67.5379   6
  -1  -9 -11 222.317 41.8398   2
  -1  -9 -11 256.144 21.8649   3
   1   9  11 253.936 64.7586   1
  -1   9 -11 157.693 45.1387   5
  -1   9 -12 10738.7 353.789   5
  -1  -9 -12 11167.0 361.378   2
   1  -9  12 11237.0 402.577   6
  -1  -9 -12 11374.8 309.371   3
   1   9  12 10777.7 409.418   1
  -1   9 -13 2636.12 119.535   5
  -1  -9 -13 2462.42 83.4005   3
  -1   9 -13 2549.10 149.460   8
   1   9  13 2428.94 155.802   4
   1  -9  13 2476.30 156.639   6
   1   9  13 2671.40 166.275   1
  -1  -9 -13 2281.50 138.142   4
  -1   9 -14 59.1235 53.9480   8
   1   9  14 121.939 57.1670   4
   1  -9  14 19.6617 62.2413   6
   1   9  14 122.996 62.1975   1
  -1  -9 -14 25.8675 45.7448   4
  -1   9 -15 174.480 64.7588   8
   1   9  15 202.223 61.9923   4
   1  -9  15 141.973 68.1700   6
   1   9  15 175.397 68.7755   1
  -1  -9 -15 197.129 52.7884   4
  -1   9 -16 117.853 57.9607   8
   1   9  16 78.0419 62.0723   4
   1  -9  16 104.548 65.0713   6
   1   9  16 12.2092 57.0701   1
   1  -9  17 4114.43 216.009   6
   1   9  17 3861.91 216.932   4
   1   9  17 3926.84 227.914   1
  -1   9 -17 4079.56 205.852   8
  -1   9 -18 38.9170 62.1231   8
   1   9  18 48.7827 62.1966   4
   1   9  18 53.2732 61.1606   1
   1  -9  18 22.1666 65.0462   6
  -1   9 -19 343.610 80.2324   8
   1   9  19 524.048 92.8267   4
   1   9  19 472.613 97.4174   1
   1  -9  19 398.981 87.2311   6
  -1   9 -20 16222.1 550.881   8
   1   9  20 16033.7 580.586   4
   1   9  20 16018.0 590.371   1
   1  -9  20 16459.0 564.759   6
   1  -9  21-12.0325 68.4132   6
   1  -9  21 21.7513 59.7857   3
  -1   9 -21 65.5124 62.0809   8
   1   9  21 15.1218 69.4335   1
   1   9  21-14.0012 74.2331   4
   1  -9  22 10016.2 392.660   6
   1  -9  22 9601.38 377.339   3
  -1   9 -22 8886.20 369.317   8
   1   9  22 8940.80 410.250   1
   1   9  22 9768.43 409.260   4
   1  -9  23 50.4489 74.7633   6
   1  -9  23-46.7936 66.5153   3
  -1   9 -23 189.018 77.3498   8
   1   9  23 60.9731 80.8198   4
   1   9  23 16.4272 81.4720   1
   1  -9  24 5564.46 276.780   6
   1   9  24 5139.04 291.071   4
  -1   9 -24 5555.30 272.944   8
   1   9  24 5832.12 314.121   1
   1  -9  24 5410.33 265.501   3
   1   9  25 16.5508 75.9940   4
   1   9  25 17.7922 86.9698   1
   1  -9  25 52.7881 80.5406   6
   1  -9  25-12.4949 71.8096   3
   1   9  26 2000.25 188.592   4
   1   9  26 2589.39 211.585   1
   1  -9  26 2140.55 176.994   6
   1  -9  26 2113.94 163.242   3
   1   9  27 125.640 85.1259   4
   1   9  27 19.2039 85.1972   1
   1  -9  27 27.4397 82.9488   6
   1  -9  27 53.1068 66.7937   3
   1   9  28 223.999 95.2661   4
   1   9  28 179.528 108.443   1
   1  -9  28 61.4431 71.8050   2
   1  -9  28 205.024 81.1175   3
   1   9  29-19.3958 94.8240   4
   1   9  29 165.472 113.715   1
   1  -9  29 64.0316 77.1085   2
   1  -9  29 112.839 79.3376   3
   1   9  30 9563.67 460.412   4
   1   9  30 10842.6 491.510   1
   1  -9  30 9440.38 428.482   2
   1  -9  30 9556.59 412.645   3
   1   9  31 209.118 105.239   4
   1   9  31-22.1797 106.866   1
   1  -9  31 207.028 89.2209   2
   1  -9  31 133.513 78.7283   3
   1   9  32 911.583 154.748   4
   1   9  32 1009.78 170.009   1
   1  -9  32 1177.89 150.695   2
   1  -9  32 1165.47 140.037   3
   1   9  33 22.4363 101.292   4
   1   9  33 237.023 124.090   1
   1  -9  33-18.4634 84.7826   2
   1  -9  33 30.8267 81.7267   3
   1   9  34 18375.1 739.507   4
   1   9  34 17616.8 744.997   1
   1  -9  34 18491.3 701.544   2
   1  -9  34 18826.6 669.343   3
   1   9  35 191.261 107.985   4
   1   9  35-125.698 129.959   1
   1  -9  35 255.534 108.110   2
   1  -9  35 207.461 96.5339   3
   1   9  36 567.083 149.709   4
   1   9  36 542.706 158.345   1
   1  -9  36 424.993 131.071   2
   1  -9  36 632.981 121.748   3
   1   9  37-101.486 122.191   4
   1  -9  37-20.8035 98.6663   2
   1   9  37-132.364 142.108   1
   1  -9  37-32.9105 90.4704   3
   1   9  38 364.707 145.411   4
   1  -9  38 510.901 130.532   2
   1   9  38 541.446 165.705   1
   1  -9  38 534.486 125.095   3
   1   9  39 82.9375 129.053   1
  -1  10  39 556.175 179.224   1
  -1  10  38 57.3370 131.635   1
  -1  10  38-53.2773 116.039   4
  -1 -10  38-61.9251 93.1884   2
  -1  10  37 233.444 115.235   4
  -1 -10  37 382.273 124.105   2
  -1  10  37 111.882 140.829   1
  -1 -10  37 256.560 98.5049   3
  -1  10  36 1213.61 196.489   4
  -1  10  36 1171.83 198.728   1
  -1 -10  36 1115.80 158.457   2
  -1 -10  36 1107.48 153.068   3
  -1  10  35 211.916 126.211   1
  -1 -10  35 495.036 109.605   3
  -1  10  35 465.882 141.449   4
  -1 -10  34 4564.32 288.655   2
  -1  10  34 5142.48 351.435   1
  -1 -10  34 4705.11 279.283   3
  -1  10  34 5239.35 345.467   4
  -1 -10  33 3735.09 252.681   2
  -1  10  33 3686.92 299.376   1
  -1 -10  33 3868.72 244.400   3
  -1  10  33 3636.77 283.057   4
  -1 -10  32 5175.14 297.019   2
  -1  10  32 4944.90 342.861   1
  -1 -10  32 5035.00 281.435   3
  -1  10  32 4949.90 323.510   4
  -1 -10  31-49.7657 86.8437   2
  -1  10  31 139.960 115.687   1
  -1 -10  31 30.2723 76.1316   3
  -1  10  31 21.5619 106.934   4
  -1 -10  30 703.331 118.733   2
  -1  10  30 585.569 142.242   1
  -1 -10  30 771.057 119.069   3
  -1  10  30 457.055 124.245   4
  -1 -10  29 5570.29 289.678   2
  -1  10  29 4907.51 328.113   1
  -1 -10  29 5256.58 281.621   3
  -1  10  29 5433.57 328.824   4
  -1 -10  28 6634.73 325.296   2
  -1  10  28 6765.33 377.136   1
  -1 -10  28 7298.28 329.423   3
  -1  10  28 6419.60 360.544   4
  -1 -10  27 2192.78 170.508   2
  -1  10  27 1998.88 196.680   4
  -1  10  27 2176.04 200.723   1
  -1 -10  27 1692.10 156.060   3
  -1 -10  26 2225.01 184.792   6
  -1 -10  26 2871.86 189.734   2
  -1  10  26 2609.05 214.642   4
  -1  10  26 2696.00 224.494   1
  -1 -10  26 2849.78 190.962   3
  -1 -10  25 56.4930 69.0398   6
  -1  10  25-34.6271 88.2878   4
   1  10 -25 40.4287 78.2722   8
  -1  10  25 111.933 82.7567   1
  -1 -10  25 12.7850 56.7177   3
  -1 -10  24 13.7881 72.1898   6
  -1  10  24 16.7030 81.6512   4
   1  10 -24 143.055 73.1398   8
  -1  10  24 17.9276 90.1774   1
  -1 -10  24 12.3590 66.3471   3
  -1 -10  23 5971.04 301.767   6
  -1  10  23 6392.05 327.607   4
   1  10 -23 7206.32 314.437   8
  -1  10  23 6420.75 335.320   1
  -1 -10  23 6374.32 293.072   3
  -1  10  22 325.795 92.2881   4
  -1 -10  22 162.074 70.4102   3
  -1 -10  22 288.354 94.8359   6
  -1  10  22 363.328 100.134   1
   1  10 -22 459.646 89.8890   8
  -1  10  21 923.482 123.898   4
  -1 -10  21 758.415 99.9023   3
  -1 -10  21 945.135 119.565   6
  -1  10  21 950.190 119.526   1
   1  10 -21 971.041 114.209   8
  -1  10  20 8049.06 365.971   4
  -1 -10  20 8564.77 341.397   3
  -1 -10  20 8366.95 357.001   6
  -1  10  20 8434.98 379.657   1
   1  10 -20 8346.28 346.742   8
   1  10 -19 6963.21 296.448   8
  -1 -10  19 6107.63 278.765   3
  -1  10  19 6264.46 315.008   1
  -1  10  19 6817.32 316.723   4
  -1 -10  18 9311.07 362.013   3
   1 -10 -18 9415.84 285.155   3
  -1  10  18 9472.77 393.099   4
   1  10 -18 9249.13 368.736   8
   1 -10 -18 9870.72 374.410   4
  -1  10  18 9955.71 407.795   1
   1 -10 -18 9540.36 353.180   2
  -1  10  17 11121.1 448.166   4
   1  10 -17 12147.8 434.632   8
   1 -10 -17 12301.5 414.688   2
  -1  10  17 12286.7 468.008   1
   1 -10 -17 11804.9 345.470   3
   1 -10 -17 11709.5 430.857   4
  -1 -10  17 11813.6 422.974   3
   1 -10 -16 71.0584 55.8088   4
   1 -10 -16 40.5182 42.9733   2
   1  10 -16-19.7639 62.5490   8
  -1  10  16 25.5737 63.4215   1
  -1  10  16 12.0512 62.2822   4
  -1  10  16 21.7957 26.3541   6
   1 -10 -16 54.3445 24.8180   3
   1 -10 -15 58.9311 51.4345   4
   1 -10 -15-7.67168 45.0357   2
   1  10 -15 76.6749 64.7887   8
  -1  10  15 24.4759 65.7019   1
  -1  10  15 115.146 59.5164   4
   1 -10 -15 46.4829 24.6131   3
  -1  10  15 74.8526 30.3542   6
   1  10 -14 1165.12 72.2096   5
   1 -10 -14 1040.34 98.1173   4
  -1  10  14 1241.99 124.065   1
  -1  10  14 1252.78 113.894   4
  -1  10  14 1163.88 67.3798   6
   1  10 -14 1279.45 115.081   8
   1  10 -13 1260.52 111.136   8
  -1  10  13 1244.21 120.113   1
   1  10 -13 1206.34 76.3804   5
   1 -10 -13 1207.00 104.449   4
  -1  10  13 1234.14 69.4855   6
  -1  10  12 5161.19 184.121   6
   1 -10 -12 5296.69 234.801   4
  -1  10  12 5214.76 249.134   1
   1  10 -12 5615.52 198.746   5
   1  10 -11 9242.86 308.773   5
  -1  10  11 9312.44 295.659   6
  -1  10  11 9411.78 365.559   1
   1 -10 -11 9590.09 320.654   2
   1 -10 -11 10106.2 353.405   4
   1 -10 -10 2193.24 116.745   2
  -1  10  10 2381.10 152.469   1
  -1  10  10 2165.27 103.122   6
  -1  10   9 8.72308 33.9075   6
   1 -10  -7 33022.1 867.353   7
   1 -10  -6 807.511 39.7227   7
  -1 -10   6 837.795 90.1256   6
  -1 -10   5 19748.8 601.542   6
  -1  10   5 18524.5 597.156   1
   1 -10  -5 19712.0 595.031   1
   1 -10  -4 1599.45 92.9977   6
   1 -10  -4 1471.50 102.002   1
  -1 -10   4 1692.88 110.898   6
  -1  10   4 1659.17 111.116   1
  -1  10   3 1411.09 102.984   1
  -1 -10   3 1354.36 97.4647   1
   1 -10  -3 1542.11 101.201   1
  -1 -10   3 1147.19 94.1302   6
   1 -10  -3 1522.29 92.4924   6
   1 -10  -2 457.147 58.8667   1
  -1 -10   2 354.587 61.2188   6
  -1 -10   2 453.475 62.1179   1
   1 -10  -2 499.973 61.1327   6
   1 -10  -1 22921.8 700.545   1
  -1 -10   1 24088.1 699.988   6
  -1 -10   1 22947.1 704.421   1
   1 -10  -1 24726.3 696.891   6
  -1 -10   0 295.782 54.6201   6
   1 -10   0 201.232 46.5908   1
  -1 -10   0 235.315 51.4502   1
   1 -10   0 244.816 52.7266   6
  -1 -10  -1 2014.34 122.358   1
   1 -10   1 2063.89 117.547   1
   1 -10   1 2256.26 128.332   6
  -1 -10  -1 1964.24 111.975   6
  -1 -10  -2 2005.73 121.505   1
   1 -10   2 2183.81 124.940   6
  -1 -10  -2 1932.33 107.738   6
   1 -10   2 2035.11 116.367   1
  -1 -10  -3 5280.86 221.229   1
   1 -10   3 5831.72 228.472   6
   1 -10   3 5003.71 208.537   1
  -1 -10  -3 5418.57 201.043   6
  -1 -10  -4 425.602 56.2368   4
   1 -10   4 450.280 59.1142   1
  -1 -10  -4 363.440 47.2357   6
  -1 -10  -5 29258.5 812.574   6
   1 -10   5 28358.2 852.947   6
  -1 -10  -5 29390.9 849.060   4
   1 -10   6 387.551 70.2183   6
  -1 -10  -6 440.465 47.2431   6
   1 -10   7 268.348 64.7262   6
  -1 -10  -7 405.947 44.9103   2
   1 -10   8 6152.51 260.045   6
  -1 -10  -8 6242.67 218.696   2
   1  10   9 5763.34 259.289   1
  -1 -10  -9 5809.16 212.452   2
  -1  10  -9 6142.63 230.833   5
   1 -10   9 6009.23 255.974   6
  -1  10 -10 4101.51 177.251   5
   1 -10  10 4401.22 209.008   6
   1  10  10 4308.16 215.357   1
  -1 -10 -10 4073.56 166.442   2
  -1 -10 -11 1260.75 84.0553   2
  -1 -10 -11 1335.58 103.106   4
  -1  10 -11 1477.92 93.6006   5
   1  10  11 1134.41 111.028   1
   1 -10  11 1162.40 110.163   6
  -1 -10 -12 520.030 69.3646   4
  -1 -10 -12 490.029 29.0029   3
  -1 -10 -12 539.482 58.5603   2
   1 -10  12 465.858 82.8427   6
  -1  10 -12 491.621 61.4717   5
   1  10  12 508.300 85.3692   1
  -1 -10 -13 940.651 90.6589   4
  -1  10 -13 829.275 94.0524   8
  -1 -10 -13 864.082 39.2438   3
   1 -10  13 817.339 101.596   6
   1  10  13 909.414 105.397   1
  -1  10 -13 801.329 68.3290   5
   1  10  14 357.177 78.4548   4
  -1  10 -14 199.405 69.2614   8
   1  10  14 324.101 77.0456   1
   1 -10  14 294.700 77.8284   6
  -1 -10 -14 359.471 65.5893   4
  -1  10 -14 310.154 47.1030   5
  -1  10 -15 5037.85 234.157   8
   1  10  15 5245.77 251.412   4
   1 -10  15 4789.96 241.336   6
   1  10  15 5018.77 256.778   1
  -1 -10 -15 4950.41 229.203   4
  -1  10 -16 3520.36 193.248   8
   1  10  16 4039.59 216.787   4
   1 -10  16 3647.05 209.146   6
   1  10  16 3365.68 211.423   1
  -1 -10 -16 4101.33 201.661   4
   1  10  17 3493.75 210.652   4
   1 -10  17 3383.40 202.574   6
   1  10  17 3441.65 216.338   1
  -1 -10 -17 3651.48 195.013   4
   1 -10  18 3029.17 192.295   6
   1  10  18 3129.64 200.817   4
   1  10  18 3359.59 213.541   1
  -1  10 -18 3356.08 188.702   8
  -1  10 -19 3301.16 192.166   8
   1  10  19 3307.83 209.980   4
   1  10  19 3381.62 219.192   1
   1 -10  19 3228.18 199.104   6
  -1  10 -20 55.0544 72.1659   8
   1  10  20 127.395 82.2755   4
   1  10  20 169.114 86.5169   1
   1 -10  20 173.545 76.4324   6
   1 -10  21 5582.87 272.511   6
   1 -10  21 5200.82 255.817   3
  -1  10 -21 5563.96 263.329   8
   1  10  21 5198.87 289.648   1
   1  10  21 4918.97 277.060   4
   1 -10  22 3448.97 215.953   6
   1 -10  22 3509.28 202.873   3
  -1  10 -22 3366.82 204.940   8
   1  10  22 3827.10 243.392   1
   1  10  22 3298.13 223.152   4
   1 -10  23 598.121 107.796   6
   1 -10  23 773.244 103.936   3
  -1  10 -23 600.273 103.746   8
   1  10  23 593.945 114.801   4
   1 -10  24 6645.85 316.558   6
   1 -10  24 7097.31 312.374   3
  -1  10 -24 6187.69 300.916   8
   1  10  24 6419.08 343.856   1
   1  10  24 6554.05 337.301   4
   1 -10  25 568.978 107.043   6
  -1  10 -25 671.395 110.275   8
   1 -10  25 549.175 97.3479   3
   1  10  25 597.528 120.153   1
   1  10  25 521.030 115.618   4
   1  10  26 3747.22 249.820   4
   1 -10  26 3100.26 204.604   3
   1  10  26 3682.01 257.338   1
   1  10  27 5316.69 316.087   4
   1 -10  27 5528.50 283.825   3
   1  10  27 5606.29 330.901   1
   1  10  28 427.695 116.962   4
   1  10  28 416.405 118.944   1
   1 -10  28 485.151 96.3964   3
   1  10  29-40.3149 101.394   4
   1  10  29 237.198 114.332   1
   1 -10  29 161.334 84.2990   3
   1 -10  29-32.3561 70.4801   2
   1  10  30 6978.54 383.274   4
   1  10  30 6489.30 379.282   1
   1 -10  30 6650.99 330.130   3
   1 -10  30 6964.74 351.154   2
   1  10  31 4618.87 313.792   4
   1  10  31 5207.17 340.703   1
   1 -10  31 5069.13 283.922   3
   1 -10  31 5178.12 298.761   2
   1  10  32 2287.49 230.274   4
   1  10  32 2760.56 252.971   1
   1 -10  32 2535.14 199.914   3
   1 -10  32 2180.97 198.783   2
   1  10  33 1088.12 169.970   4
   1  10  33 588.224 151.703   1
   1 -10  33 1184.20 146.683   3
   1 -10  33 1060.56 150.928   2
   1  10  34 167.476 123.692   4
   1  10  34 151.289 126.880   1
   1 -10  34 65.2100 89.6940   3
   1 -10  34 229.966 102.934   2
   1  10  35 296.297 125.909   4
   1  10  35-77.6820 150.392   1
   1 -10  35 16.5664 100.149   3
   1 -10  35 19.7457 114.685   2
   1  10  36 481.872 142.938   4
   1  10  36 371.883 154.568   1
   1 -10  36 235.179 100.030   3
   1 -10  36 487.552 124.343   2
   1  10  37 365.018 150.249   4
   1  10  37 299.332 142.887   1
   1 -10  37 511.099 112.997   3
   1 -10  37 479.886 144.655   2
   1  10  38 4336.14 337.144   1
   1 -10  38 4251.28 295.396   2
   1 -10  38 3894.87 259.543   3
  -1  11  38 6903.56 435.988   4
  -1  11  38 7808.04 471.756   1
  -1 -11  38 6888.21 383.687   2
  -1 -11  38 7012.36 365.969   3
  -1  11  37 26.6472 122.357   4
  -1  11  37-57.3924 133.943   1
  -1 -11  37 35.1904 101.127   3
  -1 -11  37 161.228 105.513   2
  -1 -11  36-98.0740 98.6590   2
  -1  11  36 103.973 115.303   4
  -1  11  36-56.0535 138.997   1
  -1 -11  36 17.3100 92.9160   3
  -1 -11  35 57.1771 88.9592   2
  -1  11  35 25.2760 117.976   4
  -1  11  35-54.6076 116.711   1
  -1 -11  35 51.1072 86.8704   3
  -1 -11  34 184.738 94.3731   2
  -1  11  34 245.710 123.718   4
  -1  11  34 212.492 124.105   1
  -1 -11  34 250.718 102.166   3
  -1 -11  33 322.222 103.031   2
  -1  11  33 119.107 118.273   4
  -1  11  33 309.359 151.382   1
  -1 -11  33 164.073 86.0770   3
  -1 -11  32 415.299 112.944   2
  -1  11  32 392.678 134.642   4
  -1  11  32 600.270 148.699   1
  -1 -11  32 417.660 106.649   3
  -1 -11  31 150.378 81.6810   2
  -1  11  31-44.7854 112.636   4
  -1  11  31-48.4126 112.987   1
  -1 -11  31 63.0268 75.8875   3
  -1 -11  30 17642.5 665.427   2
  -1  11  30 17990.5 725.260   4
  -1  11  30 19257.9 754.942   1
  -1 -11  30 19135.0 671.143   3
  -1 -11  29 295.505 92.2528   2
  -1  11  29 125.726 106.902   4
  -1  11  29 45.2485 96.7650   1
  -1 -11  29 60.6879 82.4941   3
  -1 -11  28 1687.84 158.565   2
  -1  11  28 1436.08 179.965   4
  -1  11  28 1661.04 192.892   1
  -1 -11  28 1464.77 152.271   3
  -1 -11  27-42.9684 74.9900   2
  -1  11  27-21.0555 104.429   1
  -1  11  27-39.1321 101.115   4
  -1 -11  27-56.7545 72.3581   3
   1  11 -26 10754.5 430.342   8
  -1  11  26 9860.18 468.079   1
  -1  11  26 9364.37 452.497   4
  -1 -11  26 9993.75 413.780   3
   1  11 -25 1448.02 141.138   8
  -1 -11  25 1240.93 133.228   3
  -1  11  25 1113.91 156.847   1
  -1  11  25 1021.46 141.973   4
   1  11 -24 659.276 110.492   8
  -1 -11  24 463.625 100.666   6
  -1 -11  24 723.554 103.965   3
  -1  11  24 733.544 130.027   1
  -1  11  24 527.647 114.351   4
   1  11 -23 377.818 99.1105   8
  -1 -11  23 226.485 91.3773   6
  -1 -11  23 262.880 80.8653   3
  -1  11  23 235.189 91.2265   1
  -1  11  23 169.535 90.1182   4
   1  11 -22 2803.36 190.545   8
  -1 -11  22 3191.31 206.017   6
  -1 -11  22 3079.10 188.871   3
  -1  11  22 2906.00 214.580   1
  -1  11  22 2769.06 208.095   4
  -1  11  21 1580.76 162.096   4
  -1 -11  21 2304.70 176.156   6
  -1 -11  21 2058.91 153.496   3
  -1  11  21 2159.25 184.383   1
   1  11 -21 2005.34 159.004   8
  -1  11  20 9992.17 427.451   4
  -1 -11  20 9788.11 388.939   3
  -1 -11  20 10720.5 421.168   6
  -1  11  20 9720.08 430.507   1
   1  11 -20 10215.0 400.185   8
   1  11 -19 207.073 79.8562   8
  -1 -11  19 239.416 71.0376   3
  -1  11  19 339.698 97.1360   1
   1 -11 -19 368.019 76.1391   4
  -1 -11  19 319.916 96.2233   6
  -1  11  19 245.363 80.5855   4
  -1  11  18 5770.05 289.453   4
   1  11 -18 6013.59 276.601   8
  -1 -11  18 5605.86 276.926   6
   1 -11 -18 6094.69 255.080   2
  -1  11  18 6136.61 305.513   1
   1 -11 -18 5598.81 184.397   3
   1 -11 -18 5889.44 272.217   4
  -1 -11  18 5557.20 261.126   3
   1 -11 -17 533.845 91.0860   4
   1 -11 -17 1026.44 91.1922   2
   1  11 -17 1116.12 114.088   8
  -1  11  17 782.567 113.988   1
  -1  11  17 821.154 110.939   4
  -1 -11  17 933.067 111.087   6
   1 -11 -17 825.221 51.1338   3
  -1  11  16 13906.7 513.947   1
   1 -11 -16 13524.0 478.999   4
   1 -11 -16 12967.3 448.103   2
   1  11 -16 13864.6 480.178   8
   1 -11 -16 13495.8 384.405   3
  -1 -11  16 12846.5 485.333   6
   1  11 -15 700.331 58.9820   5
  -1 -11  15 859.207 108.102   6
   1 -11 -15 783.664 80.6633   2
   1 -11 -15 556.639 84.1768   4
   1 -11 -15 692.395 46.3277   3
  -1  11  15 745.823 108.497   1
   1  11 -15 859.674 102.106   8
   1  11 -14 192.299 41.7081   5
   1  11 -14 257.685 67.1599   8
   1 -11 -14 233.910 53.8919   2
  -1  11  14 163.134 70.7346   1
  -1 -11  14 111.248 64.7938   6
   1 -11 -14 152.787 57.4851   4
   1 -11 -13 1027.63 102.220   4
  -1  11  13 1095.58 116.799   1
   1  11 -13 1001.69 75.4425   5
  -1  11  12 126.995 59.8401   1
   1  11 -12 157.254 42.6527   5
  -1 -11  12 230.435 73.6099   6
   1 -11 -12 241.175 59.0571   4
   1  11 -11 2531.28 127.175   5
  -1 -11  11 2315.27 155.884   6
   1 -11 -11 2488.56 150.806   4
  -1  11  11 2393.34 162.609   1
  -1  11  10 10.6505 54.3168   1
  -1 -11  10 39.3373 65.4420   6
   1 -11 -10 101.856 52.0797   4
   1 -11 -10 18.2133 34.5309   2
  -1  11   9 4257.13 215.556   1
  -1 -11   9 4045.28 208.575   6
   1 -11  -9 4535.61 209.626   4
  -1 -11   8 4786.83 227.437   6
  -1  11   8 5226.35 239.610   1
  -1 -11   7 8.89380 55.2997   6
   1 -11  -7 37.9319 17.0161   7
  -1 -11   6 575.213 79.1766   6
   1 -11  -6 555.776 35.9042   7
  -1 -11   5 1746.43 123.023   6
  -1 -11   4 239.013 63.2883   6
  -1 -11   4 228.228 57.7050   1
   1 -11  -4 226.569 50.1554   6
  -1 -11   3 5859.90 247.600   6
  -1 -11   3 6359.69 250.974   1
   1 -11  -3 6562.15 237.287   6
  -1 -11   2 1113.83 92.5084   6
   1 -11  -2 1031.89 82.9290   6
   1 -11  -2 1115.63 90.4868   1
  -1 -11   1 132.755 53.8067   6
   1 -11  -1 101.697 48.4715   1
   1 -11  -1 184.873 46.7812   6
   1 -11   0 1302.95 95.3308   1
  -1 -11   0 1046.01 85.5076   6
   1 -11   0 1264.04 96.0708   6
   1 -11   1 4266.77 194.218   1
   1 -11   1 4706.88 203.345   6
  -1 -11  -1 4856.15 194.937   6
   1 -11   2 589.518 67.4460   1
  -1 -11  -2 551.820 65.5198   6
   1 -11   2 593.992 75.5311   6
   1 -11   3 681.696 73.0500   1
   1 -11   3 546.542 73.2646   6
  -1 -11  -3 668.150 65.9385   6
   1 -11   4 124.436 45.6836   1
   1 -11   4 202.922 63.8678   6
  -1 -11  -4 21.2582 36.2596   6
   1 -11   5 228.103 53.0711   1
   1 -11   5 227.294 65.2906   6
  -1 -11  -5 193.548 41.9585   6
   1 -11   6 2618.12 155.345   6
  -1 -11  -6 2623.52 120.485   6
   1 -11   7 10462.0 377.539   6
   1  11   7 10028.0 381.060   1
   1 -11   8 682.488 90.7861   6
  -1 -11  -8 837.064 65.8562   2
   1  11   8 665.668 86.7698   1
   1 -11   9 5119.48 241.852   6
   1  11   9 5117.26 244.692   1
  -1 -11  -9 5265.96 195.704   2
  -1  11 -10 102.002 50.4436   5
  -1 -11 -10 134.564 39.7184   2
   1  11  10 44.1991 53.3042   1
   1 -11  10 39.8842 59.1882   6
  -1  11 -11 798.955 73.8582   5
  -1 -11 -11 733.101 66.2875   2
  -1 -11 -11 636.055 81.2269   4
   1  11  11 574.178 89.0538   1
   1 -11  11 720.160 95.8265   6
  -1  11 -12 738.788 73.4781   5
   1 -11  12 593.093 93.7670   6
   1  11  12 810.974 100.266   1
  -1 -11 -12 782.351 87.9434   4
  -1 -11 -13 1500.67 120.872   4
  -1  11 -13 1777.04 105.071   5
   1 -11  13 1798.63 141.991   6
  -1 -11 -13 1806.15 63.5345   3
   1  11  13 1983.73 152.633   1
   1  11  14 3155.31 198.209   1
  -1  11 -14 3028.57 140.941   5
   1 -11  14 3210.98 188.969   6
  -1 -11 -14 3547.41 183.891   4
  -1  11 -14 2918.51 176.283   8
  -1 -11 -14 3026.10 95.5504   3
   1  11  15 535.543 100.068   1
  -1  11 -15 511.340 84.7457   8
  -1 -11 -15 467.855 77.4833   4
  -1 -11 -15 554.418 68.6985   2
   1 -11  15 680.950 102.853   6
  -1  11 -15 510.030 56.2905   5
  -1  11 -16 453.052 83.2419   8
   1  11  16 650.835 105.108   4
  -1 -11 -16 398.189 75.0186   4
   1  11  16 640.077 102.421   1
   1 -11  16 343.278 90.6837   6
  -1  11 -17 519.373 93.5239   8
   1  11  17 497.858 93.0789   4
  -1 -11 -17 585.768 82.6754   4
   1  11  17 694.691 110.194   1
   1 -11  17 607.728 102.965   6
   1  11  18 11323.1 458.483   4
   1  11  18 12443.4 483.049   1
  -1  11 -18 11653.1 434.955   8
   1 -11  18 11808.7 451.812   6
  -1  11 -19 3320.08 197.846   8
   1  11  19 3200.20 214.058   4
   1  11  19 3361.03 224.885   1
   1 -11  19 3833.26 221.877   6
  -1  11 -20 788.322 108.909   8
   1  11  20 759.939 112.959   4
   1  11  20 779.619 123.548   1
   1 -11  20 902.529 122.398   6
   1 -11  21 96.0364 59.5509   3
  -1  11 -21 35.8643 78.2830   8
   1  11  21 15.5412 78.1803   4
   1  11  21 84.3498 88.3271   1
   1 -11  21 13.3765 76.0652   6
   1 -11  22 1193.10 123.630   3
  -1  11 -22 1137.05 127.276   8
   1  11  22 1229.18 144.254   4
   1  11  22 1436.48 157.095   1
   1 -11  22 1067.11 133.880   6
   1 -11  23 2556.24 180.267   3
  -1  11 -23 2266.61 173.082   8
   1  11  23 2596.35 207.051   4
   1  11  23 2836.93 219.644   1
   1 -11  23 2612.80 196.860   6
   1 -11  24 4561.30 250.428   3
  -1  11 -24 4725.29 255.074   8
   1  11  24 4733.73 286.170   4
   1  11  24 5186.91 301.906   1
   1 -11  24 4736.23 266.044   6
  -1  11 -25 81.6692 87.0636   8
   1  11  25 200.217 103.624   4
   1  11  25 215.087 107.618   1
   1 -11  25 328.225 81.2425   3
  -1  11 -26 7717.03 352.759   8
   1  11  26 7171.62 392.219   1
   1 -11  26 8237.40 358.079   3
   1  11  26 7263.58 383.292   4
   1  11  27 209.724 109.849   1
   1 -11  27 72.2335 84.8454   3
   1  11  27 156.708 95.8127   4
   1  11  28 16294.7 683.065   1
   1 -11  28 18201.6 630.331   3
   1  11  28 16472.8 672.034   4
   1 -11  29 472.655 109.003   3
   1  11  29 470.919 130.697   1
   1 -11  29 311.277 94.7855   2
   1  11  29 504.787 123.904   4
   1 -11  30 1113.19 140.536   3
   1  11  30 1018.72 173.083   1
   1 -11  30 782.070 132.040   2
   1  11  30 826.912 156.635   4
   1 -11  31 338.953 99.9385   3
   1  11  31 477.530 144.685   1
   1 -11  31 369.889 114.816   2
   1  11  31 427.401 125.490   4
   1 -11  32 753.307 128.771   3
   1  11  32 984.323 171.206   1
   1 -11  32 636.310 125.316   2
   1  11  32 719.672 155.675   4
   1 -11  33 233.128 92.7365   3
   1  11  33 101.265 114.401   1
   1 -11  33 206.172 100.736   2
   1  11  33 239.889 130.427   4
   1 -11  34-50.6983 95.0353   3
   1  11  34-26.0164 119.456   1
   1 -11  34-19.3179 90.1671   2
   1  11  34 24.6687 109.428   4
   1 -11  35 51.4246 90.9280   3
   1  11  35 26.7058 128.638   1
   1 -11  35 277.856 111.646   2
   1  11  35 101.618 124.212   4
   1 -11  36 6383.88 348.216   3
   1  11  36 7574.17 443.640   1
   1 -11  36 7604.95 393.918   2
   1  11  36 6124.90 403.221   4
   1 -11  37-35.1764 96.6873   3
   1  11  37-26.7365 128.756   4
   1 -11  37 20.8914 97.5131   2
   1  11  37-111.825 151.883   1
   1 -11  38-17.7493 92.9214   3
  -1  12  37 299.422 140.746   4
  -1  12  37 88.3439 148.195   1
  -1 -12  37 161.166 108.244   2
  -1 -12  37 217.152 105.210   3
  -1  12  36 1862.76 230.866   4
  -1  12  36 1382.01 222.067   1
  -1 -12  36 1393.53 168.706   3
  -1 -12  36 1552.08 186.112   2
  -1  12  35 596.555 151.178   4
  -1  12  35 673.933 173.450   1
  -1 -12  35 509.754 128.246   3
  -1 -12  35 343.886 113.961   2
  -1  12  34 4875.74 342.885   4
  -1  12  34 4923.75 362.443   1
  -1 -12  34 4782.98 291.073   3
  -1 -12  34 5116.60 305.767   2
  -1  12  33 835.689 184.926   4
  -1  12  33 665.282 163.124   1
  -1 -12  33 491.904 114.778   3
  -1 -12  33 557.818 122.572   2
  -1  12  32-23.8801 100.121   4
  -1  12  32 310.156 138.756   1
  -1 -12  32 116.407 87.0909   3
  -1 -12  32 69.7022 85.2101   2
  -1  12  31 46.3332 109.859   4
  -1  12  31-75.2087 120.726   1
  -1 -12  31 32.6894 83.3441   3
  -1 -12  31-33.6619 92.5209   2
  -1  12  30 1819.46 208.210   4
  -1  12  30 1360.55 189.580   1
  -1 -12  30 1493.75 161.202   3
  -1 -12  30 1432.81 158.066   2
  -1  12  29 1044.15 165.950   4
  -1  12  29 1340.68 191.581   1
  -1 -12  29 1051.04 138.184   3
  -1 -12  29 1365.76 153.135   2
  -1  12  28 42.1093 102.917   4
  -1  12  28 68.2673 87.4186   1
  -1 -12  28-15.1971 70.9327   3
  -1 -12  28-75.4194 82.9183   2
  -1 -12  27 4923.27 269.582   3
  -1  12  27 4947.43 321.294   1
  -1  12  27 4256.34 296.886   4
   1  12 -27 5110.41 277.072   8
  -1 -12  26 6815.25 328.270   3
  -1  12  26 7068.64 384.624   1
  -1  12  26 6758.64 369.400   4
   1  12 -26 6817.55 332.380   8
  -1 -12  25 13.9066 68.9720   3
  -1  12  25 20.4795 87.5417   1
  -1  12  25 190.353 93.0479   4
   1  12 -25-57.6202 82.7894   8
  -1 -12  24 985.778 122.054   3
  -1  12  24 770.115 138.484   1
  -1  12  24 807.204 141.205   4
   1  12 -24 1007.25 132.141   8
  -1 -12  23 5760.76 280.327   3
  -1  12  23 5495.69 315.455   1
  -1  12  23 5490.55 310.631   4
   1  12 -23 4731.03 265.307   8
   1  12 -22 2560.18 187.001   8
  -1 -12  22 2992.79 210.392   6
  -1  12  22 2784.30 222.344   1
  -1 -12  22 2471.25 175.293   3
   1  12 -21-38.4362 80.3730   8
  -1 -12  21-12.2619 57.2317   3
  -1 -12  21-42.5709 78.9070   6
  -1  12  21 17.6325 79.5996   1
  -1  12  21 114.252 96.7489   4
   1  12 -20 2592.59 184.069   8
  -1  12  20 3088.24 219.269   1
   1 -12 -20 2884.51 188.594   4
  -1 -12  20 2507.16 189.719   6
  -1 -12  20 3224.51 192.326   3
   1  12 -19 1458.98 138.000   8
  -1  12  19 1387.64 158.059   1
   1 -12 -19 1731.29 139.577   4
   1 -12 -19 1375.40 118.510   2
  -1 -12  19 1336.91 126.023   3
  -1 -12  19 1378.03 146.267   6
  -1 -12  18 3398.37 209.369   6
   1 -12 -18 3014.67 172.283   2
   1  12 -18 2821.60 188.007   8
  -1  12  18 2842.23 208.704   1
   1 -12 -18 3179.89 114.084   3
   1 -12 -18 3453.75 197.306   4
  -1 -12  18 3312.91 187.073   3
  -1  12  17 6918.08 343.910   1
   1 -12 -17 7312.09 315.622   4
   1 -12 -17 7682.40 293.452   2
   1  12 -17 7088.68 312.577   8
  -1 -12  17 7353.21 327.539   6
   1 -12 -17 7004.79 219.239   3
   1  12 -16 2663.36 118.643   5
  -1  12  16 2323.73 180.750   1
  -1 -12  16 2511.59 176.131   6
   1 -12 -16 2381.30 144.428   2
   1  12 -16 2637.94 171.261   8
   1 -12 -16 2596.96 98.5525   3
   1 -12 -16 2476.39 164.846   4
   1  12 -15 11958.0 454.177   8
   1 -12 -15 12635.8 459.456   4
  -1 -12  15 12698.8 473.143   6
   1 -12 -15 13077.7 431.002   2
   1  12 -15 12613.8 391.962   5
  -1  12  15 12852.1 493.305   1
   1  12 -14 5877.29 268.546   8
   1 -12 -14 5499.56 234.789   2
  -1 -12  14 5823.08 276.683   6
   1 -12 -14 5964.37 267.266   4
   1  12 -14 5916.58 215.676   5
  -1  12  14 5642.74 284.407   1
   1 -12 -13 18665.1 623.497   4
   1  12 -13 19026.2 570.525   5
  -1 -12  13 19664.1 642.300   6
  -1  12  13 19075.4 653.975   1
   1 -12 -12 1631.26 127.452   4
   1  12 -12 1785.74 105.378   5
  -1  12  12 1754.39 143.969   1
  -1 -12  12 1520.54 134.420   6
  -1  12  11 5794.50 276.229   1
   1 -12 -11 6275.32 266.060   4
  -1 -12  11 5418.24 264.937   6
  -1  12  10 241.965 67.2728   1
   1 -12 -10 331.422 68.7430   4
  -1 -12  10 221.248 73.6866   6
  -1  12   9 2273.61 154.545   1
   1 -12  -9 2012.98 138.500   4
  -1 -12   9 2063.59 146.449   6
  -1  12   8 53.3927 60.1069   1
   1 -12  -8 145.823 52.8791   4
  -1 -12   8 89.1107 63.2656   6
   1 -12  -7 5097.80 152.807   7
  -1  12   7 5199.78 241.796   1
   1 -12  -7 5227.66 236.320   4
  -1 -12   7 4840.75 234.654   6
   1 -12  -6 42.0911 21.9174   7
  -1 -12   6 18.5385 59.6939   6
  -1  12   6-19.7950 51.8250   1
   1 -12  -6 95.1833 48.5461   4
  -1 -12   5 15844.6 511.799   6
   1 -12  -5 14601.2 506.208   4
  -1 -12   4 1586.99 117.797   6
   1 -12  -4 1596.32 102.645   6
  -1 -12   3 1758.73 122.770   6
   1 -12  -3 1576.75 103.772   6
  -1 -12   2 23.8651 48.5489   6
   1 -12  -2-6.89753 41.6960   6
  -1 -12   1 54252.3 1489.08   6
   1 -12  -1 52666.2 1479.21   6
  -1 -12   0 21.8338 49.9468   6
   1 -12   0 45.2406 49.3749   6
  -1 -12  -1 132.197 53.3234   6
   1 -12   1 220.136 58.7475   6
   1 -12   2 1569.22 116.616   6
  -1 -12  -2 1674.35 107.505   6
   1 -12   3 5985.61 253.095   6
  -1 -12  -3 6214.52 234.487   6
   1 -12   4 315.679 69.3274   6
  -1 -12  -4 425.145 70.6948   1
  -1 -12  -4 436.851 60.4674   6
   1 -12   5 1778.86 128.825   6
  -1 -12  -5 1721.20 126.323   1
  -1 -12  -5 1879.37 105.983   6
  -1 -12  -6 541.194 80.9336   1
   1  12   6 561.183 85.3268   1
  -1 -12  -6 605.691 61.0358   6
   1 -12   6 572.719 83.8839   6
   1  12   7 10049.7 386.585   1
  -1 -12  -7 10081.3 371.013   4
   1 -12   7 10090.6 377.586   6
   1 -12   8 250.219 72.4633   6
   1  12   8 221.919 72.9341   1
  -1 -12  -8 261.602 62.4990   4
  -1 -12  -8 252.899 45.0093   2
   1 -12   9 11790.5 429.166   6
   1  12   9 11545.6 438.757   1
  -1 -12  -9 11680.2 419.218   4
  -1 -12  -9 11876.2 373.295   2
  -1 -12 -10 2388.14 147.975   4
  -1  12 -10 2120.13 128.846   5
   1 -12  10 2042.99 155.096   6
   1  12  10 2553.03 167.134   1
  -1 -12 -10 1993.21 111.272   2
  -1  12 -11 16632.5 530.645   5
   1 -12  11 17025.7 577.392   6
  -1 -12 -11 17392.9 565.698   4
   1  12  11 16993.0 592.481   1
  -1  12 -12 13.8130 44.4715   5
   1 -12  12 56.3186 68.7411   6
   1  12  12 25.6613 60.8443   1
  -1 -12 -12-50.1207 50.4191   4
  -1  12 -13 2929.29 141.864   5
   1 -12  13 2943.91 181.303   6
  -1 -12 -13 2694.10 164.637   4
   1  12  13 2607.91 181.607   1
  -1 -12 -13 2592.44 85.7141   3
   1 -12  14 1559.10 140.519   6
  -1 -12 -14 1493.59 123.087   4
   1  12  14 1463.03 141.557   1
  -1 -12 -14 1418.66 52.0871   3
  -1  12 -14 1719.03 105.288   5
   1 -12  15 4493.99 240.224   6
  -1 -12 -15 4693.85 228.405   4
  -1  12 -15 4689.01 233.438   8
  -1  12 -15 4389.82 186.594   5
  -1 -12 -15 4445.45 200.106   2
   1  12  15 5168.50 266.821   1
  -1  12 -16 451.413 82.7758   8
   1 -12  16 350.843 89.1946   6
  -1 -12 -16 412.797 83.8585   4
  -1 -12 -16 487.861 66.6125   2
   1  12  16 371.307 97.8677   1
   1 -12  17 320.702 88.4287   6
  -1 -12 -17 309.094 78.4220   4
   1  12  17 292.412 95.1827   1
  -1  12 -17 383.454 86.0298   8
   1 -12  18 3430.45 212.684   6
  -1 -12 -18 3271.28 192.181   4
  -1  12 -18 3056.37 190.880   8
   1  12  18 3512.67 230.045   1
   1 -12  19 255.388 90.5293   6
   1  12  19 364.210 104.188   1
  -1  12 -19 357.087 86.8156   8
   1  12  20 4223.17 262.316   1
  -1  12 -20 3711.34 218.636   8
   1  12  20 4008.26 243.268   4
   1 -12  20 3660.89 228.734   6
   1  12  21 11438.7 477.844   4
  -1  12 -21 10777.5 434.000   8
   1  12  21 11402.4 490.936   1
   1 -12  21 11325.7 440.552   3
   1 -12  21 12078.5 463.674   6
  -1  12 -22 1226.38 135.425   8
   1 -12  22 1048.22 137.119   6
   1  12  22 1399.55 157.802   4
   1 -12  22 1470.13 135.542   3
   1  12  22 1401.00 163.329   1
   1  12  23 362.869 106.366   1
   1 -12  23 201.744 67.9108   3
  -1  12 -23 146.280 83.6351   8
   1  12  23 298.289 99.9396   4
   1  12  24 8821.47 421.937   1
  -1  12 -24 8459.01 368.190   8
   1  12  24 7629.17 392.257   4
   1 -12  24 8086.60 362.415   3
   1  12  25 8617.33 422.940   1
   1  12  25 7732.04 396.888   4
  -1  12 -25 8000.95 364.065   8
   1 -12  25 8008.40 364.618   3
   1  12  26 444.599 128.664   1
   1  12  26 491.991 127.407   4
  -1  12 -26 580.456 116.797   8
   1 -12  26 513.264 107.282   3
   1  12  27 3830.08 286.038   1
   1  12  27 4072.24 282.639   4
  -1  12 -27 4019.33 247.022   8
   1 -12  27 4337.01 253.685   3
   1  12  28-21.0793 99.9602   4
   1  12  28-45.2005 103.770   1
   1 -12  28 61.7655 79.7949   3
   1  12  29 21.7988 117.043   4
   1  12  29 23.3212 103.487   1
   1 -12  29 237.655 84.0473   3
   1  12  30 1033.66 179.384   1
   1 -12  30 1121.31 147.925   3
   1  12  30 1419.14 189.356   4
   1 -12  30 1149.94 149.799   2
   1  12  31 1832.68 218.646   1
   1 -12  31 1902.91 179.204   3
   1  12  31 1953.04 223.683   4
   1 -12  31 2097.64 191.695   2
   1  12  32 5938.14 384.203   1
   1 -12  32 5657.24 318.198   3
   1  12  32 6255.11 382.383   4
   1 -12  32 6181.84 336.251   2
   1  12  33 2277.64 244.528   1
   1 -12  33 1898.93 182.556   3
   1  12  33 1948.34 231.078   4
   1 -12  33 2376.80 207.892   2
   1  12  34 1638.89 216.302   1
   1 -12  34 1188.78 155.287   3
   1  12  34 988.073 183.330   4
   1 -12  34 1515.45 175.623   2
   1  12  35 495.642 165.456   1
   1 -12  35 513.553 122.339   3
   1  12  35 650.731 163.903   4
   1 -12  35 557.978 126.919   2
   1  12  36 2394.09 268.022   1
   1 -12  36 2442.29 214.945   3
   1  12  36 2424.81 257.279   4
   1 -12  36 2310.04 219.472   2
   1  12  37 817.988 175.202   4
   1 -12  37 652.781 125.994   3
   1  12  37 1006.48 205.510   1
  -1 -13  37-20.1083 109.245   2
  -1 -13  37-18.5904 100.999   3
  -1  13  36 4970.88 381.848   1
  -1 -13  36 4898.54 302.015   3
  -1  13  36 4948.88 359.246   4
  -1 -13  36 4790.78 309.258   2
  -1  13  35-28.8963 132.686   1
  -1  13  35 158.681 136.674   4
  -1 -13  35 18.1066 85.8749   3
  -1 -13  35 114.731 106.339   2
  -1  13  34 197.371 145.772   1
  -1  13  34 232.322 126.256   4
  -1 -13  34 142.480 103.533   3
  -1 -13  34 148.717 96.1653   2
  -1  13  33 109.837 132.233   1
  -1  13  33 25.1594 119.308   4
  -1 -13  33-52.6104 88.2060   3
  -1 -13  33-18.0595 86.9679   2
  -1  13  32 5637.37 375.870   1
  -1  13  32 4725.76 336.302   4
  -1 -13  32 4923.43 291.081   3
  -1 -13  32 5519.67 307.372   2
  -1  13  31 2180.88 246.066   1
  -1 -13  31 1958.55 191.013   3
  -1 -13  31 2052.37 190.757   2
  -1  13  30 125.940 115.659   1
  -1  13  30 69.3283 116.242   4
  -1 -13  30 50.2020 83.0015   3
  -1 -13  30 16.4342 83.8108   2
  -1  13  29 317.571 131.481   1
  -1  13  29 538.111 137.176   4
  -1 -13  29 470.489 104.912   3
  -1 -13  29 253.408 92.4920   2
  -1  13  28 473.162 129.583   1
  -1  13  28 543.113 131.098   4
  -1 -13  28 819.178 129.095   3
  -1 -13  28 701.245 120.333   2
  -1  13  27 3980.23 291.139   1
  -1 -13  27 3248.40 220.221   3
  -1  13  27 3304.80 255.348   4
  -1  13  26-66.3728 86.9932   1
  -1 -13  26-44.6981 73.8941   3
  -1  13  26-20.3781 113.316   4
   1  13 -26 76.8136 90.1510   8
  -1 -13  25 72.3549 78.6377   3
   1  13 -25 44.8545 82.2087   8
  -1  13  25 106.968 112.013   1
  -1 -13  24 4136.00 245.704   3
   1  13 -24 4560.39 257.455   8
  -1  13  24 3883.75 273.517   1
  -1 -13  23 163.920 72.6942   3
   1  13 -23 269.536 86.8028   8
  -1  13  23 378.922 109.809   1
  -1 -13  22 3856.22 225.899   3
   1  13 -22 4001.81 238.183   8
  -1  13  22 4022.35 272.878   1
  -1 -13  21 89.3567 82.8863   6
   1  13 -21 201.776 87.4170   8
  -1  13  21 111.341 82.3887   1
  -1 -13  21 141.077 68.9300   3
  -1 -13  20 669.713 117.649   6
   1  13 -20 630.803 113.080   8
   1 -13 -20 552.459 97.3295   4
  -1  13  20 715.633 129.254   1
  -1 -13  20 745.020 106.988   3
  -1  13  19 15082.5 595.900   1
   1 -13 -19 14793.9 517.860   2
   1 -13 -19 15694.9 557.397   4
   1  13 -19 14916.2 549.581   8
  -1 -13  19 15546.8 545.239   3
  -1 -13  19 16338.1 577.202   6
  -1 -13  18 97.1818 81.4757   6
   1  13 -18 87.4123 76.9343   8
   1 -13 -18 38.6605 49.9596   2
   1 -13 -18 76.5371 63.2744   4
  -1  13  18 33.2665 91.4418   1
  -1 -13  18-11.5620 62.8247   3
   1  13 -17 9338.65 391.274   8
   1 -13 -17 9810.88 394.664   4
   1 -13 -17 8642.64 351.888   2
  -1  13  17 9586.64 427.854   1
   1 -13 -17 10221.1 289.325   3
  -1 -13  17 10540.0 417.700   6
  -1  13  16 123.659 74.5960   1
   1  13 -16 194.958 43.2832   5
   1  13 -16 83.4542 74.2784   8
   1 -13 -16 207.088 68.6758   4
   1 -13 -16 140.897 55.4564   2
  -1 -13  16 145.365 82.3013   6
   1 -13 -16 225.158 29.2713   3
   1 -13 -15 9354.61 340.746   2
   1  13 -15 8917.18 370.611   8
  -1  13  15 9168.23 401.972   1
   1 -13 -15 9085.06 371.719   4
  -1 -13  15 9263.39 385.980   6
   1  13 -15 9494.11 311.052   5
  -1 -13  14 1468.09 139.046   6
  -1  13  14 1479.71 148.454   1
   1  13 -14 1420.88 94.7297   5
   1 -13 -14 1171.12 100.729   2
   1 -13 -14 1608.97 131.551   4
   1 -13 -13 30.8615 38.8156   2
   1  13 -13 44.7624 44.2125   5
  -1 -13  13 24.4420 67.9614   6
  -1  13  13 13.8532 66.7171   1
   1 -13 -13 34.0927 57.9539   4
   1  13 -12-20.3870 42.2493   5
  -1 -13  12-35.6719 72.5677   6
  -1  13  12-26.7046 69.9017   1
   1 -13 -12 44.5698 59.0762   4
  -1 -13  11 1561.45 138.590   6
  -1  13  11 1570.49 142.414   1
   1 -13 -11 1440.36 120.193   4
  -1 -13  10 1719.30 143.123   6
  -1  13  10 1985.40 153.590   1
   1 -13 -10 1968.86 140.771   4
  -1 -13   9 11072.3 429.554   6
   1 -13  -9 11833.8 432.598   4
  -1  13   9 12405.4 451.379   1
   1 -13  -8 73.7541 52.9975   4
  -1 -13   8 74.1754 65.8798   6
  -1  13   8-23.0736 60.3990   1
   1 -13  -8 15.9425 14.4026   7
   1 -13  -7 12144.6 339.121   7
   1 -13  -7 12471.7 442.106   4
  -1  13   7 12118.6 447.267   1
  -1 -13   7 11951.0 440.223   6
   1 -13  -6 16.5875 23.5196   7
  -1  13   6 118.553 65.1559   1
  -1 -13   6 19.8803 57.7375   6
   1 -13  -6 72.6373 52.1996   4
  -1 -13   5 38864.9 1166.87   6
   1 -13  -5 40959.2 1179.12   4
   1 -13  -5 41027.2 1173.82   1
   1 -13  -4 1726.14 110.007   6
   1 -13  -4 1697.88 124.255   1
  -1 -13   4 1787.47 130.003   6
   1 -13  -3 2610.80 141.258   6
   1 -13  -3 2617.54 155.196   1
  -1 -13   3 2435.89 151.112   6
   1 -13  -2 135.361 52.7849   6
  -1 -13   2 34.3396 48.8551   6
   1 -13  -1 792.819 85.6637   6
  -1 -13   1 576.874 87.6231   6
  -1 -13   1 578.763 80.1661   1
   1 -13   0 343.446 63.4268   6
  -1 -13   0 396.044 78.5052   6
  -1 -13  -1 2627.85 160.894   1
   1 -13   1 2675.84 156.502   6
  -1 -13  -1 2660.28 148.302   6
  -1 -13  -2 86.7478 53.2131   6
   1 -13   2 26.4400 61.4025   6
  -1 -13  -2 109.717 54.2238   1
  -1 -13  -3 36094.5 1071.10   1
   1 -13   3 35401.9 1058.24   6
  -1 -13  -3 37040.1 1033.04   6
  -1 -13  -4 328.764 73.3714   1
  -1 -13  -4 291.907 66.5877   4
   1 -13   4 264.385 75.7909   6
  -1 -13  -4 188.316 51.1933   6
  -1 -13  -5 4932.38 231.650   4
  -1 -13  -5 4651.08 232.422   1
   1 -13   5 4754.78 229.199   6
  -1 -13  -5 5191.63 202.564   6
  -1 -13  -6 1046.91 107.606   1
  -1 -13  -6 1298.40 88.9702   6
   1 -13   6 1225.77 113.978   6
   1 -13   7 2966.26 179.085   6
   1  13   7 2789.78 181.385   1
  -1 -13  -7 3393.57 181.257   4
   1 -13   8 245.723 79.1825   6
  -1 -13  -8 151.621 37.8854   2
   1  13   8 167.936 75.3396   1
  -1 -13  -8 60.8145 53.8634   4
   1  13   9 2303.93 165.061   1
  -1 -13  -9 2169.62 147.039   4
  -1 -13  -9 2273.78 116.524   2
   1 -13   9 2297.84 155.927   6
   1  13  10 397.507 80.1506   1
  -1 -13 -10 281.328 70.9094   4
   1 -13  10 293.980 84.1233   6
   1  13  11 730.136 103.738   1
  -1 -13 -11 825.941 95.0068   4
   1 -13  11 604.650 101.195   6
  -1  13 -11 747.500 81.9203   5
   1  13  12 9633.11 400.401   1
  -1 -13 -12 9310.81 365.675   4
   1 -13  12 9438.52 381.903   6
  -1  13 -12 9256.50 333.276   5
   1  13  13 71.1577 63.2189   1
  -1  13 -13 158.597 50.6738   5
   1 -13  13 98.0813 76.9847   6
  -1 -13 -13 165.124 61.9962   4
   1  13  14 869.476 120.192   1
  -1 -13 -14 1057.01 87.8312   2
  -1  13 -14 928.585 84.7018   5
  -1 -13 -14 1025.25 106.960   4
   1 -13  14 1232.11 127.794   6
  -1 -13 -14 878.083 35.8224   3
  -1  13 -15 13538.3 443.036   5
  -1  13 -15 15445.4 512.256   8
   1 -13  15 12999.4 507.496   6
  -1 -13 -15 14082.2 500.517   4
  -1 -13 -15 13745.4 457.844   2
   1  13  15 14727.6 546.107   1
  -1  13 -16 6.25929 43.9159   5
  -1  13 -16 128.763 82.1082   8
  -1 -13 -16 65.3037 48.8823   2
   1  13  16 31.6181 79.5244   1
   1 -13  16 79.1916 79.7943   6
  -1 -13 -16 59.0538 56.8881   4
   1 -13  17 16801.5 599.591   6
  -1 -13 -17 16702.0 580.814   4
   1  13  17 16527.0 626.473   1
  -1  13 -17 17125.7 586.188   8
   1 -13  18 96.6797 85.9146   6
  -1 -13 -18 149.203 74.4926   4
   1  13  18 67.7637 87.5927   1
  -1  13 -18 122.676 75.6273   8
   1 -13  19-28.2599 81.2057   6
  -1 -13 -19 51.2656 65.3527   4
  -1  13 -19 25.1595 72.2965   8
   1  13  19-35.0755 92.9824   1
  -1  13 -20 5217.68 268.327   8
   1 -13  20 5453.56 284.572   6
   1  13  20 4954.66 299.589   1
   1 -13  21-65.8825 69.8598   3
   1  13  21 37.5360 90.3799   1
  -1  13 -21 52.7336 78.1465   8
   1  13  22 5277.98 311.496   1
  -1  13 -22 4759.51 261.198   8
   1 -13  22 4804.09 257.240   3
  -1  13 -23 222.005 93.9599   8
   1  13  23 280.952 107.878   1
   1 -13  23 196.648 85.1121   3
   1  13  24 1037.50 160.694   1
   1 -13  24 954.406 123.520   3
   1  13  24 1035.85 145.426   4
  -1  13 -24 1111.77 137.780   8
   1 -13  25 3479.98 224.785   3
   1  13  25 3471.65 264.714   1
  -1  13 -25 3436.41 228.290   8
   1  13  25 3244.44 249.562   4
  -1  13 -26 1337.52 151.950   8
   1 -13  26 1666.24 160.614   3
   1  13  26 1681.74 186.308   4
   1 -13  27 93.8989 77.6537   3
   1  13  27 84.0075 105.664   4
   1  13  27 114.188 111.659   1
   1 -13  28 16.0492 80.7298   3
   1  13  28 108.605 112.250   4
   1  13  28 23.5512 108.140   1
   1  13  29 3081.86 273.595   1
   1 -13  29 3728.31 243.747   3
   1  13  29 3658.11 283.608   4
   1  13  30 1624.13 208.368   1
   1 -13  30 1647.23 176.363   2
   1 -13  30 1650.09 170.969   3
   1  13  30 1504.40 195.579   4
   1  13  31 25.6946 123.745   1
   1 -13  31 35.8525 87.6381   2
   1 -13  31 86.3309 85.6443   3
   1  13  31 95.3994 118.292   4
   1  13  32 818.716 165.184   1
   1 -13  32 647.633 125.404   2
   1 -13  32 638.305 118.425   3
   1  13  32 785.217 160.358   4
   1  13  33 108.316 126.401   1
   1 -13  33-209.073 103.274   2
   1 -13  33 17.8145 94.4663   3
   1  13  33-25.2276 119.646   4
   1  13  34 5747.35 389.136   1
   1 -13  34 5461.50 329.105   2
   1 -13  34 6054.76 330.084   3
   1  13  34 5637.36 374.037   4
   1  13  35 85.2078 144.833   1
   1 -13  35 20.0053 90.3178   2
   1 -13  35-36.5324 89.2933   3
   1  13  35 264.904 142.197   4
   1  13  36-28.9993 149.857   1
   1 -13  36-20.4614 104.335   2
   1 -13  36-18.4655 110.546   3
   1  13  36 135.356 136.161   4
  -1  14  36 1916.93 254.052   1
  -1 -14  36 2111.22 204.786   3
  -1 -14  36 1999.43 203.341   2
  -1  14  35 59.5259 127.224   1
  -1 -14  35-74.3736 112.401   3
  -1 -14  35-19.1268 96.2066   2
  -1  14  34 406.969 150.607   1
  -1 -14  34 458.568 121.558   3
  -1 -14  34 390.895 111.959   2
  -1  14  33 879.249 180.917   1
  -1 -14  33 902.430 139.671   3
  -1 -14  33 833.783 144.309   2
  -1 -14  32 1400.96 168.044   3
  -1 -14  32 1601.26 175.094   2
  -1  14  31-26.8832 131.413   1
  -1 -14  31 69.9960 90.4368   3
  -1 -14  31 68.2744 87.0448   2
  -1  14  30 104.517 113.869   1
  -1 -14  30 82.7545 89.9835   2
  -1 -14  30 207.454 92.8602   3
   1  14 -29 2241.39 202.291   8
  -1 -14  29 2061.34 184.657   2
  -1 -14  29 2449.59 200.028   3
  -1  14  29 2358.97 242.023   1
  -1  14  28 3198.67 277.514   1
  -1 -14  28 3019.88 217.015   2
  -1 -14  28 3101.46 221.124   3
  -1 -14  27 778.362 119.442   3
  -1  14  27 858.307 160.004   1
  -1 -14  26 30.9400 81.0069   3
  -1  14  26 138.578 111.238   1
  -1 -14  25 827.201 121.941   3
  -1  14  25 603.716 141.702   1
   1  14 -25 869.400 132.969   8
  -1 -14  24 629.665 106.281   3
  -1  14  24 648.741 137.938   1
   1  14 -24 728.441 127.108   8
  -1 -14  23 898.487 120.175   3
  -1  14  23 836.798 148.199   1
   1  14 -23 695.986 119.597   8
  -1 -14  22 179.784 78.7398   3
  -1  14  22 121.265 94.4253   1
   1  14 -22 173.628 87.5653   8
   1  14 -21 2466.15 185.132   8
   1 -14 -21 2159.14 172.974   4
  -1  14  21 2050.96 199.556   1
  -1 -14  21 2264.88 169.119   3
   1 -14 -20 324.343 82.0983   4
   1  14 -20 138.465 87.0476   8
  -1 -14  20 194.882 81.6999   3
  -1  14  20 207.669 100.254   1
  -1  14  19 675.081 128.956   1
  -1 -14  19 790.780 125.466   6
   1 -14 -19 495.262 99.1469   4
   1 -14 -19 607.434 89.8623   2
  -1 -14  19 728.444 106.484   3
   1  14 -19 500.042 102.578   8
  -1  14  18 3101.08 232.772   1
  -1 -14  18 3767.78 231.903   6
   1 -14 -18 3513.74 212.546   4
   1  14 -18 3359.46 215.583   8
  -1 -14  18 3967.17 215.238   3
   1 -14 -18 3492.99 188.131   2
   1  14 -17 15468.5 472.561   5
  -1 -14  17 15806.7 576.949   6
   1 -14 -17 16240.1 566.668   4
   1 -14 -17 15485.4 520.764   2
   1  14 -17 15825.3 563.612   8
  -1  14  17 15173.7 596.848   1
   1  14 -16 2055.28 112.006   5
   1 -14 -16 1879.90 130.995   2
  -1 -14  16 2006.16 170.179   6
   1 -14 -16 2333.86 166.605   4
   1 -14 -16 1952.78 82.0746   3
   1  14 -16 1835.86 156.136   8
  -1  14  16 2004.45 179.526   1
   1 -14 -15 1154.40 99.5124   2
  -1  14  15 936.068 130.724   1
   1  14 -15 961.188 118.225   8
   1 -14 -15 1031.00 116.295   4
  -1 -14  15 924.479 125.319   6
   1  14 -15 882.511 80.7698   5
   1 -14 -14 1933.29 125.296   2
  -1  14  14 2052.81 174.535   1
   1 -14 -14 1997.05 151.426   4
  -1 -14  14 1976.21 166.265   6
   1  14 -14 1754.00 113.471   5
   1  14 -13 1038.23 89.4035   5
  -1  14  13 1375.44 142.037   1
   1 -14 -13 1259.48 122.174   4
  -1 -14  13 1086.51 131.850   6
   1 -14 -13 976.832 91.2712   2
   1  14 -12 888.393 86.3801   5
   1 -14 -12 775.560 102.251   4
  -1 -14  12 655.410 106.206   6
   1 -14 -12 893.546 82.1409   2
  -1  14  12 799.525 117.966   1
   1 -14 -11 2145.61 156.268   4
  -1 -14  11 1961.95 156.564   6
   1 -14 -11 1992.37 122.014   2
  -1  14  11 1833.75 160.471   1
   1 -14 -10 873.073 102.053   4
  -1 -14  10 704.373 103.596   6
  -1  14  10 785.242 107.211   1
  -1 -14   9 8736.83 353.854   6
  -1  14   9 8690.84 364.266   1
   1 -14  -9 8059.57 341.831   4
  -1 -14   8 574.466 97.6242   6
   1 -14  -8 432.818 77.4797   4
   1 -14  -8 508.264 30.2071   7
  -1  14   8 460.124 93.5625   1
   1 -14  -7 18314.2 498.694   7
  -1 -14   7 17840.5 605.992   6
  -1  14   7 17941.6 620.739   1
  -1 -14   7 18221.9 599.211   1
   1 -14  -7 18067.8 611.720   4
   1 -14  -6 360.132 70.3957   4
  -1 -14   6 277.003 70.2996   1
  -1 -14   6 254.015 79.2414   6
   1 -14  -5 6452.03 289.393   4
   1 -14  -5 6250.77 280.564   1
  -1 -14   5 6561.75 282.341   1
  -1 -14   5 6582.79 282.723   6
   1 -14  -4 466.857 80.0519   1
  -1 -14   4 574.816 82.6176   6
   1 -14  -4 438.458 70.5811   6
  -1 -14   4 309.298 76.2065   1
   1 -14  -3 12587.0 417.494   6
  -1 -14   3 12135.6 433.445   6
  -1 -14   3 11951.0 438.706   1
   1 -14  -3 12226.1 439.528   1
   1 -14  -2 194.979 58.7953   6
  -1 -14   2 184.420 58.5703   6
  -1 -14   2 177.259 62.0063   1
   1 -14  -2 210.570 60.2336   1
   1 -14  -1 1837.54 125.940   6
  -1 -14   1 2000.86 133.399   6
   1 -14  -1 1839.82 132.604   1
  -1 -14   1 2016.12 142.947   1
   1 -14   0 702.261 84.7723   1
  -1 -14   0 497.385 82.2543   1
  -1 -14   0 513.470 81.9650   6
   1 -14   0 660.163 83.5762   6
   1 -14   1 13941.9 480.753   1
  -1 -14  -1 13765.6 492.358   1
  -1 -14  -1 14544.2 470.293   6
   1 -14   1 13646.9 474.496   6
   1 -14   2 189.389 66.0666   6
  -1 -14  -2 93.9958 49.7439   6
  -1 -14  -2 216.865 65.6759   1
   1 -14   2 181.596 63.7265   1
  -1 -14  -3 410.421 71.1008   6
   1 -14   3 156.500 68.9404   6
   1 -14   3 208.909 66.9489   1
  -1 -14  -3 296.536 76.2271   1
   1 -14   4 50.5011 64.5011   6
  -1 -14  -4 70.8237 53.1258   6
  -1 -14  -4 95.6726 62.3984   4
   1 -14   4 37.7748 49.4634   1
  -1 -14  -4 55.6432 50.2625   1
  -1 -14  -5 14694.7 457.128   6
  -1 -14  -5 15135.1 506.818   4
  -1 -14  -5 14213.2 505.841   1
   1 -14   6 311.378 78.9732   6
  -1 -14  -6 340.991 57.2187   6
  -1 -14  -6 334.602 76.6796   1
  -1 -14  -6 390.221 73.7998   4
   1 -14   7 5312.19 256.321   6
  -1 -14  -7 5508.96 252.539   4
   1 -14   7 5038.62 235.119   1
  -1 -14  -8 1655.56 99.4850   2
   1  14   8 2145.32 159.563   1
   1 -14   8 1678.96 128.247   1
  -1 -14  -8 2116.23 146.176   4
   1 -14   8 1963.41 149.899   6
  -1 -14  -8 1748.26 57.8566   7
   1 -14   9 3477.86 202.483   6
   1  14   9 3132.33 204.460   1
  -1 -14  -9 3481.29 194.937   4
   1 -14  10 527.631 91.9937   6
   1  14  10 563.248 109.454   1
  -1 -14 -10 472.153 85.3306   4
   1 -14  11 369.283 91.7345   6
   1  14  11 312.205 87.2380   1
  -1 -14 -11 510.716 80.2863   4
   1 -14  12 2071.42 160.481   6
   1  14  12 2097.31 169.076   1
  -1 -14 -12 1662.62 140.259   4
   1  14  13 12669.0 498.800   1
  -1 -14 -13 12711.6 464.850   4
  -1 -14 -13 12062.1 414.500   2
   1 -14  13 13367.9 486.840   6
   1 -14  14 397.469 99.6751   6
  -1 -14 -14 406.865 63.6874   2
  -1 -14 -14 308.407 20.0752   3
  -1  14 -15 11154.2 381.209   5
  -1  14 -15 10787.4 431.297   8
  -1 -14 -15 11675.7 393.235   2
  -1 -14 -15 10894.8 429.888   4
   1 -14  15 11472.6 451.658   6
   1  14  15 11974.1 483.069   1
   1  14  16 2734.08 208.903   1
  -1 -14 -16 2412.66 145.186   2
  -1  14 -16 2523.64 176.971   8
   1 -14  16 2650.40 191.213   6
  -1 -14 -16 2343.24 169.286   4
  -1  14 -16 2871.71 142.515   5
  -1 -14 -17 5055.48 254.264   4
   1  14  17 4804.92 284.860   1
   1 -14  17 5221.71 271.446   6
  -1 -14 -18 26.2344 69.5801   4
  -1  14 -18 207.784 85.7487   8
   1  14  18 17.9251 80.9502   1
   1 -14  18 130.562 90.2155   6
  -1 -14 -19 7161.47 326.542   4
   1  14  19 6744.50 362.649   1
  -1  14 -19 7412.33 333.242   8
   1  14  20 919.161 146.360   1
  -1  14 -20 896.718 121.196   8
   1  14  21 118.654 89.4682   1
   1 -14  21 151.582 75.9785   3
  -1  14 -22 424.892 105.307   8
   1 -14  22 284.178 83.0929   3
   1  14  22 510.609 123.847   1
  -1  14 -23 652.294 114.639   8
   1 -14  23 893.851 128.798   3
   1  14  23 1012.03 158.500   1
  -1  14 -24 1812.40 170.888   8
   1 -14  24 1687.13 155.679   3
   1  14  24 1306.06 179.962   1
  -1  14 -25 15.2041 98.7722   8
   1 -14  25 170.249 92.7045   3
   1  14  25 179.627 123.464   1
   1 -14  26 5752.08 309.014   3
   1  14  26 6249.11 371.071   1
   1 -14  27 8202.18 385.633   3
   1  14  27 8348.18 445.828   1
   1 -14  28 1148.51 148.433   3
   1  14  28 1031.30 178.160   1
   1 -14  29-68.1229 91.4210   3
   1  14  29 50.5177 121.641   1
   1 -14  30 3898.75 263.428   3
   1 -14  30 3904.28 260.638   2
   1  14  30 4646.56 333.846   1
   1 -14  31 1247.70 154.480   3
   1 -14  31 1138.34 152.796   2
   1  14  31 1625.70 216.821   1
   1 -14  32 457.213 119.371   3
   1 -14  32 446.923 118.478   2
   1  14  32 519.382 147.230   1
   1 -14  33 73.7164 90.0966   3
   1 -14  33 38.2296 94.8117   2
   1  14  33 83.9812 136.844   1
   1 -14  34 1134.12 159.014   3
   1 -14  34 1350.55 172.630   2
   1  14  34 1173.60 207.428   1
   1 -14  35-18.8194 93.3362   3
   1 -14  35-20.0286 107.510   2
   1  14  35-58.4793 156.952   1
  -1 -15  35 305.589 108.829   3
  -1 -15  35 343.614 117.816   2
  -1  15  35 153.071 133.547   1
  -1 -15  34 94.1303 104.687   3
  -1 -15  34-18.6379 98.8172   2
  -1  15  34 29.9571 146.433   1
  -1 -15  33 927.545 146.731   3
  -1 -15  33 889.377 142.017   2
  -1  15  33 702.656 174.952   1
  -1 -15  32 475.929 116.606   3
  -1 -15  32 600.546 121.921   2
  -1  15  32 428.611 157.631   1
  -1 -15  31 1171.80 155.901   3
  -1 -15  31 1063.16 146.441   2
  -1  15  31 974.682 190.277   1
  -1 -15  30 356.641 114.282   3
  -1  15  30 515.243 151.124   1
  -1 -15  30 349.892 104.998   2
  -1 -15  29 658.466 129.386   3
   1  15 -29 391.455 129.135   8
  -1  15  29 553.586 153.335   1
  -1 -15  28 472.627 109.071   3
   1  15 -28 217.271 111.909   8
  -1 -15  28 310.890 96.1909   2
  -1  15  28 461.034 141.092   1
  -1  15  27-24.8648 112.257   1
  -1 -15  27 82.2610 66.1582   3
  -1  15  26 2098.52 223.539   1
  -1 -15  26 2101.57 184.548   3
  -1  15  25 5097.61 336.761   1
  -1 -15  25 4811.28 276.063   3
  -1  15  24 430.427 135.826   1
  -1 -15  24 228.346 88.7282   3
  -1  15  23 65.8462 111.946   1
  -1 -15  23 118.792 74.7268   3
   1  15 -23 77.3438 87.9826   8
  -1 -15  22 57.6574 68.3991   3
  -1  15  22 127.448 105.374   1
   1  15 -22 136.500 84.3721   8
  -1 -15  21 7176.32 337.341   3
  -1  15  21 6846.23 383.627   1
   1 -15 -21 7640.81 349.229   4
   1  15 -21 7748.67 354.401   8
  -1 -15  20 1833.09 156.797   3
  -1  15  20 1472.09 176.752   1
   1 -15 -20 1858.74 157.080   4
   1  15 -20 1762.35 165.479   8
   1  15 -19-57.0093 86.9802   8
   1 -15 -19-10.4872 54.1939   2
   1 -15 -19 14.4516 64.1053   4
  -1  15  19-19.2531 86.9156   1
  -1 -15  19 91.9889 67.9089   3
   1  15 -18 574.506 101.353   8
   1 -15 -18 438.400 95.8890   4
   1 -15 -18 533.286 81.2603   2
  -1  15  18 558.512 121.712   1
  -1 -15  18 648.179 98.6658   3
  -1 -15  17 29.8796 84.9628   6
   1 -15 -17 153.027 69.9978   4
   1  15 -17 82.3799 73.7229   8
  -1  15  17 18.0077 76.9971   1
   1 -15 -17 67.5914 49.2735   2
   1  15 -16 305.854 57.4043   5
  -1  15  16 330.851 103.663   1
   1  15 -16 401.968 88.2484   8
   1 -15 -16 394.543 91.7412   4
  -1 -15  16 438.141 101.412   6
   1 -15 -16 426.498 72.2959   2
   1 -15 -15 1465.47 111.595   2
   1 -15 -15 1639.56 146.062   4
   1  15 -15 1124.44 94.2185   5
  -1 -15  15 1356.03 145.864   6
  -1  15  15 1548.60 161.617   1
   1 -15 -14 103.014 48.3088   2
   1  15 -14 72.2106 49.9504   5
   1 -15 -14 52.4336 63.1513   4
  -1  15  14 32.5507 68.2418   1
  -1 -15  14 55.7612 88.2466   6
  -1  15  13 24060.8 827.352   1
   1 -15 -13 25266.5 802.406   4
   1 -15 -13 24292.6 741.685   2
  -1 -15  13 24689.3 808.768   6
  -1  15  12 258.687 88.4301   1
   1 -15 -12 89.1511 73.2569   4
   1 -15 -12 111.996 47.0413   2
  -1 -15  12 53.0452 80.2225   6
  -1  15  11 16704.0 614.143   1
   1 -15 -11 16346.8 590.693   4
   1 -15 -11 17058.3 539.516   2
  -1 -15  11 17971.9 606.321   6
  -1  15  10 199.229 81.1462   1
   1 -15 -10 274.118 75.5749   4
  -1 -15  10 214.074 81.3209   6
   1 -15 -10 249.810 51.5358   2
  -1 -15   9 5977.57 289.019   6
   1 -15  -9 6553.29 297.096   4
  -1  15   9 6387.88 307.967   1
  -1 -15   8 607.483 100.480   6
   1 -15  -8 410.660 30.2433   7
  -1 -15   8 367.430 83.1919   1
  -1  15   8 614.887 93.7527   1
   1 -15  -8 440.860 89.0184   4
  -1 -15   7 659.680 103.022   6
  -1 -15   7 810.314 99.4654   1
   1 -15  -7 952.726 115.921   4
   1 -15  -7 958.988 50.9282   7
   1 -15  -6 717.567 95.6437   4
  -1 -15   6 494.525 93.9088   6
  -1 -15   6 488.780 82.9795   1
   1 -15  -5 6047.71 283.318   4
  -1 -15   5 6058.36 275.288   6
  -1 -15   5 6194.73 279.777   1
   1 -15  -4 44.8961 60.2512   1
  -1 -15   4 33.5569 55.4785   1
  -1 -15   4 52.7621 63.7934   6
   1 -15  -4-8.02722 50.3612   6
   1 -15  -3 40069.0 1184.89   1
  -1 -15   3 40580.2 1190.43   1
  -1 -15   3 40121.0 1178.69   6
   1 -15  -3 40100.2 1152.88   6
   1 -15  -2 423.553 79.7564   1
  -1 -15   2 418.035 80.7074   1
   1 -15  -2 471.101 77.9840   6
  -1 -15   2 553.054 83.2481   6
   1 -15  -1 3196.66 182.561   1
  -1 -15   1 3112.98 183.226   1
  -1 -15   1 2761.45 166.125   6
   1 -15  -1 2975.84 167.783   6
  -1 -15   0 68.7867 59.2749   1
   1 -15   0 106.048 65.9577   1
   1 -15   0 47.1631 60.7678   6
  -1 -15   0 82.4789 59.0410   6
  -1 -15  -1 35382.7 1057.27   1
   1 -15   1 34984.2 1042.36   1
  -1 -15  -1 34448.7 1021.22   6
   1 -15   1 34992.7 1032.99   6
  -1 -15  -2 351.754 77.7722   1
   1 -15   2 301.139 71.1324   1
   1 -15   2 222.354 70.2854   6
  -1 -15  -2 320.757 71.8732   6
   1 -15   3 1197.89 110.119   1
  -1 -15  -3 1458.91 127.622   1
  -1 -15  -3 1535.98 111.940   6
   1 -15   3 1314.17 122.868   6
  -1 -15  -4 180.130 67.8893   1
  -1 -15  -4 346.567 74.0814   4
   1 -15   4 390.355 74.4055   1
   1 -15   4 323.030 75.8423   6
  -1 -15  -4 183.826 58.2069   6
  -1 -15  -5 24.4003 63.0804   1
  -1 -15  -5 174.767 69.7827   4
   1 -15   5 30.6837 61.8637   1
  -1 -15  -5 123.299 54.7609   6
   1 -15   5 77.6809 61.0386   6
  -1 -15  -6 62.1152 59.8668   1
   1 -15   6 81.4804 56.6796   1
  -1 -15  -6 81.8777 61.2756   4
   1 -15   6 136.952 71.6293   6
   1 -15   7 172.624 62.6267   1
   1 -15   7 93.9220 73.0521   6
  -1 -15  -7 82.2178 60.7718   4
  -1 -15  -8 224.778 68.1494   4
   1 -15   8 349.426 84.6373   6
  -1 -15  -8 169.724 19.7956   7
   1 -15   8 162.446 62.7167   1
  -1 -15  -9 46886.5 1347.54   4
   1 -15   9 45823.5 1322.49   1
   1 -15   9 44915.8 1348.03   6
  -1 -15 -10-12.0626 55.3926   4
   1  15  10 102.939 69.7409   1
   1 -15  10 10.2257 61.2234   1
   1 -15  10 88.6922 83.6379   6
  -1 -15 -11 17135.5 595.959   4
   1  15  11 18012.7 637.961   1
   1 -15  11 17113.1 607.754   6
  -1 -15 -12 874.499 107.084   4
   1  15  12 1108.99 133.183   1
  -1 -15 -12 854.697 80.7365   2
   1 -15  12 1105.23 123.174   6
  -1 -15 -13 11577.7 435.191   4
   1  15  13 11039.0 467.014   1
  -1 -15 -13 11178.1 379.059   2
   1 -15  13 10393.6 436.551   6
  -1 -15 -14 585.271 98.3864   4
   1  15  14 632.430 113.534   1
  -1 -15 -14 555.529 69.8674   2
   1 -15  14 696.900 119.579   6
  -1 -15 -15 1262.69 127.467   4
   1  15  15 1082.70 142.398   1
   1 -15  15 841.678 122.171   6
  -1 -15 -15 1099.89 96.2843   2
   1 -15  16-14.5834 82.9157   6
  -1  15 -16-13.1934 80.5179   8
   1  15  16 17.7651 81.5695   1
  -1 -15 -16-25.4527 44.9830   2
  -1 -15 -16 13.2669 58.8507   4
  -1 -15 -17 81.0286 66.0145   4
  -1  15 -17-67.5662 88.4769   8
   1  15  17 73.3128 81.3029   1
  -1 -15 -18 414.392 95.5953   4
  -1  15 -18 454.682 100.799   8
   1  15  18 624.595 119.385   1
  -1 -15 -19 7890.43 356.175   4
  -1  15 -19 8063.86 358.118   8
   1  15  19 7595.73 394.453   1
  -1 -15 -20 1202.20 128.307   4
  -1  15 -20 1001.92 134.577   8
   1  15  20 1148.73 159.314   1
  -1  15 -21 657.101 110.890   8
   1  15  21 415.789 125.097   1
   1 -15  21 402.622 96.5065   3
  -1  15 -22-14.8829 88.2201   8
   1 -15  22-14.8194 76.5808   3
   1  15  22 64.3321 100.088   1
   1 -15  23 10532.3 434.439   3
  -1  15 -23 9407.06 418.849   8
   1  15  23 10014.0 488.170   1
   1 -15  24 1142.73 138.395   3
  -1  15 -24 1362.73 148.772   8
   1  15  24 956.565 155.658   1
   1 -15  25 64.3357 84.2193   3
   1  15  25 70.3870 107.742   1
   1 -15  26 313.360 103.871   3
   1  15  26 434.751 140.579   1
   1 -15  27 505.108 116.846   3
   1  15  27 273.276 127.099   1
   1  15  28 408.633 135.887   1
   1 -15  28 482.367 116.095   3
  -1  15 -28 423.651 117.074   8
   1  15  29 577.182 158.456   1
  -1  15 -29 853.510 144.339   8
   1 -15  29 951.047 139.298   3
   1  15  30 2315.22 257.665   1
   1 -15  30 2552.75 209.630   3
   1 -15  30 2223.85 204.004   2
   1  15  31 2427.66 263.854   1
   1 -15  31 2352.62 209.092   3
   1 -15  31 2418.43 212.047   2
   1  15  32 56.4949 131.843   1
   1 -15  32-18.8353 101.102   3
   1 -15  32-18.7227 92.8539   2
   1  15  33 375.444 150.029   1
   1 -15  33 701.237 140.256   3
   1 -15  33 670.674 136.221   2
   1  15  34 795.641 192.318   1
   1 -15  34 878.309 151.385   3
   1 -15  34 607.933 139.859   2
   1 -15  35 1483.62 178.827   2
  -1 -16  35 19.0174 100.828   2
  -1  16  34 369.516 155.003   1
  -1 -16  34 270.134 121.200   3
  -1 -16  34 167.393 96.3098   2
  -1 -16  33 171.651 108.482   3
  -1 -16  33 18.1440 88.7433   2
  -1  16  32 3625.84 317.946   1
  -1 -16  32 3102.69 242.583   3
  -1 -16  32 3536.66 246.651   2
  -1  16  31-28.7890 123.058   1
  -1 -16  31 111.262 94.5574   3
  -1 -16  31-68.8255 91.2257   2
  -1 -16  30 146.977 89.8146   3
  -1  16  30 140.344 139.212   1
   1  16 -30 79.6519 114.449   8
  -1 -16  30-50.2111 92.0149   2
  -1 -16  29 35.7675 86.1225   3
  -1  16  29-27.3416 129.657   1
   1  16 -29-77.6306 107.919   8
  -1 -16  29-16.2077 73.1685   2
  -1 -16  28 2703.50 214.374   3
  -1  16  28 2315.21 253.517   1
   1  16 -28 2833.37 234.421   8
  -1 -16  28 2146.59 184.589   2
   1  16 -27 294.206 117.683   8
  -1 -16  27 289.364 102.234   3
  -1  16  27 413.988 142.472   1
  -1 -16  26 33.2244 83.5893   3
  -1  16  26 226.206 115.428   1
  -1 -16  25 161.962 85.9656   3
  -1  16  25 146.385 129.416   1
  -1 -16  24 221.312 90.0837   3
  -1  16  24 260.462 119.252   1
  -1 -16  23 5331.01 286.939   3
  -1  16  23 4593.04 317.653   1
   1  16 -22 1560.27 163.755   8
   1 -16 -22 1227.77 140.948   4
  -1  16  22 1625.43 194.745   1
  -1 -16  22 1394.20 147.900   3
   1  16 -21 265.558 87.9394   8
   1 -16 -21 31.5821 76.1536   4
  -1  16  21 302.252 118.749   1
  -1 -16  21 218.436 91.4447   3
   1 -16 -20 1582.65 132.820   2
   1  16 -20 1408.95 153.442   8
   1 -16 -20 1330.53 143.646   4
  -1  16  20 1422.07 177.702   1
  -1 -16  20 1598.83 148.792   3
   1 -16 -19 1578.47 129.577   2
   1  16 -19 1637.99 166.462   8
   1 -16 -19 1789.84 163.527   4
  -1  16  19 1742.34 187.887   1
  -1 -16  19 1633.55 146.426   3
   1 -16 -18 2153.73 151.560   2
   1  16 -18 2841.41 205.482   8
   1 -16 -18 2486.80 187.258   4
  -1  16  18 2118.71 205.679   1
  -1 -16  18 2658.02 183.547   3
   1 -16 -17 78.8085 55.4058   2
  -1  16  17-57.0031 84.2913   1
   1  16 -17 72.5882 84.3224   8
   1 -16 -17 43.9188 75.6580   4
  -1 -16  17 12.8695 65.6310   3
  -1  16  16 1490.69 162.296   1
   1  16 -16 1560.85 156.552   8
   1 -16 -16 1508.39 144.984   4
   1 -16 -16 1575.52 120.682   2
  -1  16  15 5037.37 291.481   1
   1 -16 -15 4750.56 258.456   4
  -1 -16  15 4542.32 267.573   6
   1 -16 -15 4814.76 221.804   2
  -1  16  14 2240.29 195.329   1
   1 -16 -14 2056.83 164.859   4
  -1 -16  14 1958.29 172.478   6
   1 -16 -14 2085.85 134.701   2
  -1 -16  13 513.405 110.061   6
   1 -16 -13 342.995 90.4259   4
  -1  16  13 533.819 110.601   1
   1 -16 -13 350.225 64.0893   2
  -1 -16  12 1072.93 130.664   6
   1 -16 -12 1221.88 134.907   4
  -1  16  12 1244.32 144.832   1
   1 -16 -12 1258.80 103.249   2
  -1 -16  11 10390.3 416.649   6
   1 -16 -11 9818.96 353.510   2
   1 -16 -11 9811.55 408.120   4
  -1  16  11 9806.99 427.304   1
  -1 -16  10 156.529 74.3654   1
  -1 -16  10 291.618 82.5815   6
   1 -16 -10 165.549 54.3570   2
  -1  16  10 273.614 92.9225   1
   1 -16 -10 226.647 78.4168   4
   1 -16  -9 9962.28 410.489   4
  -1 -16   9 9890.92 396.271   1
  -1 -16   9 10460.3 413.981   6
   1 -16  -8 176.125 26.0357   7
   1 -16  -8 236.394 72.3582   4
  -1 -16   8 203.164 78.3978   1
  -1 -16   8 251.548 83.8296   6
  -1 -16   7 257.007 83.0617   6
  -1 -16   7 275.033 81.1741   1
   1 -16  -7 315.054 80.4727   4
   1 -16  -7 299.250 35.6924   7
  -1 -16   6 1759.54 145.794   6
  -1 -16   6 1760.98 145.416   1
   1 -16  -6 1778.63 153.233   4
  -1 -16   5 2665.48 178.164   6
   1 -16  -5 2638.73 178.656   4
  -1 -16   5 2572.91 174.966   1
   1 -16  -4 886.034 103.914   4
   1 -16  -4 398.731 81.9568   1
  -1 -16   4 717.213 98.9179   6
  -1 -16   4 591.025 95.1100   1
  -1 -16   3 3063.48 189.994   6
   1 -16  -3 3406.88 181.221   6
  -1 -16   3 3537.04 203.042   1
   1 -16  -3 3755.48 206.773   1
  -1 -16   2 315.464 75.6835   6
   1 -16  -2 298.379 71.1727   6
  -1 -16   2 231.106 75.2986   1
   1 -16  -2 304.335 71.8226   1
  -1 -16   1 27861.2 858.862   6
   1 -16  -1 28580.8 854.634   6
  -1 -16   1 28039.3 882.651   1
   1 -16  -1 27669.2 872.334   1
   1 -16   0 251.001 71.2449   6
  -1 -16   0 185.924 65.4655   6
   1 -16   0 309.501 68.2888   1
  -1 -16   0 333.547 80.5054   1
   1 -16   1 1475.69 126.653   6
  -1 -16  -1 1394.51 119.468   6
   1 -16   1 1553.18 127.899   1
  -1 -16  -1 1722.81 142.386   1
   1 -16   2 75.2067 66.2507   6
  -1 -16  -2 81.2450 60.6128   6
   1 -16   2 157.295 65.9970   1
  -1 -16  -2 163.799 71.6998   1
   1 -16   3 4866.68 245.234   6
  -1 -16  -3 5319.27 231.926   6
   1 -16   3 5194.96 251.127   1
  -1 -16  -3 5021.28 258.867   1
  -1 -16  -4 1024.65 110.556   4
   1 -16   4 502.457 91.8496   6
  -1 -16  -4 731.098 83.1626   6
   1 -16   4 788.016 98.5958   1
  -1 -16  -4 799.812 109.314   1
  -1 -16  -5 2000.75 154.629   4
   1 -16   5 1645.46 140.896   6
  -1 -16  -5 1773.50 120.300   6
   1 -16   5 1647.41 136.899   1
  -1 -16  -5 1585.95 143.883   1
  -1 -16  -6 138.650 66.0128   4
  -1 -16  -6 26.6778 64.2620   1
   1 -16   6 22.0235 59.1367   1
   1 -16   6 120.923 71.7027   6
   1 -16   7 17072.9 583.618   1
  -1 -16  -7 17201.6 602.080   4
  -1 -16  -7 17491.1 479.185   7
   1 -16   7 17276.8 601.743   6
   1 -16   8 1172.78 117.906   1
   1 -16   8 1426.40 139.767   6
  -1 -16  -8 1383.00 126.055   4
  -1 -16  -8 1252.96 48.3820   7
   1 -16   9 365.538 92.5076   6
   1 -16   9 230.212 69.7702   1
  -1 -16  -9 293.986 74.5996   4
   1 -16  10 534.987 95.6149   6
   1 -16  10 395.619 76.0095   1
  -1 -16 -10 245.174 73.9860   4
  -1 -16 -11 4629.70 250.124   4
   1 -16  11 5291.36 249.204   1
   1  16  11 5729.20 296.687   1
  -1 -16 -11 4863.64 206.622   2
   1 -16  11 5120.73 270.570   6
  -1  16 -11 4871.44 240.295   5
  -1 -16 -12 1351.80 99.7915   2
   1  16  12 1645.81 163.560   1
  -1  16 -12 1398.36 119.498   5
   1 -16  12 1555.40 156.497   6
  -1 -16 -12 1233.18 129.579   4
   1 -16  13 8148.46 361.709   6
  -1 -16 -13 7625.41 289.469   2
   1  16  13 8023.08 383.350   1
  -1  16 -13 7798.43 313.146   5
  -1 -16 -13 7859.35 346.923   4
  -1 -16 -14 599.606 72.9973   2
  -1 -16 -14 432.217 91.0360   4
   1 -16  14 556.333 109.360   6
   1  16  14 687.270 119.983   1
  -1 -16 -15 634.701 77.1799   2
  -1 -16 -15 632.410 101.830   4
   1  16  15 671.858 125.695   1
  -1  16 -16 2167.77 174.541   8
  -1 -16 -16 2337.63 144.625   2
   1  16  16 2471.75 210.519   1
  -1 -16 -16 2435.57 180.487   4
   1  16  17 908.288 143.247   1
  -1 -16 -17 854.487 116.377   4
  -1  16 -17 1030.00 129.709   8
   1  16  18 716.858 131.588   1
  -1 -16 -18 595.546 105.554   4
  -1  16 -18 787.487 119.234   8
   1  16  19 184.807 106.406   1
  -1 -16 -19 250.977 88.7357   4
  -1  16 -19 517.283 109.707   8
   1  16  20 2370.47 218.755   1
  -1 -16 -20 2419.57 185.699   4
  -1  16 -20 2077.91 182.815   8
   1 -16  21 7901.69 354.575   3
  -1  16 -21 7183.25 347.594   8
   1 -16  22 46.3052 74.3375   3
  -1  16 -22 78.1502 83.9044   8
   1  16  22-22.4577 103.121   1
   1  16  23 138.749 106.188   1
   1 -16  23 15.8498 86.1206   3
   1  16  24 570.876 147.294   1
   1 -16  24 585.556 117.461   3
   1 -16  25 2920.23 215.815   3
   1  16  25 3033.39 266.567   1
   1 -16  26 2336.93 198.591   3
   1  16  26 2339.20 242.455   1
   1 -16  27 435.614 112.677   3
   1  16  27 413.250 140.701   1
  -1  16 -27 358.743 113.997   8
   1 -16  28 676.643 126.723   3
  -1  16 -28 755.146 149.644   8
   1 -16  29 272.202 99.9739   3
   1  16  29 298.973 144.253   1
  -1  16 -29 207.846 115.505   8
   1 -16  30 1649.10 180.572   3
   1  16  30 1559.36 225.842   1
   1 -16  30 1882.88 185.303   2
   1 -16  31 208.095 107.597   3
   1  16  31 56.9640 121.780   1
   1 -16  31 73.0696 94.4428   2
   1 -16  32 754.863 142.030   3
   1  16  32 931.455 186.979   1
   1 -16  32 769.808 139.654   2
   1 -16  33 389.012 123.530   3
   1  16  33 623.658 167.320   1
   1 -16  33 307.032 109.585   2
   1 -16  34 391.908 118.888   2
  -1 -17  34 37.0448 93.1682   2
  -1 -17  33 175.787 111.071   3
  -1  17  33 30.9764 139.855   1
  -1 -17  33 54.3230 87.2271   2
  -1 -17  32 57.8458 87.1184   3
  -1 -17  32 141.415 94.9511   2
  -1 -17  31 857.055 149.588   3
  -1 -17  31 1119.29 149.601   2
  -1  17  31 1187.11 205.375   1
  -1 -17  30 2173.05 211.894   3
  -1 -17  30 2433.98 201.801   2
  -1  17  30 2058.33 260.528   1
   1  17 -30 2399.43 229.799   8
  -1 -17  29 368.330 126.657   3
  -1 -17  29 358.220 101.588   2
  -1  17  29 367.656 152.045   1
   1  17 -29 202.126 136.874   8
  -1 -17  28 179.799 101.320   3
  -1 -17  28 315.395 94.6336   2
  -1  17  28 248.139 142.626   1
   1  17 -28 256.041 119.239   8
   1  17 -27 3115.46 244.549   8
  -1  17  27 3087.65 287.725   1
  -1 -17  27 3650.32 246.064   3
   1  17 -26 1166.11 164.308   8
  -1  17  26 1019.13 177.782   1
  -1 -17  26 1254.16 156.656   3
  -1 -17  25 1207.47 146.866   3
  -1  17  25 1143.25 184.037   1
  -1 -17  24 213.047 89.2507   3
  -1  17  24 296.233 126.032   1
  -1  17  23 239.755 130.517   1
  -1 -17  23 367.862 99.7793   3
  -1  17  22 838.138 157.065   1
   1 -17 -22 789.628 130.964   4
  -1 -17  22 498.554 105.060   3
  -1  17  21 745.595 144.938   1
  -1 -17  21 394.001 100.222   3
   1 -17 -21 624.909 113.726   4
   1 -17 -20 161.723 83.6029   4
  -1  17  20-21.9321 104.029   1
   1 -17 -20 44.8201 56.4049   2
  -1 -17  20 44.2184 80.1086   3
   1  17 -20 273.378 95.3500   8
   1 -17 -19 11277.5 469.657   4
  -1  17  19 12108.6 528.412   1
   1 -17 -19 10646.0 415.613   2
  -1 -17  19 12136.1 466.199   3
   1  17 -19 11278.8 474.084   8
   1 -17 -18 843.773 120.595   4
  -1  17  18 597.649 137.139   1
   1 -17 -18 604.518 86.9184   2
  -1 -17  18 679.822 108.004   3
   1  17 -18 687.156 128.116   8
   1 -17 -17 1232.94 140.220   4
   1  17 -17 1271.71 146.369   8
   1 -17 -17 1095.53 109.409   2
  -1 -17  17 1250.38 135.538   3
  -1  17  17 1259.67 165.457   1
   1 -17 -16 3915.94 200.694   2
  -1  17  16 3582.48 264.807   1
   1 -17 -16 3766.38 237.249   4
   1  17 -16 4423.53 251.154   8
   1 -17 -15 13755.7 538.304   4
  -1  17  15 14157.0 581.347   1
   1 -17 -15 14796.9 491.040   2
   1 -17 -14-14.7081 67.5330   4
   1 -17 -14 18.1637 45.6802   2
  -1  17  14 18.2125 77.8494   1
   1 -17 -13 72.7527 65.7226   4
   1  17 -13 131.797 64.1499   5
  -1 -17  13 149.321 95.3551   6
   1 -17 -13 44.0344 46.1570   2
  -1  17  13 106.020 85.1203   1
  -1 -17  12 1372.68 146.249   6
   1 -17 -12 1486.71 114.023   2
   1 -17 -12 1626.86 148.799   4
  -1  17  12 1407.62 158.319   1
  -1 -17  11 513.359 109.076   6
   1 -17 -11 526.545 75.0239   2
   1 -17 -11 500.707 93.0871   4
  -1  17  11 533.039 111.643   1
  -1 -17  11 516.587 99.5393   1
  -1 -17  10 556.539 112.471   6
   1 -17 -10 416.901 67.7875   2
   1 -17 -10 369.230 85.8015   4
  -1 -17  10 527.118 94.6673   1
  -1 -17   9 4748.49 255.730   6
  -1 -17   9 4424.33 243.911   1
   1 -17  -9 4730.84 258.571   4
  -1 -17   8 79.3178 79.9242   6
  -1 -17   8 12.8207 64.4992   1
   1 -17  -8 84.3013 68.6913   4
  -1 -17   7 15130.5 551.931   6
  -1 -17   7 15543.5 552.618   1
   1 -17  -7 15230.9 564.484   4
  -1 -17   6 251.114 83.1153   6
   1 -17  -6 308.378 88.1575   4
  -1 -17   6 180.089 81.6555   1
  -1 -17   5 25586.4 819.823   1
  -1 -17   5 25404.2 812.395   6
   1 -17  -5 26325.4 837.671   4
   1 -17  -5 24935.6 708.333   7
   1 -17  -4 194.630 73.1481   1
   1 -17  -4 387.285 91.4444   4
  -1 -17   4 272.789 81.5462   6
  -1 -17   4 64.7367 64.4181   1
   1 -17  -3 7262.36 299.587   6
  -1 -17   3 7154.13 317.100   6
  -1 -17   3 7534.73 333.209   1
   1 -17  -3 7602.03 331.774   1
   1 -17  -2 201.252 75.6146   1
  -1 -17   2 248.090 82.9254   1
   1 -17  -2 326.818 79.4951   6
  -1 -17   2 289.345 75.5273   6
  -1 -17   1 525.555 95.0481   1
   1 -17  -1 559.755 94.7928   1
  -1 -17   1 473.679 87.5843   6
   1 -17  -1 514.095 94.1825   6
   1 -17   0 135.424 76.5407   1
  -1 -17   0 26.5441 69.4832   1
  -1 -17   0-31.1847 68.6160   6
   1 -17   0 10.6600 63.1910   6
   1 -17   1 1513.83 137.044   1
  -1 -17  -1 1606.48 145.058   1
  -1 -17  -1 1489.74 122.567   6
   1 -17   1 1234.44 121.995   6
   1 -17   2 60.4567 61.7044   1
  -1 -17  -2 243.288 81.7414   1
   1 -17   2 68.1968 70.7055   6
  -1 -17  -2 57.6576 70.7310   6
   1 -17   3 46533.1 1386.26   1
  -1 -17  -3 46453.6 1406.94   1
  -1 -17  -3 49896.2 1415.08   4
  -1 -17  -3 47840.8 1357.01   6
   1 -17   3 47371.5 1387.76   6
   1 -17   4 584.437 90.5556   1
  -1 -17  -4 677.178 105.234   1
  -1 -17  -4 538.571 96.1655   4
   1 -17   4 422.257 94.3229   6
  -1 -17  -4 552.206 82.0695   6
   1 -17   5 471.478 99.9218   6
  -1 -17  -5 561.078 81.5178   6
  -1 -17  -5 476.557 90.2626   1
  -1 -17  -5 337.979 87.1167   4
   1 -17   5 427.519 87.0222   1
  -1 -17  -6 757.853 109.273   4
   1 -17   6 733.892 103.422   1
   1 -17   6 701.339 109.603   6
  -1 -17  -7 21344.9 719.044   4
   1 -17   7 21242.2 700.487   1
   1 -17   7 21495.2 716.980   6
  -1 -17  -8 108.559 67.3780   4
   1 -17   8 80.3837 80.2708   6
   1 -17   8 188.440 75.2613   1
   1 -17   9 41.2461 72.8971   6
  -1 -17  -9 95.5192 73.2493   4
   1 -17   9-23.5483 63.9705   1
  -1 -17 -10 27.7280 41.0917   2
   1 -17  10 23.5466 65.4677   1
   1 -17  10-84.3372 84.9707   6
  -1 -17 -10 41.2282 57.6033   4
  -1 -17 -11 13.8295 61.3541   4
  -1 -17 -11 93.3896 44.2657   2
   1 -17  11 47.1713 63.3088   1
   1 -17  11-57.5280 94.1687   6
  -1  17 -11 44.6004 64.0886   5
  -1 -17 -12 808.371 114.684   4
  -1 -17 -12 700.799 74.2670   2
   1 -17  12 793.907 107.100   1
   1 -17  12 779.557 122.130   6
  -1  17 -12 505.197 87.8024   5
  -1 -17 -13 6455.98 317.763   4
  -1  17 -13 7322.00 296.987   5
   1 -17  13 7023.55 309.271   1
   1  17  13 7300.95 365.654   1
  -1 -17 -13 6452.19 262.941   2
  -1 -17 -14 1086.61 125.915   4
  -1  17 -14 1138.55 113.548   5
  -1 -17 -14 1230.50 97.9621   2
   1  17  14 1193.67 155.365   1
  -1 -17 -15 2103.73 136.709   2
   1  17  15 2416.36 208.673   1
  -1 -17 -15 2551.33 185.333   4
  -1  17 -16 281.163 96.1210   8
   1  17  16 39.4697 90.6465   1
  -1 -17 -16 177.334 79.3611   4
  -1 -17 -16 35.0023 48.1653   2
  -1  17 -17 14502.5 572.602   8
  -1 -17 -17 16294.4 586.601   4
   1  17  17 16195.0 638.472   1
  -1  17 -18 1092.69 139.166   8
  -1 -17 -18 745.705 115.830   4
   1  17  18 1003.84 159.545   1
  -1  17 -19 2731.26 213.372   8
  -1 -17 -19 3177.16 213.643   4
   1  17  19 2453.29 240.205   1
   1 -17  20 1319.40 144.500   3
  -1  17 -20 1394.36 155.803   8
  -1 -17 -20 1246.96 142.289   4
   1  17  20 1329.64 177.573   1
   1 -17  21 1481.84 151.471   3
  -1 -17 -21 1435.24 151.501   4
   1  17  21 1824.29 208.793   1
   1  17  22 304.885 123.348   1
   1 -17  22 593.513 116.280   3
   1  17  23 265.063 126.348   1
   1 -17  23 279.798 97.8189   3
   1  17  24-99.1581 121.183   1
   1 -17  24-33.7017 90.4646   3
  -1  17 -25 5636.64 320.782   8
   1  17  25 5166.37 362.679   1
   1 -17  25 5525.68 307.937   3
  -1  17 -26 2829.33 225.139   8
   1  17  26 2431.64 255.362   1
   1 -17  26 2293.45 201.254   3
  -1  17 -27 18.7752 107.938   8
   1  17  27 160.814 129.101   1
   1 -17  27 143.996 88.0272   3
  -1  17 -28 941.511 162.942   8
   1 -17  28 770.227 140.529   3
  -1  17 -29 3658.86 269.038   8
   1  17  29 3429.84 310.235   1
   1 -17  29 3271.80 249.439   3
  -1  17 -30 20.1103 123.883   8
   1 -17  30 17.8416 90.9767   2
   1  17  30-28.7572 142.619   1
   1 -17  30-19.0568 99.7651   3
   1 -17  31 311.453 103.203   2
   1  17  31 117.461 143.666   1
   1 -17  31 213.766 106.997   3
   1 -17  32 657.884 126.806   2
   1  17  32 329.600 157.466   1
   1 -17  32 536.102 132.829   3
   1 -17  33 172.509 106.677   2
  -1 -18  33 54.0495 102.444   2
  -1 -18  32-88.1320 102.397   2
   1  18 -31 722.711 157.224   8
  -1 -18  31 1049.65 148.634   2
  -1  18  31 671.736 180.429   1
  -1 -18  31 780.491 147.838   3
   1  18 -30 3155.05 268.933   8
  -1 -18  30 3343.86 237.931   2
  -1  18  30 2808.18 293.701   1
  -1 -18  30 3141.94 246.038   3
   1  18 -29 189.247 133.086   8
  -1 -18  29 48.9546 87.5965   2
  -1  18  29 29.2034 136.308   1
  -1 -18  29-37.8559 95.2080   3
   1  18 -28 452.740 127.109   8
  -1 -18  28 316.540 97.9372   2
  -1  18  28 342.010 149.494   1
  -1 -18  28 351.561 106.743   3
   1  18 -27 322.561 129.161   8
  -1  18  27 444.965 153.258   1
  -1 -18  27 488.475 122.752   3
   1  18 -26 2720.05 235.596   8
  -1  18  26 2763.42 272.242   1
  -1 -18  26 2726.65 217.980   3
   1  18 -25 115.692 102.317   8
  -1  18  25 184.839 119.279   1
  -1 -18  25 190.424 94.1429   3
   1  18 -24 2700.70 224.145   8
  -1  18  24 2079.25 244.745   1
  -1 -18  24 2386.04 199.225   3
  -1 -18  23 165.392 82.0462   3
  -1  18  23 24.9730 104.690   1
   1  18 -23-18.5389 108.804   8
   1 -18 -22 5669.04 314.799   4
  -1 -18  22 5975.05 312.796   3
  -1  18  22 5654.48 361.624   1
  -1 -18  21 314.496 91.5283   3
   1 -18 -21 273.805 96.4232   4
  -1  18  21 70.7469 108.448   1
  -1 -18  20 3305.72 221.249   3
  -1  18  20 3138.43 268.582   1
   1 -18 -20 3896.73 246.900   4
   1 -18 -19 10.9437 55.8068   2
  -1 -18  19-14.8785 70.5585   3
  -1  18  19 22.2413 98.6608   1
   1 -18 -19 116.328 85.8791   4
   1 -18 -18 114.721 85.8409   4
  -1  18  18 194.460 121.535   1
   1  18 -18 98.5555 96.4270   8
  -1 -18  18 144.574 88.2740   3
   1 -18 -18 63.3726 61.4041   2
   1 -18 -17 2266.96 153.121   2
   1  18 -17 1951.47 181.704   8
  -1  18  17 2745.63 230.173   1
  -1 -18  17 2187.71 172.361   3
   1 -18 -17 2744.50 204.615   4
   1 -18 -16 1095.80 109.651   2
   1  18 -16 1186.96 148.853   8
  -1  18  16 1283.49 168.158   1
   1 -18 -16 1081.92 129.200   4
  -1 -18  16 1115.07 131.276   3
  -1  18  15 1661.95 185.893   1
   1 -18 -15 1694.98 128.506   2
   1 -18 -15 1570.15 157.130   4
  -1  18  14 538.735 116.985   1
   1 -18 -14 483.303 76.5759   2
   1 -18 -14 449.541 101.437   4
   1  18 -13 91.3536 66.4798   5
  -1  18  13 18.6783 82.8717   1
  -1 -18  13 166.195 82.9301   1
   1 -18 -13 107.591 78.3937   4
   1 -18 -13 27.0770 52.9911   2
   1 -18 -12 4018.64 245.481   4
   1 -18 -12 3962.44 197.847   2
  -1 -18  11 768.066 116.026   1
   1 -18 -11 740.718 85.4882   2
   1 -18 -11 743.777 116.841   4
  -1 -18  10 356.082 98.8999   1
  -1 -18  10 174.910 94.7912   6
   1 -18 -10 143.565 53.2345   2
   1 -18 -10 256.485 80.1614   4
   1 -18  -9 4105.22 243.878   4
  -1 -18   9 4022.48 237.590   1
  -1 -18   9 4230.91 249.763   6
  -1 -18   8 445.071 102.318   6
   1 -18  -8 433.626 94.5309   4
  -1 -18   8 479.345 93.3016   1
   1 -18  -7 3619.73 229.059   4
  -1 -18   7 3908.07 228.023   1
  -1 -18   7 3447.34 219.703   6
   1 -18  -6 74.8573 75.3264   4
  -1 -18   6 54.9461 69.1170   1
  -1 -18   6 92.4628 77.5338   6
   1 -18  -5 2972.21 205.033   4
  -1 -18   5 2575.85 188.388   1
  -1 -18   5 2979.37 195.923   6
   1 -18  -4 133.622 77.9010   4
  -1 -18   4 221.192 83.7324   1
  -1 -18   4 249.947 75.7270   6
  -1 -18   3 263.640 90.1637   1
   1 -18  -3 54.6495 63.8568   1
  -1 -18   3 145.311 85.6009   6
   1 -18  -2 388.380 82.7931   6
  -1 -18   2 404.798 85.0784   1
   1 -18  -2 579.357 93.7717   1
  -1 -18   2 340.543 85.9429   6
  -1 -18   1 2826.46 196.957   1
   1 -18  -1 2727.31 188.817   1
  -1 -18   1 2932.30 186.317   6
   1 -18  -1 2781.53 173.039   6
   1 -18   0 526.866 86.6873   1
  -1 -18   0 666.396 96.8623   1
   1 -18   0 528.266 91.9555   6
  -1 -18   0 483.589 89.0182   6
  -1 -18  -1 443.256 94.7732   1
   1 -18   1 718.415 109.398   1
  -1 -18  -1 613.570 93.7551   6
   1 -18   1 546.191 89.9717   6
   1 -18   2 337.022 74.1341   1
  -1 -18  -2 302.862 83.2714   1
  -1 -18  -2 274.548 69.7135   6
   1 -18   2 335.920 84.5255   6
  -1 -18  -3 860.809 112.693   4
  -1 -18  -3 596.881 108.983   1
   1 -18   3 385.630 88.3617   1
   1 -18   3 741.207 113.644   6
  -1 -18  -3 671.975 95.1738   6
  -1 -18  -4 345.080 78.0098   6
  -1 -18  -4 447.789 88.6927   4
  -1 -18  -4 412.879 86.1946   1
   1 -18   4 242.622 75.5647   1
   1 -18   4 559.130 109.073   6
  -1 -18  -5 4703.55 257.395   4
   1 -18   5 4507.98 241.798   1
  -1 -18  -5 4607.97 260.110   1
   1 -18   5 4321.03 246.518   6
   1 -18   6 1567.61 149.286   6
  -1 -18  -6 1894.29 160.562   4
[truncated: 5,341,138 more chars]
