# Supplementary material for: In Search of Covalency Measure of Gd(III)-Ligand Interactions
Source: J Phys Chem Lett. 2024 Sep 17;15(38):9723–37. doi: 10.1021/acs.jpclett.4c01903 (PMC11440599; doi:10.1021/acs.jpclett.4c01903)
Supplement: Supplementary file 5 — jz4c01903_si_005.cif [file jz4c01903_si_005.cif]

 
data_ggddtpafa
 
_audit_creation_method            'SHELXL-2019/3'
_shelx_SHELXL_version_number      '2019/3'
_chemical_name_systematic         ?
_chemical_name_common             ?
_chemical_melting_point           ?
_chemical_formula_moiety          'C14 H18 F Gd N3 O10, 3(C H6 N3), 8(H2 O)'
_chemical_formula_sum
 'C17 H52 F Gd N12 O18' 
_chemical_formula_weight          888.95

loop_
 _atom_type_symbol
 _atom_type_description
 _atom_type_scat_dispersion_real
 _atom_type_scat_dispersion_imag
 _atom_type_scat_source
 'C'  'C'   0.0033   0.0016
 'International Tables Vol C Tables 4.2.6.8 and 6.1.1.4'
 'H'  'H'   0.0000   0.0000
 'International Tables Vol C Tables 4.2.6.8 and 6.1.1.4'
 'N'  'N'   0.0061   0.0033
 'International Tables Vol C Tables 4.2.6.8 and 6.1.1.4'
 'O'  'O'   0.0106   0.0060
 'International Tables Vol C Tables 4.2.6.8 and 6.1.1.4'
 'F'  'F'   0.0171   0.0103
 'International Tables Vol C Tables 4.2.6.8 and 6.1.1.4'
 'Gd'  'Gd'  -0.1653   3.9035
 'International Tables Vol C Tables 4.2.6.8 and 6.1.1.4'
 
_space_group_crystal_system       triclinic
_space_group_IT_number            2
_space_group_name_H-M_alt         'P -1'
_space_group_name_Hall            '-P 1'
 
_shelx_space_group_comment
;
The symmetry employed for this shelxl refinement is uniquely defined
by the following loop, which should always be used as a source of
symmetry information in preference to the above space-group names.
They are only intended as comments.
;
 
loop_
 _space_group_symop_operation_xyz
 'x, y, z'
 '-x, -y, -z'
 
_cell_length_a                    10.180(2)
_cell_length_b                    12.946(3)
_cell_length_c                    13.766(3)
_cell_angle_alpha                 76.86(3)
_cell_angle_beta                  83.57(3)
_cell_angle_gamma                 89.36(3)
_cell_volume                      1755.4(7)
_cell_formula_units_Z             2
_cell_measurement_temperature     100(2)
_cell_measurement_reflns_used   28537
_cell_measurement_theta_min     2.45
_cell_measurement_theta_max     55.92
 
_exptl_crystal_description        block
_exptl_crystal_colour             colourless
_exptl_crystal_density_meas       ?
_exptl_crystal_density_method     ?
_exptl_crystal_density_diffrn     1.682          
_exptl_crystal_F_000              910
_exptl_transmission_factor_min    ?
_exptl_transmission_factor_max    ?
_exptl_crystal_size_max           0.15
_exptl_crystal_size_mid           0.15
_exptl_crystal_size_min           0.03
_exptl_absorpt_coefficient_mu     1.982
_exptl_absorpt_correction_T_min                     0.655
_exptl_absorpt_correction_T_max                     1.000
_exptl_absorpt_correction_type            gaussian
_exptl_absorpt_process_details
;
CrysAlisPro 1.171.42.80a (Rigaku Oxford Diffraction, 2023)
Numerical absorption correction based on gaussian integration over
a multifaceted crystal model
Empirical absorption correction using spherical harmonics,
implemented in SCALE3 ABSPACK scaling algorithm.
;
_oxdiff_exptl_absorpt_empirical_full_min           0.477
_oxdiff_exptl_absorpt_empirical_full_max           2.601
_oxdiff_exptl_absorpt_empirical_details
;
Empirical correction (ABSPACK) includes:
- Absorption correction using spherical harmonics
- Frame scaling
;
_exptl_absorpt_special_details    ?
_diffrn_measurement_method        /w
_diffrn_ambient_temperature 100(2) 
_diffrn_ambient_environment N~2~
_diffrn_source 'Rotating-anode X-ray tube'
_diffrn_source_type 'Rigaku (Mo) X-ray Source'
_diffrn_radiation_probe x-ray
_diffrn_radiation_type 'Mo K\a'
_diffrn_radiation_wavelength 0.71073
_diffrn_radiation_monochromator mirror
_diffrn_measurement_device 'four-circle diffractometer'
_diffrn_measurement_device_type 'XtaLAB Synergy R, DW system, HyPix-Arc 150'
_diffrn_detector 'Hybrid Pixel Array Detector'
_diffrn_detector_type 'HyPix-Arc 150'
_diffrn_detector_area_resol_mean 10.0000
_diffrn_reflns_number             29401
_diffrn_reflns_av_unetI/netI      0.0327
_diffrn_reflns_av_R_equivalents   0.0319
_diffrn_reflns_limit_h_min        -14
_diffrn_reflns_limit_h_max        14
_diffrn_reflns_limit_k_min        -18
_diffrn_reflns_limit_k_max        18
_diffrn_reflns_limit_l_min        -19
_diffrn_reflns_limit_l_max        19
_diffrn_reflns_theta_min          2.387
_diffrn_reflns_theta_max          30.507
_diffrn_reflns_theta_full         25.242
_diffrn_measured_fraction_theta_max   0.988
_diffrn_measured_fraction_theta_full  0.997
_diffrn_reflns_Laue_measured_fraction_max    0.988
_diffrn_reflns_Laue_measured_fraction_full   0.997
_diffrn_reflns_point_group_measured_fraction_max   0.988
_diffrn_reflns_point_group_measured_fraction_full  0.997
_reflns_number_total              10616
_reflns_number_gt                 9809
_reflns_threshold_expression      'I > 2\s(I)'
_reflns_Friedel_coverage          0.000
_reflns_Friedel_fraction_max      .
_reflns_Friedel_fraction_full     .
 
_reflns_special_details
;
 Reflections were merged by SHELXL according to the crystal
 class for the calculation of statistics and refinement.
 
 _reflns_Friedel_fraction is defined as the number of unique
 Friedel pairs measured divided by the number that would be
 possible theoretically, ignoring centric projections and
 systematic absences.
;
 
_computing_data_collection     'CrysAlisPro 1.171.42.80a (Rigaku OD, 2023)'
_computing_cell_refinement     'CrysAlisPro 1.171.42.80a (Rigaku OD, 2023)'
_computing_data_reduction      'CrysAlisPro 1.171.42.80a (Rigaku OD, 2023)'
_computing_structure_solution   'SHELXS   (Sheldrick, 2019)'
_computing_structure_refinement 'SHELXL-2019/2 (Sheldrick, 2019)'
_computing_molecular_graphics     ?
_computing_publication_material   ?
_refine_special_details           ?
_refine_ls_structure_factor_coef  Fsqd
_refine_ls_matrix_type            full
_refine_ls_weighting_scheme       calc
_refine_ls_weighting_details
'w=1/[\s^2^(Fo^2^)+(0.0348P)^2^+3.5974P] where P=(Fo^2^+2Fc^2^)/3'
_atom_sites_solution_primary      ?
_atom_sites_solution_secondary    ?
_atom_sites_solution_hydrogens    mixed
_refine_ls_hydrogen_treatment     mixed
_refine_ls_extinction_method      none
_refine_ls_extinction_coef        .
_refine_ls_number_reflns          10616
_refine_ls_number_parameters      458
_refine_ls_number_restraints      0
_refine_ls_R_factor_all           0.0351
_refine_ls_R_factor_gt            0.0312
_refine_ls_wR_factor_ref          0.0807
_refine_ls_wR_factor_gt           0.0789
_refine_ls_goodness_of_fit_ref    1.101
_refine_ls_restrained_S_all       1.101
_refine_ls_shift/su_max           0.001
_refine_ls_shift/su_mean          0.000
 
loop_
 _atom_site_label
 _atom_site_type_symbol
 _atom_site_fract_x
 _atom_site_fract_y
 _atom_site_fract_z
 _atom_site_U_iso_or_equiv
 _atom_site_adp_type
 _atom_site_occupancy
 _atom_site_site_symmetry_order  
 _atom_site_calc_flag
 _atom_site_refinement_flags_posn
 _atom_site_refinement_flags_adp
 _atom_site_refinement_flags_occupancy
 _atom_site_disorder_assembly
 _atom_site_disorder_group
Gd Gd 0.22661(2) 0.78097(2) 0.24273(2) 0.01041(4) Uani 1 1 d . . . . .
F F 0.11492(15) 0.75815(13) 0.39339(11) 0.0163(3) Uani 1 1 d . . . . .
C1 C -0.0429(2) 0.7648(2) 0.1339(2) 0.0149(4) Uani 1 1 d . . . . .
O1 O -0.15881(19) 0.77965(18) 0.11184(16) 0.0216(4) Uani 1 1 d . . . . .
O2 O 0.00084(17) 0.79205(15) 0.20717(14) 0.0142(3) Uani 1 1 d . . . . .
C2 C 0.0526(2) 0.7089(2) 0.0694(2) 0.0154(4) Uani 1 1 d . . . . .
H2A H 0.042681 0.631192 0.095448 0.018 Uiso 1 1 calc R U . . .
H2B H 0.028783 0.725814 -0.000211 0.018 Uiso 1 1 calc R U . . .
N2 N 0.1950(2) 0.96179(17) 0.10156(16) 0.0123(4) Uani 1 1 d . . . . .
N1 N 0.1926(2) 0.73994(17) 0.06798(16) 0.0129(4) Uani 1 1 d . . . . .
N3 N 0.4014(2) 0.64001(17) 0.19409(17) 0.0142(4) Uani 1 1 d . . . . .
C3 C 0.2243(2) 0.8381(2) -0.01163(18) 0.0139(4) Uani 1 1 d . . . . .
H3A H 0.200758 0.826651 -0.076276 0.017 Uiso 1 1 calc R U . . .
H3B H 0.320667 0.852475 -0.019278 0.017 Uiso 1 1 calc R U . . .
C4 C 0.1512(2) 0.9345(2) 0.01173(18) 0.0140(4) Uani 1 1 d . . . . .
H4A H 0.167832 0.995597 -0.046393 0.017 Uiso 1 1 calc R U . . .
H4B H 0.054891 0.919124 0.023230 0.017 Uiso 1 1 calc R U . . .
C5 C 0.0962(2) 1.0215(2) 0.15141(19) 0.0139(4) Uani 1 1 d . . . . .
H5A H 0.008189 0.986968 0.158701 0.017 Uiso 1 1 calc R U . . .
H5B H 0.091054 1.094487 0.110182 0.017 Uiso 1 1 calc R U . . .
C6 C 0.1343(2) 1.0253(2) 0.25497(18) 0.0131(4) Uani 1 1 d . . . . .
O3 O 0.08838(19) 1.09786(16) 0.29415(15) 0.0183(4) Uani 1 1 d . . . . .
O4 O 0.21042(18) 0.95292(14) 0.29419(14) 0.0151(3) Uani 1 1 d . . . . .
C7 C 0.3205(2) 1.0232(2) 0.07588(19) 0.0146(4) Uani 1 1 d . . . . .
H7A H 0.305298 1.094352 0.089882 0.017 Uiso 1 1 calc R U . . .
H7B H 0.348112 1.033009 0.003052 0.017 Uiso 1 1 calc R U . . .
C8 C 0.4316(2) 0.9710(2) 0.13329(19) 0.0141(4) Uani 1 1 d . . . . .
O5 O 0.52548(18) 1.02958(15) 0.14095(15) 0.0174(4) Uani 1 1 d . . . . .
O6 O 0.42552(18) 0.87179(15) 0.16534(15) 0.0160(3) Uani 1 1 d . . . . .
C9 C 0.5275(2) 0.6604(2) 0.23054(19) 0.0141(4) Uani 1 1 d . . . . .
H9A H 0.572912 0.723151 0.184849 0.017 Uiso 1 1 calc R U . . .
H9B H 0.585924 0.598615 0.231720 0.017 Uiso 1 1 calc R U . . .
C10 C 0.4994(2) 0.6801(2) 0.33618(19) 0.0137(4) Uani 1 1 d . . . . .
O7 O 0.58725(19) 0.65845(16) 0.39385(15) 0.0186(4) Uani 1 1 d . . . . .
O8 O 0.38685(17) 0.71721(15) 0.35949(14) 0.0153(3) Uani 1 1 d . . . . .
C11 C 0.2815(2) 0.6542(2) 0.04418(19) 0.0148(4) Uani 1 1 d . . . . .
H11A H 0.294898 0.661667 -0.029454 0.018 Uiso 1 1 calc R U . . .
H11B H 0.238637 0.584293 0.074711 0.018 Uiso 1 1 calc R U . . .
C12 C 0.4153(2) 0.6582(2) 0.08310(19) 0.0147(4) Uani 1 1 d . . . . .
H12A H 0.473112 0.603358 0.061997 0.018 Uiso 1 1 calc R U . . .
H12B H 0.457833 0.728305 0.053284 0.018 Uiso 1 1 calc R U . . .
C13 C 0.3555(2) 0.5306(2) 0.2420(2) 0.0160(5) Uani 1 1 d . . . . .
H13A H 0.401938 0.504623 0.302160 0.019 Uiso 1 1 calc R U . . .
H13B H 0.380300 0.484492 0.194709 0.019 Uiso 1 1 calc R U . . .
C14 C 0.2074(2) 0.5198(2) 0.27314(19) 0.0143(4) Uani 1 1 d . . . . .
O9 O 0.14315(18) 0.60309(14) 0.27647(15) 0.0159(3) Uani 1 1 d . . . . .
O10 O 0.1568(2) 0.42833(15) 0.29587(17) 0.0209(4) Uani 1 1 d . . . . .
C50 C 0.1932(3) 0.8413(2) 0.5853(2) 0.0172(5) Uani 1 1 d . . . . .
N51 N 0.0975(2) 0.8894(2) 0.53375(18) 0.0218(5) Uani 1 1 d . . . . .
H51A H 0.027601 0.912997 0.565378 0.026 Uiso 1 1 calc R U . . .
H51B H 0.104206 0.897644 0.468138 0.026 Uiso 1 1 calc R U . . .
N52 N 0.3001(2) 0.8088(2) 0.53637(19) 0.0214(5) Uani 1 1 d . . . . .
H52A H 0.364761 0.778877 0.569599 0.026 Uiso 1 1 calc R U . . .
H52B H 0.306117 0.817308 0.470748 0.026 Uiso 1 1 calc R U . . .
N53 N 0.1835(2) 0.8288(2) 0.68399(19) 0.0225(5) Uani 1 1 d . . . . .
H53A H 0.247990 0.798841 0.717502 0.027 Uiso 1 1 calc R U . . .
H53B H 0.112633 0.850341 0.716083 0.027 Uiso 1 1 calc R U . . .
C60 C 0.1609(3) 0.5186(2) 0.5698(2) 0.0164(5) Uani 1 1 d . . . . .
N61 N 0.1373(2) 0.42931(19) 0.63991(19) 0.0202(5) Uani 1 1 d . . . . .
H61A H 0.059710 0.418123 0.676010 0.024 Uiso 1 1 calc R U . . .
H61B H 0.199420 0.381463 0.650136 0.024 Uiso 1 1 calc R U . . .
N62 N 0.0691(2) 0.59154(19) 0.55327(18) 0.0194(4) Uani 1 1 d . . . . .
H62A H -0.009030 0.581415 0.588795 0.023 Uiso 1 1 calc R U . . .
H62B H 0.086005 0.650215 0.506698 0.023 Uiso 1 1 calc R U . . .
N63 N 0.2792(2) 0.5335(2) 0.51573(19) 0.0225(5) Uani 1 1 d . . . . .
H63A H 0.296236 0.592016 0.468914 0.027 Uiso 1 1 calc R U . . .
H63B H 0.340246 0.484914 0.526885 0.027 Uiso 1 1 calc R U . . .
C70 C 0.7319(2) 0.8899(2) 0.3535(2) 0.0155(4) Uani 1 1 d . . . . .
N71 N 0.8350(2) 0.8369(2) 0.39112(18) 0.0193(4) Uani 1 1 d . . . . .
H71A H 0.895447 0.812778 0.351279 0.023 Uiso 1 1 calc R U . . .
H71B H 0.842559 0.826081 0.455706 0.023 Uiso 1 1 calc R U . . .
N72 N 0.6426(2) 0.92807(19) 0.41375(18) 0.0194(4) Uani 1 1 d . . . . .
H72A H 0.575567 0.964357 0.389097 0.023 Uiso 1 1 calc R U . . .
H72B H 0.650562 0.917057 0.478294 0.023 Uiso 1 1 calc R U . . .
N73 N 0.7207(2) 0.90617(19) 0.25608(18) 0.0190(4) Uani 1 1 d . . . . .
H73A H 0.653829 0.942404 0.231028 0.023 Uiso 1 1 calc R U . . .
H73B H 0.780144 0.880711 0.216540 0.023 Uiso 1 1 calc R U . . .
OW1 O 0.7855(2) 0.76914(16) 0.60863(15) 0.0200(4) Uani 1 1 d . . . . .
HW11 H 0.801054 0.706062 0.641186 0.045(13) Uiso 1 1 d R . . . .
HW12 H 0.814998 0.813857 0.638827 0.036(12) Uiso 1 1 d R . . . .
OW2 O 0.4059(2) 1.05048(17) 0.37157(16) 0.0209(4) Uani 1 1 d . . . . .
HW21 H 0.346357 1.012078 0.356472 0.031(11) Uiso 1 1 d R . . . .
HW22 H 0.414695 1.109548 0.327474 0.032(11) Uiso 1 1 d R . . . .
OW3 O 0.5378(2) 0.68956(18) 0.58613(16) 0.0226(4) Uani 1 1 d . . . . .
HW31 H 0.543985 0.678962 0.526340 0.056(15) Uiso 1 1 d R . . . .
HW32 H 0.603265 0.728988 0.590546 0.051(15) Uiso 1 1 d R . . . .
OW4 O 0.3797(2) 0.66918(18) 0.76614(17) 0.0246(4) Uani 1 1 d . . . . .
HW41 H 0.335968 0.613189 0.798790 0.027(10) Uiso 1 1 d R . . . .
HW42 H 0.415443 0.659020 0.709518 0.039(12) Uiso 1 1 d R . . . .
OW5 O -0.2400(2) 0.67731(19) -0.02883(19) 0.0284(5) Uani 1 1 d . . . . .
HW51 H -0.290652 0.702731 -0.074228 0.13(3) Uiso 1 1 d R . . . .
HW52 H -0.229303 0.723834 0.005454 0.09(2) Uiso 1 1 d R . . . .
OW6 O 0.4313(2) 1.2253(2) 0.1609(2) 0.0308(5) Uani 1 1 d . . . . .
HW61 H 0.486651 1.264620 0.179477 0.11(3) Uiso 1 1 d R . . . .
HW62 H 0.470458 1.168733 0.151081 0.09(2) Uiso 1 1 d R . . . .
OW7 O 0.7755(3) 0.4929(2) 0.1286(2) 0.0362(6) Uani 1 1 d . . . . .
HW71 H 0.771061 0.548780 0.081469 0.010(7) Uiso 1 1 d R . . . .
HW72 H 0.852057 0.465209 0.120729 0.040(12) Uiso 1 1 d R . . . .
OW8 O -0.0195(3) 0.6004(3) -0.1366(2) 0.0530(9) Uani 1 1 d . . . . .
HW81 H -0.083702 0.622215 -0.100614 0.061(16) Uiso 1 1 d R . . . .
HW82 H -0.044155 0.598931 -0.194004 0.060(16) Uiso 1 1 d R . . . .
 
loop_
 _atom_site_aniso_label
 _atom_site_aniso_U_11
 _atom_site_aniso_U_22
 _atom_site_aniso_U_33
 _atom_site_aniso_U_23
 _atom_site_aniso_U_13
 _atom_site_aniso_U_12
Gd 0.00703(5) 0.01286(6) 0.01044(6) -0.00109(4) -0.00051(4) 0.00168(4)
F 0.0144(7) 0.0205(7) 0.0122(7) -0.0012(6) 0.0009(5) 0.0024(6)
C1 0.0100(10) 0.0184(11) 0.0156(11) -0.0029(9) 0.0003(8) 0.0006(8)
O1 0.0107(8) 0.0316(11) 0.0260(10) -0.0124(8) -0.0045(7) 0.0039(7)
O2 0.0105(7) 0.0183(8) 0.0134(8) -0.0029(6) -0.0006(6) 0.0022(6)
C2 0.0082(10) 0.0205(11) 0.0184(11) -0.0064(9) -0.0019(8) 0.0009(8)
N2 0.0081(8) 0.0160(9) 0.0131(9) -0.0036(7) -0.0011(7) 0.0017(7)
N1 0.0093(8) 0.0151(9) 0.0136(9) -0.0025(7) 0.0001(7) 0.0014(7)
N3 0.0096(9) 0.0152(9) 0.0166(10) -0.0017(8) -0.0012(7) 0.0006(7)
C3 0.0130(10) 0.0179(11) 0.0103(10) -0.0025(8) -0.0003(8) 0.0013(8)
C4 0.0122(10) 0.0182(11) 0.0113(10) -0.0024(8) -0.0025(8) 0.0023(8)
C5 0.0108(10) 0.0166(11) 0.0143(11) -0.0028(8) -0.0028(8) 0.0037(8)
C6 0.0104(10) 0.0162(10) 0.0118(10) -0.0017(8) -0.0003(8) -0.0003(8)
O3 0.0167(9) 0.0216(9) 0.0184(9) -0.0078(7) -0.0030(7) 0.0055(7)
O4 0.0154(8) 0.0155(8) 0.0147(8) -0.0026(6) -0.0048(7) 0.0045(6)
C7 0.0108(10) 0.0181(11) 0.0136(11) -0.0012(9) -0.0010(8) -0.0008(8)
C8 0.0097(10) 0.0184(11) 0.0131(11) -0.0025(9) 0.0015(8) 0.0014(8)
O5 0.0103(8) 0.0191(9) 0.0216(9) -0.0015(7) -0.0021(7) -0.0024(7)
O6 0.0094(7) 0.0161(8) 0.0199(9) -0.0002(7) 0.0009(7) 0.0013(6)
C9 0.0080(9) 0.0184(11) 0.0155(11) -0.0035(9) -0.0007(8) 0.0028(8)
C10 0.0090(10) 0.0156(10) 0.0147(11) 0.0002(8) -0.0012(8) 0.0005(8)
O7 0.0123(8) 0.0260(10) 0.0178(9) -0.0038(7) -0.0059(7) 0.0053(7)
O8 0.0095(7) 0.0211(9) 0.0143(8) -0.0029(7) 0.0002(6) 0.0030(6)
C11 0.0120(10) 0.0174(11) 0.0157(11) -0.0054(9) -0.0017(8) 0.0039(8)
C12 0.0111(10) 0.0180(11) 0.0142(11) -0.0032(9) 0.0005(8) 0.0025(8)
C13 0.0119(10) 0.0152(11) 0.0190(12) -0.0007(9) -0.0001(9) 0.0022(8)
C14 0.0117(10) 0.0164(11) 0.0135(11) -0.0011(8) -0.0002(8) 0.0014(8)
O9 0.0104(8) 0.0150(8) 0.0200(9) -0.0013(7) 0.0021(7) 0.0013(6)
O10 0.0159(9) 0.0146(8) 0.0301(11) -0.0019(8) -0.0004(8) -0.0010(7)
C50 0.0142(11) 0.0187(11) 0.0190(12) -0.0050(9) -0.0015(9) 0.0019(9)
N51 0.0182(11) 0.0316(13) 0.0168(11) -0.0075(9) -0.0040(9) 0.0082(9)
N52 0.0160(10) 0.0290(12) 0.0199(11) -0.0078(9) -0.0003(9) 0.0044(9)
N53 0.0193(11) 0.0316(13) 0.0175(11) -0.0070(9) -0.0037(9) 0.0102(9)
C60 0.0122(10) 0.0188(11) 0.0171(11) -0.0012(9) -0.0033(9) 0.0003(9)
N61 0.0132(10) 0.0188(10) 0.0232(11) 0.0052(9) 0.0002(8) 0.0020(8)
N62 0.0140(10) 0.0187(10) 0.0209(11) 0.0036(8) 0.0015(8) 0.0032(8)
N63 0.0152(10) 0.0222(11) 0.0238(12) 0.0050(9) 0.0038(9) 0.0032(8)
C70 0.0107(10) 0.0170(11) 0.0182(12) -0.0028(9) -0.0017(9) 0.0006(8)
N71 0.0120(9) 0.0277(12) 0.0175(10) -0.0038(9) -0.0017(8) 0.0065(8)
N72 0.0141(10) 0.0257(11) 0.0183(11) -0.0051(9) -0.0019(8) 0.0060(8)
N73 0.0156(10) 0.0246(11) 0.0165(10) -0.0045(9) -0.0017(8) 0.0062(8)
OW1 0.0208(9) 0.0190(9) 0.0204(9) -0.0035(7) -0.0051(8) 0.0027(7)
OW2 0.0166(9) 0.0241(10) 0.0232(10) -0.0066(8) -0.0051(8) 0.0031(7)
OW3 0.0149(9) 0.0326(11) 0.0201(10) -0.0058(8) -0.0014(7) 0.0004(8)
OW4 0.0227(10) 0.0280(11) 0.0228(10) -0.0059(8) -0.0013(8) 0.0030(8)
OW5 0.0244(11) 0.0312(11) 0.0322(12) -0.0112(10) -0.0059(9) 0.0035(9)
OW6 0.0255(11) 0.0300(12) 0.0402(14) -0.0139(10) -0.0062(10) 0.0026(9)
OW7 0.0322(13) 0.0353(13) 0.0379(14) -0.0044(11) 0.0014(11) 0.0003(10)
OW8 0.0359(15) 0.096(3) 0.0380(16) -0.0336(17) -0.0127(12) 0.0227(16)
 
_geom_special_details
;
 All esds (except the esd in the dihedral angle between two l.s. planes)
 are estimated using the full covariance matrix.  The cell esds are taken
 into account individually in the estimation of esds in distances, angles
 and torsion angles; correlations between esds in cell parameters are only
 used when they are defined by crystal symmetry.  An approximate (isotropic)
 treatment of cell esds is used for estimating esds involving l.s. planes.
;
 
loop_
 _geom_bond_atom_site_label_1
 _geom_bond_atom_site_label_2
 _geom_bond_distance
 _geom_bond_site_symmetry_2
 _geom_bond_publ_flag
Gd F 2.2095(17) . ?
Gd O6 2.370(2) . ?
Gd O9 2.389(2) . ?
Gd O2 2.3990(19) . ?
Gd O8 2.425(2) . ?
Gd O4 2.483(2) . ?
Gd N1 2.638(2) . ?
Gd N3 2.676(2) . ?
Gd N2 2.723(2) . ?
C1 O1 1.253(3) . ?
C1 O2 1.267(3) . ?
C1 C2 1.531(4) . ?
C2 N1 1.481(3) . ?
N2 C5 1.466(3) . ?
N2 C4 1.476(3) . ?
N2 C7 1.478(3) . ?
N1 C3 1.489(3) . ?
N1 C11 1.496(3) . ?
N3 C9 1.476(3) . ?
N3 C13 1.477(3) . ?
N3 C12 1.483(3) . ?
C3 C4 1.523(3) . ?
C5 C6 1.530(4) . ?
C6 O3 1.247(3) . ?
C6 O4 1.272(3) . ?
C7 C8 1.517(3) . ?
C8 O5 1.255(3) . ?
C8 O6 1.259(3) . ?
C9 C10 1.528(4) . ?
C10 O7 1.249(3) . ?
C10 O8 1.274(3) . ?
C11 C12 1.524(4) . ?
C13 C14 1.520(3) . ?
C14 O10 1.254(3) . ?
C14 O9 1.262(3) . ?
C50 N53 1.324(4) . ?
C50 N52 1.330(3) . ?
C50 N51 1.335(3) . ?
C60 N62 1.322(3) . ?
C60 N61 1.331(3) . ?
C60 N63 1.335(3) . ?
C70 N73 1.328(3) . ?
C70 N72 1.328(3) . ?
C70 N71 1.336(3) . ?
 
loop_
 _geom_angle_atom_site_label_1
 _geom_angle_atom_site_label_2
 _geom_angle_atom_site_label_3
 _geom_angle
 _geom_angle_site_symmetry_1
 _geom_angle_site_symmetry_3
 _geom_angle_publ_flag
F Gd O6 134.17(7) . . ?
F Gd O9 76.10(7) . . ?
O6 Gd O9 136.34(7) . . ?
F Gd O2 77.02(6) . . ?
O6 Gd O2 134.61(6) . . ?
O9 Gd O2 73.26(7) . . ?
F Gd O8 74.80(6) . . ?
O6 Gd O8 75.67(7) . . ?
O9 Gd O8 87.72(7) . . ?
O2 Gd O8 149.06(6) . . ?
F Gd O4 70.36(7) . . ?
O6 Gd O4 76.16(7) . . ?
O9 Gd O4 145.43(6) . . ?
O2 Gd O4 91.00(7) . . ?
O8 Gd O4 91.38(7) . . ?
F Gd N1 137.43(6) . . ?
O6 Gd N1 88.15(7) . . ?
O9 Gd N1 73.14(7) . . ?
O2 Gd N1 66.44(7) . . ?
O8 Gd N1 131.56(7) . . ?
O4 Gd N1 129.00(7) . . ?
F Gd N3 122.45(7) . . ?
O6 Gd N3 71.12(7) . . ?
O9 Gd N3 65.37(7) . . ?
O2 Gd N3 125.39(7) . . ?
O8 Gd N3 63.05(7) . . ?
O4 Gd N3 142.34(7) . . ?
N1 Gd N3 68.52(7) . . ?
F Gd N2 119.66(6) . . ?
O6 Gd N2 64.97(7) . . ?
O9 Gd N2 135.00(7) . . ?
O2 Gd N2 70.69(7) . . ?
O8 Gd N2 135.73(7) . . ?
O4 Gd N2 61.00(6) . . ?
N1 Gd N2 68.33(7) . . ?
N3 Gd N2 117.85(7) . . ?
O1 C1 O2 124.4(2) . . ?
O1 C1 C2 118.3(2) . . ?
O2 C1 C2 117.3(2) . . ?
C1 O2 Gd 125.52(16) . . ?
N1 C2 C1 112.9(2) . . ?
C5 N2 C4 112.86(19) . . ?
C5 N2 C7 109.2(2) . . ?
C4 N2 C7 110.9(2) . . ?
C5 N2 Gd 104.33(14) . . ?
C4 N2 Gd 109.59(14) . . ?
C7 N2 Gd 109.80(14) . . ?
C2 N1 C3 109.41(19) . . ?
C2 N1 C11 110.0(2) . . ?
C3 N1 C11 108.11(19) . . ?
C2 N1 Gd 108.99(15) . . ?
C3 N1 Gd 108.32(15) . . ?
C11 N1 Gd 112.01(15) . . ?
C9 N3 C13 109.2(2) . . ?
C9 N3 C12 111.3(2) . . ?
C13 N3 C12 111.2(2) . . ?
C9 N3 Gd 107.68(15) . . ?
C13 N3 Gd 110.75(15) . . ?
C12 N3 Gd 106.55(14) . . ?
N1 C3 C4 112.6(2) . . ?
N2 C4 C3 110.82(19) . . ?
N2 C5 C6 109.71(19) . . ?
O3 C6 O4 125.4(2) . . ?
O3 C6 C5 118.0(2) . . ?
O4 C6 C5 116.5(2) . . ?
C6 O4 Gd 121.20(17) . . ?
N2 C7 C8 113.5(2) . . ?
O5 C8 O6 125.1(2) . . ?
O5 C8 C7 117.3(2) . . ?
O6 C8 C7 117.5(2) . . ?
C8 O6 Gd 122.37(16) . . ?
N3 C9 C10 109.2(2) . . ?
O7 C10 O8 124.4(2) . . ?
O7 C10 C9 118.3(2) . . ?
O8 C10 C9 117.3(2) . . ?
C10 O8 Gd 124.81(17) . . ?
N1 C11 C12 111.9(2) . . ?
N3 C12 C11 111.4(2) . . ?
N3 C13 C14 114.1(2) . . ?
O10 C14 O9 124.0(2) . . ?
O10 C14 C13 117.9(2) . . ?
O9 C14 C13 118.1(2) . . ?
C14 O9 Gd 127.82(16) . . ?
N53 C50 N52 120.3(2) . . ?
N53 C50 N51 120.2(2) . . ?
N52 C50 N51 119.4(3) . . ?
N62 C60 N61 121.0(2) . . ?
N62 C60 N63 120.1(2) . . ?
N61 C60 N63 118.9(2) . . ?
N73 C70 N72 120.4(2) . . ?
N73 C70 N71 119.9(2) . . ?
N72 C70 N71 119.7(2) . . ?
 
loop_
 _geom_torsion_atom_site_label_1
 _geom_torsion_atom_site_label_2
 _geom_torsion_atom_site_label_3
 _geom_torsion_atom_site_label_4
 _geom_torsion
 _geom_torsion_site_symmetry_1
 _geom_torsion_site_symmetry_2
 _geom_torsion_site_symmetry_3
 _geom_torsion_site_symmetry_4
 _geom_torsion_publ_flag
O1 C1 O2 Gd -173.6(2) . . . . ?
C2 C1 O2 Gd 7.2(3) . . . . ?
O1 C1 C2 N1 152.2(2) . . . . ?
O2 C1 C2 N1 -28.5(3) . . . . ?
C1 C2 N1 C3 -85.8(3) . . . . ?
C1 C2 N1 C11 155.6(2) . . . . ?
C1 C2 N1 Gd 32.4(2) . . . . ?
C2 N1 C3 C4 67.3(3) . . . . ?
C11 N1 C3 C4 -173.0(2) . . . . ?
Gd N1 C3 C4 -51.4(2) . . . . ?
C5 N2 C4 C3 -156.4(2) . . . . ?
C7 N2 C4 C3 80.8(2) . . . . ?
Gd N2 C4 C3 -40.6(2) . . . . ?
N1 C3 C4 N2 65.2(3) . . . . ?
C4 N2 C5 C6 167.4(2) . . . . ?
C7 N2 C5 C6 -68.8(2) . . . . ?
Gd N2 C5 C6 48.6(2) . . . . ?
N2 C5 C6 O3 157.7(2) . . . . ?
N2 C5 C6 O4 -22.6(3) . . . . ?
O3 C6 O4 Gd 156.8(2) . . . . ?
C5 C6 O4 Gd -22.8(3) . . . . ?
C5 N2 C7 C8 113.8(2) . . . . ?
C4 N2 C7 C8 -121.2(2) . . . . ?
Gd N2 C7 C8 0.0(2) . . . . ?
N2 C7 C8 O5 -158.1(2) . . . . ?
N2 C7 C8 O6 25.2(3) . . . . ?
O5 C8 O6 Gd 140.4(2) . . . . ?
C7 C8 O6 Gd -43.2(3) . . . . ?
C13 N3 C9 C10 -77.0(2) . . . . ?
C12 N3 C9 C10 159.8(2) . . . . ?
Gd N3 C9 C10 43.3(2) . . . . ?
N3 C9 C10 O7 152.6(2) . . . . ?
N3 C9 C10 O8 -26.9(3) . . . . ?
O7 C10 O8 Gd 171.65(19) . . . . ?
C9 C10 O8 Gd -8.8(3) . . . . ?
C2 N1 C11 C12 -156.2(2) . . . . ?
C3 N1 C11 C12 84.4(2) . . . . ?
Gd N1 C11 C12 -34.9(2) . . . . ?
C9 N3 C12 C11 -171.1(2) . . . . ?
C13 N3 C12 C11 66.8(3) . . . . ?
Gd N3 C12 C11 -53.9(2) . . . . ?
N1 C11 C12 N3 62.7(3) . . . . ?
C9 N3 C13 C14 139.7(2) . . . . ?
C12 N3 C13 C14 -97.0(3) . . . . ?
Gd N3 C13 C14 21.2(3) . . . . ?
N3 C13 C14 O10 166.3(2) . . . . ?
N3 C13 C14 O9 -15.1(3) . . . . ?
O10 C14 O9 Gd 177.04(19) . . . . ?
C13 C14 O9 Gd -1.5(3) . . . . ?
 
loop_
 _geom_hbond_atom_site_label_D 
 _geom_hbond_atom_site_label_H 
 _geom_hbond_atom_site_label_A 
 _geom_hbond_distance_DH 
 _geom_hbond_distance_HA 
 _geom_hbond_distance_DA 
 _geom_hbond_angle_DHA 
 _geom_hbond_site_symmetry_A 
 _geom_hbond_publ_flag
N51 H51A O3  0.88 2.13 2.896(3) 145.6 2_576 yes
N51 H51B F  0.88 2.27 2.840(3) 122.4 . yes
N51 H51B O4  0.88 2.46 3.288(3) 156.1 . yes
N52 H52A OW3  0.88 2.10 2.918(3) 154.1 . yes
N52 H52B F  0.88 2.53 3.050(3) 118.9 . yes
N52 H52B O8  0.88 2.30 2.987(3) 134.8 . yes
N53 H53A OW4  0.88 2.17 2.981(3) 153.2 . yes
N53 H53B O3  0.88 2.16 2.922(3) 145.2 2_576 yes
N61 H61A O9  0.88 2.10 2.954(3) 164.4 2_566 yes
N61 H61B O7  0.88 2.27 3.040(3) 145.5 2_666 yes
N62 H62A O10  0.88 2.04 2.892(3) 161.6 2_566 yes
N62 H62B F  0.88 1.84 2.711(3) 169.6 . yes
N63 H63A O8  0.88 2.09 2.947(3) 165.1 . yes
N63 H63B O7  0.88 2.10 2.911(3) 152.8 2_666 yes
N71 H71A F  0.88 2.43 3.016(3) 124.6 1_655 yes
N71 H71A O2  0.88 2.22 3.048(3) 157.1 1_655 yes
N71 H71B OW1  0.88 2.08 2.910(3) 156.0 . yes
N72 H72A OW2  0.88 2.05 2.910(3) 164.4 . yes
N72 H72B OW2  0.88 2.21 3.016(3) 151.4 2_676 yes
N73 H73A O5  0.88 2.05 2.915(3) 166.4 . yes
N73 H73B O1  0.88 2.19 3.003(3) 152.7 1_655 yes
N73 H73B O2  0.88 2.52 3.271(3) 144.3 1_655 yes
OW1 HW11 O10  0.86 1.83 2.687(3) 176.3 2_666 yes
OW1 HW12 O3  0.86 1.96 2.808(3) 169.9 2_676 yes
OW2 HW21 O4  0.86 1.96 2.799(3) 166.3 . yes
OW2 HW22 OW6  0.86 2.43 3.235(4) 156.7 . yes
OW3 HW31 O7  0.86 1.90 2.757(3) 170.9 . yes
OW3 HW32 OW1  0.86 1.99 2.810(3) 159.2 . yes
OW4 HW41 OW7  0.86 1.82 2.678(4) 171.9 2_666 yes
OW4 HW42 OW3  0.86 1.96 2.760(3) 155.3 . yes
OW5 HW51 OW6  0.86 2.05 2.895(4) 168.9 2_575 yes
OW5 HW52 O1  0.86 1.98 2.782(3) 155.2 . yes
OW6 HW61 OW4  0.86 1.92 2.774(3) 170.5 2_676 yes
OW6 HW62 O5  0.86 1.91 2.760(3) 168.8 . yes
OW7 HW71 OW5  0.86 1.99 2.853(4) 179.3 1_655 yes
OW7 HW72 OW8  0.86 1.91 2.752(4) 166.5 2_665 yes
OW8 HW81 OW5  0.86 1.99 2.847(4) 174.8 . yes
OW8 HW82 O10  0.86 2.00 2.823(4) 159.9 2_565 yes
 
_refine_diff_density_max    2.504
_refine_diff_density_min   -1.829
_refine_diff_density_rms    0.126

_shelx_res_file
;
TITL ggddtpaf in P-1
    ggddtpafa.res
    created by SHELXL-2019/3 at 16:08:10 on 08-May-2024
CELL 0.71073  10.180  12.946  13.766  76.86  83.57  89.36
ZERR    2.00   0.002   0.003   0.003   0.03   0.03   0.03

LATT  1
SFAC C H N O F GD
UNIT 34 104 24 36 2 2

L.S. 20
BOND
FMAP 2
PLAN 50
acta
htab 2
temp -173
conf
omit 0 1 1
omit 1 0 0
omit  -1  5  0
omit  0 -8  2
omit   1 -7  2
omit   4  4  3
omit  -2  5  3
omit   5  5  3
omit  -1  6  3
omit   3  5  7
omit   4  6  7
shel  99999 0.7

EQIV $2 -x, -y+2, -z+1
HTAB N51 O3_$2
HTAB N51 F
HTAB N51 O4
HTAB N52 OW3
HTAB N52 F
HTAB N52 O8
HTAB N53 OW4
HTAB N53 O3_$2
EQIV $3 -x, -y+1, -z+1
HTAB N61 O9_$3
EQIV $4 -x+1, -y+1, -z+1
HTAB N61 O7_$4
HTAB N62 O10_$3
HTAB N62 F
HTAB N63 O8
HTAB N63 O7_$4
EQIV $5 x+1, y, z
HTAB N71 F_$5
HTAB N71 O2_$5
HTAB N71 OW1
HTAB N72 OW2
EQIV $6 -x+1, -y+2, -z+1
HTAB N72 OW2_$6
HTAB N73 O5
HTAB N73 O1_$5
HTAB N73 O2_$5
HTAB OW1 O10_$4
HTAB OW1 O3_$6
HTAB OW2 O4
HTAB OW2 OW6
HTAB OW3 O7
HTAB OW3 OW1
HTAB OW4 OW7_$4
HTAB OW4 OW3
EQIV $7 -x, -y+2, -z
HTAB OW5 OW6_$7
HTAB OW5 O1
HTAB OW6 OW4_$6
HTAB OW6 O5
HTAB OW7 OW5_$5
EQIV $8 -x+1, -y+1, -z
HTAB OW7 OW8_$8
HTAB OW8 OW5
EQIV $9 -x, -y+1, -z
HTAB OW8 O10_$9

WGHT    0.034800    3.597400
FVAR       1.56437
GD    6    0.226606    0.780970    0.242733    11.00000    0.00703    0.01286 =
         0.01044   -0.00109   -0.00051    0.00168
F     5    0.114916    0.758147    0.393390    11.00000    0.01445    0.02046 =
         0.01222   -0.00124    0.00094    0.00238
C1    1   -0.042940    0.764794    0.133942    11.00000    0.00995    0.01840 =
         0.01562   -0.00294    0.00025    0.00061
O1    4   -0.158812    0.779655    0.111838    11.00000    0.01069    0.03157 =
         0.02597   -0.01244   -0.00446    0.00390
O2    4    0.000842    0.792047    0.207170    11.00000    0.01047    0.01832 =
         0.01336   -0.00292   -0.00060    0.00215
C2    1    0.052637    0.708858    0.069376    11.00000    0.00824    0.02051 =
         0.01839   -0.00636   -0.00193    0.00095
AFIX  23
H2A   2    0.042681    0.631192    0.095448    11.00000   -1.20000
H2B   2    0.028783    0.725814   -0.000211    11.00000   -1.20000
AFIX   0

N2    3    0.194969    0.961794    0.101559    11.00000    0.00805    0.01596 =
         0.01308   -0.00360   -0.00114    0.00170
N1    3    0.192559    0.739940    0.067980    11.00000    0.00928    0.01508 =
         0.01358   -0.00247    0.00011    0.00136
N3    3    0.401436    0.640008    0.194088    11.00000    0.00965    0.01521 =
         0.01659   -0.00170   -0.00118    0.00058
C3    1    0.224294    0.838141   -0.011635    11.00000    0.01302    0.01786 =
         0.01032   -0.00247   -0.00030    0.00126
AFIX  23
H3A   2    0.200758    0.826651   -0.076276    11.00000   -1.20000
H3B   2    0.320667    0.852475   -0.019278    11.00000   -1.20000
AFIX   0
C4    1    0.151154    0.934460    0.011729    11.00000    0.01224    0.01820 =
         0.01133   -0.00240   -0.00246    0.00232
AFIX  23
H4A   2    0.167832    0.995597   -0.046393    11.00000   -1.20000
H4B   2    0.054891    0.919124    0.023230    11.00000   -1.20000
AFIX   0
C5    1    0.096168    1.021465    0.151413    11.00000    0.01078    0.01664 =
         0.01427   -0.00280   -0.00278    0.00373
AFIX  23
H5A   2    0.008189    0.986968    0.158701    11.00000   -1.20000
H5B   2    0.091054    1.094487    0.110182    11.00000   -1.20000
AFIX   0
C6    1    0.134282    1.025303    0.254970    11.00000    0.01043    0.01622 =
         0.01183   -0.00171   -0.00031   -0.00029
O3    4    0.088379    1.097862    0.294154    11.00000    0.01675    0.02155 =
         0.01843   -0.00783   -0.00303    0.00549
O4    4    0.210418    0.952922    0.294194    11.00000    0.01541    0.01545 =
         0.01473   -0.00261   -0.00476    0.00454
C7    1    0.320475    1.023213    0.075878    11.00000    0.01079    0.01806 =
         0.01358   -0.00118   -0.00105   -0.00075
AFIX  23
H7A   2    0.305298    1.094352    0.089882    11.00000   -1.20000
H7B   2    0.348112    1.033009    0.003052    11.00000   -1.20000
AFIX   0
C8    1    0.431564    0.970997    0.133286    11.00000    0.00967    0.01839 =
         0.01306   -0.00246    0.00148    0.00141
O5    4    0.525476    1.029581    0.140945    11.00000    0.01029    0.01908 =
         0.02159   -0.00151   -0.00209   -0.00243
O6    4    0.425519    0.871794    0.165341    11.00000    0.00940    0.01606 =
         0.01995   -0.00024    0.00087    0.00127
C9    1    0.527477    0.660419    0.230541    11.00000    0.00801    0.01835 =
         0.01548   -0.00349   -0.00067    0.00284
AFIX  23
H9A   2    0.572912    0.723151    0.184849    11.00000   -1.20000
H9B   2    0.585924    0.598615    0.231720    11.00000   -1.20000
AFIX   0

C10   1    0.499446    0.680129    0.336177    11.00000    0.00902    0.01561 =
         0.01472    0.00015   -0.00118    0.00050
O7    4    0.587251    0.658453    0.393853    11.00000    0.01229    0.02599 =
         0.01785   -0.00376   -0.00589    0.00533
O8    4    0.386852    0.717210    0.359490    11.00000    0.00946    0.02107 =
         0.01430   -0.00285    0.00018    0.00298
C11   1    0.281496    0.654164    0.044181    11.00000    0.01200    0.01736 =
         0.01573   -0.00538   -0.00171    0.00388
AFIX  23
H11A  2    0.294898    0.661667   -0.029454    11.00000   -1.20000
H11B  2    0.238637    0.584293    0.074711    11.00000   -1.20000
AFIX   0
C12   1    0.415307    0.658158    0.083104    11.00000    0.01115    0.01799 =
         0.01423   -0.00320    0.00045    0.00251
AFIX  23
H12A  2    0.473112    0.603358    0.061997    11.00000   -1.20000
H12B  2    0.457833    0.728305    0.053284    11.00000   -1.20000
AFIX   0
C13   1    0.355457    0.530568    0.242010    11.00000    0.01187    0.01524 =
         0.01899   -0.00071   -0.00008    0.00217
AFIX  23
H13A  2    0.401938    0.504623    0.302160    11.00000   -1.20000
H13B  2    0.380300    0.484492    0.194709    11.00000   -1.20000
AFIX   0
C14   1    0.207359    0.519787    0.273142    11.00000    0.01173    0.01636 =
         0.01349   -0.00113   -0.00018    0.00142
O9    4    0.143152    0.603089    0.276468    11.00000    0.01040    0.01495 =
         0.02005   -0.00125    0.00210    0.00128
O10   4    0.156798    0.428335    0.295869    11.00000    0.01593    0.01462 =
         0.03009   -0.00195   -0.00038   -0.00096
C50   1    0.193201    0.841282    0.585301    11.00000    0.01416    0.01873 =
         0.01905   -0.00498   -0.00151    0.00185
N51   3    0.097456    0.889447    0.533747    11.00000    0.01821    0.03165 =
         0.01676   -0.00749   -0.00395    0.00821
AFIX  93
H51A  2    0.027601    0.912997    0.565378    11.00000   -1.20000
H51B  2    0.104206    0.897644    0.468138    11.00000   -1.20000
AFIX   0
N52   3    0.300076    0.808830    0.536365    11.00000    0.01600    0.02899 =
         0.01994   -0.00785   -0.00029    0.00440
AFIX  93
H52A  2    0.364761    0.778877    0.569599    11.00000   -1.20000
H52B  2    0.306117    0.817308    0.470748    11.00000   -1.20000
AFIX   0
N53   3    0.183527    0.828755    0.683986    11.00000    0.01935    0.03156 =
         0.01752   -0.00697   -0.00370    0.01017
AFIX  93
H53A  2    0.247990    0.798841    0.717502    11.00000   -1.20000
H53B  2    0.112633    0.850341    0.716083    11.00000   -1.20000
AFIX   0
C60   1    0.160891    0.518633    0.569846    11.00000    0.01216    0.01881 =
         0.01712   -0.00116   -0.00326    0.00030
N61   3    0.137347    0.429314    0.639914    11.00000    0.01316    0.01885 =
         0.02321    0.00522    0.00015    0.00195
AFIX  93
H61A  2    0.059710    0.418123    0.676010    11.00000   -1.20000
H61B  2    0.199420    0.381463    0.650136    11.00000   -1.20000
AFIX   0
N62   3    0.069057    0.591544    0.553265    11.00000    0.01397    0.01865 =
         0.02092    0.00362    0.00151    0.00319
AFIX  93
H62A  2   -0.009030    0.581415    0.588795    11.00000   -1.20000
H62B  2    0.086005    0.650215    0.506698    11.00000   -1.20000
AFIX   0
N63   3    0.279238    0.533549    0.515733    11.00000    0.01523    0.02218 =
         0.02379    0.00500    0.00375    0.00324
AFIX  93
H63A  2    0.296236    0.592016    0.468914    11.00000   -1.20000
H63B  2    0.340246    0.484914    0.526885    11.00000   -1.20000
AFIX   0
C70   1    0.731931    0.889911    0.353550    11.00000    0.01065    0.01696 =
         0.01824   -0.00283   -0.00171    0.00056
N71   3    0.835040    0.836893    0.391118    11.00000    0.01200    0.02766 =
         0.01746   -0.00377   -0.00170    0.00650
AFIX  93
H71A  2    0.895447    0.812778    0.351279    11.00000   -1.20000
H71B  2    0.842559    0.826081    0.455706    11.00000   -1.20000
AFIX   0
N72   3    0.642641    0.928068    0.413753    11.00000    0.01409    0.02571 =
         0.01826   -0.00511   -0.00191    0.00600
AFIX  93
H72A  2    0.575567    0.964357    0.389097    11.00000   -1.20000
H72B  2    0.650562    0.917057    0.478294    11.00000   -1.20000
AFIX   0
N73   3    0.720706    0.906170    0.256083    11.00000    0.01563    0.02460 =
         0.01652   -0.00453   -0.00170    0.00621
AFIX  93
H73A  2    0.653829    0.942404    0.231028    11.00000   -1.20000
H73B  2    0.780144    0.880711    0.216540    11.00000   -1.20000
AFIX   0

OW1   4    0.785471    0.769142    0.608627    11.00000    0.02083    0.01902 =
         0.02038   -0.00352   -0.00512    0.00265
AFIX   3
HW11  2    0.801054    0.706062    0.641186    11.00000    0.04496
HW12  2    0.814998    0.813857    0.638827    11.00000    0.03638
AFIX   0

OW2   4    0.405883    1.050484    0.371570    11.00000    0.01663    0.02414 =
         0.02315   -0.00662   -0.00509    0.00315
AFIX   3
HW21  2    0.346357    1.012078    0.356472    11.00000    0.03117
HW22  2    0.414695    1.109548    0.327474    11.00000    0.03195
AFIX   0
OW3   4    0.537765    0.689560    0.586126    11.00000    0.01486    0.03257 =
         0.02005   -0.00579   -0.00138    0.00043
AFIX   3
HW31  2    0.543985    0.678962    0.526340    11.00000    0.05577
HW32  2    0.603265    0.728988    0.590546    11.00000    0.05136
AFIX   0
OW4   4    0.379659    0.669175    0.766142    11.00000    0.02270    0.02802 =
         0.02279   -0.00590   -0.00134    0.00300
AFIX   3
HW41  2    0.335968    0.613189    0.798790    11.00000    0.02678
HW42  2    0.415443    0.659020    0.709518    11.00000    0.03895
AFIX   0
OW5   4   -0.240001    0.677307   -0.028828    11.00000    0.02439    0.03117 =
         0.03220   -0.01122   -0.00594    0.00348
AFIX   3
HW51  2   -0.290652    0.702731   -0.074228    11.00000    0.12930
HW52  2   -0.229303    0.723834    0.005454    11.00000    0.09121
AFIX   0
OW6   4    0.431344    1.225321    0.160855    11.00000    0.02554    0.03005 =
         0.04023   -0.01388   -0.00616    0.00259
AFIX   3
HW61  2    0.486651    1.264620    0.179477    11.00000    0.11146
HW62  2    0.470458    1.168733    0.151081    11.00000    0.08882
AFIX   0
OW7   4    0.775510    0.492863    0.128627    11.00000    0.03223    0.03526 =
         0.03787   -0.00438    0.00144    0.00028
AFIX   3
HW71  2    0.771061    0.548780    0.081469    11.00000    0.00992
HW72  2    0.852057    0.465209    0.120729    11.00000    0.04019
AFIX   0
OW8   4   -0.019466    0.600398   -0.136590    11.00000    0.03588    0.09556 =
         0.03802   -0.03362   -0.01268    0.02275
AFIX   3
HW81  2   -0.083702    0.622215   -0.100614    11.00000    0.06055
HW82  2   -0.044155    0.598931   -0.194004    11.00000    0.05971
AFIX   0
HKLF 4


REM  ggddtpaf in P-1
REM wR2 = 0.0807, GooF = S = 1.101, Restrained GooF = 1.101 for all data
REM R1 = 0.0312 for 9809 Fo > 4sig(Fo) and 0.0351 for all 10616 data
REM 458 parameters refined using 0 restraints

END

WGHT      0.0348      3.5975

REM Instructions for potential hydrogen bonds
EQIV $1 -x+1, -y+2, -z
HTAB C3 O5_$1
HTAB C5 O2
HTAB C7 OW6
HTAB C7 O5_$1
HTAB N51 O3_$2
HTAB N51 F
HTAB N51 O4
HTAB N52 OW3
HTAB N52 F
HTAB N52 O8
HTAB N53 OW4
HTAB N53 O3_$2
HTAB N61 O9_$3
HTAB N61 O7_$4
HTAB N62 O10_$3
HTAB N62 F
HTAB N63 O8
HTAB N63 O7_$4
HTAB N71 F_$5
HTAB N71 O2_$5
HTAB N71 OW1
HTAB N72 OW2
HTAB N72 OW2_$6
HTAB N73 O5
HTAB N73 O1_$5
HTAB N73 O2_$5
HTAB OW1 O10_$4
HTAB OW1 O3_$6
HTAB OW2 O4
HTAB OW2 OW6
HTAB OW3 O7
HTAB OW3 OW1
HTAB OW4 OW7_$4
HTAB OW4 OW3
HTAB OW5 OW6_$7
HTAB OW5 O1
HTAB OW6 OW4_$6
HTAB OW6 O5
HTAB OW7 OW5_$5
HTAB OW7 OW8_$8
HTAB OW8 OW5
HTAB OW8 O10_$9

REM Highest difference peak  2.504,  deepest hole -1.829,  1-sigma level  0.126
Q1    1   0.2359  0.7179  0.2560  11.00000  0.05    2.50
Q2    1   0.2226  0.8419  0.2351  11.00000  0.05    2.16
Q3    1   0.2275  0.7793  0.3021  11.00000  0.05    2.09
Q4    1   0.2276  0.7828  0.1855  11.00000  0.05    2.02
Q5    1  -0.1660  0.7243  0.1456  11.00000  0.05    0.76
Q6    1   0.2997  0.7572  0.3053  11.00000  0.05    0.75
Q7    1   0.3851  0.6157  0.5580  11.00000  0.05    0.69
Q8    1   0.5542  1.1955  0.2240  11.00000  0.05    0.62
Q9    1   0.2360  0.7454  0.1248  11.00000  0.05    0.61
Q10   1   0.1081  1.0183  0.2071  11.00000  0.05    0.60
Q11   1   0.0590  0.9324 -0.0670  11.00000  0.05    0.58
Q12   1   0.2308  0.8988  0.1139  11.00000  0.05    0.56
Q13   1   0.1267  0.9168  0.1530  11.00000  0.05    0.56
Q14   1   0.1421  0.8232  0.1786  11.00000  0.05    0.52
Q15   1   0.1831  0.9193  0.2007  11.00000  0.05    0.52
Q16   1   0.1804  0.8962  0.2482  11.00000  0.05    0.51
Q17   1   0.2611  0.8994  0.1975  11.00000  0.05    0.51
Q18   1   0.2172  0.9657  0.2407  11.00000  0.05    0.50
Q19   1   0.4048  0.6984  0.2303  11.00000  0.05    0.50
Q20   1  -0.0001  0.7205  0.1063  11.00000  0.05    0.49
Q21   1   0.1358  0.7839  0.3358  11.00000  0.05    0.49
Q22   1   0.1518  0.9908  0.1319  11.00000  0.05    0.49
Q23   1   0.3484  0.6219  0.2285  11.00000  0.05    0.48
Q24   1   0.2345  0.8203  0.3465  11.00000  0.05    0.48
Q25   1   0.1850  0.8276  0.6361  11.00000  0.05    0.48
Q26   1   0.1793  0.9297  0.0780  11.00000  0.05    0.48
Q27   1  -0.2430  0.6549 -0.1037  11.00000  0.05    0.47
Q28   1   0.0141  0.8377  0.2402  11.00000  0.05    0.47
Q29   1   0.3568  0.7023  0.3168  11.00000  0.05    0.47
Q30   1   0.2920  0.7158  0.1966  11.00000  0.05    0.46
Q31   1   0.3829  0.5782  0.2001  11.00000  0.05    0.46
Q32   1   0.1220  0.8380 -0.1260  11.00000  0.05    0.46
Q33   1  -0.2155  0.6128  0.0194  11.00000  0.05    0.46
Q34   1   0.2081  1.0007  0.3005  11.00000  0.05    0.46
Q35   1   0.7330  0.9012  0.2995  11.00000  0.05    0.46
Q36   1   0.1713  0.4786  0.2935  11.00000  0.05    0.45
Q37   1   0.4268  0.9179  0.1246  11.00000  0.05    0.45
Q38   1  -0.0201  0.8572  0.2112  11.00000  0.05    0.43
Q39   1   0.4532  0.7263  0.3363  11.00000  0.05    0.43
Q40   1   0.2560  0.9942  0.0903  11.00000  0.05    0.43
Q41   1   0.1652  0.8742 -0.0024  11.00000  0.05    0.43
Q42   1   0.1129  0.8120  0.3789  11.00000  0.05    0.43
Q43   1   0.1587  0.7660  0.2774  11.00000  0.05    0.42
Q44   1   0.3538  0.6366  0.6582  11.00000  0.05    0.42
Q45   1   0.1601  0.9066  0.1682  11.00000  0.05    0.42
Q46   1   0.1682  0.7664 -0.0616  11.00000  0.05    0.42
Q47   1   0.0805  0.8878  0.2248  11.00000  0.05    0.42
Q48   1   0.5198  0.6942  0.2728  11.00000  0.05    0.41
Q49   1   0.1434  0.4763  0.6052  11.00000  0.05    0.41
Q50   1   0.5408  0.7208  0.1993  11.00000  0.05    0.41
;
_shelx_res_checksum   71548

_shelx_hkl_file
;
   0   0   2 47134.0 1284.75   2
   0   0  -2 45102.4 1284.11   2
   0   0   2 47112.0 1285.08  10
   0   0  -2 46426.4 1284.22  10
   0   0   2 49579.8 1288.19   8
   0   0  -2 49412.9 1290.38   8
   0   0  -3 151.355 23.6304   2
   0   0   3 143.663 23.9695   2
   0   0  -3 54.8779 22.8841  10
   0   0   3 89.4767 25.2358  10
   0   0  -3 149.001 37.9161   8
   0   0   3 110.450 30.2948   8
   0   0  -4 3508.03 116.012   2
   0   0   4 3553.94 118.658   2
   0   0   4 3673.36 119.130  10
   0   0  -4 3640.80 116.423  10
   0   0   4 3577.18 122.339   8
   0   0  -4 3889.12 132.237   8
   0   0   5 3101.10 110.108   2
   0   0  -5 3039.15 105.559   2
   0   0   5 3253.70 110.983  10
   0   0  -5 3169.57 124.496   8
   0   0   5 2891.96 112.331   8
   0   0   6 37131.4 1044.92   2
   0   0  -6 36426.2 1038.50   2
   0   0   6 37270.3 1030.56   1
   0   0   6 38384.3 1044.25  10
   0   0  -6 39249.4 1063.20   8
   0   0   6 37421.3 1046.52   8
   0   0   7 775.308 65.1924   2
   0   0  -7 826.495 57.6917   2
   0   0   7 145.983 29.4827   1
   0   0  -7 276.004 64.0483   8
   0   0   7 287.681 46.9354   8
   0   0   8 29928.3 839.748   1
   0   0  -8 30035.2 850.212  10
   0   0  -8 31460.4 884.049   8
   0   0   9 118.493 30.6773   1
   0   0  -9 177.773 37.5233  10
   0   0  10 8977.10 276.028  12
   0   0  11 3349.83 128.894  12
   0   0  12 5439.31 188.905  12
   0   0  13 6219.68 213.234  12
   0   0  14 2728.48 126.200  12
   0   0  15 1012.17 85.3695  12
   0   0  16 2444.83 128.424  12
   0   0  17 3321.90 155.164  12
   0   0  18 3751.99 179.379   4
   0   0  19 3227.68 170.809   4
   0   0  20 1613.89 133.934   4
   0   0  21 1550.90 135.529   4
   0   0  22 798.904 118.646   4
   0   0  23 1453.39 146.235   3
   0   0  23 1331.31 138.843   4
   0  -1  22 1737.33 148.409   4
   0  -1  22 1635.20 153.226   3
   0  -1  21 1227.16 131.709   4
   0  -1  20 4250.30 209.818   4
   0  -1  19 1430.30 125.191   4
   0  -1  18 4954.53 217.129   4
   0  -1  17 920.214 98.8823   4
   0  -1  17 899.131 96.7141  12
   0  -1  16 2130.33 122.308  12
   0  -1  15 3486.62 152.328  12
   0  -1  14 2062.82 109.949  12
   0  -1  13 601.835 70.8467  12
   0  -1  12 4581.54 167.514  12
   0  -1  11 8287.54 250.960   1
   0  -1  11 7563.63 258.689  11
   0  -1  11 8195.36 256.404  12
   0  -1  10 790.476 54.4580   1
   0  -1  10 908.618 62.3074  12
   0  -1  10 833.870 62.0451  11
   0  -1   9 9405.96 286.583   1
   0  -1   9 9372.39 294.352  11
   0  -1   9 9580.49 289.213  12
   0  -1   9 9621.13 308.493  10
   0   1  -9 10012.1 323.218   8
   0  -1   8 14193.9 428.425   2
   0  -1   8 14038.7 411.503  12
   0  -1   8 14230.6 418.339  11
   0  -1   8 14213.3 430.816  10
   0   1  -8 14815.1 442.126   8
   0  -1   7 45196.0 1250.10   2
   0  -1   7 43901.3 1234.74  12
   0  -1   7 45132.4 1253.32  10
   0   1  -7 46132.5 1259.62   8
   0  -1   6 15309.7 451.694   2
   0  -1   6 15154.4 441.008  12
   0  -1   6 15917.1 456.176  10
   0   1  -6 16397.1 462.474   8
   0  -1   5 10306.7 304.191   2
   0  -1   5 9876.42 296.419  12
   0  -1   5 10771.0 309.741  10
   0   1  -5 10819.9 310.678   8
   0  -1   4 2428.20 86.1896   2
   0  -1   4 2583.52 92.4172  10
   0  -1   4 2338.83 82.2331  12
   0   1  -4 2712.76 90.5270   8
   0  -1   3 22660.1 629.786   2
   0  -1   3 23579.5 635.375  10
   0   1  -3 24065.8 628.667   8
   0  -1   2 8771.54 254.390  12
   0  -1   2 9834.40 262.424  10
   0   1  -1 52019.9 1423.82   7
   0  -1   1 52920.5 1423.58   7
   0  -1  -1 7.89018 5.81203   6
   0  -1  -2 2130.99 88.4529   8
   0   1   2 2098.93 87.5233   8
   0  -1  -3 20395.6 554.889   8
   0   1   3 20898.1 554.168   8
   0  -1  -4 95.9213 50.4886   8
   0  -1  -4 83.2350 25.5299   2
   0  -1  -4-19.9300 16.6721   1
   0  -1  -4-0.63958 25.1652  10
   0   1   4 109.473 46.6959   8
   0  -1  -5 16150.9 462.120   2
   0  -1  -5 16016.7 461.258  10
   0  -1  -5 16971.9 492.527   8
   0   1   5 16346.1 481.852   8
   0  -1  -6 18356.1 537.446   2
   0  -1  -6 19904.2 573.188   8
   0   1   6 19101.3 557.870   8
   0  -1  -7 26461.0 758.589   2
   0  -1  -7 27746.8 800.368   8
   0   1   7 27121.8 779.616   8
   0  -1  -8 1801.05 85.1148   2
   0   1   8 2012.18 103.563   8
   0  -1  -9 10242.7 307.005  10
   0   1   9 9774.50 327.328   8
   0  -1 -10 107.018 39.5786  10
   0   1  10 166.688 52.7147   8
   0  -1 -11 8734.73 279.077  10
   0   1  12 423.685 56.5268  12
   0  -1 -12 338.112 52.6919  10
   0   1  13 10726.1 332.890  12
   0   1  14 192.418 62.1429  12
   0   1  15 4941.68 185.880  12
   0   1  16 1003.07 88.9849  12
   0   1  17 3217.04 150.842  12
   0   1  18 806.289 95.5623  12
   0   1  19 878.669 103.180   4
   0   1  20 1079.64 117.134   4
   0   1  21 1598.74 131.330   4
   0   1  22 183.243 95.0318   4
   0   1  23 681.483 115.094   4
   0  -2  22 398.306 112.475   4
   0  -2  22 230.049 114.908   3
   0  -2  21 2775.59 181.109   3
   0  -2  21 2375.82 170.541   4
   0  -2  20 101.160 96.5126   4
   0  -2  19 3166.93 180.512   4
   0   2 -18 79.3632 55.0434   7
   0  -2  18 68.8044 85.9266   4
   0  -2  17 4101.82 190.747   4
   0  -2  16 323.673 80.9215   4
   0  -2  16 296.693 81.8421  12
   0  -2  15 2594.46 132.108  12
   0  -2  14 3856.75 160.754  12
   0  -2  13 7222.87 247.333   1
   0  -2  13 7641.72 264.718  11
   0  -2  12 3803.83 146.272   1
   0  -2  12 3972.30 159.364  11
   0  -2  12 4011.43 153.431  12
   0  -2  11 8522.64 272.828   1
   0  -2  11 8476.02 284.670  11
   0  -2  11 8981.31 277.518  12
   0  -2  11 8863.58 301.952  10
   0  -2  10 251.523 57.1460  10
   0  -2  10 163.289 48.6637  11
   0  -2  10 257.550 50.1372  12
   0  -2   9 7071.47 247.370  10
   0  -2   9 7137.24 227.021  12
   0   2  -9 7289.44 248.738   8
   0  -2   8 7960.26 257.860   2
   0  -2   8 8207.54 264.758  10
   0  -2   8 7891.50 244.886  12
   0   2  -8 7816.20 261.733   8
   0  -2   7 31162.3 865.921   2
   0  -2   7 30464.1 872.848  10
   0  -2   7 29734.6 854.152  12
   0   2  -7 31888.6 869.466   8
   0  -2   6 21590.6 610.490   2
   0  -2   6 21751.1 620.138  10
   0  -2   6 20696.6 601.987  12
   0   2  -6 22232.0 610.676   8
   0  -2   5 38086.4 1062.18   2
   0  -2   5 38913.6 1072.31  10
   0  -2   5 37000.7 1056.28  12
   0   2  -5 39940.9 1059.08   8
   0  -2   4 330.093 29.0929   2
   0  -2   4 335.671 37.8434  10
   0  -2   4 277.992 28.5486  12
   0   2  -3 2850.98 93.6594   7
   0  -2   3 2947.51 94.0994  12
   0  -2   3 3127.78 106.712  10
   0  -2   2 3819.51 105.136   7
   0   2  -2 3099.35 104.786   7
   0   2  -2 2842.22 103.746  12
   0  -2   2 3916.37 106.989  12
   0   2  -1 1912.44 63.5915   7
   0  -2   1 1892.66 62.8991   7
   0  -2   1 1964.67 62.6284   4
   0   2  -1 1981.36 63.4398  12
   0  -2   1 1941.85 62.8666  12
   0   2  -1 2038.92 64.6045   9
   0  -2   0 26675.2 769.053   4
   0   2   0 29115.9 769.691   3
   0  -2   0 27247.1 769.466   3
   0   2   0 28403.3 769.054   4
   0  -2   0 29602.1 776.414   9
   0   2   0 30650.1 779.055   9
   0  -2  -1 2307.40 75.2200   5
   0  -2  -1 2231.09 71.4904   6
   0  -2  -1 2096.03 83.1543   9
   0  -2  -2 23774.4 635.553   6
   0   2   2 22269.6 635.098   6
   0   2   3 7273.36 216.402   6
   0   2   3 8257.52 257.888   8
   0  -2  -4 32817.1 943.718   2
   0   2   4 38457.9 986.514   8
   0  -2  -5 11421.3 341.966   2
   0   2   5 12698.9 382.825   8
   0  -2  -6 18671.3 529.923   1
   0  -2  -6 18107.0 540.381   2
   0  -2  -6 19368.3 524.746  11
   0   2   6 20214.0 581.058   8
   0  -2  -7 2489.10 101.320   2
   0   2   7 2426.97 129.300   8
   0  -2  -8 5111.53 173.713   2
   0   2   8 4916.92 201.349   8
   0  -2  -9 39.4447 33.1618  10
   0   2   9 119.173 55.5957   8
   0  -2 -10 16643.6 501.935   2
   0  -2 -10 17150.3 494.607  10
   0   2  10 16764.7 530.973   8
   0  -2 -11 1023.47 71.9867  10
   0   2  11 1059.77 99.0411   8
   0  -2 -12 8825.54 279.862  10
   0   2  12 8465.05 311.073   8
   0  -2 -13 639.588 61.7550  10
   0   2  14 13532.6 410.477  12
   0   2  15 88.8082 61.1005  12
   0   2  16 5014.29 198.504   6
   0   2  16 5733.88 202.596  12
   0   2  17 991.138 85.5987   6
   0   2  17 1029.61 94.0485  12
   0   2  18 1570.58 105.794   6
   0   2  18 1904.50 114.953  12
   0   2  20 1946.99 132.513   4
   0   2  21 5.58577 89.7339   4
   0   2  22 887.904 110.959   4
   0   2  23 605.691 108.466   4
   0  -3  22 1885.94 163.112   4
   0  -3  22 2071.40 174.840   3
   0  -3  21-11.3749 114.368   3
   0  -3  21 60.8022 105.919   4
   0  -3  20 2651.37 175.507   3
   0  -3  20 2511.09 173.752   4
   0  -3  19 364.890 107.134   4
   0  -3  18 2640.77 162.898   4
   0  -3  17 268.253 86.2423   4
   0  -3  16 3723.05 178.182   4
   0   3 -15 918.627 75.1606   7
   0  -3  15 1088.43 99.3116  12
   0  -3  15 1034.13 101.617   4
   0   3 -14 7117.54 250.325   7
   0  -3  14 7700.02 258.817  12
   0   3 -13 39.7810 39.4122   7
   0  -3  13-11.4630 51.9631   1
   0  -3  13-50.0159 72.4579  10
   0  -3  13 12.3335 61.7807  12
   0  -3  13-39.4015 64.7236  11
   0  -3  12 9165.05 318.449  11
   0  -3  12 10002.0 309.015  12
   0  -3  12 9519.88 335.051  10
   0  -3  11 1916.39 115.329  10
   0  -3  11 2078.54 101.437  12
   0  -3  11 1736.33 106.387  11
   0  -3  10 5712.28 215.587  10
   0  -3  10 5535.93 191.604  12
   0   3 -10 5532.07 204.625   8
   0  -3   9 2233.52 98.5749  12
   0  -3   9 2165.38 112.713  10
   0   3  -9 2240.37 106.386   8
   0  -3   8 15703.9 468.654   2
   0  -3   8 15921.6 481.185  10
   0  -3   8 15077.5 457.299  12
   0   3  -8 16719.2 468.454   8
   0   3  -7 10599.7 316.538   7
   0  -3   7 10496.3 322.675   2
   0  -3   7 10442.3 316.040  12
   0  -3   7 10590.0 335.790  10
   0   3  -7 11087.3 319.288   8
   0   3  -6 1314.15 60.9106   7
   0  -3   6 1236.08 65.2258   2
   0  -3   6 1401.39 78.0555  10
   0  -3   6 1284.61 64.2664  12
   0   3  -6 1466.81 61.9108   8
   0   3  -5 10730.4 307.727   7
   0  -3   5 10538.1 308.826   2
   0  -3   5 10361.6 323.745  10
   0  -3   5 10353.3 306.511  12
   0   3  -4 14619.0 410.868   7
   0  -3   4 14206.8 409.975  12
   0  -3   4 14583.8 426.935  10
   0   3  -3 149.913 23.5528   7
   0   3  -3 228.169 27.4447  12
   0  -3   3 238.948 27.4798  12
   0   3  -2 17336.3 472.244   7
   0   3  -2 17242.0 470.728  12
   0  -3   2 15738.9 470.109  12
   0   3  -2 17294.2 472.047   9
   0  -3   1 57516.4 1661.58   7
   0  -3   1 61516.8 1659.97   3
   0  -3   1 57606.3 1658.66   4
   0  -3   1 63239.0 1660.26  12
   0   3  -1 62279.1 1659.93  12
   0  -3   1 61447.1 1662.69   9
   0   3  -1 64735.8 1666.38   9
   0  -3   0 944.430 40.8239   3
   0   3   0 1090.96 39.1950   4
   0   3   0 1056.92 40.8260   3
   0  -3   0 974.552 39.5904   4
   0   3   0 971.691 41.9385  12
   0  -3   0 1029.90 47.8946   9
   0   3   0 1121.73 52.0358   9
   0   3   1 1297.02 49.4117   3
   0   3   1 1398.31 47.6043   4
   0  -3  -1 1459.61 66.7105   9
   0   3   1 1413.74 68.7299   9
   0  -3  -2 1893.93 67.0275   6
   0   3   2 1818.55 65.0449   6
   0   3   2 1692.30 68.1442   5
   0  -3  -2 1734.80 83.7862   9
   0   3   3 16899.9 489.024   5
   0  -3  -3 17763.2 486.896   6
   0   3   3 16618.2 486.375   6
   0   3   4 11796.0 345.073   6
   0   3   4 12655.1 398.865   8
   0  -3  -5 11161.6 333.818   2
   0   3   5 11216.1 329.820   6
   0  -3  -6 1592.21 74.6803   2
   0   3   6 1490.07 114.099   8
   0  -3  -7 7024.66 222.727   2
   0   3   7 6770.57 267.402   8
   0  -3  -8 1036.41 64.8090   2
   0   3   8 998.748 101.273   8
   0  -3  -9 17233.6 500.029  10
   0   3   9 16840.5 551.696   8
   0  -3 -10 103.955 38.0538   2
   0  -3 -10 34.4217 38.6127  10
   0   3  10 107.872 64.4550   8
   0  -3 -11 5495.98 201.631   2
   0  -3 -11 5713.55 193.959  10
   0   3  11 5590.52 241.013   8
   0  -3 -12 868.778 68.8012   2
   0  -3 -12 786.730 63.9896  10
   0   3  12 832.117 97.3163   8
   0  -3 -13 2777.62 118.716  10
   0   3  13 2524.33 155.879   8
   0  -3 -14-79.5343 58.0763  10
   0   3  14 146.659 78.4702   8
   0   3  15 6542.56 243.262   6
   0   3  15 7362.24 239.543  12
   0  -3 -15 7166.81 244.353  10
   0   3  16 174.416 59.3573   6
   0   3  16 176.819 67.9097  12
   0   3  17 7551.81 274.871   6
   0   3  17 8168.84 269.823  12
   0   3  18 919.373 89.1245   6
   0   3  18 854.921 90.7365  12
   0   3  20 575.783 93.9051   4
   0   3  21 1805.87 130.845   4
   0   3  22 8.12193 87.2987   4
   0  -4  21 1432.24 149.947   4
   0  -4  21 1562.04 157.848   3
   0  -4  20 89.2919 105.257   4
   0  -4  20-11.2470 111.965   3
   0  -4  19 3102.46 189.407   4
   0  -4  19 3497.00 192.023   3
   0  -4  18 262.882 103.802   4
   0  -4  17 2255.54 148.765   4
   0  -4  16 259.798 82.8982   4
   0   4 -15 3645.89 155.926   7
   0  -4  15 3971.64 170.451  12
   0  -4  15 3874.85 177.416   4
   0  -4  14 332.862 80.0723  12
   0  -4  14 180.802 75.8043   4
   0   4 -13 5627.63 198.856   7
   0  -4  13 5091.29 228.761  10
   0  -4  13 5698.37 206.218  12
   0  -4  13 5105.46 214.325  11
   0  -4  13 5651.78 211.886   4
   0   4 -12 487.504 53.5214   7
   0  -4  12 419.030 74.8118  10
   0  -4  12 287.072 66.8075  11
   0  -4  12 493.763 70.2472  12
   0   4 -11 11789.8 360.520   7
   0  -4  11 11611.9 382.143   2
   0  -4  11 11574.5 362.027  12
   0  -4  11 11717.9 392.457  10
   0   4 -10 1673.04 85.1220   7
   0  -4  10 1726.81 101.103   2
   0  -4  10 1801.29 92.0151  12
   0  -4  10 1746.68 109.406  10
   0   4 -10 1567.63 90.7617   8
   0   4  -9 12771.1 382.379   7
   0  -4   9 12428.9 381.232  12
   0  -4   9 12660.3 407.752  10
   0   4  -9 12911.5 383.091   8
   0   4  -8 7067.07 225.083   7
   0  -4   8 6838.26 230.269   2
   0  -4   8 6940.70 246.781  10
   0  -4   8 6715.47 224.469  12
   0   4  -8 7459.29 223.891   8
   0   4  -7 22172.1 634.122   7
   0  -4   7 21496.7 636.705   2
   0  -4   7 22210.8 656.596  10
   0  -4   7 21614.3 632.644  12
   0   4  -7 23568.2 628.928   8
   0   4  -6 2372.43 92.5999   7
   0  -4   6 2286.91 93.1541   2
   0  -4   6 2347.18 110.077  10
   0  -4   6 2423.34 94.1706  12
   0   4  -5 7399.15 222.342   7
   0  -4   5 7259.35 220.838   2
   0  -4   5 7206.10 222.073  12
   0  -4   5 7018.71 240.493  10
   0   4  -4 576.793 40.9217   7
   0   4  -4 640.282 46.5336  12
   0  -4   4 647.860 48.2057  12
   0   4  -3 42464.9 1159.52   7
   0  -4   3 39795.2 1156.64   4
   0  -4   3 41458.1 1157.23  12
   0   4  -3 43764.1 1158.49  12
   0   4  -3 43282.7 1159.44   9
   0  -4   2 2938.46 101.089   4
   0  -4   2 3205.65 103.472   3
   0  -4   2 3169.21 103.278  12
   0   4  -2 3145.59 103.274  12
   0   4  -2 3116.14 105.655   9
   0  -4   1 18296.8 525.855   3
   0  -4   1 18372.5 525.307   4
   0   4  -1 19205.2 527.148  12
   0  -4   1 19243.5 531.497   9
   0   4  -1 20006.2 537.830   9
   0   4   0 22364.2 599.339   3
   0   4   0 21189.4 597.068   4
   0  -4   0 21374.6 598.044   4
   0  -4   0 21711.5 600.023   3
   0   4   0 21288.6 598.779  12
   0  -4   0 21862.1 610.106   9
   0   4   0 22922.4 619.114   9
   0   4   1 1123.65 45.2822   3
   0   4   1 1100.82 43.3149   4
   0  -4  -1 1253.97 62.7477   9
   0   4   1 1341.53 70.9676   9
   0  -4  -2 18382.8 515.301   6
   0  -4  -2 17894.1 518.009   5
   0  -4  -2 18791.7 538.301   9
   0   4   3 9286.43 285.444   5
   0   4   3 9624.73 281.858   6
   0  -4  -3 10164.7 284.863   6
   0  -4  -3 9024.25 306.187   9
   0   4   4 2247.14 87.2981   6
   0   4   4 2374.60 138.966   8
   0   4   4 2210.51 91.4533   5
   0   4   5 10028.2 304.672   6
   0   4   5 11184.0 377.010   8
   0  -4  -6 36839.1 1034.31   2
   0   4   6 36970.3 1031.59   6
   0   4   6 37779.2 1099.09   8
   0  -4  -7 9912.69 309.453   2
   0   4   7 10180.2 305.465   6
   0   4   7 10186.1 371.021   8
   0  -4  -8 23842.5 686.801   2
   0   4   8 23869.0 681.601   6
   0   4   8 24271.3 754.115   8
   0   4   9 6701.26 213.235   6
   0  -4  -9 6406.58 205.164   1
   0  -4  -9 6413.46 192.106  11
   0   4   9 6383.74 273.552   8
   0  -4 -10 11073.3 327.901   1
   0  -4 -10 11649.3 352.888   2
   0  -4 -10 11296.4 345.927  10
   0  -4 -11 150.056 45.8705   2
   0  -4 -11 45.8352 43.6700  10
   0   4  11 152.660 89.2419   8
   0   4  12 7684.43 255.175   6
   0  -4 -12 7456.14 261.881   2
   0  -4 -12 8020.12 253.686  10
   0   4  13 125.388 49.4227   6
   0  -4 -13 7.05040 42.9913   2
   0  -4 -13-69.1301 50.1738  10
   0   4  13-40.8156 80.7497   8
   0   4  14 4810.97 184.906   6
   0  -4 -14 4862.50 178.913  10
   0   4  14 4565.35 229.818   8
   0   4  15 936.159 80.6005   6
   0  -4 -15 259.182 63.5815  10
   0   4  16 7917.17 288.583   6
   0   4  16 8884.92 279.557  12
   0   4  17 348.278 69.4843   6
   0   4  17 64.6393 68.5612  12
   0   4  18 2657.37 139.549   6
   0   4  19 2.53553 65.9601   6
   0   4  21 118.723 85.0181   4
   0  -5  21 241.487 122.811   4
   0  -5  21 341.812 124.009   3
   0  -5  20 1345.73 145.642   4
   0  -5  20 1441.40 149.095   3
   0  -5  19 152.649 105.681   4
   0  -5  19 48.0460 103.932   3
   0  -5  18 4362.57 215.608   3
   0  -5  18 4237.61 217.477   4
   0  -5  17 426.406 105.342   3
   0  -5  17 508.450 104.477   4
   0  -5  16 5091.41 223.367   4
   0   5 -15 23.2898 46.8976   7
   0  -5  15 182.955 82.5533   4
   0   5 -14 5307.28 197.564   7
   0  -5  14 5459.35 208.739  12
   0  -5  14 5212.72 214.872   4
   0   5 -13 565.307 66.3651   7
   0  -5  13 425.713 80.4935   4
   0   5 -12 2271.80 108.200   7
   0  -5  12 2066.56 136.964  10
   0  -5  12 2382.57 119.243  12
   0  -5  12 2316.00 120.123   4
   0   5 -11 16.9224 39.4119   7
   0  -5  11-22.2367 57.8288  12
   0  -5  11-38.1135 61.6544  10
   0  -5  11-64.4609 62.9277   2
   0  -5  11-23.7552 55.5483   4
   0   5 -10 13121.3 394.530   7
   0  -5  10 13059.3 409.375   2
   0  -5  10 12791.3 399.433   4
   0  -5  10 13097.9 425.968  10
   0  -5  10 12717.8 395.462  12
   0   5  -9 358.555 44.4750   7
   0  -5   9 337.194 53.0695   4
   0  -5   9 269.453 62.0122  10
   0  -5   9 324.028 56.7905  12
   0   5  -9 265.722 42.9103   8
   0   5  -8 12948.7 382.386   7
   0  -5   8 12513.8 407.251  10
   0  -5   8 12304.7 381.448  12
   0   5  -8 12943.8 372.503   8
   0   5  -7 4116.87 146.191   7
   0  -5   7 4240.76 149.710   2
   0  -5   7 4083.42 167.527  10
   0  -5   7 4128.86 148.569  12
   0   5  -6 8135.61 252.524   7
   0  -5   6 8407.55 251.663   2
   0  -5   6 7767.62 251.525  12
   0  -5   6 8341.23 275.997  10
   0   5  -5 9702.74 283.188   7
   0  -5   5 9226.71 280.669   4
   0  -5   5 8803.85 279.740  12
   0  -5   5 9233.25 303.858  10
   0   5  -5 9618.58 280.289   9
   0   5  -4 1957.78 78.9836   7
   0  -5   4 1701.96 76.6665   4
   0  -5   4 1850.35 79.5278  12
   0   5  -4 1897.11 80.6124  12
   0   5  -4 1918.06 77.4872   9
   0  -5   3 279.873 33.6871   7
   0  -5   3 144.581 33.7295   4
   0  -5   3 163.283 36.2494   3
   0   5  -3 164.416 37.1628  12
   0  -5   3 268.734 41.7882  12
   0   5  -3 254.557 34.3020   9
   0  -5   2 22428.0 625.439   7
   0  -5   2 22041.0 622.034   3
   0  -5   2 21476.4 620.339   4
   0   5  -2 22421.6 622.245  12
   0   5  -2 23152.3 632.200   9
   0  -5   1 3242.25 127.833   7
   0  -5   1 5601.41 137.436   3
   0  -5   1 5400.91 135.577   4
   0   5  -1 3662.66 129.577  12
   0  -5   1 3302.67 129.347   9
   0  -5   0 16624.3 464.657   4
   0  -5   0 16458.4 466.156   3
   0   5   0 16651.6 465.035   3
   0   5   0 16603.9 463.146   4
   0   5   0 16639.8 465.486  12
   0   5   0 17518.4 491.800   9
   0  -5   0 15992.8 476.414   9
   0   5   1 13210.1 379.695   3
   0   5   1 13531.5 377.668   4
   0   5   1 14304.6 414.921   9
   0  -5  -1 13537.5 401.486   9
   0   5   2 22570.2 644.094   3
   0   5   2 22922.4 641.781   4
   0  -5  -2 24320.9 661.260   5
   0  -5  -2 24541.4 656.086   6
   0  -5  -2 23876.2 677.241   9
   0  -5  -3 27124.0 763.714   5
   0  -5  -3 27399.1 759.913   6
   0  -5  -3 26156.7 784.698   9
   0   5   4 13766.8 451.335   8
   0  -5  -4 13129.1 383.714   6
   0   5   4 12977.6 380.929   6
   0   5   4 12850.7 386.020   5
   0   5   5 18590.9 544.158   5
   0   5   5 18680.0 537.641   6
   0   5   5 19706.0 613.867   8
   0   5   6 8739.88 269.937   6
   0   5   6 8517.31 338.517   8
   0  -5  -7 9191.64 285.816   2
   0   5   7 8938.73 279.590   6
   0   5   7 8996.22 350.954   8
   0   5   8 3932.89 144.058   6
   0   5   8 3862.69 209.507   8
   0   5   9 10112.1 391.689   8
   0  -5 -10 3.89979 34.7072   1
   0  -5 -10 33.5601 38.1379   2
   0  -5 -10 25.4407 26.0911  11
   0   5  10 86.6436 84.5325   8
   0  -5 -11 5307.76 193.691   2
   0  -5 -11 4972.24 169.170   1
   0   5  11 5305.26 187.708   6
   0   5  12 917.589 75.4164   6
   0  -5 -12 834.047 73.2581   2
   0   5  12 770.123 120.868   8
   0   5  13 10984.3 353.366   6
   0  -5 -13 11103.7 362.569   2
   0  -5 -13 11419.3 349.489  10
   0  -5 -14 1157.05 82.7169  10
   0  -5 -14 1202.19 91.0481   2
   0   5  15 2675.28 130.686   6
   0  -5 -15 2315.87 119.981  10
   0   5  16 559.578 75.3392   6
   0   5  16 210.012 106.741   8
   0   5  17 2797.57 142.820   6
   0   5  17 3051.58 133.340  12
   0   5  17 2761.82 198.417   8
   0   5  18 347.236 74.0567   6
   0   5  19 3231.04 158.537   6
   0  -6  20 391.240 121.810   3
   0  -6  20 509.749 126.201   4
   0  -6  19 1823.57 157.205   3
   0  -6  19 1794.82 159.042   4
   0  -6  18 517.937 112.102   3
   0  -6  18 582.133 114.534   4
   0  -6  17 3527.89 191.232   3
   0  -6  17 3606.62 192.498   4
   0  -6  16 554.569 101.130   3
   0  -6  16 581.899 101.380   4
   0   6 -15 3344.00 147.345   7
   0  -6  15 3277.41 170.106   3
   0  -6  15 3504.93 174.423   4
   0   6 -14 130.748 48.5099   7
   0  -6  14 340.113 85.5977   4
   0   6 -13 5356.84 200.084   7
   0  -6  13 5775.19 214.334  12
   0  -6  13 4999.31 227.674  11
   0  -6  13 5698.48 219.977   4
   0   6 -12 755.854 68.3709   7
   0  -6  12 773.713 84.8938  12
   0  -6  12 631.823 78.6920   4
   0   6 -11 117.497 43.1296   7
   0  -6  11 79.9610 61.6698  12
   0  -6  11 2.39573 59.9736   2
   0  -6  11 76.2846 55.8274   4
   0   6 -10 1768.52 89.0565   7
   0  -6  10 1638.15 99.9835   2
   0  -6  10 1516.49 94.2922   4
   0  -6  10 1574.90 95.6166  12
   0  -6  10 1651.58 115.540  10
   0   6  -9 1543.80 80.8493   7
   0  -6   9 1327.91 81.8906   4
   0  -6   9 1250.44 99.5775  10
   0  -6   9 1518.00 87.4922  12
   0   6  -8 106.685 36.3654   7
   0  -6   8 45.6529 43.1940   4
   0  -6   8 113.949 50.1229  12
   0   6  -8 111.948 32.1535   8
   0   6  -8 123.340 33.0115   9
   0  -6   8 49.1286 53.6080  10
   0   6  -7 9579.65 300.647   7
   0  -6   7 9546.69 300.528   4
   0  -6   7 9735.86 297.974   2
   0  -6   7 9475.30 299.064  12
   0  -6   7 9636.78 325.711  10
   0   6  -7 9802.69 296.087   9
   0   6  -6 2008.72 90.5749   7
   0  -6   6 2064.30 88.4407   2
   0  -6   6 2103.25 94.1352  12
   0  -6   6 1948.33 110.247  10
   0   6  -6 2163.85 90.0873   9
   0   6  -5 20821.9 593.782   7
   0  -6   5 19722.2 588.958  12
   0   6  -5 21495.9 593.497   9
   0  -6   4 32.8447 26.3050   7
   0  -6   4 24.5706 34.2112   3
   0  -6   4 53.6432 33.4620   4
   0   6  -4 47.5683 34.9192  12
   0  -6   4 44.7426 36.5840  12
   0   6  -4 8.52710 26.6068   9
   0  -6   3 11867.3 341.832   7
   0  -6   3 11401.6 338.406   3
   0  -6   3 11044.3 337.447   4
   0   6  -3 11845.8 339.986  12
   0   6  -3 11495.6 347.660   9
   0  -6   2 2704.03 100.368   7
   0  -6   2 2452.38 97.2756   3
   0  -6   2 2521.29 95.3677   4
   0   6  -2 2726.46 98.6626  12
   0   6  -2 2721.19 109.310   9
   0  -6   1 7884.76 241.302   7
   0  -6   1 8040.37 234.888   3
   0  -6   1 7541.23 232.373   4
   0   6  -1 7854.40 234.804  12
   0   6  -1 8105.91 255.700   9
   0  -6   1 7443.64 240.002   9
   0  -6   0 2187.47 89.3911   3
   0  -6   0 1993.13 93.7825   9
   0   6   1 27129.3 762.584   3
   0   6   1 27996.8 760.660   4
   0   6   1 27326.1 802.185   9
   0   6   2 8063.09 238.204   4
   0   6   2 8384.28 241.849   3
   0  -6  -2 8249.07 258.572   5
   0  -6  -2 8584.26 253.697   6
   0  -6  -3 24360.0 683.633   6
   0  -6  -3 23692.2 687.205   5
   0  -6  -4 2938.67 115.905   6
   0   6   4 3008.99 120.143   5
   0   6   5 38747.9 1100.43   6
   0  -6  -5 40850.8 1104.25   6
   0   6   5 39376.4 1106.88   5
   0   6   5 40497.6 1185.00   8
   0  -6  -5 37911.5 1142.51   9
   0   6   6 1213.37 74.9481   5
   0   6   6 1170.25 65.8186   6
   0   6   6 1122.82 122.238   8
   0   6   7 11741.5 362.778   6
   0   6   7 12354.2 374.473   5
   0   6   7 12403.9 448.519   8
   0   6   8 6187.00 282.993   8
   0   6   9 3874.19 226.949   8
   0  -6 -10 14338.9 431.373   2
   0   6  10 13776.3 424.164   6
   0   6  10 13088.1 502.435   8
   0  -6 -11 639.391 63.8494   2
   0   6  11 508.325 58.3720   6
   0   6  11 432.015 104.160   8
   0   6  12 1777.32 101.355   6
   0  -6 -12 1609.69 85.8370   1
   0   6  13 2700.49 128.350   6
   0  -6 -13 2665.39 127.620  10
   0  -6 -13 2552.10 131.484   2
   0   6  14 1319.20 92.8262   6
   0  -6 -14 1426.74 100.026   2
   0  -6 -14 1428.36 92.6725  10
   0   6  15 857.661 82.5480   6
   0  -6 -15 973.661 89.3030   2
   0  -6 -15 780.592 73.2842  10
   0   6  15 812.265 136.506   8
   0   6  16 6942.97 252.922   6
   0   6  16 6513.45 327.374   8
   0   6  17 105.585 60.4475   6
   0   6  17 100.561 111.341   8
   0   6  18 3379.73 160.509   6
   0   6  18 3247.90 225.859   8
   0   6  19 359.723 76.5906   6
   0  -6 -19 251.997 104.902   9
   0   6  20 5001.54 205.053   6
   0  -6 -20 4421.27 261.332   9
   0  -7  19 1118.19 143.217   3
   0  -7  19 1068.80 143.658   4
   0  -7  18 902.568 128.427   3
   0  -7  18 1085.17 133.641   4
   0  -7  17 145.291 98.9577   4
   0  -7  17 155.601 102.640   3
   0  -7  16 2272.76 151.247   3
   0  -7  16 1843.33 142.926   4
   0  -7  15 1108.04 115.934   4
   0  -7  15 1213.30 115.961   3
   0  -7  14 4610.88 204.350   4
   0  -7  14 4585.16 201.513   3
   0   7 -14 4352.49 177.827   7
   0  -7  13 271.742 77.4462   3
   0  -7  13 230.687 76.9076   4
   0   7 -13 211.703 53.0939   7
   0   7 -12 3865.81 160.001   7
   0  -7  12 3859.36 173.781   4
   0  -7  12 3843.35 172.167   3
   0  -7  12 3879.32 170.406  12
   0   7 -12 4001.97 151.553   9
   0   7 -11 263.663 51.2412   7
   0  -7  11 205.547 69.8947   2
   0  -7  11 240.114 62.4610   3
   0  -7  11 221.418 62.5640   4
   0  -7  11 267.474 70.2642  12
   0   7 -11 270.481 46.2783   9
   0   7 -10 3263.00 136.427   7
   0  -7  10 3234.61 144.669   3
   0  -7  10 3140.49 143.473   4
   0  -7  10 3247.88 146.080   2
   0  -7  10 3219.72 143.702  12
   0   7 -10 3311.79 131.069   9
   0   7  -9 27.4571 38.2196   7
   0  -7   9-20.9332 52.0117   3
   0  -7   9-28.4024 49.8000   4
   0  -7   9 87.9799 57.5337  12
   0   7  -9-22.3777 29.2883   8
   0   7  -9 81.6855 36.4209   9
   0   7  -8 9375.80 285.224   7
   0  -7   8 9075.47 285.917   3
   0  -7   8 8703.69 283.950   4
   0  -7   8 8921.97 283.164  12
   0  -7   8 8784.01 311.436  10
   0   7  -8 9168.82 279.742   9
   0   7  -8 7951.92 259.570   8
   0   7  -7 26.6231 34.1615   7
   0  -7   7 44.1763 42.1291   2
   0  -7   7 90.4592 46.2454   4
   0  -7   7-17.4123 44.8974   3
   0  -7   7 92.4602 51.1657  12
   0   7  -7 82.7779 35.3045   9
   0  -7   7 66.7227 53.5200  10
   0   7  -6 21065.7 606.277   7
   0  -7   6 20632.9 603.773   3
   0  -7   6 20469.0 603.511   4
   0  -7   6 21117.5 596.466   2
   0  -7   6 20579.1 603.057  12
   0  -7   6 20618.9 632.564  10
   0   7  -6 21358.9 605.302   9
   0   7  -5 433.182 47.6675   9
   0  -7   4 20708.1 589.564   7
   0   7  -4 20644.0 588.045  12
   0   7  -4 20079.4 597.141   9
   0  -7   3 2096.70 91.0825   7
   0  -7   3 2403.78 95.8344   4
   0  -7   3 2235.07 95.2726   3
   0   7  -3 2063.82 90.2974  12
   0   7  -3 1922.08 97.3786   9
   0  -7   2 21630.0 608.189   7
   0  -7   2 19866.1 597.143   4
   0  -7   2 21244.8 601.228   3
   0   7  -2 21933.9 602.023  12
   0   7  -2 21884.7 624.209   9
   0  -7   1 1526.57 75.1951   7
   0  -7   1 1583.82 71.4552   3
   0  -7   1 1525.48 69.1312   4
   0   7  -1 1593.88 72.8239  12
   0   7  -1 1534.23 89.2973   9
   0   7   0 31805.8 888.352  12
   0   7   0 32343.1 926.403   9
   0  -7  -1 5234.62 168.504   6
   0   7   1 4870.26 157.805   3
   0   7   1 4952.07 154.585   4
   0   7   1 5039.80 160.097  12
   0   7   1 5059.29 198.484   9
   0   7   2 19721.2 541.090   4
   0   7   2 18613.3 543.512   3
   0  -7  -2 20316.5 558.535   6
   0  -7  -2 19113.1 563.467   5
   0   7   3 4992.33 159.239   3
   0   7   3 5244.52 154.866   4
   0  -7  -3 5047.35 174.344   6
   0  -7  -3 5096.90 180.726   5
   0  -7  -4 16875.1 492.302   6
   0  -7  -4 16291.0 497.307   5
   0  -7  -4 17199.6 528.255   9
   0   7   5 7496.57 322.896   8
   0   7   5 7727.67 253.846   5
   0  -7  -5 8013.06 253.286   6
   0  -7  -5 7831.80 288.204   9
   0   7   6 13188.8 407.328   5
   0   7   6 13803.8 494.068   8
   0  -7  -6 13412.7 448.476   9
   0   7   7 2938.99 216.118   8
   0  -7  -7 4118.13 200.474   9
   0   7   8 16879.6 593.998   8
   0   7   9 10053.2 317.423   6
   0   7   9 9768.54 406.011   8
   0  -7 -10 1922.04 104.512   2
   0   7  10 2043.57 101.103   6
   0   7  10 1748.84 162.132   8
   0  -7 -11 9814.09 320.539   2
   0   7  11 9489.19 313.641   6
   0  -7 -12 2143.56 115.793   2
   0   7  12 2166.63 112.171   6
   0  -7 -13 3583.89 146.542   1
   0   7  13 3899.62 163.883   6
   0   7  14 6357.78 239.489   6
   0  -7 -14 6972.43 253.657   2
   0  -7 -14 6878.68 243.402  10
   0   7  15 2046.33 116.937   6
   0  -7 -15 2175.09 126.689   2
   0  -7 -15 2022.52 113.532  10
   0  -7 -16 1995.82 129.991   2
   0   7  16 1847.99 115.872   6
   0   7  16 1623.64 178.633   8
   0   7  17 4957.17 203.867   6
   0   7  17 5071.46 287.909   8
   0   7  18 1014.08 92.0115   6
   0  -7 -18 718.846 124.348   9
   0   7  18 1079.46 158.610   8
   0   7  19 2770.85 145.894   6
   0  -7 -19 2323.44 194.214   9
   0   7  20 2085.61 128.380   6
   0  -7 -20 1563.95 165.831   9
   0  -8  19 1914.43 167.532   3
   0  -8  19 1787.33 169.466   4
   0  -8  18 1426.30 146.696   3
   0  -8  18 1341.22 143.829   4
   0  -8  17 1156.46 131.951   4
   0  -8  17 1113.35 130.088   3
   0  -8  16 370.512 104.057   4
   0  -8  16 420.033 109.026   3
   0  -8  15 1516.81 128.748   4
   0  -8  15 1594.32 132.348   3
   0  -8  14 1132.82 111.639   3
   0  -8  14 1124.39 113.909   4
   0  -8  13 4589.53 199.185   3
   0  -8  13 4200.48 195.501   4
   0   8 -13 4435.50 178.725   7
   0  -8  12 1233.14 106.755   4
   0  -8  12 1326.92 106.010   3
   0  -8  11 6194.43 239.413   4
   0  -8  11 6581.65 244.937   2
   0  -8  11 6400.11 241.201   3
   0   8 -11 6791.70 232.528   7
   0   8 -11 6186.73 221.162   9
   0  -8  10 1786.76 108.413   3
   0  -8  10 1854.65 110.285   2
   0  -8  10 1646.04 106.220   4
   0   8 -10 1839.02 100.511   7
   0   8 -10 1883.27 96.6342   9
   0  -8   9 3369.85 140.093   3
   0  -8   9 3480.31 141.988   4
   0  -8   9 3529.51 137.803   2
   0   8  -9 3511.37 135.757   7
   0   8  -9 3525.07 131.767   9
   0  -8   8 483.287 63.2126   3
   0  -8   8 471.933 62.1633   4
   0   8  -8 590.722 58.6427   9
   0  -8   7 9687.07 314.095   3
   0  -8   7 9587.43 313.941   4
   0   8  -7 10274.1 316.938   9
   0  -8   6 1202.16 79.8133   4
   0  -8   6 1319.89 80.9285   3
   0  -8   6 1448.74 73.6551   2
   0  -8   6 1192.93 97.4215  10
   0   8  -6 1444.97 81.8174   9
   0  -8   5 11501.6 360.078   4
   0  -8   5 11467.4 360.784   3
   0   8  -5 12543.9 363.920  12
   0   8  -5 12032.1 372.162   9
   0  -8   4 3996.71 145.719   7
   0   8  -4 3849.77 145.181  12
   0   8  -4 3961.90 156.165   9
   0  -8   3 29257.9 828.696   7
   0   8  -3 28964.6 823.501  12
   0   8  -3 29442.6 845.918   9
   0  -8   2 1284.06 73.9999   3
   0  -8   2 1115.56 70.3507   4
   0   8  -2 1324.61 77.2191  12
   0   8  -2 1218.00 94.8570   9
   0  -8   1 32504.4 920.689   7
   0  -8   1 31239.9 905.792   4
   0  -8   1 32953.2 908.770   3
   0   8  -1 33750.2 909.410  12
   0  -8   1 31289.5 919.885   9
   0   8  -1 33971.8 947.809   9
   0   8   0 97.5294 40.3391  12
   0   8   0 152.887 51.8979   9
   0  -8   0 184.685 41.0342   9
   0  -8  -1 15507.3 441.890   6
   0   8   1 14652.7 429.773   3
   0   8   1 15194.1 431.568  12
   0  -8  -1 14446.1 455.728   9
   0   8   2 1996.28 76.6551   4
   0  -8  -2 2021.61 99.8161   5
   0  -8  -2 1965.93 105.282   9
   0   8   3 3546.51 122.424   3
   0   8   3 3562.18 117.756   4
   0  -8  -3 3600.11 144.146   5
   0  -8  -3 3915.18 141.056   6
   0  -8  -3 3600.32 159.435   9
   0   8   4 151.135 28.6692   4
   0   8   4 162.610 34.5687   3
   0  -8  -4 157.133 42.1431   6
   0  -8  -4 157.911 50.8671   5
   0  -8  -4 191.684 52.8296   9
   0   8   5 16446.3 594.946   8
   0  -8  -5 17676.6 553.345   9
   0   8   6 2496.41 114.659   5
   0   8   6 2435.11 181.652   8
   0  -8  -6 2576.30 144.210   9
   0   8   7 18521.4 649.029   8
   0  -8  -7 18415.0 597.589   9
   0   8   8 1819.37 94.5253   6
   0  -8  -8 2015.36 133.922   9
   0   8   8 1735.33 162.297   8
   0  -8  -9 16760.0 494.891   2
   0   8   9 16239.9 490.243   6
   0   8   9 15590.1 588.492   8
   0  -8  -9 15656.1 545.259   9
   0  -8 -10 9539.12 304.362   2
   0   8  10 9555.74 315.785   5
   0   8  10 8587.01 295.333   6
   0  -8 -10 8255.22 347.672   9
   0  -8 -11 9962.13 320.076   2
   0   8  11 9370.65 312.639   6
   0   8  11 9897.82 336.608   5
   0  -8 -12 2282.74 119.017   2
   0   8  12 1910.18 108.697   6
   0   8  12 2266.78 134.805   5
   0   8  13 6233.96 209.607   6
   0  -8 -13 6757.68 223.021   2
   0  -8 -13 6063.97 204.353   1
   0   8  13 5546.59 301.789   8
   0  -8 -14 1469.08 105.202   2
   0   8  14 1371.33 96.5716   6
   0   8  14 1279.88 163.932   8
   0  -8 -14 1336.15 136.530   9
   0   8  15 5917.55 226.726   6
   0  -8 -15 6469.91 242.743   2
   0  -8 -15 6124.84 229.077  10
   0  -8 -15 4888.57 277.295   9
   0   8  15 5317.55 310.964   8
   0  -8 -16 968.259 99.7454   2
   0   8  16 926.597 87.4770   6
   0   8  16 783.166 154.057   8
   0  -8 -16 753.164 125.784   9
   0   8  17 4071.86 178.108   6
   0  -8 -17 3417.77 227.028   9
   0   8  17 4096.12 269.558   8
   0   8  18 809.955 87.9265   6
   0   8  18 994.023 160.331   8
   0   8  19 1785.93 121.024   6
   0   8  19 1681.66 187.687   8
   0  -8 -19 1449.94 161.551   9
   0   8  20 1427.24 112.919   6
   0  -8 -20 1351.35 158.570   9
   0  -8 -21 562.290 122.552   9
   0  -9  18 1137.52 146.170   4
   0  -9  18 1216.28 144.756   3
   0  -9  17 3035.94 190.336   4
   0  -9  17 2931.40 189.800   3
   0  -9  16 502.061 112.469   3
   0  -9  16 626.443 114.499   4
   0  -9  15 1126.70 126.746   4
   0  -9  15 1276.45 128.571   3
   0  -9  14 4090.83 202.074   4
   0  -9  14 4318.46 207.401   3
   0  -9  13 2815.81 160.190   3
   0  -9  13 2891.03 160.253   4
   0  -9  12 3011.25 158.997   3
   0  -9  12 3119.96 159.745   4
   0  -9  11 5987.78 235.825   4
   0  -9  11 6134.31 237.398   2
   0  -9  11 6215.37 237.695   3
   0  -9  10 4654.63 192.353   3
   0  -9  10 4872.52 194.720   4
   0  -9  10 4854.22 192.203   2
   0   9 -10 4485.25 180.332   9
   0  -9   9 3441.29 155.802   3
   0  -9   9 3480.66 155.932   4
   0  -9   9 3537.86 150.657   2
   0   9  -9 3622.28 150.660   9
   0  -9   8 4258.53 174.769   3
   0  -9   8 4444.33 175.731   4
   0   9  -8 4540.31 175.925   9
   0  -9   7 4357.87 173.006   3
   0  -9   7 4359.76 172.017   4
   0   9  -7 4762.91 178.781   9
   0  -9   6 5353.67 179.787   2
   0  -9   6 5277.43 193.767   3
   0  -9   6 5119.78 191.307   4
   0   9  -6 5447.68 201.743   9
   0  -9   5 1278.23 80.7561   3
   0  -9   5 1176.16 77.6985   4
   0   9  -5 1217.39 84.3877   9
   0  -9   4 9768.58 300.850   7
   0  -9   4 9394.26 298.435   3
   0  -9   4 8985.93 294.837   4
   0   9  -4 9691.19 298.903  12
   0   9  -4 9246.23 316.982   9
   0  -9   3 4128.95 152.812   7
   0   9  -3 4048.96 149.973  12
   0   9  -3 3916.00 170.220   9
   0  -9   2 17196.3 503.778   7
   0   9  -2 16778.9 493.607  12
   0   9  -2 16686.4 527.301   9
   0  -9   1 220.484 42.9917   7
   0   9  -1 205.564 46.3164  12
   0  -9   1 253.595 43.6971   9
   0   9  -1 173.653 57.2810   9
   0  -9   0 18776.9 560.214   7
   0   9   0 19011.1 543.266  12
   0  -9   0 18956.5 564.672   9
   0   9   0 18659.9 591.629   9
   0   9   1 758.496 64.0030  12
   0  -9  -1 550.260 61.3457   9
   0   9   2 17577.2 501.144   4
   0   9   2 17581.3 505.782   3
   0   9   2 17762.4 507.937  12
   0  -9  -2 18355.4 547.089   9
   0   9   3 407.244 37.0845   4
   0   9   3 368.521 42.7049   3
   0  -9  -3 461.181 62.2269   5
   0  -9  -3 431.491 64.1024   9
   0   9   4 15888.5 436.315   3
   0   9   4 14445.1 428.813   4
   0   9   4 14731.3 552.125   8
   0  -9  -4 15812.7 468.428   5
   0  -9  -4 15243.4 492.817   9
   0   9   5 1138.04 62.4201   3
   0   9   5 977.375 52.6131   4
   0   9   5 989.373 140.381   8
   0  -9  -6 15126.1 495.213   9
   0   9   6 13904.1 541.933   8
   0   9   7 969.225 144.669   8
   0  -9  -7 1174.24 106.495   9
   0  -9  -8 13122.2 454.805   9
   0   9   8 12204.9 497.255   8
   0  -9  -9 19.9736 50.8062   2
   0   9   9-101.374 69.0409   5
   0  -9  -9-21.7222 67.3816   9
   0  -9 -10 10741.3 340.824   2
   0   9  10 10281.3 350.159   5
   0  -9 -10 9597.21 387.858   9
   0  -9 -11 274.152 62.6418   2
   0   9  11 453.720 63.8161   6
   0   9  11 362.231 130.101   8
   0  -9 -11 277.159 88.2318   9
   0  -9 -12 4517.71 182.141   2
   0   9  12 4405.63 198.909   5
   0   9  12 4346.53 177.010   6
   0   9  12 4122.38 269.966   8
   0  -9 -12 3746.71 221.423   9
   0  -9 -13 1241.83 95.8316   2
   0   9  13 1137.73 110.787   5
   0   9  13 1140.04 89.0778   6
   0  -9 -13 1096.43 129.475   9
   0   9  13 1102.67 163.743   8
   0  -9 -14 7206.95 261.119   2
   0   9  14 7735.76 286.072   5
   0   9  14 6448.31 248.160   6
   0   9  14 6252.64 346.668   8
   0  -9 -14 5714.23 299.371   9
   0  -9 -15 3951.00 177.447   2
   0   9  15 3417.07 163.479   6
   0   9  15 3703.84 195.629   5
   0   9  15 3444.09 251.279   8
   0  -9 -15 3216.29 212.864   9
   0  -9 -16 982.534 98.5984   2
   0   9  16 866.927 88.7930   6
   0   9  16 906.668 116.149   5
   0   9  16 616.132 150.783   8
   0  -9 -16 666.111 122.259   9
   0   9  17 379.460 74.9862   6
   0   9  17 584.553 116.650   5
   0   9  17 410.047 139.971   8
   0  -9 -17 325.132 115.238   9
   0   9  18 715.853 90.5411   6
   0   9  18 827.291 125.643   5
   0   9  18 712.629 149.863   8
   0  -9 -18 536.156 118.564   9
   0   9  19 2896.54 196.859   5
   0   9  19 3197.21 246.791   8
   0   9  20 1246.16 154.455   5
   0  -9 -20 910.228 141.348   9
   0   9  20 1199.94 179.342   8
   0   9  21 1079.59 153.343   5
   0  -9 -21 819.191 134.322   9
   0   9  22 1432.06 168.561   5
   0 -10  17 176.127 114.204   3
   0 -10  17 160.196 111.227   4
   0 -10  16 2818.44 184.909   3
   0 -10  16 2953.57 188.058   4
   0 -10  15 981.204 123.746   3
   0 -10  15 1038.13 127.400   4
   0 -10  14 1616.59 137.937   3
   0 -10  14 1370.93 129.481   4
   0 -10  13 2798.47 164.900   4
   0 -10  13 2873.34 165.830   3
   0 -10  12 1698.67 124.598   3
   0 -10  12 1654.76 124.538   4
   0 -10  11 2087.34 133.144   2
   0 -10  11 2234.72 134.020   3
   0 -10  11 2316.53 134.331   4
   0 -10  10 8283.91 298.612   4
   0 -10  10 8909.46 296.879   2
   0 -10  10 8151.11 298.332   3
   0 -10   9 1282.41 97.3558   4
   0 -10   9 1322.61 97.0425   2
   0 -10   9 1430.14 102.666   3
   0  10  -9 1249.90 90.8474   9
   0 -10   8 4414.83 177.230   4
   0 -10   8 4180.74 175.464   3
   0  10  -8 4143.11 176.147   9
   0 -10   7 4387.05 176.040   4
   0 -10   7 4528.27 178.520   3
   0  10  -7 4336.02 182.260   9
   0 -10   6 1490.79 95.6525   4
   0 -10   6 1596.41 98.3849   3
   0  10  -6 1532.77 102.344   9
   0 -10   5 4583.58 176.363   4
   0 -10   5 4673.72 178.847   3
   0 -10   5 4804.67 175.504   7
   0  10  -5 4761.19 195.784   9
   0 -10   4 5534.18 194.561   7
   0 -10   4 5163.39 192.519   3
   0 -10   4 5290.71 191.251   4
   0  10  -4 5341.99 192.475  12
   0  10  -4 5229.63 214.511   9
   0 -10   3 3116.31 132.117   4
   0 -10   3 3426.47 138.664   7
   0 -10   3 3481.57 137.997   3
   0  10  -3 3508.46 138.615  12
   0  10  -3 3242.34 160.524   9
   0 -10   2 3971.07 154.849   7
   0 -10   2 4044.23 151.744   3
   0  10  -2 3870.41 148.249  12
   0  10  -2 3610.19 177.668   9
   0 -10   1 8863.70 289.590   7
   0  10  -1 8981.16 279.284  12
   0  10  -1 8293.87 319.537   9
   0 -10   0 660.581 62.7067   7
   0  10   0 706.088 59.7226  12
   0 -10   0 710.325 65.3937   9
   0  10   1 5198.71 177.585  12
   0 -10  -1 5194.60 200.629   9
   0  10   2 1672.56 83.6930  12
   0 -10  -2 1768.20 107.179   9
   0 -10  -3 11301.6 368.415   6
   0  10   3 12035.7 345.738   3
   0  10   3 11764.4 339.620   4
   0  10   3 11381.7 347.992  12
   0 -10  -3 11902.2 394.965   9
   0  10   4 1795.21 80.8069   3
   0  10   4 1849.91 74.0055   4
   0 -10  -4 1926.36 102.379   6
   0  10   4 1622.43 164.040   8
   0 -10  -4 1996.08 124.272   9
   0  10   5 1025.24 51.6938   4
   0  10   5 1072.44 61.0745   3
   0 -10  -5 907.470 76.3966   6
   0  10   5 945.173 143.710   8
   0 -10  -5 1115.14 99.0383   9
   0  10   6 530.639 53.5919   3
   0  10   6 397.078 42.2058   4
   0 -10  -6 380.797 60.8333   6
   0  10   6 369.010 124.744   8
   0 -10  -6 527.547 81.2201   9
   0 -10  -7 6006.54 260.671   9
   0 -10  -8 2239.11 149.462   9
   0 -10  -9 10906.3 343.239   2
   0  10   9 10321.6 351.120   5
   0 -10  -9 9934.38 392.436   9
   0 -10 -10-8.81704 52.5220   2
   0  10  10-38.7509 64.8672   5
   0  10  10 15.1144 117.568   8
   0 -10 -10-28.5064 68.9568   9
   0 -10 -11 2638.09 130.626   2
   0  10  11 2437.09 143.011   5
   0 -10 -11 2234.59 165.936   9
   0  10  11 2268.93 213.375   8
   0 -10 -12 136.679 61.0866   2
   0  10  12 285.736 82.4397   5
   0 -10 -12 182.761 83.1478   9
   0  10  12 338.305 135.762   8
   0 -10 -13 2927.06 144.273   2
   0  10  13 2659.77 157.554   5
   0 -10 -13 2420.49 179.106   9
   0  10  13 2522.52 225.733   8
   0 -10 -14 873.324 91.5880   2
   0  10  14 608.149 102.423   5
   0  10  14 625.866 161.638   8
   0 -10 -14 552.510 110.977   9
   0 -10 -15 4032.22 182.647   2
   0  10  15 3952.97 201.167   5
   0  10  15 3650.09 272.478   8
   0 -10 -15 3307.36 222.160   9
   0 -10 -16 1603.80 119.683   2
   0  10  16 1516.79 137.154   5
   0 -10 -16 1423.69 152.853   9
   0  10  16 1248.90 180.435   8
   0 -10 -17 2769.37 156.985   2
   0  10  17 2671.33 176.755   5
   0  10  17 2319.73 226.721   8
   0 -10 -17 2095.83 185.884   9
   0  10  18 250.728 106.523   5
   0  10  18 130.819 129.977   8
   0 -10 -18 76.1608 96.0376   9
   0  10  19 1026.64 138.647   5
   0 -10 -19 770.449 130.391   9
   0  10  19 1037.62 179.260   8
   0  10  20 1099.22 142.588   5
   0  10  20 1159.16 188.928   8
   0 -10 -20 1017.26 142.038   9
   0  10  21 618.143 130.398   5
   0  10  21 674.086 170.710   8
   0 -11  17 1534.78 156.216   4
   0 -11  17 1356.24 155.383   3
   0 -11  16-90.9351 114.471   3
   0 -11  16-32.3973 107.321   4
   0 -11  15 2961.32 186.966   3
   0 -11  15 3056.11 186.464   4
   0 -11  14 397.529 109.335   4
   0 -11  14 448.437 109.691   3
   0 -11  13 2740.07 163.912   4
   0 -11  13 2355.90 160.696   3
   0 -11  12 1631.79 130.235   3
   0 -11  12 1987.45 136.593   4
   0 -11  11 3219.74 167.599   3
   0 -11  11 3133.65 165.895   4
   0 -11  10 650.187 90.5569   4
   0 -11  10 812.511 93.1174   3
   0 -11   9 3630.43 167.848   4
   0 -11   9 3381.84 165.469   3
   0 -11   8 2557.46 135.629   3
   0 -11   8 2414.16 132.298   4
   0 -11   8 2550.02 122.434   2
   0  11  -8 2571.02 136.692   9
   0 -11   7 1014.66 87.9951   3
   0 -11   7 1148.93 90.6572   4
   0  11  -7 995.464 89.4724   9
   0 -11   6 3625.33 157.935   3
   0 -11   6 3560.22 155.929   4
   0  11  -6 3848.42 176.014   9
   0 -11   5 3625.39 155.205   3
   0 -11   5 3631.15 153.927   4
   0 -11   5 4085.70 155.070   7
   0  11  -5 3490.57 174.189   9
   0 -11   4 2694.24 125.199   4
   0 -11   4 2897.78 128.188   7
   0 -11   4 2721.22 127.458   3
   0  11  -4 2693.48 128.711  12
   0  11  -4 2792.48 151.737   9
   0 -11   3 12655.9 388.434   7
   0 -11   3 12292.5 382.699   3
   0  11  -3 12324.7 381.918  12
   0  11  -3 11622.1 419.593   9
   0 -11   2 6283.37 222.880   7
   0  11  -2 6388.69 214.939  12
   0 -11   1 4064.50 165.141   7
   0  11  -1 4051.34 157.820  12
   0 -11   0 17190.4 514.050   7
   0 -11   0 16646.6 504.390   6
   0  11   0 16799.5 492.324  12
   0 -11   0 16032.2 513.432   9
   0 -11  -1 1974.46 106.429   6
   0  11   1 1975.94 97.8751  12
   0 -11  -1 2176.10 120.012   9
   0 -11  -2 10560.9 339.137   5
   0 -11  -2 9919.11 325.375   6
   0  11   2 9798.99 306.553  12
   0 -11  -2 9475.17 336.855   9
   0 -11  -3 7110.44 257.595   5
   0 -11  -3 6879.18 248.022   6
   0  11   3 6219.55 325.531   8
   0  11   3 7198.21 226.846  12
   0 -11  -3 7052.21 269.414   9
   0 -11  -4 957.597 79.8237   6
   0 -11  -4 971.197 90.9225   5
   0  11   4 757.050 139.915   8
   0  11   4 877.597 52.3977   4
   0  11   4 939.719 66.6130  12
   0 -11  -4 938.387 95.2506   9
   0  11   5 332.901 37.9672   4
   0 -11  -5 285.435 72.1296   5
   0 -11  -5 305.167 60.8245   6
   0 -11  -5 272.376 72.0243   9
   0  11   6 8216.97 239.577   4
   0 -11  -6 7572.61 279.479   6
   0 -11  -6 8258.08 319.285   9
   0  11   7 2958.46 111.944   3
   0  11   7 2939.65 101.616   4
   0 -11  -7 2913.29 170.614   9
   0  11   8 14184.0 397.227   4
   0 -11  -8 13619.0 488.951   9
   0 -11  -9 112.899 60.1695   2
   0  11   9 134.421 130.850   8
   0  11  10 6017.24 357.809   8
   0 -11 -10 6587.22 301.244   9
   0 -11 -11 306.111 66.2908   2
   0  11  11-39.2710 72.4845   5
   0 -11 -11 87.4442 80.0918   9
   0  11  11 226.671 138.851   8
   0 -11 -12 1448.83 104.635   2
   0  11  12 1925.75 131.190   5
   0 -11 -12 1412.87 142.039   9
   0  11  12 1433.66 190.491   8
   0 -11 -13 52.9542 64.8864   2
   0  11  13-42.3117 82.3973   5
   0 -11 -13-22.3470 85.8333   9
   0  11  13 111.426 133.341   8
   0 -11 -14 5357.48 216.972   2
   0  11  14 5093.30 230.666   5
   0 -11 -14 4721.14 261.063   9
   0  11  14 4556.34 316.324   8
   0 -11 -15 212.812 73.5521   2
   0  11  15 339.591 94.2329   5
   0 -11 -15 131.493 87.2135   9
   0  11  15 17.5227 148.091   8
   0 -11 -16 4514.23 199.037   2
   0  11  16 4078.22 211.269   5
   0  11  16 3738.23 287.346   8
   0 -11 -16 3312.48 228.006   9
   0 -11 -17 84.0778 77.6841   2
   0  11  17 52.9232 86.6288   5
   0 -11 -17 69.4937 90.7245   9
   0  11  17-17.4999 140.676   8
   0  11  18 1402.23 142.101   5
   0 -11 -18 902.063 141.851   9
   0  11  18 1192.76 192.335   8
   0  11  19 844.159 130.514   5
   0  11  19 754.282 167.195   8
   0 -11 -19 727.513 129.815   9
   0  11  20 815.859 129.972   5
   0  11  20 712.534 172.484   8
   0 -11 -20 690.154 132.063   9
   0  11  21 510.035 123.196   5
   0  11  21 420.855 160.947   8
   0 -12  16 1038.41 141.106   3
   0 -12  16 1228.24 143.763   4
   0 -12  15 51.7188 107.749   4
   0 -12  15-11.7482 108.834   3
   0 -12  14 2369.32 166.612   4
   0 -12  14 2384.29 169.757   3
   0 -12  13 749.603 114.513   4
   0 -12  13 501.719 112.548   3
   0 -12  12 3836.09 196.784   3
   0 -12  12 3832.17 197.041   4
   0 -12  11 719.683 104.040   4
   0 -12  11 995.807 110.991   3
   0 -12  10 3503.67 173.711   4
   0 -12  10 3390.31 173.436   3
   0 -12   9 1009.43 99.7054   4
   0 -12   9 760.233 96.8298   3
   0 -12   8 2842.42 142.702   4
   0 -12   8 2288.63 137.920   3
   0 -12   7 392.387 76.0326   3
   0 -12   7 365.048 75.4843   4
   0  12  -7 320.652 72.0792   9
   0 -12   6 226.663 69.4595   3
   0  12  -6 144.031 79.4174   8
   0  12  -6 88.3754 67.8674   9
   0 -12   5 4060.47 169.433   3
   0 -12   5 4397.67 167.269   7
   0 -12   5 4111.95 167.970   4
   0  12  -5 3919.44 195.709   9
   0 -12   4 2024.18 108.998   7
   0 -12   4 2118.01 114.430   3
   0  12  -4 2103.79 112.375  12
   0 -12   3 3393.58 146.194   7
   0  12  -3 3302.98 143.984  12
   0 -12   2 7027.40 249.820   7
   0  12  -2 6999.40 240.709  12
   0 -12   1 3892.82 162.030   6
   0 -12   1 3838.14 165.360   7
   0  12  -1 3864.33 155.542  12
   0 -12   0 2309.07 122.064   7
   0 -12   0 2239.44 117.994   6
   0  12   0 2275.22 112.256  12
   0 -12   0 2253.82 123.376   9
   0 -12  -1 8036.77 281.342   7
   0 -12  -1 7757.46 285.061   5
   0 -12  -1 7449.76 270.567   6
   0  12   1 8116.19 257.686  12
   0 -12  -1 8123.48 288.372   9
   0 -12  -2 4899.65 199.472   6
   0  12   2 4737.54 177.651  12
   0 -12  -2 5090.91 212.936   9
   0 -12  -3 20406.6 630.210   6
   0 -12  -3 20791.4 639.913   5
   0  12   3 21287.6 602.496  12
   0 -12  -3 20351.3 649.498   9
   0 -12  -4 4667.20 194.952   6
   0  12   4 4600.17 168.095  12
   0 -12  -4 4426.06 212.652   9
   0 -12  -5 5280.08 216.944   6
   0 -12  -5 5738.32 236.125   5
   0  12   5 5457.75 174.527   4
   0  12   5 5779.37 190.284  12
   0 -12  -5 5249.66 241.983   9
   0  12   6 4493.71 142.948   4
   0 -12  -6 4199.16 184.911   6
   0 -12  -6 4244.82 214.692   9
   0  12   7 8886.80 258.565   4
   0 -12  -7 8750.27 346.002   9
   0  12   8 1629.28 67.6298   4
   0  12   8 1535.62 190.843   8
   0 -12  -8 1556.80 132.654   9
   0  12   9 5980.41 178.985   4
   0 -12  -9 5974.97 219.623   2
   0 -12  -9 5560.44 265.576   9
   0 -12 -10 1552.29 101.167   2
   0 -12 -10 1323.79 130.423   9
   0  12  10 1194.96 184.159   8
   0 -12 -11 1509.67 104.575   2
   0  12  11 1372.57 193.017   8
   0 -12 -11 1421.20 138.101   9
   0 -12 -12 35.4965 60.5739   2
   0 -12 -12-98.2367 89.2497   9
   0  12  12-72.6761 134.627   8
   0 -12 -13 4273.85 185.209   2
   0  12  13 4383.09 204.768   5
   0 -12 -13 3635.50 226.932   9
   0  12  13 3658.04 286.930   8
   0 -12 -14-81.0656 66.6903   2
   0  12  14-54.6756 81.1110   5
   0  12  14-55.6943 149.665   8
   0 -12 -14-5.89897 90.3541   9
   0 -12 -15 4580.50 202.008   2
   0  12  15 4600.36 219.672   5
   0 -12 -15 3884.09 242.245   9
   0  12  15 3910.34 305.466   8
   0 -12 -16 60.6300 75.3791   2
   0  12  16 324.822 102.360   5
   0  12  16 102.337 146.144   8
   0 -12 -16 294.131 107.194   9
   0 -12 -17 2644.80 156.466   2
   0  12  17 2214.96 168.393   5
   0 -12 -17 2185.57 185.849   9
   0  12  17 2168.75 236.499   8
   0  12  18-4.24619 95.7028   5
   0  12  18-120.681 165.987   8
   0 -12 -18-19.4368 101.107   9
   0  12  19 1097.83 137.265   5
   0 -12 -19 849.711 138.791   9
   0  12  19 1066.56 190.289   8
   0  12  20-104.306 104.455   5
   0  12  20 8.95559 144.401   8
   0  12  21 1985.90 225.866   8
   0  12  22 206.230 147.144   8
   0 -13  15 920.492 137.092   3
   0 -13  14-84.7883 111.696   3
   0 -13  13 1846.47 151.391   3
   0 -13  13 1662.26 149.967   4
   0 -13  12 768.415 117.030   4
   0 -13  12 676.144 115.486   3
   0 -13  11 4928.63 220.935   3
   0 -13  11 4432.11 215.468   4
   0 -13  10 170.835 88.1220   4
   0 -13  10 302.558 91.1605   3
   0 -13   9 2690.25 152.245   3
   0 -13   9 2641.60 152.048   4
   0 -13   8 615.328 92.1791   4
   0 -13   8 583.829 91.9186   3
   0 -13   7 799.636 92.3451   3
   0 -13   6 1034.80 98.6864   3
   0 -13   5 8471.05 285.079   3
   0  13  -5 7156.78 317.502   8
   0 -13   4 607.018 69.8596   7
   0  13  -4 318.867 104.227   8
   0 -13   3 3259.22 148.111   7
   0 -13   3 3230.28 148.057   6
   0  13  -3 3271.35 145.881  12
   0 -13   2 97.3627 55.0411   6
   0  13  -2-21.3809 106.778   8
   0 -13   2 114.053 54.0039   7
   0  13  -2 72.1986 61.6578  12
   0 -13   1 5533.38 216.877   6
   0 -13   1 6112.46 224.970   7
   0  13  -1 5865.47 210.427  12
   0 -13   0 928.579 86.4807   7
   0 -13   0 907.733 85.8928   6
   0  13   0 976.872 83.9965  12
   0 -13  -1 9603.00 330.009   7
   0 -13  -1 9126.84 334.260   5
   0 -13  -1 9376.81 323.302   6
   0  13   1 9608.61 302.763  12
   0 -13  -1 9014.10 330.231   9
   0 -13  -2 4002.60 191.146   5
   0 -13  -2 4043.77 179.122   6
   0  13   2 4245.43 159.601  12
   0 -13  -2 3972.69 190.410   9
   0 -13  -3 2931.23 153.773   6
   0 -13  -3 3501.36 171.180   5
   0  13   3 3113.21 131.772  12
   0 -13  -3 3283.01 171.676   9
   0 -13  -4 5968.73 243.229   5
   0 -13  -4 5611.29 228.285   6
   0  13   4 5882.65 198.527  12
   0 -13  -4 5388.97 243.944   9
   0 -13  -5 1111.76 95.7883   6
   0 -13  -5 996.925 112.450   5
   0  13   5 1080.46 72.2802   3
   0  13   5 1172.20 78.4687  12
   0 -13  -5 1020.29 108.291   9
   0 -13  -6 3963.65 183.265   6
   0  13   6 4410.43 156.545  12
   0 -13  -6 4174.05 213.250   9
   0  13   7 1729.75 73.2510   4
   0 -13  -7 1913.14 147.644   9
   0  13   8 6248.58 187.743   4
   0 -13  -8 5920.63 275.272   9
   0 -13  -9 1407.61 99.7136   2
   0  13   9 1134.33 190.237   8
   0 -13  -9 1213.18 126.265   9
   0  13  10 3641.87 298.623   8
   0 -13 -10 3947.08 227.715   9
   0 -13 -11-38.9692 67.0981   2
   0 -13 -11 95.6440 80.3348   9
   0  13  11 77.5835 138.234   8
   0 -13 -12 6528.41 315.610   9
   0  13  12 6057.78 388.930   8
   0 -13 -13 716.189 88.2739   2
   0  13  13 590.379 181.801   8
   0 -13 -13 733.462 119.437   9
   0 -13 -14 5712.87 297.673   9
   0  13  14 5540.25 366.027   8
   0 -13 -15 511.236 90.7333   2
   0  13  15 259.264 92.6714   5
   0  13  15 407.392 168.971   8
   0 -13 -15 196.444 101.640   9
   0 -13 -16 4407.17 200.998   2
   0  13  16 4101.50 211.724   5
   0  13  16 3467.72 298.898   8
   0 -13 -16 3406.38 232.239   9
   0 -13 -17 1040.24 112.743   2
   0  13  17 770.691 115.527   5
   0 -13 -17 650.874 124.615   9
   0  13  17 814.647 182.923   8
   0  13  18 1695.11 151.293   5
   0 -13 -18 1785.08 171.569   9
   0  13  18 1364.51 214.939   8
   0  13  19 148.567 100.388   5
   0  13  19 58.0963 153.431   8
   0  13  20 757.038 183.290   8
   0  13  21 129.004 143.833   8
   0  13  22 2351.26 244.262   8
   0 -14  14 1177.14 145.379   3
   0 -14  13 103.201 109.997   3
   0 -14  12 1505.30 143.385   3
   0 -14  11 111.260 103.877   3
   0 -14  10 3173.80 178.230   3
   0 -14   9 172.875 91.7597   3
   0 -14   8 4263.96 199.299   3
   0 -14   7 59.1892 81.6842   3
   0 -14   5 375.570 77.4261   6
   0 -14   4 5818.53 230.082   6
   0 -14   4 6049.61 228.158   7
   0  14  -3 31.0318 99.2082   8
   0 -14   3 196.273 60.1947   7
   0 -14   3 112.137 60.9934   6
   0  14  -3 104.086 68.4344  12
   0 -14   2 3776.66 167.813   7
   0 -14   2 3433.22 165.171   6
   0  14  -2 3659.03 160.122  12
   0 -14   1 11.1656 54.4839   7
   0 -14   1 21.4829 56.4708   6
   0  14  -1 11.8057 62.9905  12
   0 -14   0 2492.83 139.271   6
   0 -14   0 2479.11 151.620   5
   0 -14   0 2722.81 142.668   7
   0  14   0 2638.63 129.162  12
   0 -14  -1 538.277 93.7698   5
   0 -14  -1 616.003 80.7917   7
   0 -14  -1 508.868 81.2909   6
   0  14   1 596.409 75.8074  12
   0 -14  -1 654.117 85.7196   9
   0 -14  -2 5540.04 229.327   6
   0 -14  -2 5962.54 238.734   7
   0 -14  -2 5940.21 246.704   5
   0  14   2 5761.06 204.109  12
   0 -14  -2 5538.15 240.078   9
   0 -14  -3 1860.36 124.158   6
   0 -14  -3 1998.10 138.635   5
   0  14   3 1935.91 104.692  12
   0 -14  -3 1559.75 128.141   9
   0 -14  -4 1744.84 134.073   5
   0 -14  -4 1499.48 115.149   6
   0  14   4 1697.48 96.7899  12
   0 -14  -4 1606.34 127.914   9
   0 -14  -5 3830.31 183.885   6
   0 -14  -5 4111.14 202.868   5
   0  14   5 4076.85 153.244  12
   0 -14  -5 3867.83 205.063   9
   0 -14  -6 3269.37 170.711   6
   0  14   6 3672.52 140.252   3
   0  14   6 3924.95 143.747  12
   0  14   6 2878.99 265.875   8
   0 -14  -6 3407.70 197.548   9
   0  14   7 4450.73 157.324   3
   0  14   7 4367.07 159.356  12
   0 -14  -7 4102.72 221.846   9
   0  14   7 3825.29 301.898   8
   0  14   8 165.547 49.7001   3
   0  14   8 340.692 58.2883  12
   0 -14  -8 116.480 84.2870   9
   0  14   8 19.1015 141.644   8
   0 -14  -9 5513.66 208.854   2
   0  14   9 5491.07 181.417   3
   0 -14  -9 4657.10 252.993   9
   0  14   9 4433.20 331.359   8
   0 -14 -10 412.536 76.7336   2
   0 -14 -10 388.676 98.0926   9
   0  14  10 193.297 146.950   8
   0 -14 -11 1615.81 110.660   2
   0 -14 -11 1410.82 140.891   9
   0  14  11 1317.15 216.590   8
   0 -14 -12 1889.54 119.602   2
   0  14  12 1383.47 222.967   8
   0 -14 -12 1333.59 143.887   9
   0 -14 -13 1223.51 104.600   2
   0  14  13 986.159 200.593   8
   0 -14 -13 1081.34 134.067   9
   0 -14 -14 936.436 102.975   2
   0  14  14 878.516 194.914   8
   0 -14 -14 804.901 128.974   9
   0  14  15 4770.11 363.422   8
   0 -14 -15 4952.90 283.100   9
   0 -14 -16 1125.85 114.432   2
   0  14  16 782.263 203.135   8
   0 -14 -16 733.741 131.158   9
   0  14  17 2760.62 284.734   8
   0 -14 -17 3078.15 219.723   9
   0  14  18 72.4229 160.467   8
   0  14  19 992.918 203.369   8
   0  14  20 110.089 159.520   8
   0  14  21 575.523 182.668   8
   0  14  22-18.3447 152.074   8
   0 -15  13 1668.82 160.106   3
   0 -15  12 591.673 124.295   3
   0 -15  11 1613.43 144.900   3
   0 -15  10 364.423 107.685   3
   0 -15   7 2453.04 144.703   6
   0 -15   6 527.214 84.2877   6
   0 -15   5 4204.45 191.253   6
   0 -15   4 931.832 97.2213   6
   0 -15   4 880.185 88.3418   7
   0 -15   3 3946.91 182.776   6
   0 -15   3 3964.93 179.090   7
   0 -15   2 368.620 73.3832   7
   0 -15   2 267.424 73.5883   6
   0 -15   1 4904.60 204.579   7
   0 -15   1 4350.07 200.936   6
   0  15  -1 4931.39 191.717  12
   0 -15   0 1002.51 113.494   5
   0  15   0 776.650 160.108   8
   0 -15   0 987.482 98.4250   7
   0 -15   0 1127.38 105.810   6
   0  15   0 1068.44 95.3207  12
   0 -15  -1 4333.34 215.886   5
   0 -15  -1 4544.41 205.296   7
   0 -15  -1 4830.64 208.456   6
   0  15   1 4707.04 182.804  12
   0 -15  -2 886.099 101.778   7
   0 -15  -2 854.008 100.762   6
   0 -15  -2 1135.57 121.509   5
   0  15   2 975.616 85.4190  12
   0 -15  -2 874.580 105.384   9
   0 -15  -3 5373.39 233.428   6
   0 -15  -3 5767.65 250.470   5
   0 -15  -3 5381.14 239.600   7
   0  15   3 5714.84 202.155  12
   0 -15  -3 5278.43 245.943   9
   0  15   4 8.97113 146.342   8
   0 -15  -4 63.7427 74.5887   6
   0 -15  -4 330.243 103.458   5
   0  15   4 104.802 63.9434  12
   0 -15  -4 235.116 88.6541   9
   0 -15  -5 7443.61 297.056   6
   0 -15  -5 8308.25 325.089   5
   0  15   5 8119.26 261.339  12
   0 -15  -5 7593.67 321.061   9
   0  15   6 2475.66 116.684  12
   0 -15  -6 2364.35 164.287   9
   0  15   7 7211.40 232.574  12
   0 -15  -7 6665.39 304.399   9
   0  15   8 3946.92 146.711   3
   0 -15  -8 3502.16 163.219   2
   0  15   8 4129.68 150.633  12
   0  15   8 3110.52 292.517   8
   0 -15  -8 3566.40 214.861   9
   0 -15  -9 5314.71 208.180   2
   0  15   9 5511.02 186.909  12
   0  15   9 4456.00 347.399   8
   0 -15  -9 4858.10 259.054   9
   0 -15 -10 680.073 86.6872   2
   0  15  10 787.345 68.6249  12
   0 -15 -11 578.775 88.8298   2
   0 -15 -11 699.797 117.731   9
   0  15  11 925.817 202.234   8
   0 -15 -12 799.397 92.6453   2
   0 -15 -12 800.049 120.917   9
   0  15  12 796.626 193.574   8
   0 -15 -13 1653.47 118.422   2
   0 -15 -13 1169.44 142.945   9
   0  15  13 1312.84 220.887   8
   0 -15 -14 1440.59 117.765   2
   0  15  14 1052.40 204.390   8
   0 -15 -14 1238.42 145.184   9
   0 -15 -15 2541.93 150.314   2
   0 -15 -15 1909.24 180.941   9
   0  15  15 2083.10 261.335   8
   0  15  16 2192.42 268.888   8
   0 -15 -16 2139.03 187.285   9
   0 -15 -17 932.179 113.741   2
   0  15  17 467.329 184.396   8
   0  15  18 1800.59 246.414   8
   0  15  19 567.266 190.195   8
   0  15  20 1930.39 250.806   8
   0  15  21-19.9105 159.582   8
   0  15  22 1365.59 219.352   8
   0  15  23 313.223 161.833   8
   0 -16   6 6106.60 249.694   6
   0 -16   5 36.7522 70.9341   6
   0 -16   4 3363.93 176.611   6
   0 -16   3 173.861 76.5004   6
   0 -16   3 113.581 64.4315   7
   0 -16   2 6450.46 257.477   6
   0 -16   2 6616.82 252.161   7
   0 -16   1 141.727 70.1247   7
   0  16  -1 171.923 132.442   8
   0 -16   1 131.272 80.8445   6
   0 -16   1 252.702 99.4494   5
   0 -16   0 10221.7 361.944   6
   0 -16   0 9970.16 376.943   5
   0 -16   0 10541.3 361.186   7
   0 -16  -1 466.161 113.191   5
   0 -16  -1 344.125 84.7741   7
   0 -16  -1 327.619 86.8205   6
   0  16   1 349.008 83.1813  12
   0 -16  -2 4447.93 206.641   7
   0 -16  -2 3869.74 211.491   5
   0 -16  -2 4139.89 202.456   6
   0  16   2 4129.38 171.492  12
   0 -16  -2 4376.22 213.566   9
   0 -16  -3 669.991 99.5005   7
   0 -16  -3 423.444 90.3753   6
   0 -16  -3 529.894 112.057   5
   0  16   3 258.583 147.315   8
   0  16   3 605.915 80.3020  12
   0 -16  -3 510.754 96.5014   9
   0 -16  -4 5269.11 238.744   6
   0 -16  -4 5786.80 260.998   5
   0 -16  -4 5594.80 250.597   7
   0  16   4 5580.15 202.548  12
   0 -16  -4 5621.82 262.655   9
   0 -16  -5 171.934 102.014   5
   0 -16  -5 3.61745 72.3898   6
   0  16   5-38.7571 158.449   8
   0  16   5 1.67514 64.6572  12
   0 -16  -5 80.8475 84.8404   9
   0  16   6 6674.01 224.576  12
   0  16   6 5878.40 381.940   8
   0 -16  -6 5850.93 283.690   9
   0  16   7 862.142 81.3119  12
   0  16   7 556.412 184.405   8
   0 -16  -7 624.166 108.715   9
   0  16   8 4906.33 176.254  12
   0  16   8 4471.76 342.350   8
   0 -16  -8 4219.92 241.793   9
   0  16   9 1338.40 85.2498  12
   0  16   9 810.335 207.482   8
   0 -16  -9 1051.42 129.418   9
   0 -16 -10 3600.88 222.502   9
   0  16  10 3809.38 324.696   8
   0 -16 -11 1179.36 99.8564   2
   0 -16 -11 988.485 131.445   9
   0  16  12 2113.64 266.181   8
   0 -16 -12 2269.17 183.929   9
   0 -16 -13 1020.01 106.801   2
   0  16  13 891.280 203.109   8
   0 -16 -13 783.631 131.326   9
   0 -16 -14 1701.34 124.735   2
   0  16  14 1623.00 236.748   8
   0 -16 -14 1161.30 146.846   9
   0 -16 -15 1522.47 123.767   2
   0  16  15 1344.11 231.796   8
   0 -16 -15 899.344 142.857   9
   0 -16 -16 1664.89 132.764   2
   0  16  16 1356.48 238.208   8
   0 -16 -17 1055.86 120.928   2
   0  16  17 601.527 196.825   8
   0  16  18 896.869 211.005   8
   0  16  19 1932.35 254.312   8
   0  16  20 279.466 175.441   8
   0  16  21 1308.97 219.605   8
   0  16  22 381.827 169.545   8
   0 -17   5 4556.35 216.467   6
   0 -17   4 44.8799 81.6123   6
   0 -17   3 2473.86 158.746   6
   0 -17   2 523.048 112.272   5
   0 -17   2 652.523 98.8754   6
   0 -17   2 816.549 93.1563   7
   0 -17   1 2483.20 150.957   7
   0 -17   1 2492.82 174.794   5
   0 -17   1 2484.58 160.433   6
   0  17  -1 2648.68 147.403  12
   0 -17   0-44.7594 83.1943   6
   0 -17   0 25.0009 69.4367   7
   0 -17   0 85.8487 95.8143   5
   0  17   0 22.9517 126.844   8
   0 -17  -1 7716.63 296.705   7
   0 -17  -1 7166.72 310.253   5
   0 -17  -1 7281.31 295.820   6
   0 -17  -2 114.800 83.7142   6
   0 -17  -2 138.173 102.828   5
   0 -17  -2 79.1109 80.3686   7
   0  17   2 78.9241 142.627   8
   0 -17  -3 4100.54 210.660   7
   0 -17  -3 4227.24 227.220   5
   0 -17  -3 3942.79 206.313   6
   0 -17  -3 4291.05 223.245   9
   0 -17  -4 170.678 86.6371   7
   0 -17  -4 364.094 115.884   5
   0 -17  -4 208.174 90.4782   6
   0  17   4 190.177 77.1911  12
   0  17   4 254.302 157.814   8
   0 -17  -4 278.627 94.6964   9
   0 -17  -5 3216.43 182.921   6
   0 -17  -5 3301.20 195.366   7
   0  17   5 3322.49 147.233  12
   0 -17  -5 3231.62 201.228   9
   0  17   6 87.0441 67.6487  12
   0  17   6 10.6486 159.427   8
   0 -17  -6 152.628 94.3432   9
   0  17   7 5044.09 183.435  12
   0 -17  -7 4217.38 241.486   9
   0  17   7 4490.42 352.526   8
   0  17   8 316.469 69.5017  12
   0 -17  -8 264.174 92.1133   9
   0  17   8 374.541 188.862   8
   0  17   9 3399.07 319.775   8
   0 -17  -9 3311.95 211.295   9
   0 -17 -10 89.6231 86.8778   9
   0  17  10-129.018 189.647   8
   0  17  11 2926.05 298.382   8
   0 -17 -11 2889.80 201.269   9
   0 -17 -12 247.924 97.7934   9
   0  17  12 154.949 177.934   8
   0  17  13 1009.16 218.922   8
   0 -17 -13 973.661 135.678   9
   0  17  14 544.960 211.407   8
   0  17  15 1133.48 226.088   8
   0  17  16 950.347 223.115   8
   0  17  17 444.772 192.842   8
   0  17  18 302.011 184.748   8
   0  17  19 1109.07 216.375   8
   0  17  20 793.296 206.677   8
   0  17  21 620.231 186.065   8
   0 -18   5 796.667 110.177   6
   0 -18   4 1532.56 138.935   6
   0 -18   3 204.726 93.1126   6
   0 -18   3 267.428 120.222   5
   0 -18   2 2235.12 156.701   6
   0 -18   2 1932.79 167.967   5
   0 -18   1 174.337 92.6380   6
   0 -18   1 147.480 103.654   5
   0 -18   1 181.143 75.1585   7
   0 -18   0 2419.06 155.437   7
   0 -18   0 2291.48 163.892   6
   0 -18   0 2444.07 181.479   5
   0  18   0 2464.91 144.284  12
   0  18   0 2029.52 220.413   8
   0 -18  -1 169.704 89.3030   6
   0 -18  -1 252.272 84.4192   7
   0 -18  -1 243.881 107.089   5
   0  18   1 106.083 84.5176  12
   0  18   1 118.663 143.632   8
   0 -18  -2 2967.47 178.658   7
   0 -18  -2 2961.28 198.502   5
   0 -18  -2 2652.58 174.621   6
   0  18   2 3149.04 153.925  12
   0 -18  -3 1396.36 152.986   5
   0 -18  -3 1393.20 136.692   7
   0 -18  -3 1471.36 136.805   6
   0  18   3 1387.07 220.129   8
   0 -18  -4 2601.72 191.972   5
   0 -18  -4 2240.90 160.771   6
   0 -18  -4 2677.77 176.024   7
   0 -18  -4 2354.36 176.595   9
   0 -18  -5-42.6041 87.3661   7
   0  18   5 64.0109 169.014   8
   0 -18  -5 5.12104 86.2782   9
   0 -18  -6 1926.13 165.469   9
   0  18   6 1779.64 245.459   8
   0  18   7-137.358 174.184   8
   0 -18  -7-5.40136 88.5787   9
   0 -18  -8 6057.28 294.170   9
   0  18   8 5336.77 395.378   8
   0  18   9 11.9485 187.030   8
   0 -18  -9-60.1654 90.6923   9
   0 -18 -10 1040.70 134.355   9
   0  18  10 1045.90 221.274   8
   0 -18 -11-63.8132 96.7323   9
   0  18  11-195.993 196.943   8
   0 -18 -12 1224.94 144.383   9
   0  18  12 1514.84 244.779   8
   0  18  13 148.839 180.060   8
   0  18  14 1279.64 242.096   8
   0  18  15 99.7228 187.241   8
   0  18  16 586.278 205.306   8
   0  18  17 675.656 210.387   8
   0  18  18 260.653 186.147   8
   0  18  19 114.962 174.401   8
   0  18  20 247.323 181.374   8
   0 -19   5 366.538 126.164   5
   0 -19   4 1826.41 175.501   5
   0 -19   4 1947.89 155.305   6
   0 -19   3 1954.10 153.976   6
   0 -19   3 1618.01 169.563   5
   0 -19   2 234.712 115.192   5
   0 -19   2 451.392 105.163   6
   0 -19   1 1830.39 173.262   5
   0 -19   1 1994.14 155.854   6
   0 -19   0 467.180 120.670   5
   0 -19   0 442.830 108.576   6
   0 -19  -1 609.071 128.200   5
   0 -19  -1 403.070 105.493   6
   0  19   1 374.806 159.077   8
   0 -19  -2 1486.49 157.181   5
   0 -19  -2 1160.87 132.313   6
   0  19   2 1170.33 115.431  12
   0  19   2 1004.92 201.715   8
   0 -19  -3 1001.68 147.201   5
   0 -19  -3 710.552 116.348   6
   0  19   3 739.599 99.7719  12
   0  19   3 599.292 190.225   8
   0 -19  -4 983.421 147.529   5
   0  19   4 995.780 103.573  12
   0  19   4 686.881 195.011   8
   0  19   5 1990.36 125.741  12
   0 -19  -5 2000.80 169.691   9
   0  19   5 1698.67 246.041   8
   0  19   6-33.9442 167.694   8
   0 -19  -6 140.053 97.4674   9
   0  19   7 2461.21 284.101   8
   0 -19  -7 2280.22 184.563   9
   0  19   8 155.111 182.152   8
   0 -19  -8 17.0434 88.3884   9
   0  19   9 3945.56 351.097   8
   0 -19  -9 3946.12 240.102   9
   0  19  10-24.8286 200.154   8
   0  19  11 1197.65 249.608   8
   0  19  12-253.747 209.316   8
   0  19  13 700.912 221.643   8
   0  19  14-89.2525 194.037   8
   0  19  15 1465.99 259.659   8
   0  19  16-74.8332 201.673   8
   0  19  17 1801.61 269.557   8
   0  19  18-119.981 197.321   8
   0  19  19 744.240 208.409   8
   0 -20   5 964.283 155.161   5
   0 -20   4 243.725 127.445   5
   0 -20   3 1974.74 158.972   6
   0 -20   3 1745.05 182.185   5
   0 -20   2 1046.08 130.796   6
   0 -20   2 900.733 151.662   5
   0 -20   1 1113.98 151.996   5
   0 -20   1 665.197 124.226   6
   0 -20   0 1822.14 179.617   5
   0 -20   0 2058.11 162.574   6
   0 -20  -1 435.312 111.031   6
   0 -20  -1 437.422 129.780   5
   0 -20  -2 1582.48 170.795   5
   0 -20  -2 1612.07 149.997   6
   0  20   2 1304.92 214.196   8
   0 -20  -3 761.015 142.200   5
   0  20   3 738.551 105.562  12
   0  20   3 781.525 195.552   8
   0  20   4 1239.34 113.813  12
   0  20   4 1035.66 209.584   8
   0  20   5 212.707 85.1902  12
   0  20   5 292.544 180.231   8
   0  20   6 1300.63 229.846   8
   0  20   7 422.919 196.161   8
   0  20   8 2840.81 303.285   8
   0  20   9-98.8920 191.730   8
   0  20  10 3282.01 327.227   8
   0  20  11-12.7901 183.645   8
   0  20  12 2540.70 310.383   8
   0  20  13-77.7613 201.631   8
   0  20  14 1328.40 256.702   8
   0  20  15-12.7327 186.752   8
   0  20  16 1308.72 250.514   8
   0  20  17-12.3632 195.862   8
   0  20  18 1577.35 250.356   8
   0 -21   2 764.403 124.619   6
   0 -21   2 1161.30 162.148   5
   0 -21   1 73.8803 91.3941   6
   0 -21   1-17.3141 119.924   5
   0 -21   0 1144.72 157.307   5
   0 -21   0 837.583 128.512   6
   0 -21  -1 1282.02 161.194   5
   0 -21  -2 495.925 138.586   5
   0 -21  -3 1586.28 178.295   5
   0  21   3 1306.04 214.854   8
   0  21   4 445.419 182.245   8
   0  21   5 733.865 204.853   8
   0  21   6 818.463 207.196   8
   0  21   7 885.134 218.137   8
   0  21   8 229.012 197.750   8
   0  21   9 1517.26 259.871   8
   0  21  10-37.9647 195.042   8
   0  21  11 1569.48 272.470   8
   0  21  12 584.176 219.854   8
   0  21  13 1227.65 246.425   8
   0  21  14 12.9232 196.652   8
   0  21  15 394.791 209.108   8
   0  21  16-189.777 212.091   8
   0 -22  -2 654.883 147.612   5
   0  22   4 174.320 167.047   8
   0  22   5 1582.12 238.108   8
   0  22   6 165.027 182.954   8
   0  22   7 504.216 198.054   8
   0  22   8 392.202 193.552   8
   0  22   9 98.1222 202.262   8
   0  22  10 238.337 209.762   8
   0  22  11 63.8523 212.883   8
   0  22  12 141.233 197.919   8
   0  22  13 253.811 211.086   8
   0  22  14 1254.25 252.452   8
   0  22  15-12.6023 199.054   8
   0  23   5 9.90696 171.246   8
   0  23   6 1777.54 260.612   8
   0  23   7 11.0882 192.142   8
   0  23   8 507.134 203.634   8
   0  23   9 106.974 191.105   8
   0  23  10 280.149 206.964   8
   0  23  11 245.640 204.291   8
   0  23  12 504.245 213.553   8
   0  24   7 1564.49 245.603   8
   0  24   8 85.9965 185.825   8
  -1  24   8 1611.56 273.619   8
  -1  24   7-57.0298 202.991   8
  -1  24   6 1148.15 244.649   8
  -1  23  12 475.321 215.689   8
  -1  23  11 877.188 241.731   8
  -1  23  10 130.141 199.974   8
  -1  23   9 1385.21 257.961   8
  -1  23   8 212.199 200.751   8
  -1  23   7 1726.49 268.066   8
  -1  23   6 57.5497 171.730   8
  -1  23   5 927.410 215.664   8
  -1  22  14-53.9287 216.749   8
  -1  22  13 702.506 231.952   8
  -1  22  12 245.057 211.244   8
  -1  22  11 608.607 230.238   8
  -1  22  10 762.563 237.291   8
  -1  22   9 555.207 216.690   8
  -1  22   8 1223.52 250.590   8
  -1  22   7 62.5763 189.837   8
  -1  22   6 1003.05 227.570   8
  -1  22   5-23.1847 175.260   8
  -1  22   4 281.408 97.0417  12
  -1  22   4 317.794 182.346   8
  -1  22   3 61.2009 170.495   8
   1 -22  -2 1675.54 178.631   5
   1 -22  -1 371.986 133.831   5
  -1  21  16 809.279 239.777   8
  -1  21  15-40.0709 215.971   8
  -1  21  14 555.557 226.976   8
  -1  21  13 246.125 199.966   8
  -1  21  12 1234.88 253.206   8
  -1  21  11 803.074 232.141   8
  -1  21  10 809.252 225.287   8
  -1  21   9 973.973 238.895   8
  -1  21   8 811.305 235.540   8
  -1  21   7 689.056 225.164   8
  -1  21   6 324.829 196.346   8
  -1  21   5 2185.73 140.715  12
  -1  21   5 1757.21 271.626   8
  -1  21   4 291.770 95.6341  12
  -1  21   4 171.493 189.689   8
   1 -21  -3 627.877 143.490   5
  -1  21   3 667.299 107.855  12
  -1  21   3 463.772 192.675   8
   1 -21  -2 1628.14 176.586   5
   1 -21  -2 1867.12 163.982   6
  -1  21   2 1832.61 140.147  12
  -1  21   2 1484.17 236.960   8
   1 -21  -1 793.794 132.825   6
   1 -21  -1 1058.18 153.842   5
   1 -21   0 192.219 104.147   6
   1 -21   0 320.167 126.037   5
   1 -21   1 838.274 141.014   5
   1 -21   1 650.457 125.598   6
   1 -21   2-16.6975 116.061   5
   1 -21   2 132.513 99.4533   6
   1 -21   3 1360.80 147.284   6
  -1  20  18 25.0394 188.039   8
  -1  20  17 774.769 225.403   8
  -1  20  16 695.656 220.770   8
  -1  20  15 1011.06 253.527   8
  -1  20  14 13.6065 221.881   8
  -1  20  13 2322.04 307.440   8
  -1  20  12 136.970 187.956   8
  -1  20  11 2436.36 310.636   8
  -1  20  10 162.568 196.668   8
  -1  20   9 2540.23 312.753   8
  -1  20   8 702.176 232.062   8
  -1  20   7 1101.36 245.616   8
  -1  20   6 1124.22 109.654  12
  -1  20   6 751.988 221.704   8
  -1  20   5 1942.46 132.407  12
  -1  20   5 1446.54 256.672   8
   1 -20  -4 1317.01 143.721   6
  -1  20   4 1455.10 124.271  12
  -1  20   4 1509.17 254.751   8
   1 -20  -3 915.776 125.837   6
   1 -20  -3 786.925 144.327   5
  -1  20   3 805.060 108.283  12
  -1  20   3 709.161 215.346   8
   1 -20  -2 554.912 117.084   6
   1 -20  -2 533.176 127.906   5
  -1  20   2 469.685 98.2425  12
  -1  20   2 564.919 189.248   8
   1 -20  -1 909.868 131.571   6
   1 -20  -1 944.731 143.107   5
  -1  20   1 1009.49 115.983  12
  -1  20   1 794.380 192.825   8
   1 -20   0 658.952 131.244   5
   1 -20   0 375.802 120.914   6
   1 -20   1 948.907 146.968   5
   1 -20   1 1179.48 136.244   6
   1 -20   2 1300.51 145.253   6
   1 -20   2 1250.05 161.896   5
   1 -20   3 783.714 124.091   6
   1 -20   3 559.001 135.561   5
   1 -20   4 2517.93 198.440   5
   1 -20   4 2538.62 183.669   6
   1 -20   5-16.8752 115.252   5
  -1  19  19 108.098 179.222   8
  -1  19  18 1784.77 273.996   8
  -1  19  17 50.7945 196.945   8
  -1  19  16 2735.87 319.732   8
  -1  19  15 66.7344 198.469   8
  -1  19  14 1900.83 281.896   8
  -1  19  13 26.8052 197.939   8
  -1  19  12 2540.10 313.733   8
  -1  19  11-26.8101 184.645   8
  -1  19  10 3079.30 335.469   8
   1 -19  -9-17.2761 93.3796   9
  -1  19   9-39.7472 186.757   8
  -1  19   8 2586.36 319.101   8
   1 -19  -8 2966.25 204.847   9
  -1  19   7 367.610 86.2213  12
   1 -19  -7 264.504 98.8863   9
  -1  19   7 203.213 192.827   8
  -1  19   6 1440.30 111.023  12
  -1  19   6 1066.48 242.671   8
   1 -19  -6 1084.06 139.025   9
   1 -19  -5 567.391 111.812   6
  -1  19   5 680.072 93.7236  12
  -1  19   5 603.494 208.787   8
   1 -19  -4 2632.13 180.316   6
   1 -19  -4 2467.14 195.528   5
  -1  19   4 3040.88 153.663  12
  -1  19   4 2367.72 285.286   8
   1 -19  -3 2569.11 180.797   6
   1 -19  -3 2770.59 203.885   5
  -1  19   3 2998.62 156.450  12
  -1  19   3 2398.84 278.702   8
   1 -19  -2 3196.57 208.180   5
   1 -19  -2 2889.71 189.272   6
  -1  19   2 2761.36 156.569  12
   1 -19  -1 782.704 131.678   5
   1 -19  -1 581.073 118.756   6
  -1  19   1 598.574 101.254  12
  -1  19   1 534.817 188.624   8
   1 -19   0 206.433 100.336   6
   1 -19   0 236.830 109.227   5
  -1  19   0 201.394 93.1101  12
  -1  19   0 346.375 160.029   8
   1 -19   1 678.585 115.340   6
   1 -19   1 716.352 129.540   5
  -1  19  -1 697.740 109.058  12
   1 -19   2 835.818 137.682   5
   1 -19   2 857.586 122.081   6
   1 -19   3 1728.80 153.862   6
   1 -19   3 1614.37 166.016   5
   1 -19   4 1404.92 140.246   6
   1 -19   4 1378.27 156.479   5
   1 -19   5 1928.41 157.791   6
  -1  18  20 555.410 197.476   8
  -1  18  19 845.514 224.769   8
  -1  18  18 121.547 187.946   8
  -1  18  17 1609.19 268.506   8
  -1  18  16 64.4568 187.769   8
  -1  18  15 531.324 208.228   8
  -1  18  14-26.1331 214.865   8
  -1  18  13 1138.37 238.118   8
  -1  18  12-79.0497 185.024   8
   1 -18 -11 2681.49 193.588   9
  -1  18  11 2379.04 304.333   8
  -1  18  10 13.1271 177.227   8
   1 -18 -10 67.2830 89.6289   9
   1 -18  -9 2903.43 201.239   9
  -1  18   9 2696.65 315.724   8
  -1  18   8 201.253 203.393   8
   1 -18  -8 66.0354 95.3892   9
  -1  18   7 354.294 197.716   8
   1 -18  -7 743.185 124.164   9
  -1  18   6 850.609 212.765   8
   1 -18  -6 1174.86 135.329   9
  -1  18   5 1942.62 264.404   8
   1 -18  -5 2244.15 163.163   6
   1 -18  -5 2618.05 181.556   9
  -1  18   4 331.258 186.148   8
   1 -18  -4 190.323 92.2761   6
   1 -18  -4 297.668 117.122   5
   1 -18  -3 4878.38 237.994   6
   1 -18  -3 4717.75 247.332   5
   1 -18  -3 5109.76 245.081   7
  -1  18   3 4933.70 203.622  12
  -1  18   2 570.162 195.773   8
   1 -18  -2 914.439 116.466   7
   1 -18  -2 1009.53 123.506   6
   1 -18  -2 817.702 133.752   5
  -1  18   2 819.863 102.134  12
  -1  18   1 1239.46 211.348   8
   1 -18  -1 1571.68 151.303   5
   1 -18  -1 1453.44 131.595   7
   1 -18  -1 1306.58 134.647   6
  -1  18   1 1488.63 117.994  12
   1 -18   0 588.225 110.190   6
   1 -18   0 615.450 99.4339   7
   1 -18   0 801.093 127.635   5
  -1  18   0 553.790 175.876   8
  -1  18   0 644.941 98.9671  12
   1 -18   1 591.833 117.955   5
  -1  18  -1 540.533 166.307   8
   1 -18   1 509.023 103.962   6
  -1  18  -1 490.900 99.0005  12
   1 -18   2 235.134 86.9639   6
  -1  18  -2 269.038 92.5985  12
   1 -18   3 910.487 116.932   6
   1 -18   3 1025.53 137.417   5
   1 -18   4 183.968 91.6927   6
   1 -18   5 1522.44 138.537   6
   1 -18   6 681.874 110.600   6
  -1  17  21 367.219 181.276   8
  -1  17  20 280.278 174.574   8
  -1  17  19 645.277 208.042   8
  -1  17  18 677.723 212.387   8
  -1  17  17 345.292 204.113   8
  -1  17  16 1347.76 252.803   8
  -1  17  15 138.845 187.089   8
  -1  17  14 1563.76 255.992   8
   1 -17 -13 168.177 96.3012   9
  -1  17  13 346.055 203.120   8
  -1  17  12 2061.55 280.781   8
   1 -17 -12 2191.14 174.930   9
   1 -17 -11 236.928 98.1919   9
  -1  17  11 38.2451 187.700   8
  -1  17  10 2863.86 304.534   8
   1 -17 -10 2929.62 197.171   9
  -1  17   9 310.611 72.4008  12
  -1  17   9 185.188 184.345   8
   1 -17  -9 236.603 93.4232   9
  -1  17   8 3517.86 147.860  12
   1 -17  -8 3111.33 204.332   9
  -1  17   7-70.0792 171.904   8
  -1  17   7 17.8334 67.2542  12
   1 -17  -7-26.0603 82.3252   9
  -1  17   6 1688.87 259.071   8
   1 -17  -6 2063.53 150.403   6
  -1  17   6 2238.27 120.649  12
   1 -17  -6 2016.45 167.278   9
  -1  17   5 55.9026 169.126   8
   1 -17  -5 203.133 88.7485   6
   1 -17  -5 189.597 90.9607   7
   1 -17  -5 278.297 92.4899   9
   1 -17  -4 4007.70 210.851   7
   1 -17  -4 3535.38 198.040   6
   1 -17  -4 3714.96 213.183   5
   1 -17  -4 3813.70 212.784   9
  -1  17   4 3097.83 310.897   8
   1 -17  -3 338.029 95.9186   6
   1 -17  -3 428.387 98.4823   7
   1 -17  -3 516.958 113.025   5
   1 -17  -2 3950.21 204.853   6
   1 -17  -2 3902.92 215.020   5
   1 -17  -2 4393.47 212.008   7
  -1  17   1 224.825 158.794   8
   1 -17  -1 245.519 89.9519   6
   1 -17  -1 265.492 100.079   5
   1 -17  -1 242.569 81.0048   7
   1 -17   0 4209.39 226.613   5
   1 -17   0 4645.61 216.024   7
   1 -17   0 4434.21 217.216   6
  -1  17   0 4576.89 195.767  12
   1 -17   1 489.145 98.1907   6
   1 -17   1 374.656 87.2718   7
  -1  17  -1 436.181 160.258   8
   1 -17   1 580.506 114.266   5
  -1  17  -1 645.810 97.6752  12
   1 -17   2 756.040 121.160   5
   1 -17   2 903.871 108.581   6
   1 -17   2 861.531 99.3246   7
  -1  17  -2 712.507 100.260  12
   1 -17   3 285.643 78.3319   7
   1 -17   3 355.711 92.1089   6
   1 -17   4 2334.50 152.484   6
   1 -17   5 41.1878 73.2742   6
   1 -17   6 3177.61 178.714   6
   1 -17   7 66.6191 78.1217   6
  -1  16  22 307.532 165.131   8
  -1  16  21 211.572 174.046   8
  -1  16  20 1026.56 224.675   8
  -1  16  19 1171.28 223.764   8
  -1  16  18 1018.11 222.144   8
  -1  16  17 1289.66 239.295   8
  -1  16  16 749.730 216.657   8
   1 -16 -15 1438.90 153.538   9
  -1  16  15 1455.59 240.400   8
   1 -16 -14 538.704 115.164   9
  -1  16  14 487.505 190.131   8
   1 -16 -13 1123.81 136.381   9
  -1  16  13 1196.96 232.364   8
  -1  16  12 715.737 214.817   8
   1 -16 -12 771.223 121.615   9
   1 -16 -11 3550.89 219.238   9
  -1  16  11 3675.24 333.092   8
  -1  16  10 143.765 174.527   8
   1 -16 -10 121.645 86.5550   9
  -1  16   9 4988.81 181.345  12
  -1  16   9 4411.67 360.087   8
   1 -16  -9 4189.66 239.734   9
  -1  16   8 398.348 180.611   8
  -1  16   8 374.209 66.2769   3
  -1  16   8 386.175 70.4676  12
   1 -16  -8 413.379 93.2502   9
  -1  16   7 6656.06 225.938   3
  -1  16   7 6622.94 227.068  12
   1 -16  -6 190.355 83.4529   6
  -1  16   6 114.137 68.3269  12
   1 -16  -6 235.122 89.8794   9
   1 -16  -5 2393.67 156.149   6
   1 -16  -5 2690.69 173.407   5
  -1  16   5 2654.71 128.154  12
   1 -16  -5 2489.46 173.379   9
   1 -16  -4 194.580 103.868   5
  -1  16   4 30.9892 159.238   8
   1 -16  -4 96.8259 83.0371   7
   1 -16  -4 92.9885 78.8154   6
  -1  16   4 179.585 74.2367  12
   1 -16  -4 99.6483 84.0281   9
   1 -16  -3 3471.05 194.734   5
   1 -16  -3 3168.54 177.644   6
   1 -16  -3 3385.02 185.147   7
  -1  16   3 3115.28 147.536  12
   1 -16  -3 3230.29 186.508   9
  -1  16   2-9.45378 156.745   8
   1 -16  -2 107.324 75.7462   6
   1 -16  -2 69.1120 75.2445   7
   1 -16  -2 66.2142 89.8329   5
  -1  16   2-20.2105 71.6913  12
   1 -16  -1 3900.18 189.988   7
   1 -16  -1 3489.93 182.181   6
   1 -16  -1 3401.87 193.785   5
   1 -16   0-99.1023 70.4269   7
   1 -16   0 82.1372 86.3199   5
  -1  16   0-76.4178 146.034   8
   1 -16   0-6.83529 70.4006   6
   1 -16   1 7318.59 283.303   6
   1 -16   1 7695.04 286.580   7
   1 -16   1 6773.60 292.100   5
  -1  16  -2 355.352 141.035   8
   1 -16   2 525.762 85.1775   7
   1 -16   2 446.144 85.7398   6
   1 -16   3 3315.59 167.966   7
   1 -16   3 3040.51 168.102   6
  -1  16  -3 3131.28 165.613  12
   1 -16   4 116.021 76.9319   6
   1 -16   4 81.3341 66.3863   7
   1 -16   5 1617.91 125.686   6
   1 -16   6 289.983 82.9937   6
   1 -16   7 3117.38 171.817   6
  -1  15  22 96.1986 159.514   8
  -1  15  21 1613.31 231.877   8
  -1  15  20 167.846 171.606   8
  -1  15  19 2490.90 280.108   8
  -1  15  18 788.990 205.298   8
  -1  15  17 1671.42 248.900   8
  -1  15  16 448.964 190.719   8
   1 -15 -16 440.938 115.545   9
  -1  15  15 2425.68 283.365   8
   1 -15 -15 2350.57 192.886   9
   1 -15 -14 1216.06 106.721   2
  -1  15  14 920.572 211.201   8
   1 -15 -14 820.445 127.975   9
   1 -15 -13 711.387 89.1086   2
  -1  15  13 536.702 193.069   8
   1 -15 -13 447.858 110.251   9
   1 -15 -12 1691.27 111.353   2
  -1  15  12 1543.74 247.124   8
   1 -15 -12 1286.71 141.140   9
   1 -15 -11 798.312 85.9635   2
  -1  15  11 507.936 190.761   8
   1 -15 -11 585.903 112.079   9
  -1  15  10 5317.40 184.076   3
   1 -15 -10 5043.97 194.308   2
  -1  15  10 4023.59 341.766   8
   1 -15 -10 4214.91 245.523   9
   1 -15  -9 295.412 63.9177   2
  -1  15   9 365.156 64.7116   3
  -1  15   9 308.681 168.513   8
   1 -15  -9 261.214 88.3208   9
  -1  15   8 4987.23 365.586   8
   1 -15  -8 4847.00 257.334   9
   1 -15  -7 2915.26 170.288   6
  -1  15   7 3607.12 141.533   3
  -1  15   7 3583.82 145.507  12
   1 -15  -7 2950.49 187.526   9
  -1  15   7 2470.93 278.107   8
   1 -15  -6 5483.01 242.333   6
  -1  15   6 5928.21 204.821   3
  -1  15   6 6101.69 208.372  12
   1 -15  -6 5460.86 262.297   9
  -1  15   5 1025.41 205.467   8
   1 -15  -5 1478.03 120.492   6
   1 -15  -5 1544.57 140.562   5
  -1  15   5 1394.18 90.7111   3
  -1  15   5 1419.17 94.5156  12
   1 -15  -5 1381.36 130.176   9
  -1  15   4 2128.27 248.992   8
   1 -15  -4 2401.70 148.175   6
   1 -15  -4 2599.63 162.472   5
  -1  15   4 2372.66 120.436  12
   1 -15  -4 2447.05 164.179   9
   1 -15  -3 145.476 87.1947   5
  -1  15   3-83.1189 152.334   8
   1 -15  -3 103.249 71.7799   6
   1 -15  -3 128.522 76.9936   7
  -1  15   3 191.431 70.0440  12
   1 -15  -3 222.220 80.7867   9
   1 -15  -2 7136.99 282.298   7
   1 -15  -2 6847.52 284.535   5
   1 -15  -2 7047.70 276.468   6
  -1  15   2 7370.40 249.159  12
   1 -15  -1 355.595 82.7747   7
   1 -15  -1 331.673 80.3889   6
   1 -15  -1 374.660 96.2005   5
  -1  15   1 275.587 75.6098  12
   1 -15   0 7252.53 279.558   7
   1 -15   0 7192.81 273.722   6
   1 -15   0 6937.81 283.947   5
  -1  15   0 7418.53 256.300  12
  -1  15  -1 206.433 143.659   8
   1 -15   1 346.293 75.9464   7
   1 -15   1 491.835 82.1779   6
  -1  15  -1 427.973 82.5293  12
   1 -15   2 2713.60 148.033   7
   1 -15   2 2565.92 144.898   6
  -1  15  -3-46.1238 122.147   8
   1 -15   3-80.4622 73.0437   6
   1 -15   3-27.4874 64.3478   7
   1 -15   4 6393.81 249.169   7
   1 -15   4 6285.50 252.117   6
  -1  14  23 52.6442 146.657   8
  -1  14  22 306.576 156.737   8
  -1  14  21 157.155 155.664   8
  -1  14  20 1612.73 235.664   8
  -1  14  19 511.919 186.438   8
  -1  14  18 2227.20 261.794   8
   1 -14 -17 531.298 118.587   9
  -1  14  17 349.461 186.842   8
   1 -14 -16 1494.54 154.502   9
  -1  14  16 1433.68 233.378   8
   1 -14 -15 915.987 101.220   2
   1 -14 -15 716.604 123.523   9
  -1  14  15 779.768 193.963   8
   1 -14 -14 3566.68 166.987   2
  -1  14  14 3085.12 300.679   8
   1 -14 -14 2849.66 201.958   9
   1 -14 -13 2793.15 142.642   2
   1 -14 -13 2060.68 173.553   9
  -1  14  13 2262.39 265.786   8
  -1  14  12 2670.13 281.468   8
   1 -14 -12 3084.85 205.139   9
  -1  14  11 4278.51 160.843   3
   1 -14 -11 4434.13 178.509   2
  -1  14  11 3722.49 318.928   8
   1 -14 -11 3544.90 221.338   9
   1 -14 -10 700.148 77.2209   2
  -1  14  10 707.964 71.2650   3
  -1  14  10 688.535 187.639   8
   1 -14 -10 594.029 106.042   9
  -1  14   9 4039.25 151.972   3
   1 -14  -9 3931.33 159.347   2
   1 -14  -9 3521.25 209.697   9
  -1  14   9 3281.67 294.064   8
  -1  14   8 2457.63 110.921   3
   1 -14  -8 2385.91 115.794   2
   1 -14  -8 2207.03 161.855   9
  -1  14   7 2225.92 104.114   3
   1 -14  -7 1917.56 130.774   6
  -1  14   7 1807.55 230.670   8
   1 -14  -7 1848.36 147.671   9
  -1  14   6 1053.24 77.2938   3
   1 -14  -6 915.898 96.4969   6
  -1  14   6 700.037 181.737   8
   1 -14  -6 960.595 111.867   9
  -1  14   5 1260.27 213.983   8
   1 -14  -5 3427.38 178.040   5
   1 -14  -5 2547.69 147.890   6
  -1  14   5 2015.06 109.078   3
  -1  14   5 2358.95 117.614  12
   1 -14  -5 2671.94 165.293   9
   1 -14  -4 2273.23 146.755   5
  -1  14   4 2054.00 234.399   8
   1 -14  -4 2166.56 134.575   6
  -1  14   4 2374.31 112.571   3
  -1  14   4 2282.32 114.245  12
   1 -14  -4 2365.50 151.924   9
   1 -14  -3 3698.89 185.821   7
   1 -14  -3 3968.77 190.341   5
  -1  14   3 3265.88 277.290   8
   1 -14  -3 3634.04 176.122   6
  -1  14   3 4022.41 156.759  12
   1 -14  -3 3804.75 192.013   9
   1 -14  -2 541.914 82.2712   7
   1 -14  -2 397.774 80.3304   6
   1 -14  -2 586.968 95.8188   5
  -1  14   2 535.421 72.3372  12
   1 -14  -2 346.445 78.4171   9
   1 -14  -1 7040.77 269.739   6
   1 -14  -1 7605.92 280.821   7
   1 -14  -1 6926.09 279.474   5
  -1  14   1 7501.16 252.784  12
   1 -14   0 352.783 74.3026   7
   1 -14   0 367.912 72.9940   6
  -1  14   0 275.786 71.8928  12
   1 -14   1 3604.15 168.833   6
   1 -14   1 3737.64 173.931   7
  -1  14  -1 3748.08 161.338  12
   1 -14   2 301.452 70.7629   6
   1 -14   2 327.319 71.2985   7
  -1  14  -2 390.434 80.6594  12
   1 -14   3 3084.72 155.164   7
  -1  14  -3 3128.75 150.570  12
   1 -14   4 191.624 64.1883   7
  -1  14  -4 223.896 92.2026   9
  -1  14  -5 5838.22 281.332   9
  -1  14  -6 167.104 84.4845   9
  -1  14  -7 1902.77 155.669   9
   1 -14  10 450.592 105.330   3
   1 -14  11 2898.42 178.018   3
   1 -14  12 527.472 114.411   3
   1 -14  13 1917.18 160.756   3
   1 -14  14 303.917 121.784   3
  -1  13  23 579.762 169.082   8
  -1  13  22 35.7436 146.130   8
  -1  13  21 1091.17 195.988   8
  -1  13  20 48.3237 153.117   8
  -1  13  19 3278.45 293.497   8
   1 -13 -18 179.508 96.3074   9
  -1  13  18 151.313 170.908   8
  -1  13  17 747.918 108.259   5
  -1  13  17 647.346 184.284   8
   1 -13 -17 679.739 117.378   9
  -1  13  16 1005.59 206.708   8
   1 -13 -16 770.321 120.764   9
   1 -13 -15 2708.78 195.721   9
  -1  13  15 2353.47 264.045   8
   1 -13 -14 1097.24 100.450   2
  -1  13  14 929.216 199.167   8
   1 -13 -14 903.302 126.589   9
   1 -13 -13 5853.18 222.070   2
  -1  13  13 4906.39 358.948   8
   1 -13 -13 5096.44 266.917   9
   1 -13 -12 1015.80 89.1102   2
   1 -13 -12 665.182 111.177   9
  -1  13  12 553.580 181.968   8
   1 -13 -11 3491.18 153.893   2
  -1  13  11 2971.46 278.842   8
   1 -13 -11 3300.66 200.497   9
   1 -13 -10 3553.23 149.728   2
   1 -13 -10 3139.97 195.792   9
   1 -13  -9 4443.88 170.136   2
  -1  13   9 4227.14 158.179   3
   1 -13  -9 4050.67 220.159   9
  -1  13   9 3793.29 305.774   8
  -1  13   8 5472.90 189.883   3
   1 -13  -8 5808.79 200.622   2
   1 -13  -8 5156.18 252.787   9
  -1  13   7 5477.87 183.934   3
   1 -13  -7 4872.35 213.766   6
   1 -13  -7 5251.24 246.189   9
  -1  13   6 1381.72 80.9600   3
   1 -13  -6 1269.41 102.137   6
   1 -13  -6 1248.36 118.073   9
  -1  13   5 2876.96 118.778   3
   1 -13  -5 2715.43 154.260   5
   1 -13  -5 2593.27 143.245   6
   1 -13  -5 2911.50 164.529   9
   1 -13  -4 1257.39 109.994   5
   1 -13  -4 1212.22 96.6085   6
  -1  13   4 1128.53 77.2696   3
  -1  13   4 1066.48 81.3448  12
   1 -13  -4 1061.93 104.550   9
   1 -13  -3 3087.13 152.287   6
   1 -13  -3 3239.16 162.508   5
  -1  13   3 3259.96 133.079   3
  -1  13   3 3050.15 133.712  12
   1 -13  -3 2849.26 161.310   9
   1 -13  -2 8180.00 297.052   7
   1 -13  -2 8199.86 297.173   5
   1 -13  -2 7795.49 283.756   6
  -1  13   2 7783.54 263.633  12
   1 -13  -2 8142.34 301.981   9
   1 -13  -1 2546.32 137.797   7
   1 -13  -1 2708.90 144.164   5
   1 -13  -1 2421.08 130.370   6
  -1  13   1 2427.77 120.834  12
   1 -13  -1 2319.96 138.181   9
   1 -13   0 6076.73 231.794   6
   1 -13   0 6302.05 240.743   7
  -1  13   0 6108.96 220.137  12
   1 -13   1-27.3404 52.7329   7
  -1  13  -1 74.7464 59.9100  12
   1 -13   2 4632.78 193.401   7
  -1  13  -2 4710.31 184.851  12
   1 -13   3 1264.97 95.5564   7
  -1  13  -3 1252.35 96.7812  12
   1 -13   4 7117.81 261.274   7
  -1  13  -4 7204.35 255.775  12
   1 -13   5 142.118 56.5642   7
  -1  13  -6 5270.09 248.581   9
   1 -13   7 211.459 79.6407   3
  -1  13  -7 114.349 73.1460   9
   1 -13   8 4633.81 205.491   3
  -1  13  -8 4806.87 228.856   9
   1 -13   9 628.069 99.0412   3
   1 -13  10 2317.33 151.361   3
   1 -13  11 167.505 95.9613   3
   1 -13  12 2596.23 169.182   3
   1 -13  13 196.063 105.688   3
   1 -13  14 2163.03 167.992   3
   1 -13  15 100.790 112.939   3
  -1  12  22 2237.95 232.905   8
  -1  12  21-26.7636 147.105   8
  -1  12  20 1943.18 232.486   8
   1 -12 -19 93.9774 89.9704   9
  -1  12  19-9.41412 154.814   8
  -1  12  18 3389.54 193.920   5
   1 -12 -18 3142.75 210.266   9
  -1  12  18 2977.86 279.092   8
  -1  12  17 204.984 91.9807   5
  -1  12  17 289.697 161.505   8
   1 -12 -17 198.005 94.0714   9
   1 -12 -16 4698.08 259.681   9
  -1  12  16 4439.77 332.896   8
   1 -12 -15 264.830 78.2025   2
  -1  12  15 143.324 81.3799   5
  -1  12  15 205.376 154.976   8
   1 -12 -15-22.3837 80.7179   9
  -1  12  14 2556.46 155.401   5
  -1  12  14 2088.60 240.098   8
   1 -12 -14 2462.67 179.414   9
   1 -12 -13 693.432 82.6679   2
  -1  12  13 422.782 166.520   8
   1 -12 -13 605.188 106.276   9
  -1  12  12 5006.57 350.775   8
   1 -12 -12 5381.26 269.302   9
   1 -12 -11 1269.58 90.7628   2
   1 -12 -11 915.081 113.890   9
  -1  12  11 940.204 180.460   8
   1 -12 -10 5843.69 209.728   2
   1 -12 -10 5528.61 261.897   9
   1 -12  -9 3568.88 145.921   2
   1 -12  -9 3142.12 187.241   9
  -1  12   9 3104.32 262.918   8
   1 -12  -8 4201.62 220.227   9
  -1  12   8 3693.85 289.896   8
  -1  12   7 13417.0 386.803   4
   1 -12  -7 13514.5 435.318   6
   1 -12  -7 13371.6 470.388   9
  -1  12   6 2849.03 108.317   4
  -1  12   6 2588.23 241.429   8
   1 -12  -6 2841.03 144.777   6
   1 -12  -6 2989.79 170.677   9
  -1  12   5 3062.25 120.748   3
   1 -12  -5 2733.34 141.614   6
   1 -12  -5 2855.60 153.917   5
   1 -12  -5 2703.02 159.591   9
  -1  12   4 6077.66 206.836   3
   1 -12  -4 6117.85 233.079   6
   1 -12  -4 6532.87 242.880   5
   1 -12  -4 5795.02 246.879   9
   1 -12  -3 8897.49 302.519   5
   1 -12  -3 8240.39 291.978   6
  -1  12   3 8433.86 269.247   3
  -1  12   3 7996.12 268.881  12
   1 -12  -3 8768.78 314.499   9
   1 -12  -2 6182.97 233.995   6
   1 -12  -2 6576.07 247.057   5
   1 -12  -2 6651.35 248.031   7
  -1  12   2 6281.60 217.860   3
  -1  12   2 6396.90 219.422  12
   1 -12  -2 6785.22 256.261   9
   1 -12  -1 19770.0 606.571   6
   1 -12  -1 20357.2 618.951   7
  -1  12   1 20056.8 590.496  12
   1 -12  -1 20555.2 623.653   9
   1 -12   0 8392.42 292.053   7
  -1  12   0 8087.22 272.206  12
   1 -12   1 10777.5 359.769   7
  -1  12  -1 10870.4 343.376  12
   1 -12   2 5935.10 222.611   7
  -1  12  -2 5785.18 211.025  12
   1 -12   3 5248.58 203.459   7
  -1  12  -3 5093.72 195.637  12
   1 -12   4 1028.53 82.9057   7
  -1  12  -4 1039.32 85.8649  12
   1 -12   4 779.224 54.6724   2
   1 -12   5 4003.07 169.246   7
  -1  12  -5 4061.40 169.837  12
   1 -12   5 3850.46 171.044   3
   1 -12   6 525.045 80.3448   3
   1 -12   7 3135.30 155.540   3
   1 -12   8 2411.37 139.110   3
   1 -12   9 2818.41 152.578   3
   1 -12  10 527.499 91.7611   4
   1 -12  10 503.063 91.2219   3
   1 -12  11 1385.58 123.558   3
   1 -12  11 1298.46 119.187   4
   1 -12  12 305.336 99.1789   4
   1 -12  12 313.057 100.306   3
   1 -12  13 3313.77 187.097   3
   1 -12  14 366.340 110.305   3
   1 -12  15 2961.42 188.988   3
   1 -12  16 28.2424 113.959   3
  -1  11  22 393.469 157.395   8
  -1  11  21 2979.12 261.491   8
   1 -11 -20 138.943 92.3187   9
  -1  11  20 77.7231 146.296   8
  -1  11  19 3586.99 206.318   5
  -1  11  19 3531.93 284.795   8
   1 -11 -19 3354.77 219.703   9
  -1  11  18-54.3216 88.9784   5
  -1  11  18 126.206 149.866   8
   1 -11 -18-23.4318 83.8060   9
  -1  11  17 2476.73 162.068   5
  -1  11  17 2733.75 256.647   8
   1 -11 -17 2190.29 178.878   9
  -1  11  16 437.642 100.949   5
   1 -11 -16 311.281 101.501   9
  -1  11  15 4320.39 209.105   5
   1 -11 -15 3626.98 228.631   9
  -1  11  15 4088.82 303.526   8
   1 -11 -14 21.4412 62.8456   2
  -1  11  14-84.9104 83.9529   5
  -1  11  14-36.4423 134.091   8
   1 -11 -14-26.6701 85.0077   9
   1 -11 -13 5253.22 207.672   2
  -1  11  13 5392.67 223.202   5
  -1  11  13 4270.94 315.169   8
   1 -11 -13 4661.51 249.875   9
   1 -11 -12 557.282 74.9546   2
  -1  11  12 489.297 86.8676   5
   1 -11 -12 374.139 93.5029   9
   1 -11 -11 3462.00 147.531   2
  -1  11  11 3064.18 156.228   5
  -1  11  11 2740.17 248.922   8
   1 -11 -11 2779.02 181.396   9
   1 -11 -10 973.649 80.1948   2
  -1  11  10 833.117 163.186   8
   1 -11 -10 866.393 105.665   9
   1 -11  -9 16192.6 470.086   2
   1 -11  -9 14910.5 526.251   9
  -1  11   8 4865.49 317.176   8
   1 -11  -8 5664.85 250.001   9
   1 -11  -7 5134.99 204.175   6
   1 -11  -7 5123.51 234.602   9
  -1  11   6 3982.11 136.332   4
   1 -11  -6 4017.23 172.163   6
   1 -11  -6 4010.85 197.478   9
  -1  11   5 5116.40 164.288   4
   1 -11  -5 4983.05 197.464   6
  -1  11   4 2645.82 103.582   4
   1 -11  -4 2908.58 135.177   6
   1 -11  -4 2686.53 148.278   9
   1 -11  -3 10411.0 331.436   6
   1 -11  -3 9627.25 345.913   9
   1 -11  -2 8983.88 306.558   6
   1 -11  -2 9827.85 318.237   5
  -1  11   2 9175.33 293.189  12
   1 -11  -2 9591.66 328.086   9
   1 -11  -1 3343.64 144.218   6
   1 -11  -1 3454.93 153.286   7
  -1  11   1 3194.33 133.573  12
   1 -11  -1 3395.06 155.224   9
   1 -11   0 4963.09 197.573   7
  -1  11   0 5248.60 184.674  12
  -1  11   0 4995.54 233.099   9
   1 -11   1 14553.6 449.950   7
  -1  11  -1 14493.8 433.430  12
  -1  11  -1 13605.4 481.497   9
   1 -11   2 2082.69 109.896   7
  -1  11  -2 2115.84 107.245  12
  -1  11  -2 1765.11 128.708   9
   1 -11   3 2450.34 122.337   7
  -1  11  -3 2371.50 118.983  12
  -1  11  -3 2258.18 147.051   9
   1 -11   4 5781.37 205.836   7
   1 -11   4 5612.36 202.715   3
   1 -11   4 5074.69 169.688   2
  -1  11  -4 5403.70 198.799  12
  -1  11  -4 5445.11 228.478   9
   1 -11   5 2478.19 119.605   7
   1 -11   5 2314.01 94.4766   2
   1 -11   5 2321.64 120.523   3
  -1  11  -5 2409.74 120.629  12
  -1  11  -5 2157.44 134.805   9
   1 -11   6 5905.88 220.125   3
   1 -11   6 5719.33 192.472   2
  -1  11  -6 6168.58 220.161  12
  -1  11  -6 5771.64 235.698   9
   1 -11   7 2302.55 125.423   3
   1 -11   7 2238.88 124.460   4
   1 -11   8 3588.06 166.824   3
   1 -11   8 3640.07 166.449   4
   1 -11   9 3053.31 155.212   3
   1 -11   9 3096.26 158.022   4
   1 -11  10 2204.54 136.126   3
   1 -11  10 2455.06 139.840   4
   1 -11  11 678.494 98.0243   3
   1 -11  11 833.396 101.419   4
   1 -11  12 1163.91 115.717   3
   1 -11  12 1266.06 116.892   4
   1 -11  13 1828.84 142.564   3
   1 -11  13 1842.13 143.481   4
   1 -11  14 4473.86 220.487   3
   1 -11  14 4500.79 224.406   4
   1 -11  15 226.779 110.543   4
   1 -11  15 63.6342 103.694   3
   1 -11  16 2558.33 178.336   3
   1 -11  16 2396.91 177.042   4
   1 -11  17-68.9377 119.895   3
  -1  10  21 1331.14 188.688   8
  -1  10  20 2060.51 216.317   8
   1 -10 -20 1979.61 173.045   9
  -1  10  19 184.938 102.879   5
  -1  10  19 190.657 140.853   8
   1 -10 -19 202.348 97.0296   9
  -1  10  18 1769.00 149.781   5
   1 -10 -18 1493.98 153.955   9
  -1  10  18 1405.78 194.996   8
  -1  10  17-37.8828 86.1290   5
   1 -10 -17 67.9293 88.0649   9
  -1  10  17 33.4275 138.554   8
  -1  10  16 4345.04 209.094   5
   1 -10 -16 3713.31 195.061  10
  -1  10  16 3701.80 282.489   8
   1 -10 -16 4061.39 231.554   9
   1 -10 -15 1082.68 96.7685   2
  -1  10  15 1099.97 117.749   5
   1 -10 -15 817.071 118.536   9
  -1  10  15 778.281 171.665   8
   1 -10 -14 7404.01 261.561   2
  -1  10  14 7221.19 274.228   5
  -1  10  14 6046.28 361.375   8
   1 -10 -14 5801.37 295.746   9
   1 -10 -13-2.51014 55.9978   2
  -1  10  13-74.8902 76.4950   5
   1 -10 -13-65.7714 84.3436   9
  -1  10  13-50.9223 140.333   8
   1 -10 -12 9135.48 303.069   2
  -1  10  12 8966.95 313.350   5
   1 -10 -12 8253.02 351.192   9
   1 -10 -11 410.127 66.0927   2
  -1  10  11 60.3847 70.0381   5
   1 -10 -11 125.772 77.4572   9
  -1  10  11 301.715 144.897   8
   1 -10 -10 10811.3 344.059   2
  -1  10  10 11003.3 354.262   5
   1 -10 -10 10250.8 396.024   9
   1 -10  -9 154.868 55.3081   2
   1 -10  -9 420.836 87.2109   9
   1 -10  -8 6902.66 284.652   9
   1 -10  -7 1348.53 91.0175   6
   1 -10  -7 1386.31 113.243   9
   1 -10  -6 14236.8 443.531   6
   1 -10  -6 13965.4 478.139   9
  -1  10   5 116.496 38.2718   4
   1 -10  -5 66.3066 46.0685   6
   1 -10  -5-3.34601 52.4076   9
  -1  10   4 10121.0 299.835   4
   1 -10  -4 9982.59 328.040   6
   1 -10  -4 10402.9 356.478   9
  -1  10   3 2095.49 87.1800   4
   1 -10  -3 2194.14 106.311   6
   1 -10  -3 2161.81 120.860   9
  -1  10   2 5637.94 183.725   4
   1 -10  -2 5687.88 202.180   6
   1 -10  -2 5681.30 217.973   9
   1 -10  -1 3294.11 142.503   7
  -1  10   1 3184.55 125.729  12
   1 -10  -1 3413.78 147.289   9
   1 -10   0 134.073 45.3316   7
  -1  10   0 102.740 48.9627  12
  -1  10   0 68.0179 57.8485   9
   1 -10   0 178.004 47.0713   9
   1 -10   1 2299.42 115.493   7
  -1  10  -1 1987.38 130.830   9
   1 -10   2 6552.73 230.440   7
  -1  10  -2 6584.07 220.820  12
  -1  10  -2 6472.34 254.337   9
   1 -10   3 5840.55 209.242   7
   1 -10   3 5430.90 201.836   3
  -1  10  -3 6024.95 204.193  12
  -1  10  -3 5666.69 229.856   9
   1 -10   4 2140.72 104.162   7
   1 -10   4 1689.57 76.4499   2
   1 -10   4 1988.18 103.705   3
  -1  10  -4 1881.36 101.210  12
  -1  10  -4 1883.86 114.636   9
   1 -10   5 3684.23 146.913   7
   1 -10   5 3417.02 144.235   4
   1 -10   5 3300.40 121.774   2
   1 -10   5 3107.98 142.294   3
  -1  10  -5 3541.28 144.536  12
  -1  10  -5 3465.75 160.568   9
   1 -10   6 3132.77 139.101   4
   1 -10   6 3025.91 136.948   3
   1 -10   6 2956.84 115.681   2
  -1  10  -6 2959.01 136.995  12
  -1  10  -6 2906.27 144.881   9
   1 -10   7 5207.99 201.545   3
   1 -10   7 5300.67 201.964   4
   1 -10   7 5321.46 183.283   2
  -1  10  -7 5249.61 209.051   9
   1 -10   8 3308.62 152.860   3
   1 -10   8 3264.49 151.304   4
  -1  10  -8 3166.98 151.473   9
   1 -10   9 3051.30 149.863   3
   1 -10   9 3210.68 152.249   4
  -1  10  -9 3075.90 147.881   9
   1 -10  10 435.166 83.3294   3
   1 -10  10 610.697 84.4165   4
   1 -10  11 5185.70 212.862   3
   1 -10  11 4774.81 209.547   4
   1 -10  12 1616.14 123.616   3
   1 -10  12 1598.88 122.646   4
   1 -10  13 2562.34 156.905   4
   1 -10  13 2602.78 159.711   3
   1 -10  14 2020.35 149.455   4
   1 -10  14 2231.86 151.237   3
   1 -10  15 2200.21 158.897   4
   1 -10  15 2202.13 159.245   3
   1 -10  16-90.2900 108.366   3
   1 -10  16-124.943 107.917   4
   1 -10  17 3226.48 199.642   3
   1 -10  17 3285.15 201.755   4
   1  -9 -21 819.454 126.118   9
  -1   9  21 985.828 168.937   8
  -1   9  20 1615.79 155.631   5
   1  -9 -20 1218.42 141.219   9
  -1   9  20 1157.95 183.462   8
  -1   9  19 1225.38 137.555   5
   1  -9 -19 1066.68 136.269   9
  -1   9  19 1288.75 181.686   8
   1  -9 -18 381.072 103.125   9
  -1   9  18 193.511 131.911   8
  -1   9  17 2188.05 156.186   5
  -1   9  17 1972.51 207.697   8
   1  -9 -17 1803.35 161.657   9
  -1   9  16 124.967 86.6774   5
   1  -9 -16 112.309 67.3919  10
  -1   9  16-39.2515 145.219   8
   1  -9 -16 64.7731 82.4344   9
  -1   9  15 4631.45 210.651   5
  -1   9  15 3998.60 280.578   8
   1  -9 -15 3879.77 227.067   9
   1  -9 -14 903.861 91.5208   2
  -1   9  14 701.249 101.950   5
   1  -9 -14 698.828 109.241   9
  -1   9  14 949.191 166.120   8
   1  -9 -13 8964.62 301.550   2
  -1   9  13 8878.47 312.971   5
  -1   9  13 7702.83 398.693   8
   1  -9 -13 7593.34 341.383   9
   1  -9 -12 5575.31 208.639   2
  -1   9  12 5615.03 220.691   5
  -1   9  12 4861.42 306.843   8
   1  -9 -12 4604.36 244.823   9
   1  -9 -11 3549.92 149.267   2
  -1   9  11 3096.74 154.351   5
   1  -9 -11 2829.61 179.612   9
  -1   9  11 2950.20 235.890   8
   1  -9 -10 725.855 69.6403   2
  -1   9  10 546.332 78.0500   5
   1  -9 -10 579.593 90.0236   9
   1  -9  -9 9159.56 289.907   2
   1  -9  -9 8156.31 333.873   9
   1  -9  -8 2260.01 144.200   9
   1  -9  -7 11952.2 383.605   6
  -1   9   7 11843.0 486.757   8
   1  -9  -7 12686.1 427.258   9
   1  -9  -6-27.4711 43.6717   2
   1  -9  -6 51.8169 45.8972   6
   1  -9  -6 27.0581 53.4240   9
   1  -9  -5 10779.4 374.047   9
  -1   9   4 97.4385 42.0431   3
   1  -9  -4 76.5400 48.2319   5
   1  -9  -4 48.2927 48.4053   9
  -1   9   3 5799.63 181.110   4
  -1   9   3 5630.47 185.423   3
   1  -9  -3 5657.80 204.449   5
   1  -9  -3 5985.36 222.203   9
  -1   9   2 916.693 56.2920   4
  -1   9   2 1001.59 63.2569   3
   1  -9  -2 1055.45 73.5377   5
   1  -9  -2 1050.74 76.7556   9
  -1   9   2 1008.18 96.5617   9
  -1   9   1 5646.59 177.443   4
  -1   9   1 5400.47 227.532   9
   1  -9  -1 5045.23 199.342   9
   1  -9   0 1313.09 79.8285   7
  -1   9   0 1202.06 66.6306   4
  -1   9   0 1367.65 75.2111  12
   1  -9   0 1345.97 81.2620   9
  -1   9   0 1235.00 95.4743   9
   1  -9   1 13255.8 407.790   7
  -1   9  -1 13119.7 393.733  12
  -1   9  -1 13427.9 432.576   9
   1  -9   2 430.668 51.4891   7
  -1   9  -2 456.189 54.4858  12
  -1   9  -2 481.388 62.2971   9
   1  -9   3 3573.85 142.375   7
   1  -9   3 3423.03 138.530   3
  -1   9  -3 3535.39 137.123  12
  -1   9  -3 3560.39 155.034   9
   1  -9   4 1713.46 91.7265   4
   1  -9   4 1863.20 93.8898   7
   1  -9   4 1804.96 95.1977   3
  -1   9  -4 1708.65 92.1532  12
  -1   9  -4 1591.77 102.685   9
   1  -9   5 5505.66 187.689   7
   1  -9   5 4962.34 183.701   3
   1  -9   5 4791.40 163.195   2
   1  -9   5 4929.83 183.787   4
  -1   9  -5 5319.27 184.639  12
  -1   9  -5 4882.89 193.561   9
   1  -9   6 517.512 65.4283   4
   1  -9   6 445.242 64.3864   3
   1  -9   6 403.090 49.4445   2
  -1   9  -6 500.582 66.7576  12
  -1   9  -6 537.513 64.8070   9
   1  -9   7 2376.19 103.920   2
   1  -9   7 2264.61 115.197   4
   1  -9   7 2248.94 115.911   3
  -1   9  -7 2419.67 119.437   9
   1  -9   8 1206.39 89.9666   3
   1  -9   8 1326.95 93.1762   4
  -1   9  -8 1369.34 89.7933   9
   1  -9   9 1521.29 100.761   3
   1  -9   9 1520.90 102.253   4
  -1   9  -9 1405.24 94.2375   9
   1  -9  10 5868.97 224.208   4
   1  -9  10 5680.18 222.956   3
  -1   9 -10 5935.64 217.501   9
   1  -9  11 2836.37 144.098   3
   1  -9  11 2680.96 141.718   4
  -1   9 -11 2611.96 133.485   7
  -1   9 -11 2431.84 126.459   9
   1  -9  12 2486.91 141.155   3
   1  -9  12 2414.93 143.374   4
   1  -9  13 1542.80 122.699   4
   1  -9  13 1522.23 122.791   3
   1  -9  14 3019.85 168.125   3
   1  -9  14 3044.19 171.067   4
   1  -9  15 2087.03 148.654   3
   1  -9  15 1971.40 148.367   4
   1  -9  16 1739.03 146.651   4
   1  -9  16 1483.86 143.033   3
   1  -9  17 389.562 114.695   3
   1  -9  17 435.112 117.166   4
   1  -9  18 2634.61 187.927   4
   1  -9  18 2438.56 181.607   3
  -1   8  20 628.956 150.115   8
   1  -8 -20 312.948 104.349   9
  -1   8  19 1472.59 183.207   8
   1  -8 -19 1364.36 145.058   9
   1  -8 -18 1450.66 148.453   9
  -1   8  18 1724.28 190.073   8
   1  -8 -17 635.192 111.244   9
  -1   8  17 384.137 139.139   8
   1  -8 -16 3128.36 205.816   9
  -1   8  16 3565.88 255.627   8
   1  -8 -15 907.057 95.2606  10
   1  -8 -15 719.581 110.197   9
  -1   8  15 686.558 153.766   8
   1  -8 -14 5832.49 219.295   1
   1  -8 -14 6498.83 237.705   2
  -1   8  14 5996.95 326.639   8
   1  -8 -13 3418.23 160.632   1
   1  -8 -13 3806.09 164.405   2
   1  -8 -13 3368.09 198.806   9
  -1   8  13 3591.15 251.317   8
  -1   8  12 3174.17 160.145   5
   1  -8 -12 2876.53 181.210   9
   1  -8 -11 4654.32 186.221   2
   1  -8 -11 4129.14 223.843   9
   1  -8 -10 27408.7 769.678   2
   1  -8 -10 24353.1 816.649   9
   1  -8  -9 205.049 52.1928   2
  -1   8   9 125.873 106.734   8
   1  -8  -9 241.215 70.7491   9
  -1   8   8 14931.9 572.437   8
   1  -8  -8 15776.7 517.422   9
   1  -8  -7 4595.29 160.665   2
  -1   8   7 4033.25 246.445   8
  -1   8   7 4149.22 162.308   5
   1  -8  -7 4254.91 198.284   9
   1  -8  -6 14532.0 429.083   2
   1  -8  -6 14386.4 477.691   9
   1  -8  -5 3987.63 179.318   9
   1  -8  -4 21042.2 600.399   5
   1  -8  -4 19441.8 620.152   9
  -1   8   3 102.222 34.1292   4
  -1   8   3 89.0326 38.3621   3
   1  -8  -3 76.7517 41.7195   5
   1  -8  -3 126.099 36.6940   6
   1  -8  -3 77.0498 44.1034   9
  -1   8   2 18757.6 525.806   3
  -1   8   2 18186.3 521.983   4
   1  -8  -2 18186.5 540.134   5
   1  -8  -2 18889.1 556.642   9
  -1   8   2 18281.6 579.375   9
  -1   8   1 1745.29 81.0296   3
  -1   8   1 1868.62 78.0090   4
  -1   8   1 1572.22 106.022   9
   1  -8  -1 1796.10 93.7934   9
   1  -8   0 13517.3 403.972   7
  -1   8   0 12967.2 382.925   4
  -1   8   0 12688.4 385.523   3
  -1   8   0 13582.8 387.964  12
  -1   8   0 13635.6 427.206   9
   1  -8   0 13286.0 405.226   9
   1  -8   1 1783.04 88.2743   7
  -1   8  -1 1771.99 82.1715  12
  -1   8  -1 1791.97 100.339   9
   1  -8   2 4178.08 158.610   7
  -1   8  -2 4559.32 153.248  12
  -1   8  -2 4199.27 171.567   9
   1  -8   3 4424.10 160.477   7
  -1   8  -3 4354.68 154.562  12
  -1   8  -3 4188.56 168.915   9
   1  -8   4 12618.2 381.204   7
   1  -8   4 12089.9 356.726   2
  -1   8  -4 12619.5 375.456  12
  -1   8  -4 12885.4 391.544   9
   1  -8   5 644.087 61.0658   4
   1  -8   5 601.895 61.4134   3
   1  -8   5 568.258 46.3674   2
  -1   8  -5 673.535 62.2289  12
  -1   8  -5 636.218 59.2936   9
   1  -8   6 19537.0 580.643   4
   1  -8   6 19591.0 581.144   3
   1  -8   6 19906.2 565.552   2
  -1   8  -6 20355.8 581.844  12
  -1   8  -6 19527.2 586.010   9
   1  -8   7 1307.74 83.4335   4
   1  -8   7 1165.49 81.4295   3
   1  -8   7 1351.43 75.6157   2
  -1   8  -7 1173.06 80.2208   7
  -1   8  -7 1326.23 80.4006   9
   1  -8   7 1302.70 100.943  10
   1  -8   8 8635.45 290.206   4
   1  -8   8 8605.32 289.744   3
  -1   8  -8 8707.03 293.394   7
  -1   8  -8 9181.95 291.648   9
   1  -8   9 3368.80 149.835   4
   1  -8   9 3263.77 149.241   3
  -1   8  -9 3407.79 148.936   7
  -1   8  -9 3845.65 148.834   9
   1  -8  10 3124.52 143.970   3
   1  -8  10 3143.83 143.583   4
  -1   8 -10 2932.78 139.026   7
  -1   8 -10 3196.95 137.612   9
   1  -8  11 3187.56 150.380   4
  -1   8 -11 3447.04 149.106   7
  -1   8 -11 3107.76 140.047   9
   1  -8  12 6703.17 250.482   3
   1  -8  12 6596.44 250.314   4
  -1   8 -12 6486.15 240.261   7
  -1   8 -12 6425.37 232.768   9
   1  -8  13 1501.84 116.743   3
   1  -8  13 1455.01 116.624   4
   1  -8  14 2422.10 146.075   3
   1  -8  14 2393.71 148.798   4
   1  -8  15 1111.22 118.655   4
   1  -8  15 1084.21 118.350   3
   1  -8  16 757.594 114.213   4
   1  -8  16 750.794 112.565   3
   1  -8  17 1803.38 152.441   3
   1  -8  17 1669.12 145.739   4
   1  -8  18 1056.94 135.685   3
   1  -8  18 1140.63 139.236   4
   1  -8  19 2296.59 181.054   3
   1  -8  19 2440.28 183.642   4
   1  -7 -20 2087.77 171.972   9
  -1   7  19 206.289 120.146   8
   1  -7 -19 208.606 95.5798   9
  -1   7  18 1523.04 177.020   8
   1  -7 -18 1250.78 137.617   9
  -1   7  17 2426.21 127.063   6
   1  -7 -17 2166.11 172.083   9
  -1   7  17 2351.66 208.541   8
  -1   7  16 855.933 80.3200   6
   1  -7 -16 906.490 90.8820  10
   1  -7 -16 799.356 116.172   9
  -1   7  16 933.884 151.542   8
  -1   7  15 5126.40 195.941   6
   1  -7 -15 5505.73 215.839  10
   1  -7 -15 4372.11 242.724   9
  -1   7  15 4652.08 279.600   8
  -1   7  14 3391.07 149.119   6
   1  -7 -14 3348.29 139.692   1
   1  -7 -14 3598.02 168.581  10
  -1   7  14 3390.31 238.832   8
   1  -7 -14 3323.57 196.994   9
  -1   7  13 3907.07 162.252   6
   1  -7 -13 4091.67 164.884   1
   1  -7 -13 3997.97 143.503  11
   1  -7 -13 3660.17 207.716   9
   1  -7 -12 3240.23 141.428   2
   1  -7 -12 2903.53 138.498   1
  -1   7  12 2771.14 127.086   6
   1  -7 -12 2674.31 171.718   9
  -1   7  11 6665.56 236.231   6
   1  -7 -11 6561.19 287.292   9
   1  -7 -10 5378.51 194.373   2
  -1   7  10 5191.49 186.819   6
  -1   7  10 4835.69 271.966   8
   1  -7 -10 4882.12 230.286   9
   1  -7  -9 16465.8 545.398   9
  -1   7   9 16620.1 600.674   8
  -1   7   8 22.3924 95.7944   8
  -1   7   8 27.1885 47.0916   5
   1  -7  -8 13.8657 52.4105   9
   1  -7  -7 7337.23 228.368   2
  -1   7   7 6308.85 309.007   8
  -1   7   7 6643.20 229.055   5
   1  -7  -7 6616.02 264.646   9
   1  -7  -6 14417.4 418.123   2
  -1   7   6 13687.6 421.325   5
   1  -7  -6 14035.2 423.422   6
   1  -7  -6 14336.5 462.904   9
   1  -7  -5 3757.71 143.458   6
   1  -7  -5 3951.70 171.926   9
   1  -7  -4 49.7974 34.6617   6
   1  -7  -4 75.5081 42.1997   5
   1  -7  -4 60.3870 43.2197   9
   1  -7  -3 25757.5 723.685   6
   1  -7  -3 25065.7 727.044   5
   1  -7  -3 25630.9 748.768   9
  -1   7   2 915.888 55.2550   3
  -1   7   2 937.343 51.7819   4
   1  -7  -2 1016.67 64.2673   5
   1  -7  -2 937.944 68.1213   9
  -1   7   2 998.482 82.9194   9
  -1   7   1 16291.4 453.916   3
  -1   7   1 15229.7 449.341   4
  -1   7   1 16580.4 495.650   9
  -1   7   0 197.645 38.1730   4
  -1   7   0 164.179 39.6059   3
   1  -7   0 97.1524 34.5164   7
  -1   7   0 153.394 44.5201   9
   1  -7   1 11315.4 342.048   7
  -1   7  -1 10982.1 330.067   3
  -1   7  -1 11100.7 327.915   4
  -1   7  -1 11155.9 330.345  12
  -1   7  -1 11713.2 356.206   9
   1  -7   2 2767.22 112.079   7
  -1   7  -2 2582.49 105.144  12
  -1   7  -2 2935.95 125.866   9
   1  -7   3 15946.0 457.748   7
   1  -7   3 15345.6 448.267   4
   1  -7   3 15002.4 448.915   3
  -1   7  -3 15557.2 449.501  12
  -1   7  -3 15380.2 463.432   9
   1  -7   4 33.1920 31.6058   7
   1  -7   4 23.1827 25.1699   2
  -1   7  -4-7.25204 38.2705  12
  -1   7  -4 7.93677 30.9852   9
  -1   7  -5 19785.9 576.490   7
   1  -7   5 19552.7 556.512   2
  -1   7  -5 19523.6 568.755  12
  -1   7  -5 19899.7 577.427   9
  -1   7  -6 1537.15 84.0894   7
   1  -7   6 1558.94 72.8513   2
   1  -7   6 1416.93 81.1015   4
   1  -7   6 1414.01 81.3189   3
  -1   7  -6 1511.06 83.4247  12
  -1   7  -6 1532.48 81.7816   9
   1  -7   7 15825.9 465.775   2
   1  -7   7 15575.5 473.872   3
   1  -7   7 15762.6 474.533   4
  -1   7  -7 16391.5 480.691   7
   1  -7   7 15627.1 498.870  10
  -1   7  -7 16160.5 476.640   9
   1  -7   8 844.172 71.0862   3
   1  -7   8 993.794 73.9276   4
   1  -7   8 882.979 70.8051   2
  -1   7  -8 908.774 69.9043   7
   1  -7   8 906.802 86.1905  10
  -1   7  -8 1048.92 68.0983   9
  -1   7  -9 2976.69 133.472   7
   1  -7   9 2978.40 132.802   3
   1  -7   9 3039.13 134.496   4
   1  -7   9 2681.01 147.772  10
  -1   7  -9 3119.86 128.053   9
   1  -7  10 761.823 75.5864   4
   1  -7  10 759.229 74.5487   3
  -1   7 -10 828.408 72.0074   7
  -1   7 -10 826.197 66.4930   9
  -1   7 -10 634.905 61.7195   8
   1  -7  11 3496.88 158.666   4
   1  -7  11 3590.70 157.637   3
  -1   7 -11 3590.01 154.568   7
  -1   7 -11 3788.70 149.369   9
   1  -7  12 822.593 87.0940   4
   1  -7  12 863.526 87.5730   3
  -1   7 -12 1053.39 83.0666   7
  -1   7 -12 917.130 74.3987   9
   1  -7  13 8341.91 303.762   4
   1  -7  13 8691.66 304.702   3
  -1   7 -13 8572.10 294.486   7
   1  -7  14 935.040 102.749   3
   1  -7  14 953.903 103.680   4
   1  -7  15 1928.90 133.774   4
   1  -7  15 1964.42 135.933   3
   1  -7  16 745.246 109.397   3
   1  -7  16 680.240 107.636   4
   1  -7  17 831.812 116.374   3
   1  -7  17 847.508 119.052   4
   1  -7  18 1350.02 136.433   3
   1  -7  18 1263.63 140.194   4
   1  -7  19 1392.26 149.160   4
   1  -7  19 1551.53 151.319   3
   1  -7  20 2427.26 180.885   3
   1  -7  20 2189.83 180.654   4
  -1   6  19 4093.42 171.207   6
   1  -6 -19 3595.02 219.686   9
  -1   6  18 130.485 61.1774   6
  -1   6  18 215.692 117.922   8
   1  -6 -18 148.992 90.4364   9
  -1   6  17 5276.50 201.059   6
   1  -6 -17 4832.16 256.656   9
  -1   6  17 5265.88 286.396   8
  -1   6  16 1650.32 100.166   6
   1  -6 -16 1373.07 108.639  10
   1  -6 -16 1382.45 136.920   9
  -1   6  16 1546.71 169.740   8
  -1   6  15 3220.22 141.623   6
   1  -6 -15 3468.70 157.896  10
   1  -6 -15 2892.30 186.246   9
  -1   6  15 3154.83 221.422   8
  -1   6  14 2201.78 111.982   6
   1  -6 -14 2502.51 132.792  10
  -1   6  13 6690.57 242.305   6
   1  -6 -13 7845.61 262.395   2
   1  -6 -13 7520.89 266.770  10
   1  -6 -13 6187.85 290.239   9
  -1   6  12 409.631 54.5675   6
   1  -6 -12 487.625 62.8558   2
   1  -6 -12 354.528 54.6821   1
   1  -6 -12 368.085 46.6611  11
  -1   6  12 384.052 113.526   8
   1  -6 -11 2791.60 126.072   1
   1  -6 -11 3053.98 128.659   2
  -1   6  11 2500.26 114.319   6
   1  -6 -11 2280.24 150.835   9
  -1   6  11 2406.94 186.706   8
   1  -6 -10 2017.63 101.077   2
   1  -6 -10 1986.10 133.903   9
  -1   6   9 1766.76 156.090   8
   1  -6  -9 1664.40 118.153   9
   1  -6  -8 12068.2 412.180   9
  -1   6   8 12014.6 457.661   8
   1  -6  -7 4907.58 179.536   2
  -1   6   7 5942.56 194.010   5
  -1   6   7 4720.54 253.760   8
   1  -6  -7 5763.93 225.325   9
   1  -6  -6 14630.9 434.150   6
  -1   6   6 13536.1 431.471   5
   1  -6  -6 14120.3 469.706   9
   1  -6  -5 2399.43 94.3641   2
  -1   6   5 2105.49 98.2088   5
   1  -6  -5 2354.12 98.9433   6
   1  -6  -5 2417.45 124.378   9
   1  -6  -4 22468.1 641.831   6
   1  -6  -3 1873.33 87.9684   5
   1  -6  -3 1686.91 81.3930   6
   1  -6  -2 46238.9 1303.63   5
  -1   6   2 49076.6 1338.74   9
  -1   6   1 1163.76 58.1068   3
  -1   6   1 1080.13 55.0739   4
  -1   6   1 1232.62 81.0732   9
  -1   6   0 55042.8 1528.21   4
  -1   6   0 55637.3 1530.03   3
   1  -6   0 55758.7 1543.86   7
  -1   6   0 58159.5 1558.31   9
   1  -6   1 53.1895 30.2373   7
  -1   6  -1 26.2781 35.1118   3
   1  -6   1 110.630 38.9655   3
  -1   6  -1 22.8213 32.1420   4
  -1   6  -1 68.8878 37.6110  12
  -1   6  -1 32.3821 33.5299   9
   1  -6   2 12809.9 381.494   4
   1  -6   2 13559.3 390.491   7
   1  -6   2 12953.5 382.753   3
  -1   6  -2 13386.5 382.945  12
  -1   6  -2 13275.9 396.161   9
   1  -6   3 607.059 49.1976   7
   1  -6   3 1032.15 59.7190   4
   1  -6   3 1024.62 61.5097   3
  -1   6  -3 520.503 49.8807  12
  -1   6  -3 468.870 47.8321   9
  -1   6  -4 21093.4 602.571   7
   1  -6   4 21704.7 600.673   7
   1  -6   4 20953.6 593.707   4
   1  -6   4 20267.1 582.285   2
   1  -6   4 20142.4 593.106   3
  -1   6  -4 21183.2 594.868  12
  -1   6  -4 21335.2 603.505   9
  -1   6  -5 2222.63 96.1222   7
   1  -6   5 2118.07 83.9503   2
  -1   6  -5 2136.88 93.1514  12
  -1   6  -5 2206.25 94.4617   9
  -1   6  -6 15866.0 469.752   7
   1  -6   6 15207.9 456.088   2
  -1   6  -6 16742.0 466.205  12
  -1   6  -6 15698.6 466.875   9
   1  -6   7 992.704 65.4286   2
   1  -6   7 1034.75 68.1517   4
   1  -6   7 980.926 66.3778   3
  -1   6  -7 1048.73 66.7513   7
  -1   6  -8 4638.59 168.433   7
   1  -6   8 4431.13 165.692   3
   1  -6   8 4567.42 167.173   4
   1  -6   8 4529.90 165.265   2
   1  -6   8 4444.95 165.100  12
   1  -6   8 4274.03 183.019  10
  -1   6  -9 3700.23 144.571   7
   1  -6   9 3632.91 145.216   3
   1  -6   9 3292.24 143.869   4
   1  -6   9 3360.42 161.548  10
   1  -6   9 3649.66 144.561  12
  -1   6  -9 3707.86 139.894   8
  -1   6 -10 5872.76 213.354   7
   1  -6  10 6118.17 217.823   4
   1  -6  10 6154.55 217.267   3
   1  -6  10 5853.64 212.509  12
   1  -6  10 5919.15 234.122  10
  -1   6 -10 6233.13 210.616   8
  -1   6 -11 1372.16 85.4563   7
   1  -6  11 1270.89 90.1892   3
   1  -6  11 1228.12 89.4188   4
   1  -6  11 1255.71 91.3025  12
   1  -6  11 1015.52 101.175  10
  -1   6 -11 1166.20 83.6713   8
  -1   6 -12 7094.03 243.901   7
   1  -6  12 6869.27 242.666  12
   1  -6  12 6665.60 248.762   4
   1  -6  12 6737.11 246.934   3
   1  -6  13 829.676 90.9306   3
   1  -6  13 884.734 96.2132   4
  -1   6 -13 695.338 73.0113   7
   1  -6  14 4298.11 186.991   4
   1  -6  14 3982.22 182.542   3
  -1   6 -14 3956.73 169.273   7
   1  -6  15 429.122 90.7687   4
   1  -6  15 466.128 90.6793   3
   1  -6  16 1207.60 118.174   4
   1  -6  16 1154.68 113.100   3
  -1   6 -16 950.320 88.4107   7
   1  -6  17 1069.31 119.239   4
   1  -6  17 924.987 117.074   3
   1  -6  18 3496.53 196.553   4
   1  -6  18 3489.45 195.197   3
   1  -6  19 4452.91 226.631   3
   1  -6  19 4261.85 226.579   4
   1  -6  20 2503.13 182.863   4
   1  -6  20 2738.65 187.423   3
   1  -5 -19-19.8119 85.4014   9
  -1   5  18 2168.79 115.741   6
   1  -5 -18 2037.50 162.920   9
  -1   5  17 485.056 67.4154   6
   1  -5 -17 179.140 87.5601   9
  -1   5  17 388.397 113.947   8
  -1   5  16 3409.92 147.298   6
   1  -5 -16 3347.15 160.064  10
   1  -5 -16 3094.52 195.933   9
  -1   5  16 3271.02 216.101   8
  -1   5  15 995.358 78.1220   6
   1  -5 -15 684.651 83.1282  10
  -1   5  14 3807.72 156.626   6
   1  -5 -14 4011.37 171.533  10
   1  -5 -13 1270.41 98.8173  10
  -1   5  13 1055.30 139.810   8
  -1   5  12 6391.56 218.219   6
   1  -5 -12 6373.30 228.095   2
   1  -5 -12 6375.27 234.071  10
   1  -5 -11 4368.16 173.668   2
   1  -5 -11 4493.75 165.586   1
   1  -5 -11 4867.55 156.598  11
   1  -5 -10 2857.89 121.114   2
   1  -5 -10 2567.98 117.895   1
  -1   5  10 2530.41 177.824   8
  -1   5   9 9400.34 377.383   8
  -1   5   8 5895.16 194.951   6
  -1   5   8 6045.51 274.924   8
   1  -5  -7 16173.2 450.407   2
  -1   5   7 14773.9 445.880   6
  -1   5   7 15568.1 532.086   8
   1  -5  -7 14594.5 486.602   9
   1  -5  -6 8717.65 263.890   2
  -1   5   6 8375.09 262.479   6
   1  -5  -5 15505.5 436.071   2
  -1   5   5 14286.9 437.946   5
   1  -5  -5 15427.5 440.555   6
   1  -5  -4 23076.1 649.437   2
   1  -5  -4 23443.8 656.560   6
  -1   5   4 22914.8 654.299   5
   1  -5  -3 9338.94 274.925   6
   1  -5  -3 9017.21 278.243   5
   1  -5  -2 2216.04 87.8044   5
   1  -5  -2 2172.72 97.3926   9
  -1   5   2 2374.28 109.893   9
  -1   5   1 36499.9 1017.48   3
  -1   5   1 38893.6 1046.49   9
   1  -5  -1 36518.4 1032.46   9
  -1   5   0 6467.97 184.308   3
  -1   5   0 6245.22 182.679   4
   1  -5   1 63373.5 1710.39   7
  -1   5  -1 62110.0 1700.81   3
  -1   5  -1 61056.7 1699.27   4
   1  -5   1 62337.6 1701.98   3
  -1   5  -1 60177.4 1700.25  12
  -1   5  -1 66627.8 1717.57   9
   1  -5   2 2748.04 100.981   7
   1  -5   2 2873.70 99.4103   3
   1  -5   2 2537.23 96.0525   4
  -1   5  -2 2513.44 94.0279   4
  -1   5  -2 2486.09 96.6225  12
  -1   5  -2 2781.72 104.063   9
  -1   5  -3 12794.2 370.984   7
   1  -5   3 12908.2 369.691   7
   1  -5   3 12570.9 363.130   4
   1  -5   3 12531.9 364.327   3
   1  -5   3 11951.8 351.954   2
  -1   5  -3 12805.6 363.913  12
  -1   5  -3 12730.9 370.863   9
  -1   5  -4 1787.08 77.8595   7
   1  -5   4 1765.81 77.1921   3
   1  -5   4 1580.88 74.0801   4
   1  -5   4 1719.21 66.2898   2
  -1   5  -4 1757.69 75.7555  12
  -1   5  -4 1678.29 76.3855   9
  -1   5  -5 1857.27 86.0872   7
  -1   5  -5 2029.26 84.6679  12
   1  -5   5 1796.24 83.3244   3
   1  -5   5 2071.42 84.4230   4
   1  -5   5 2019.24 78.1499   2
  -1   5  -6 121.381 34.4002   7
   1  -5   6 136.052 36.7382   2
   1  -5   6 145.003 42.2141  12
  -1   5  -6 156.813 40.7481  12
  -1   5  -7 17608.5 506.797   7
   1  -5   7 17669.9 503.173   2
   1  -5   7 16622.2 500.044  12
   1  -5   7 17105.8 522.184  10
  -1   5  -8 214.021 40.7138   7
   1  -5   8 173.718 46.6585   4
   1  -5   8 173.587 46.5093   3
   1  -5   8 158.481 48.6974   2
   1  -5   8 204.456 50.0270  12
   1  -5   8 171.868 53.4195  10
  -1   5  -9 8089.67 259.716   7
   1  -5   9 7764.67 257.783   4
   1  -5   9 7367.82 273.726  10
   1  -5   9 7732.96 254.576  12
  -1   5  -9 8361.76 258.952   8
  -1   5 -10 90.5833 42.0843   7
   1  -5  10 191.338 51.4802   4
   1  -5  10 134.643 56.3031  12
   1  -5  10 80.2116 56.0674  10
  -1   5 -10 58.1025 52.4241   8
  -1   5 -11 6868.27 235.384   7
   1  -5  11 6684.20 237.688   4
   1  -5  11 6699.34 231.712  12
   1  -5  11 6500.19 254.395  10
  -1   5 -11 6941.32 240.505   8
  -1   5 -12 1496.48 90.3385   7
   1  -5  12 1326.68 94.8545   4
   1  -5  12 1142.61 91.1498   3
   1  -5  12 1406.74 95.0709  12
   1  -5  12 1199.52 101.809  10
  -1   5 -12 1065.55 91.7403   8
  -1   5 -13 8587.16 294.082   7
   1  -5  13 8711.34 294.879  12
   1  -5  13 9030.48 305.824   4
   1  -5  13 8896.23 304.161   3
  -1   5 -14 185.988 54.8373   7
   1  -5  14 498.080 89.7872  12
   1  -5  14 412.655 81.6074   3
   1  -5  14 469.354 85.8757   4
   1  -5  15 3157.56 160.608   4
   1  -5  15 2980.86 156.852   3
   1  -5  16-45.9135 77.8516   4
   1  -5  16 5.85594 78.7342   3
   1  -5  17 3778.73 188.037   3
   1  -5  17 3752.85 191.630   4
  -1   5 -17 3428.21 165.518   7
   1  -5  18 631.043 114.120   3
   1  -5  18 647.683 110.953   4
   1  -5  19 3267.78 190.058   3
   1  -5  19 3344.03 193.857   4
   1  -5  20 1056.29 139.598   4
   1  -5  20 1165.59 140.047   3
   1  -5  21 2432.32 183.758   3
   1  -5  21 2674.79 186.936   4
  -1   4  22 90.7083 87.8960   4
  -1   4  18 396.527 69.0385   6
  -1   4  18 202.156 81.1156  12
   1  -4 -18 98.4943 88.7151   9
  -1   4  17 4216.43 177.004   6
  -1   4  17 4949.95 187.166  12
  -1   4  16 700.957 72.2301   6
   1  -4 -16 165.592 71.6288  10
  -1   4  15 4304.27 167.588   6
   1  -4 -15 4094.27 178.698  10
   1  -4 -14 172.256 60.4380  10
  -1   4  14 235.059 94.1361   8
  -1   4  13 8276.55 275.629   6
  -1   4  13 7588.64 334.587   8
   1  -4 -12 3006.67 142.143  10
  -1   4  12 2697.05 187.670   8
   1  -4 -11 17937.6 525.070   2
   1  -4 -11 17426.6 528.868  10
  -1   4  11 16148.1 581.788   8
   1  -4 -10 2946.06 116.015   1
   1  -4 -10 2913.49 122.577   2
   1  -4 -10 2848.48 129.757  10
   1  -4 -10 2805.44 107.819  11
  -1   4  10 2807.80 177.681   8
   1  -4  -9 8464.59 277.024   1
   1  -4  -9 8765.11 270.425  11
  -1   4   9 7920.09 340.124   8
   1  -4  -8 5840.80 200.859   1
  -1   4   8 6079.67 193.828   6
  -1   4   8 5682.92 260.659   8
   1  -4  -7 28415.0 784.214   2
  -1   4   7 27292.1 779.443   6
  -1   4   7 27123.6 857.260   8
   1  -4  -6 9564.90 287.320   2
  -1   4   6 9371.48 285.614   6
  -1   4   6 10031.0 360.053   8
   1  -4  -5 54232.9 1476.78   2
   1  -4  -5 54027.1 1479.34   6
  -1   4   5 52885.5 1477.41   6
   1  -4  -4 29185.2 798.376   2
  -1   4   4 28054.1 801.081   5
   1  -4  -4 28871.1 803.361   6
   1  -4  -4 28762.9 828.119   9
   1  -4  -3 7428.34 222.393   2
   1  -4  -3 7877.89 227.433   6
  -1   4   3 7358.61 226.654   5
   1  -4  -3 7709.12 247.505   9
   1  -4  -2 34705.8 959.949   5
   1  -4  -2 33268.0 974.577   9
  -1   4   1 14019.5 405.033   9
   1  -4  -1 13386.8 396.664   9
  -1   4   0 31550.2 861.897   4
  -1   4   0 33654.6 878.697   9
   1  -4   0 32224.1 872.607   9
   1  -4   1 22975.3 592.222   3
  -1   4  -1 21097.1 588.308   4
  -1   4  -1 21332.6 589.194   3
  -1   4  -2 1464.89 64.7142   7
   1  -4   2 1522.22 64.1112   7
   1  -4   2 1503.46 62.1256   3
  -1   4  -2 1475.64 60.4913   4
   1  -4   2 1483.49 61.0294   4
  -1   4  -2 1494.33 61.5023  12
  -1   4  -2 1565.74 66.1692   9
  -1   4  -3 372.057 40.9987   7
  -1   4  -3 285.738 41.2765  12
   1  -4   3 310.488 41.4541   4
   1  -4   3 306.929 28.8297   2
   1  -4   3 351.874 41.9493   3
  -1   4  -4 23567.5 641.062   7
  -1   4  -4 22946.4 634.865  12
   1  -4   4 22169.9 635.907   3
   1  -4   4 22395.2 635.070   4
   1  -4   4 22215.4 629.101   2
  -1   4  -5 901.832 52.5435   7
   1  -4   5 982.780 55.2518  12
  -1   4  -5 855.333 53.2473  12
   1  -4   5 829.143 49.1952   2
   1  -4   5 758.368 54.1307   3
   1  -4   5 926.759 54.1889   4
  -1   4  -6 37014.6 989.699   7
   1  -4   6 34491.2 982.974   4
   1  -4   6 35214.9 984.235   2
   1  -4   6 33817.9 981.005  12
  -1   4  -6 36447.1 983.784  12
  -1   4  -7 5742.31 186.720   7
   1  -4   7 5568.41 186.778   2
   1  -4   7 5256.17 180.136  12
   1  -4   7 5619.70 197.983  10
  -1   4  -8 8458.07 266.878   7
   1  -4   8 8479.12 269.934   2
   1  -4   8 8245.45 278.941  10
   1  -4   8 8005.63 259.992  12
  -1   4  -8 8778.28 268.052   8
  -1   4  -9 1140.16 69.4852   7
   1  -4   9 1075.78 71.0667   4
   1  -4   9 976.468 70.1071  12
   1  -4   9 1030.55 79.8822  10
  -1   4  -9 1067.31 76.4965   8
  -1   4 -10 7807.85 255.830   7
   1  -4  10 7734.56 255.406   4
   1  -4  10 7396.55 270.088  10
   1  -4  10 7569.33 250.531  12
  -1   4 -10 8123.79 265.558   8
  -1   4 -11 357.427 50.3489   7
   1  -4  11 343.107 58.3505   4
   1  -4  11 447.356 62.7145  12
   1  -4  11 368.472 67.8094  10
  -1   4 -11 409.484 69.1607   8
  -1   4 -12 19154.8 560.513   7
   1  -4  12 18225.1 579.793  10
   1  -4  12 18701.8 554.259  12
   1  -4  12 18681.0 563.469   4
  -1   4 -13 710.965 68.1958   7
   1  -4  13 346.435 69.4161  11
   1  -4  13 448.488 78.8481  10
   1  -4  13 753.087 80.6031  12
   1  -4  13 603.935 79.3495   4
  -1   4 -14 13294.6 418.937   7
   1  -4  14 13265.9 416.315  12
   1  -4  14 13334.0 429.294   4
   1  -4  15 355.423 80.7328  12
   1  -4  15 284.879 80.7262   4
   1  -4  16 3789.83 180.825   4
   1  -4  16 3516.83 173.688   3
  -1   4 -17 151.429 59.9184   7
   1  -4  17 308.596 92.5092   3
   1  -4  17 207.492 95.0574   4
  -1   4 -18 4268.43 195.681   7
   1  -4  18 4733.41 221.695   4
   1  -4  18 4991.07 222.364   3
   1  -4  19-7.16008 97.1579   4
   1  -4  19-20.6011 101.851   3
   1  -4  20 934.195 129.768   3
   1  -4  20 867.275 127.461   4
   1  -4  21 18.9320 111.847   3
   1  -4  21 74.5938 110.998   4
  -1   3  22 2583.94 156.416   4
  -1   3  18 7588.69 270.932  12
  -1   3  17 872.258 77.8619   6
  -1   3  17 901.637 94.8796  12
  -1   3  16 5857.55 218.341   6
  -1   3  16 6521.85 227.699  12
   1  -3 -16 6298.32 237.755  10
  -1   3  15 103.670 52.4893   6
  -1   3  15 86.6340 77.4354   8
   1  -3 -15-94.0868 73.1995  10
  -1   3  14 6217.87 220.033   6
  -1   3  14 5861.67 264.202   8
   1  -3 -13-48.2300 54.9613  10
  -1   3  13 91.9254 77.6579   8
   1  -3 -12 27009.7 743.762  10
  -1   3  12 22478.9 775.221   8
   1  -3 -11 4129.62 162.338  10
  -1   3  11 3672.91 197.224   8
  -1   3  10 24392.9 709.806   6
  -1   3  10 23125.6 771.207   8
  -1   3   9 1714.64 77.7678   6
   1  -3  -9 1552.83 72.1154  11
   1  -3  -9 1430.65 87.1103  10
  -1   3   9 1617.87 127.478   8
  -1   3   8 4850.81 160.599   6
   1  -3  -8 4732.96 162.671   1
   1  -3  -8 4848.60 166.322   2
   1  -3  -8 4793.83 158.395  11
  -1   3   8 4678.92 220.307   8
   1  -3  -7 2877.33 111.970   1
   1  -3  -7 3011.89 110.750   2
  -1   3   7 2777.09 104.274   6
   1  -3  -6 8103.84 238.775   2
  -1   3   6 7699.13 294.404   8
  -1   3   6 7426.91 233.934   6
   1  -3  -5 15805.6 443.368   2
  -1   3   5 15126.1 442.136   6
   1  -3  -4 88750.7 2457.79   2
  -1   3   4 90289.7 2458.33   6
   1  -3  -4 91718.8 2459.85   6
   1  -3  -4 90453.8 2483.96   9
   1  -3  -3 51011.2 1373.67   2
   1  -3  -3 52096.7 1377.33   6
  -1   3   3 48833.8 1375.70   5
   1  -3  -3 47905.0 1395.40   9
   1  -3  -2 42819.0 1117.72   2
  -1   3   2 43482.6 1142.98   9
   1  -3  -2 41693.1 1134.48   9
  -1   3   1 13239.3 377.693   9
   1  -3  -1 12743.4 372.589   9
  -1   3   0 653.437 36.4579   3
  -1   3   0 669.261 40.2111   9
   1  -3   0 674.839 38.1310   9
   1  -3   1 20079.3 563.826   3
  -1   3  -1 20146.0 563.326   3
  -1   3  -1 20324.6 563.149   4
  -1   3  -1 20342.4 569.227   7
  -1   3  -1 21048.7 570.600   9
  -1   3  -2 8002.88 230.181   7
  -1   3  -2 8081.61 225.135  12
  -1   3  -2 7755.92 224.231   4
   1  -3   2 7427.40 217.552   2
   1  -3   2 7670.41 225.676   4
   1  -3   2 7791.28 225.192   3
  -1   3  -3 26242.4 709.078   7
  -1   3  -3 25206.7 703.516  12
   1  -3   3 25277.1 699.530   2
   1  -3   3 25459.7 704.385   4
   1  -3   3 25018.2 704.864   3
  -1   3  -4 74.5472 27.4626   7
  -1   3  -4 67.7058 31.2110  12
   1  -3   4 94.4726 32.6946  12
   1  -3   4 66.7448 26.4285   2
   1  -3   4 60.7835 33.9137   3
   1  -3   4 152.541 34.9749   4
  -1   3  -5 9881.26 285.433   7
   1  -3   5 9353.33 280.580   4
   1  -3   5 9515.95 281.441   2
   1  -3   5 9183.60 278.451  12
  -1   3  -5 9546.97 279.455  12
  -1   3  -6 6280.60 197.418   7
   1  -3   6 6041.62 197.632   2
   1  -3   6 6403.90 194.670   4
   1  -3   6 5983.40 191.774  12
   1  -3   6 6209.52 205.900  10
  -1   3  -7 23019.9 658.532   7
   1  -3   7 22741.3 654.015   4
   1  -3   7 23237.8 661.896   2
   1  -3   7 22388.6 651.598  12
   1  -3   7 23808.5 669.005  10
  -1   3  -7 23980.5 661.265   8
   1  -3   8 4995.36 171.435  12
   1  -3   8 5209.83 187.262  10
  -1   3  -8 5479.35 185.410   8
   1  -3   9 1951.53 89.7742  12
   1  -3   9 1904.52 99.7847  10
  -1   3  -9 1824.57 100.884   8
   1  -3  10 5536.86 192.119   4
   1  -3  10 5483.93 188.464  12
   1  -3  10 5342.49 202.930  10
  -1   3 -10 5692.84 210.730   8
   1  -3  11 7355.52 241.582  12
   1  -3  11 7453.39 261.955  10
   1  -3  11 7336.13 247.412   4
  -1   3 -12 162.926 43.0630   7
   1  -3  12 100.968 56.8958  12
   1  -3  12 90.1329 58.8173  10
   1  -3  12 105.114 52.8706   4
  -1   3 -13 7875.86 249.908   7
   1  -3  13 7112.03 249.172  11
   1  -3  13 8010.82 247.949  12
   1  -3  13 7191.77 265.779  10
   1  -3  13 7869.88 256.531   4
  -1   3 -14 335.856 58.8823   7
   1  -3  14 430.967 75.5602  12
   1  -3  14 404.601 77.5817   4
  -1   3 -15 9019.75 308.681   7
   1  -3  15 9231.68 307.371  12
   1  -3  15 9435.95 321.834   4
   1  -3  16 361.977 81.7829  12
   1  -3  16 362.762 83.6198   4
  -1   3 -17 2424.74 132.987   7
   1  -3  17 2605.96 151.828   4
  -1   3 -18 34.2632 58.0832   7
   1  -3  18-55.4110 91.7795   3
   1  -3  18-41.9340 87.9836   4
  -1   3 -19 1571.29 115.319   7
   1  -3  19 1937.29 147.979   3
   1  -3  19 1942.39 145.881   4
   1  -3  20-64.0652 104.959   4
   1  -3  20-48.8523 107.824   3
   1  -3  21 1136.75 139.252   4
   1  -3  21 1196.63 141.995   3
   1  -3  22 26.3902 115.475   3
   1  -3  22-34.3465 116.705   4
  -1   2  23 1775.13 142.658   4
  -1   2  22-42.2616 95.4390   4
  -1   2  21 1146.36 116.212   4
  -1   2  18 166.161 83.4441  12
  -1   2  17 5258.10 207.122  12
  -1   2  16 788.438 71.6106   6
  -1   2  16 651.304 84.6814  12
  -1   2  15 2503.21 118.251   6
  -1   2  15 2787.95 130.779  12
   1  -2 -15 2667.76 136.195  10
  -1   2  14 407.330 56.3620   6
  -1   2  14 355.831 78.2739   8
   1  -2 -14 305.489 63.5408  10
   1  -2 -13 15882.8 474.838  10
  -1   2  13 14436.6 491.649   8
   1  -2 -12 1155.12 83.9847  10
  -1   2  12 1138.91 102.607   8
   1  -2 -11 26637.7 750.372  10
  -1   2  11 24322.2 774.838   8
   1  -2 -10 283.058 51.5068  10
  -1   2  10 278.118 72.5444   8
   1  -2  -9 20081.4 581.464  10
  -1   2   9 19200.2 613.723   8
   1  -2  -8 3586.89 140.429  10
  -1   2   8 3593.75 171.875   8
  -1   2   7 9725.01 296.333   6
   1  -2  -7 11019.4 307.458   2
  -1   2   7 10537.7 315.123   2
   1  -2  -7 9589.30 299.940   1
   1  -2  -7 9457.79 311.165  10
   1  -2  -7 10503.5 299.581  11
  -1   2   7 10054.2 350.767   8
  -1   2   6 1553.80 65.6326   6
  -1   2   6 1537.76 77.6262   2
   1  -2  -6 1516.10 70.1467   1
   1  -2  -6 1746.23 73.6376   2
   1  -2  -6 1554.39 69.6224  11
  -1   2   6 1535.80 112.452   8
  -1   2   5 29990.3 809.596   2
   1  -2  -5 29005.2 803.713   2
   1  -2  -5 27796.0 808.015   1
  -1   2   5 30281.8 852.278   8
  -1   2   5 28418.0 799.447   6
   1  -2  -4 245.192 27.9515   2
  -1   2   4 214.933 30.8429   2
  -1   2   4 241.557 26.2855   6
   1  -2  -3 8275.60 236.765   2
  -1   2   3 8122.65 239.348   2
   1  -2  -3 8364.87 237.666   6
  -1   2   3 8138.52 235.742   6
   1  -2  -3 8032.67 253.305   9
   1  -2  -2 2624.19 81.4784   2
  -1   2   2 2547.11 83.0320   2
   1  -2  -2 2640.71 83.0262   6
   1  -2  -2 2619.69 93.9651   9
  -1   2   2 2556.82 98.0973   9
   1  -2  -1 19362.7 534.066   2
  -1   2   1 19916.6 535.260   2
   1  -2  -1 19029.3 544.648   9
  -1   2   1 19803.2 547.828   9
   1  -2   0 1497.27 56.0738   7
   1  -2   0 1604.90 57.2313   9
  -1   2   0 1606.91 58.6409   9
  -1   2  -1 288.998 23.5500   7
   1  -2   1 252.277 23.2935   7
   1  -2   1 286.609 24.8454   3
  -1   2  -1 294.650 24.1396   3
  -1   2  -1 293.372 25.5887   4
  -1   2  -2 2457.09 83.8052   7
  -1   2  -2 2452.99 80.7048  12
   1  -2   2 2440.82 81.8376   4
  -1   2  -2 2508.85 80.3321   4
   1  -2   2 2478.49 76.6931   2
   1  -2   2 2461.93 81.4773   3
  -1   2  -3 6275.59 184.943   7
  -1   2  -3 6151.77 178.064   2
   1  -2   3 5973.17 181.146   4
   1  -2   3 6425.26 180.789   2
   1  -2   3 6064.06 181.041   3
   1  -2   3 5987.10 179.692  12
  -1   2  -3 6032.68 179.901  12
  -1   2  -4 12064.2 336.196   2
   1  -2   4 11449.6 336.683   4
   1  -2   4 11942.8 339.557   2
  -1   2  -4 11829.2 335.858  12
   1  -2   4 11800.0 335.258  12
   1  -2   5 12116.0 355.617   2
   1  -2   5 11865.0 350.769   4
   1  -2   5 12434.7 349.633  12
   1  -2   5 12508.1 360.192  10
   1  -2   6 9229.70 278.278  10
   1  -2   6 8621.98 266.198  12
  -1   2  -6 9562.90 278.300   8
   1  -2   7 7476.16 234.532  12
   1  -2   7 7943.18 247.496  10
  -1   2  -7 8122.57 251.686   8
   1  -2   8 5928.41 201.875  10
   1  -2   8 5754.12 188.397  12
  -1   2  -8 6334.52 211.948   8
   1  -2   9 2998.20 127.026  10
   1  -2   9 3081.48 116.411  12
  -1   2  -9 3263.77 141.082   8
   1  -2  10 1609.53 92.2619  10
   1  -2  10 1661.48 83.3644  12
   1  -2  11 2854.01 135.088  10
   1  -2  11 3262.61 126.415  12
   1  -2  12 5451.41 206.070  10
   1  -2  12 5986.05 192.136  12
   1  -2  12 5478.12 190.706  11
   1  -2  12 6053.16 199.683   4
  -1   2 -13 414.654 94.1718   8
   1  -2  13 396.652 63.8838  12
   1  -2  13 255.439 54.7332  11
   1  -2  13 402.941 63.8209   4
   1  -2  14 3382.74 144.972  12
   1  -2  14 3374.68 153.248   4
   1  -2  15 1814.59 112.676  12
   1  -2  15 1772.43 115.949   4
   1  -2  16 8996.48 302.368  12
   1  -2  16 8952.77 316.106   4
  -1   2 -17 424.378 68.0174   7
   1  -2  17 443.516 83.3369  12
   1  -2  17 383.731 86.5506   4
  -1   2 -18 3504.44 166.997   7
   1  -2  18 3611.93 184.405   4
  -1   2 -19 2.98167 60.2161   7
   1  -2  19 12.8813 93.3943   4
   1  -2  19-72.3410 99.0620   3
  -1   2 -20 1045.31 100.698   7
   1  -2  20 1119.64 126.922   3
   1  -2  20 1050.82 124.525   4
   1  -2  21-137.452 110.630   3
   1  -2  21-100.420 107.203   4
   1  -2  22 1337.89 143.763   3
   1  -2  22 1236.60 139.598   4
  -1   1  23 861.153 122.803   4
  -1   1  22 328.299 102.893   4
  -1   1  21 109.219 92.1407   4
  -1   1  17 528.766 87.9909  12
  -1   1  16 6061.86 217.536   6
  -1   1  16 6646.66 233.248  12
  -1   1  15 493.323 58.4706   6
  -1   1  15 497.624 74.7116  12
  -1   1  14 4678.57 177.423  12
   1  -1 -14 4136.04 181.957  10
   1  -1 -13 1612.05 100.385  10
   1  -1 -12 11642.6 361.739  10
  -1   1  12 10629.3 362.683   8
   1  -1 -11 324.891 58.7025  10
  -1   1  11 343.072 65.8439   8
   1  -1 -10 23525.1 663.346  10
  -1   1  10 21574.9 673.313   8
   1  -1  -9 45.4113 36.9946  10
  -1   1   9 28.5475 49.2838   8
  -1   1   8 12783.6 383.262   2
   1  -1  -8 12564.1 379.535  10
  -1   1   8 11983.4 396.109   8
  -1   1   7 5400.79 177.890   2
   1  -1  -7 4910.74 174.865  10
  -1   1   7 4892.21 196.142   8
  -1   1   6 13556.8 397.483   2
  -1   1   6 13381.9 424.336   8
  -1   1   5 479.033 70.2515   8
   1  -1  -5 462.987 38.4592  11
  -1   1   5 461.179 38.7585   2
   1  -1  -4 36731.8 1072.85  11
   1  -1  -4 35276.7 1074.22   1
  -1   1   3 7341.63 215.068   2
   1  -1  -3 7075.01 219.606   1
  -1   1   3 7539.23 210.516   6
  -1   1   2 50007.8 1358.88   2
   1  -1  -2 50002.1 1356.47   6
   1  -1  -2 49528.1 1365.21   9
  -1   1   1 2778.19 78.6153   9
   1  -1  -1 2030.66 73.4403   9
  -1   1   0 56433.2 1499.31   7
   1  -1   0 53990.0 1498.51   7
  -1   1  -1 9270.27 256.523   4
   1  -1   1 9120.89 258.444   7
  -1   1  -1 9385.35 259.193   7
   1  -1   1 9226.13 256.239   3
  -1   1  -1 9052.75 256.175   3
  -1   1  -2 332.283 22.0068   2
   1  -1   2 400.048 24.9385   4
   1  -1   2 342.630 23.3563   3
  -1   1  -2 353.951 24.2618   4
  -1   1  -2 388.148 24.5093  12
  -1   1  -3 1549.28 56.0296   2
   1  -1   3 1551.08 55.4511   4
  -1   1  -3 1416.72 53.4063  12
   1  -1   3 1544.23 53.6957  12
  -1   1  -4 9486.95 282.197   2
  -1   1  -4 9912.07 278.877  12
   1  -1   4 9998.99 278.721  12
  -1   1  -5 83.0942 27.2287   2
   1  -1   5 82.7534 28.1579  12
  -1   1  -5 77.6462 34.6993   8
   1  -1   5 78.0134 26.5911  10
  -1   1  -6 10190.4 307.989   2
   1  -1   6 10150.6 301.079  12
   1  -1   6 10766.1 309.660  10
  -1   1  -6 10987.2 321.974   8
  -1   1  -7 10328.0 313.676   2
   1  -1   7 10547.2 315.660  10
   1  -1   7 10338.9 306.174  12
  -1   1  -7 11301.9 334.025   8
  -1   1  -8 3607.02 133.265   2
   1  -1   8 3645.85 125.987  12
   1  -1   8 3759.25 136.163  10
  -1   1  -8 3857.72 156.120   8
   1  -1   9 6309.29 200.406  12
   1  -1   9 6363.52 212.856  10
   1  -1  10 12337.1 355.318  10
   1  -1  10 12515.3 340.361  12
   1  -1  10 11667.7 339.694  11
   1  -1  11 2326.88 94.1780  11
   1  -1  11 2516.73 100.293  12
   1  -1  12 2087.31 96.5599  12
  -1   1 -12 1878.01 138.437   8
   1  -1  13 4034.96 154.852  12
   1  -1  14 49.8890 57.3859  12
   1  -1  14 107.785 60.0026   4
   1  -1  15 2883.22 131.824  12
   1  -1  15 2568.62 135.411   4
   1  -1  16 2381.74 127.115  12
   1  -1  16 2501.02 138.140   4
   1  -1  17 5194.69 203.348  12
   1  -1  17 5157.89 215.880   4
   1  -1  18 992.632 107.291   4
   1  -1  19 1133.75 116.722   4
  -1   1 -20-56.5597 68.0706   7
   1  -1  20-44.2175 95.4333   4
   1  -1  20-54.4524 102.923   3
  -1   1 -21 3029.54 165.572   7
   1  -1  21 3203.33 183.448   4
   1  -1  21 3494.24 189.650   3
   1  -1  22-85.2501 112.534   3
   1  -1  22 46.9103 96.8307   4
   1  -1  23 2488.13 172.116   3
   1  -1  23 2095.68 163.526   4
  -1   0  22 385.819 106.742   4
  -1   0  21 1199.04 128.153   4
  -1   0  20 1595.84 133.560   4
  -1   0  17 1704.15 120.882  12
  -1   0  16 746.160 87.1737  12
  -1   0  15 2468.58 126.934  12
  -1   0  14 3806.57 157.780  12
  -1   0  13 5759.72 207.623  12
   1   0 -12 4862.13 191.102  10
   1   0 -11 5653.58 207.845  10
  -1   0  10 171.714 50.5466   2
  -1   0  10 131.367 45.5565   8
   1   0 -10 120.424 44.7047  10
  -1   0   9 8162.85 254.168   1
   1   0  -9 8162.18 261.670  10
  -1   0   9 7415.16 257.290   8
  -1   0   8 552.185 55.1071   2
  -1   0   8 529.484 47.0375   1
   1   0  -8 446.745 50.3929  10
  -1   0   8 526.636 52.4790   8
  -1   0   7 6699.20 212.695   1
  -1   0   7 6894.43 217.855   2
  -1   0   7 6592.79 215.678  11
   1   0  -7 6612.10 218.058  10
  -1   0   7 6484.03 218.963   8
  -1   0   6 1554.37 72.8138   1
  -1   0   6 1738.96 77.0849   2
   1   0  -6 1544.95 76.9674  10
  -1   0   6 1696.78 83.6364   8
  -1   0   5 6686.49 206.311   2
  -1   0   5 6361.95 206.553   1
  -1   0   5 7114.79 219.097   8
  -1   0   4 28245.0 767.792   2
  -1   0   4 26475.2 769.236   1
  -1   0   4 28425.3 780.576   8
  -1   0   3 29159.4 807.562   1
   1   0  -3 28374.4 810.806  10
   1   0  -3 29773.0 807.099  11
  -1   0   2 11181.7 317.312   1
   1   0  -2 11781.4 317.738  11
   1   0  -2 11542.6 320.737  10
  -1   0   1 81082.0 2188.74   1
   1   0  -1 78827.4 2188.26   1
   1   0  -1 81019.3 2189.35  10
   1   0  -1 81025.4 2188.77  11
  -1   0   0-2.08009 7.55934   1
   1   0   1 74343.3 2028.35   1
  -1   0  -1 74866.0 2022.62   3
  -1   0  -2 8508.26 233.221   4
   1   0   2 8426.12 233.205   4
  -1   0  -2 8260.64 231.436  12
   1   0   3 63619.0 1680.73   4
  -1   0  -3 59544.2 1678.42  12
  -1   0  -3 65236.2 1694.11   8
  -1   0  -4 1531.37 62.3667   2
   1   0   4 1507.44 52.9950  12
   1   0   4 1529.78 54.5939  10
  -1   0  -4 1667.90 74.3273   8
  -1   0  -5 56904.6 1571.64   2
   1   0   5 57470.7 1564.84  10
   1   0   5 56065.2 1560.76  12
  -1   0  -5 61825.5 1588.87   8
  -1   0  -6 13796.8 405.404   2
   1   0   6 13690.5 394.046  12
   1   0   6 13822.8 399.966  10
  -1   0  -7 30445.1 863.000   2
   1   0   7 31280.6 859.175  10
   1   0   7 30286.5 850.696  12
  -1   0  -7 32140.8 892.727   8
  -1   0  -8 172.109 38.5998   2
   1   0   8 153.931 33.7076  12
  -1   0  -8 150.077 57.5568   8
   1   0   9 4843.69 160.210  12
   1   0  10 436.023 46.9819  12
   1   0  11 8328.27 257.431  12
  -1   0 -11 8174.14 318.483   8
  -1   0 -12 340.650 92.9887   8
   1   0  12 519.839 57.9098  12
   1   0  13 3091.42 128.343  12
   1   0  14 5023.88 182.698  12
   1   0  15 3937.70 159.059  12
   1   0  16 3597.27 155.415  12
   1   0  16 3552.16 162.365   4
   1   0  17 1811.98 113.440  12
   1   0  17 1841.15 119.748   4
   1   0  18 2063.02 125.447  12
   1   0  18 2051.94 129.799   4
   1   0  19 1403.13 119.849   4
   1   0  20 4641.46 212.938   4
   1   0  21 1516.68 132.073   4
   1   0  21 1396.80 133.750   3
  -1   0 -22 2933.33 166.282   7
   1   0  22 3340.89 183.103   4
   1   0  22 3423.68 187.940   3
   1   0  23 540.395 118.504   3
   1   0  23 561.163 111.164   4
  -1  -1  22 438.976 115.899   4
  -1  -1  21 2993.02 181.746   4
  -1  -1  20 560.194 109.710   4
  -1  -1  19 1481.65 131.230   4
  -1  -1  16 1563.45 116.728  12
  -1  -1  15 1952.62 116.199  12
  -1  -1  14 2716.85 131.278  12
  -1  -1  13 4947.67 185.445  12
  -1  -1  12 10183.8 324.527   1
  -1  -1  12 10333.4 323.944  12
  -1  -1  11 2722.20 122.576   1
  -1  -1  11 2829.85 138.502   2
  -1  -1  11 3063.15 124.792  12
  -1  -1  10 6037.96 222.674   2
  -1  -1  10 6149.01 209.916   1
  -1  -1  10 6091.78 217.034  11
   1   1 -10 6451.78 223.773  10
  -1  -1   9 6377.54 208.566   1
  -1  -1   9 5944.93 212.809  11
   1   1  -9 6195.48 217.729  10
  -1  -1   8 1707.00 80.0078   1
  -1  -1   8 1562.19 83.6223   2
  -1  -1   8 1562.43 92.0905  10
  -1  -1   8 1608.87 84.4141  11
   1   1  -8 1677.55 86.9839  10
  -1  -1   7 5031.73 175.058   2
  -1  -1   7 5256.17 188.331  10
   1   1  -7 5178.75 181.204  10
  -1  -1   7 5216.47 178.681  11
  -1  -1   6 33635.6 952.670   2
   1   1  -6 35168.4 960.891  10
  -1  -1   6 35214.1 967.707  10
  -1  -1   6 33980.5 957.013  11
  -1  -1   6 33500.8 942.496   8
  -1  -1   5 993.498 51.9461   2
  -1  -1   5 945.880 61.8159  10
   1   1  -5 812.745 55.4133  10
  -1  -1   5 940.436 56.4641  11
  -1  -1   5 885.145 44.6512   8
  -1  -1   4 105340. 2860.72  10
  -1  -1   4 104403. 2840.77   8
  -1  -1   3 193.182 33.6523  10
   1   1  -2 26664.5 753.847  10
  -1  -1   2 27588.1 754.917  10
  -1  -1   1 757.106 38.4029  10
   1   1  -1 801.305 38.9867  10
   1   1   0 66043.0 1816.04  10
  -1  -1   0 68238.1 1815.97  10
  -1  -1   0 66105.6 1814.08   8
  -1  -1  -1 87.2454 16.9722  11
   1   1   1 93.6854 20.0994   8
  -1  -1  -1 95.7932 22.6768   8
   1   1   1 116.364 12.8637  10
  -1  -1  -1 102.214 12.4075  10
   1   1   2 30123.5 822.589   4
   1   1   2 31438.3 841.477   8
  -1  -1  -2 30420.0 842.699   8
  -1  -1  -3 2652.30 107.379   8
   1   1   3 2327.89 99.8662   8
  -1  -1  -4 112673. 3014.03   8
   1   1   4 107926. 3006.23   8
  -1  -1  -5 7393.09 213.602  10
  -1  -1  -5 8064.14 253.780   8
   1   1   5 7564.11 241.893   8
  -1  -1  -6 14484.1 433.755   2
  -1  -1  -6 14988.3 418.990  10
  -1  -1  -6 15800.1 466.045   8
   1   1   6 15023.0 448.004   8
  -1  -1  -7 12869.3 391.754   2
  -1  -1  -7 13738.3 378.549  10
   1   1   7 12865.6 375.553  12
   1   1   7 13223.9 406.441   8
  -1  -1  -8 10275.1 315.866   2
   1   1   8 10320.0 300.180  12
   1   1   8 10622.8 333.468   8
   1   1   9 3174.21 110.096  12
   1   1  10 6580.09 205.274  12
  -1  -1 -11 1288.41 79.6072   2
   1   1  11 1401.08 71.4408  12
  -1  -1 -11 1371.31 126.512   8
  -1  -1 -12 9179.38 318.028   2
   1   1  12 10345.2 303.092  12
   1   1  13 5393.53 186.194  12
   1   1  14 11952.4 365.620  12
   1   1  15 1869.82 101.470  12
   1   1  16 4685.50 181.868  12
   1   1  17 3003.92 148.651   4
   1   1  17 3194.88 145.379  12
   1   1  18 2306.75 132.505   4
   1   1  18 2299.56 127.053  12
   1   1  19 1490.40 117.449   4
   1   1  20 3504.08 177.863   4
   1   1  21 1544.94 128.333   4
   1   1  22 714.389 115.163   3
   1   1  22 654.007 109.050   4
   1   1  23 2099.19 150.269   4
  -1  -2  22 787.913 131.459   4
  -1  -2  21 457.899 116.488   4
  -1  -2  20 4310.29 220.195   4
  -1  -2  19 1036.59 121.899   4
  -1  -2  18 2303.28 152.577   4
  -1  -2  16 409.876 83.6803  12
  -1  -2  15 1008.21 96.8984  12
  -1  -2  14 3317.27 148.688  12
  -1  -2  13 1427.84 94.4808   1
  -1  -2  13 1575.64 102.292  12
  -1  -2  12 7690.24 289.650   2
  -1  -2  12 8081.98 269.450   1
  -1  -2  12 7856.69 281.000  11
  -1  -2  12 8406.22 268.172  12
  -1  -2  11 7729.31 282.325   2
  -1  -2  11 7535.75 275.456  11
  -1  -2  11 8230.50 264.443  12
  -1  -2  10 4990.10 191.963   2
  -1  -2  10 5175.33 183.695   1
  -1  -2  10 5041.51 203.859  10
  -1  -2  10 5134.58 177.753  12
  -1  -2  10 4893.17 190.839  11
  -1  -2   9 6389.92 231.402  11
  -1  -2   9 6806.35 244.523  10
  -1  -2   9 6944.47 219.866  12
  -1  -2   8 2997.52 124.443   2
  -1  -2   8 3115.46 118.543  12
  -1  -2   8 3373.76 141.229  10
  -1  -2   8 3124.40 130.334  11
  -1  -2   7 27921.6 791.558   2
  -1  -2   7 27788.3 800.008  11
  -1  -2   7 28717.4 809.631  10
  -1  -2   7 27706.6 783.391  12
  -1  -2   6 8850.16 273.826   2
  -1  -2   6 9419.75 290.973  10
   1   2  -6 8879.16 285.188  10
  -1  -2   5 8972.21 277.299  10
   1   2  -5 8495.74 272.815  10
  -1  -2   4 29129.4 793.718  10
   1   2  -4 26996.8 789.157  10
   1   2  -3 3224.29 98.7428   7
  -1  -2   3 3535.68 121.743  10
   1   2  -2 800.487 31.7678   7
  -1  -2   2 824.140 48.5525  10
  -1  -2   1 32364.3 926.044   7
  -1  -2   1 33576.1 929.099  12
  -1  -2   1 36323.3 943.429  10
   1   2  -1 36446.7 932.831   8
  -1  -2   1 34561.9 928.378   9
   1   2   0 944.682 35.1683   6
  -1  -2   0 943.797 36.7137   6
   1   2   0 946.754 47.6850   8
  -1  -2   0 869.169 51.6786   8
   1   2   1 18488.6 521.260   6
   1   2   1 18649.0 526.261   5
  -1  -2  -1 18790.4 526.796   5
   1   2   1 19781.2 538.626   8
  -1  -2  -1 19811.4 541.447   8
  -1  -2  -2 223.181 46.8593   8
   1   2   2 142.074 41.7520   8
   1   2   3 437.712 53.3803   8
  -1  -2  -3 431.118 57.5740   8
  -1  -2  -4 538.670 67.2735   8
   1   2   4 479.264 59.8026   8
   1   2   5 10620.1 341.671   8
  -1  -2  -5 11115.7 353.569   8
  -1  -2  -6 41239.5 1146.74  10
  -1  -2  -6 43900.9 1203.33   8
   1   2   6 42519.0 1186.82   8
  -1  -2  -7 3478.87 134.932   2
  -1  -2  -7 3689.49 117.974  10
   1   2   7 3886.81 157.081   8
  -1  -2  -8 5854.61 200.380   2
  -1  -2  -8 6144.65 184.307  10
   1   2   8 5941.41 222.989   8
   1   2   9 27859.3 820.436   8
  -1  -2 -10 1182.36 74.5942   2
  -1  -2 -10 1249.78 121.363   8
   1   2  10 1260.86 93.5395   8
  -1  -2 -11 7302.90 312.002   8
  -1  -2 -11 7203.58 249.127   2
   1   2  11 7488.29 229.046  12
   1   2  11 7354.90 272.524   8
   1   2  12 786.436 60.2363  12
  -1  -2 -12 618.867 63.3004   2
   1   2  13 7997.97 245.912  12
  -1  -2 -13 7140.87 263.949   2
   1   2  14 552.941 66.9363  12
   1   2  15 11931.1 366.585  12
   1   2  16 1700.93 102.292  12
   1   2  17 6652.58 234.088  12
   1   2  17 6722.29 242.800   4
   1   2  18 1073.45 96.5675   4
   1   2  19 1330.89 106.093   6
   1   2  19 1204.97 105.995   4
   1   2  20 2878.33 157.869   4
   1   2  21 2156.42 142.122   4
   1   2  22 332.876 93.9627   4
  -1  -3  21 1244.44 145.583   4
  -1  -3  20-60.7110 107.785   4
  -1  -3  19 2469.47 167.785   4
  -1  -3  18 1716.93 138.070   4
  -1  -3  17 2487.86 154.362   4
   1   3 -16 535.502 60.7403   7
   1   3 -15 2716.36 124.366   7
  -1  -3  15 3139.33 147.474  12
   1   3 -14 171.411 45.3059   7
  -1  -3  14 66.5530 69.0792  12
   1   3 -13 5481.47 193.612   7
  -1  -3  13 5873.80 208.255  12
  -1  -3  13 5432.24 222.768  11
  -1  -3  13 5416.11 207.580   1
   1   3 -12 3088.73 124.002   7
  -1  -3  12 2943.71 161.587  10
  -1  -3  12 2791.69 149.200  11
  -1  -3  12 2898.78 138.840   1
  -1  -3  12 3208.56 157.592   2
  -1  -3  11 12160.0 403.550  11
  -1  -3  11 12841.2 385.895  12
  -1  -3  11 12439.7 418.293  10
  -1  -3  11 12487.2 404.560   2
  -1  -3  10 5782.97 225.803  10
  -1  -3  10 5509.81 214.086  11
  -1  -3  10 5744.39 198.245  12
  -1  -3  10 5881.60 213.028   2
  -1  -3   9 10216.7 348.302  10
  -1  -3   9 10744.8 321.469  12
  -1  -3   9 10116.5 338.045  11
  -1  -3   8 5570.68 206.066  10
  -1  -3   8 5260.94 179.814  12
   1   3  -7 29580.4 840.396   7
  -1  -3   7 32252.4 876.275  10
  -1  -3   7 30191.8 846.687  12
  -1  -3   7 29924.5 852.003   2
   1   3  -6 8668.99 251.283   7
  -1  -3   6 8660.70 280.496  10
  -1  -3   6 8266.80 256.379  12
  -1  -3   6 8402.86 259.991   2
   1   3  -5 9451.11 272.699   7
  -1  -3   5 9310.29 278.003  12
  -1  -3   5 9413.85 299.491  10
   1   3  -4 6055.28 179.125   7
  -1  -3   4 5860.02 184.199  12
  -1  -3   4 6415.70 205.440  10
   1   3  -3 20253.0 555.553   7
  -1  -3   3 19076.6 559.211  12
  -1  -3   3 20512.9 579.797  10
   1   3  -3 20473.8 554.234   9
  -1  -3   2 67416.8 1938.91   7
  -1  -3   2 73399.1 1942.72  12
  -1  -3   2 69318.3 1960.04  10
   1   3  -2 71569.9 1941.67   9
   1   3  -2 76643.5 1947.83   8
  -1  -3   1 44109.1 1233.84  12
  -1  -3   1 44217.9 1235.91   9
   1   3  -1 46265.2 1242.69   9
  -1  -3   0 97496.6 2592.40   6
  -1  -3   0 92579.5 2587.94  12
   1   3   0 94327.0 2587.99  12
  -1  -3   0 97219.0 2604.06   9
   1   3   0 103803. 2616.12   8
   1   3   1 609.243 33.4233   6
  -1  -3  -1 599.474 64.1017   8
  -1  -3  -1 541.471 34.1570   6
  -1  -3  -1 567.235 39.4630   5
  -1  -3  -1 557.735 24.6665   3
  -1  -3  -1 505.872 22.4102   4
   1   3   1 589.309 26.3951  12
   1   3   1 508.201 59.4852   8
  -1  -3  -2 17915.0 508.770   5
   1   3   2 17068.9 500.954   6
   1   3   2 18006.0 507.087   5
   1   3   2 19386.3 537.542   8
  -1  -3  -2 18670.8 536.786   8
  -1  -3  -3 116158. 3078.41   8
   1   3   3 119343. 3076.63   8
   1   3   4 2293.98 123.203   8
  -1  -3  -4 2129.17 124.105   8
   1   3   5 6879.51 248.587   8
  -1  -3  -5 6995.76 259.924   8
   1   3   6 79916.3 2229.39   8
   1   3   7 1922.62 130.661   8
  -1  -3  -8 22578.4 611.914   2
   1   3   8 23432.6 652.220   8
  -1  -3  -9 49.2290 80.2657   8
   1   3   9 123.784 63.0879   8
  -1  -3 -10 7406.48 253.633   2
   1   3  10 8043.32 289.896   8
  -1  -3 -11 241.850 49.7901   2
   1   3  11 188.259 71.6956   8
  -1  -3 -12 5453.94 204.819   2
   1   3  12 5688.19 181.649  12
   1   3  12 5115.15 229.733   8
  -1  -3 -13 370.098 56.2467   2
   1   3  13 437.159 56.3403  12
   1   3  13 366.559 80.8922   8
   1   3  14 6265.09 203.360  12
  -1  -3 -14 5594.19 223.685   2
   1   3  15 196.818 60.5142  12
   1   3  16 7854.13 258.617  12
   1   3  17 2423.64 131.766   6
   1   3  17 2336.43 119.545  12
   1   3  18 5973.46 239.938   6
   1   3  18 6547.63 233.817   4
   1   3  19 2090.03 133.307   6
   1   3  19 2397.23 130.733   4
   1   3  20 3312.61 164.318   4
   1   3  21 537.283 96.4726   4
  -1  -4  21 74.1417 111.794   4
  -1  -4  21 36.5984 120.738   3
  -1  -4  20 1096.02 141.776   4
  -1  -4  20 1131.03 138.933   3
  -1  -4  19 417.871 116.225   4
  -1  -4  18 5842.41 256.709   4
  -1  -4  17 16.3740 83.3870   4
  -1  -4  16 2034.33 136.798   4
   1   4 -15 355.443 52.6720   7
   1   4 -14 4135.06 160.662   7
  -1  -4  14 4294.90 178.873  12
   1   4 -13 1943.91 94.4718   7
  -1  -4  13 1988.26 112.862  12
  -1  -4  13 1620.59 121.269  11
  -1  -4  13 1816.82 125.512   2
  -1  -4  13 1758.43 111.424   1
   1   4 -12 8799.34 284.448   7
  -1  -4  12 9053.99 331.432  10
  -1  -4  12 8519.28 316.313  11
  -1  -4  12 9514.50 299.050  12
  -1  -4  12 8915.32 317.571   2
   1   4 -11 2131.00 95.7832   7
  -1  -4  11 2141.89 109.986  12
  -1  -4  11 2155.85 132.219  10
  -1  -4  11 1952.10 121.006  11
  -1  -4  11 1962.06 114.320   2
   1   4 -10 7574.51 239.423   7
  -1  -4  10 7554.18 248.105  12
  -1  -4  10 7686.52 280.393  10
  -1  -4  10 6978.94 267.187  11
  -1  -4  10 7506.40 258.817   2
   1   4  -9 3994.39 140.098   7
  -1  -4   9 3892.31 148.402  12
  -1  -4   9 3816.83 171.294  10
   1   4  -8 13506.1 391.699   7
  -1  -4   8 13102.5 397.489  12
  -1  -4   8 13472.1 427.493  10
   1   4  -7 23343.6 650.455   7
  -1  -4   7 23618.4 684.918  10
  -1  -4   7 22143.5 654.473  12
  -1  -4   7 23294.7 659.231   2
   1   4  -6 23018.5 630.084   7
  -1  -4   6 21980.7 634.748  12
  -1  -4   6 21819.3 659.638  10
   1   4  -5 9416.31 271.055   7
  -1  -4   5 9176.65 299.750  10
  -1  -4   5 8831.65 274.747  12
   1   4  -5 9332.94 267.004   9
   1   4  -4 26639.6 726.784   7
  -1  -4   4 25428.6 730.286  12
  -1  -4   4 26771.1 755.522  10
   1   4  -4 26128.6 724.823   9
  -1  -4   3 10359.2 314.135  12
   1   4  -3 11278.5 313.363   9
  -1  -4   3 11057.7 336.480  10
  -1  -4   2 1377.43 56.7584  12
   1   4  -2 1192.02 57.1219   9
  -1  -4   1 98074.4 2743.06  12
   1   4  -1 99553.6 2743.39  12
  -1  -4   1 99496.1 2747.39   9
   1   4  -1 105251. 2758.53   9
  -1  -4   0 15293.7 412.986   6
  -1  -4   0 14096.3 407.547   3
  -1  -4   0 14247.8 408.246  12
   1   4   0 14733.8 408.556  12
  -1  -4   0 14810.1 424.312   9
  -1  -4  -1 23732.6 620.725   6
  -1  -4  -1 21472.4 623.729   5
  -1  -4  -1 21441.7 608.576   3
  -1  -4  -1 22048.0 606.676   4
   1   4   1 22164.7 608.837  12
  -1  -4  -1 22513.6 638.980   9
   1   4   1 24171.7 662.507   8
  -1  -4  -2 17960.7 495.183   5
   1   4   2 17790.9 487.062   6
  -1  -4  -2 18352.1 488.684   6
   1   4   2 16751.3 472.371   3
   1   4   2 16751.7 473.328  12
   1   4   2 18784.3 534.976   8
   1   4   3 17454.3 501.185   6
   1   4   3 17449.1 507.477   5
   1   4   3 18865.4 552.748   8
   1   4   4 14642.3 432.720   5
   1   4   4 14603.3 424.362   6
   1   4   4 15489.1 478.901   8
   1   4   5 8953.15 274.610   6
   1   4   5 9696.21 330.533   8
   1   4   6 3803.55 180.713   8
   1   4   7 12421.8 422.918   8
   1   4   8 797.736 100.896   8
   1   4   9 16571.3 542.990   8
  -1  -4 -10 8161.67 268.906   2
   1   4  10 7620.18 306.546   8
  -1  -4 -11 10365.0 334.107   2
   1   4  11 10016.1 372.801   8
  -1  -4 -12-2.25965 41.4281   2
   1   4  12 15.2765 71.7109   8
  -1  -4 -13 10212.1 348.332   2
   1   4  13 9365.93 379.238   8
  -1  -4 -14 91.3842 54.4713   2
  -1  -4 -14-41.2580 43.1182  10
   1   4  15 5075.42 201.421   6
   1   4  15 5377.89 181.911  12
  -1  -4 -15 4844.80 208.635   2
   1   4  16 364.695 70.8559   6
   1   4  16 234.205 61.9548  12
   1   4  17 2883.87 149.019   6
   1   4  17 3052.10 131.420  12
   1   4  18 193.342 77.7510   6
   1   4  18 115.725 67.5033   4
   1   4  19 3844.92 183.055   6
   1   4  19 3937.28 168.479   4
   1   4  20 438.143 88.1492   6
   1   4  20 468.477 86.3297   4
  -1  -5  20-96.4855 120.571   3
  -1  -5  20-8.22188 110.094   4
  -1  -5  19 4036.61 224.162   4
  -1  -5  19 4439.00 225.756   3
  -1  -5  18 143.490 103.698   4
  -1  -5  17 3487.21 186.324   4
  -1  -5  16 209.528 87.2954   4
  -1  -5  15 5764.44 235.825   4
   1   5 -14 389.284 56.7559   7
  -1  -5  14 660.393 93.0948  12
  -1  -5  14 643.670 91.8040   4
   1   5 -13 4423.59 164.602   7
  -1  -5  13 4681.89 184.432  12
  -1  -5  13 4074.93 198.938  11
  -1  -5  13 4219.93 199.434   2
   1   5 -12 233.762 45.0228   7
  -1  -5  12 323.933 71.1791  12
  -1  -5  12 211.549 76.0486  11
  -1  -5  12 170.743 67.5323   2
   1   5 -11 11376.4 347.886   7
  -1  -5  11 11603.8 359.291  12
  -1  -5  11 10617.6 381.449  11
  -1  -5  11 11463.0 374.855   2
   1   5 -10 193.792 40.7556   7
  -1  -5  10 75.1465 61.8009  10
  -1  -5  10 155.873 58.6821  12
  -1  -5  10 62.5263 50.3079   2
   1   5  -9 11158.3 331.712   7
  -1  -5   9 10819.7 339.170  12
  -1  -5   9 10322.9 368.634  10
  -1  -5   9 11169.9 348.048   2
   1   5  -8 4758.28 159.581   7
  -1  -5   8 4697.76 167.820  12
  -1  -5   8 4439.26 192.013  10
   1   5  -7 20857.3 590.542   7
  -1  -5   7 20183.5 596.760   2
  -1  -5   7 20190.0 595.896  12
  -1  -5   7 21394.5 627.489  10
   1   5  -7 21111.8 584.883   9
   1   5  -6 12972.6 376.223   7
  -1  -5   6 12465.1 407.036  10
  -1  -5   6 12466.2 380.429  12
   1   5  -6 13292.3 372.869   9
   1   5  -5 25289.2 706.674   7
  -1  -5   5 24945.4 710.014  12
  -1  -5   5 25175.3 737.881  10
   1   5  -5 25315.4 703.772   9
  -1  -5   4 995.194 56.2845  12
  -1  -5   4 938.208 69.9621  10
   1   5  -4 973.106 50.4276   9
  -1  -5   3 25543.5 729.594  12
  -1  -5   3 25287.3 754.158  10
   1   5  -3 27374.4 734.996   9
   1   5  -2 19731.4 546.396  12
   1   5  -2 20814.6 558.679   9
  -1  -5   1 1420.58 62.0764   3
  -1  -5   1 1368.83 59.8092   4
   1   5  -1 1394.57 65.9024  12
  -1  -5   1 1609.09 66.7178  12
   1   5  -1 1242.73 74.5916   9
  -1  -5   1 1514.88 66.1924   9
  -1  -5   0 31340.8 836.105   6
   1   5   0 32612.2 880.965   8
  -1  -5   0 29300.5 827.770   4
  -1  -5   0 29397.7 829.625   3
   1   5   0 30412.0 830.301  12
  -1  -5   0 30260.8 847.570   9
  -1  -5  -1 15147.4 408.354   6
  -1  -5  -1 14230.9 396.494   3
  -1  -5  -1 13708.9 393.374   4
   1   5   1 13699.1 396.005  12
  -1  -5  -1 14873.0 427.098   9
   1   5   1 15260.3 457.266   8
  -1  -5  -2 13145.5 403.178   5
  -1  -5  -2 13736.4 398.114   6
   1   5   2 13579.8 382.482   3
   1   5   2 14312.2 384.826  12
  -1  -5  -2 13048.4 423.200   9
   1   5   2 13780.2 450.286   8
   1   5   3 30878.8 852.618   4
   1   5   3 30795.1 856.400   3
   1   5   3 32220.7 873.854   6
   1   5   3 32579.0 882.476   5
  -1  -5  -3 32813.8 886.279   5
   1   5   3 34122.4 938.027   8
   1   5   4 13222.4 387.216   6
   1   5   4 13108.6 394.801   5
   1   5   4 13540.9 448.755   8
   1   5   5 12739.1 389.918   6
   1   5   5 13120.2 398.963   5
   1   5   6 9629.10 297.658   6
   1   5   6 10065.1 362.450   8
   1   5   7 9994.24 306.315   6
   1   5   7 9879.46 368.519   8
   1   5   8 18196.8 599.813   8
   1   5   9 2075.06 147.949   8
  -1  -5 -10 10336.4 327.987   2
   1   5  10 9416.59 375.508   8
   1   5  11 1922.58 98.0726   6
  -1  -5 -11 1832.04 100.246   2
  -1  -5 -11 1545.34 66.7517   1
  -1  -5 -11 1815.38 85.5116  10
   1   5  11 1657.22 138.848   8
   1   5  12 8838.87 287.331   6
  -1  -5 -12 8593.45 291.973   2
  -1  -5 -12 8612.06 266.849  10
  -1  -5 -13 1099.70 68.3201  10
  -1  -5 -13 1228.36 90.1189   2
   1   5  14 4438.45 178.584   6
  -1  -5 -14 4092.02 180.996   2
  -1  -5 -14 4263.32 150.604  10
   1   5  15 442.921 76.4826   6
  -1  -5 -15 274.591 66.6542   2
   1   5  15 381.887 61.9681  12
   1   5  15 228.836 104.177   8
   1   5  16 5745.11 228.535   6
   1   5  16 5985.43 201.058  12
  -1  -5 -16 5851.31 238.899   2
   1   5  17 139.797 66.8983   6
   1   5  18 2102.32 132.990   6
   1   5  19 110.937 74.2080   6
   1   5  19-37.7727 68.9085   4
   1   5  20 5345.29 228.980   6
  -1  -6  20 2521.95 187.290   3
  -1  -6  20 2260.24 180.493   4
  -1  -6  19 343.324 119.637   3
  -1  -6  19 197.792 113.060   4
  -1  -6  18 4451.18 222.382   3
  -1  -6  18 4046.33 218.284   4
  -1  -6  17 244.114 101.300   4
  -1  -6  17 84.6356 98.4814   3
  -1  -6  16 3149.67 176.222   4
  -1  -6  15 617.400 97.5220   4
   1   6 -14 8528.97 280.180   7
  -1  -6  14 8498.90 309.001   4
   1   6 -13 169.155 46.8339   7
  -1  -6  13 153.007 69.3199   4
  -1  -6  13 15.6100 78.1908   2
  -1  -6  13 45.1057 74.0274  11
  -1  -6  13 252.937 80.1219  12
   1   6 -12 7843.29 254.976   7
  -1  -6  12 8037.13 287.985   2
  -1  -6  12 7646.52 274.240   4
  -1  -6  12 7029.73 291.588  11
  -1  -6  12 8036.37 271.571  12
   1   6 -12 7637.65 242.779   9
   1   6 -11 349.479 47.5059   7
  -1  -6  11 346.630 69.3132   2
  -1  -6  11 451.951 71.2230  12
   1   6 -11 369.034 41.0834   9
   1   6 -10 6249.46 213.775   7
  -1  -6  10 6321.34 230.516   2
  -1  -6  10 6501.88 226.922  12
   1   6 -10 6475.68 206.415   9
   1   6  -9 72.9732 34.2260   7
  -1  -6   9 35.9230 47.4347   2
  -1  -6   9 12.0452 62.4759  10
  -1  -6   9 14.6223 53.3013  12
   1   6  -9 56.7177 27.7731   9
   1   6  -8 3961.42 145.093   7
  -1  -6   8 3854.37 177.752  10
  -1  -6   8 3957.98 153.921  12
   1   6  -8 4238.44 140.945   9
   1   6  -7 926.362 58.0951   7
  -1  -6   7 1017.83 69.8136  12
  -1  -6   7 882.112 82.4806  10
   1   6  -7 966.755 53.8547   9
   1   6  -6 4746.73 164.435   7
  -1  -6   6 4795.97 193.290  10
  -1  -6   6 4919.27 169.933  12
   1   6  -6 5073.19 163.793   9
  -1  -6   5 219.433 42.6387  12
   1   6  -5 188.975 33.5452   9
  -1  -6   5 221.969 51.7922  10
  -1  -6   4 22314.3 600.302   7
  -1  -6   4 20395.2 602.619  12
   1   6  -4 21535.5 607.531   9
  -1  -6   4 20023.2 629.877  10
  -1  -6   3 5231.93 161.030   7
  -1  -6   3 4848.34 163.083  12
   1   6  -3 4792.85 170.881   9
  -1  -6   2 8237.32 243.680   7
  -1  -6   2 7883.86 242.168   3
  -1  -6   2 7868.48 240.045   4
  -1  -6   2 8098.07 243.348  12
   1   6  -2 8080.21 244.008  12
  -1  -6   2 7930.68 243.300   9
   1   6  -2 8707.00 261.953   9
  -1  -6   1 18853.8 540.144   7
  -1  -6   1 19308.8 535.092   3
  -1  -6   1 19332.0 532.907   4
   1   6  -1 18827.1 535.099  12
  -1  -6   1 18440.6 540.847   9
   1   6  -1 18790.4 560.334   9
   1   6   0 102.974 69.0920   8
  -1  -6   0 195.979 33.2088   6
  -1  -6   0 118.924 31.9837   3
  -1  -6   0 133.832 30.5007   4
   1   6   0 128.600 34.8976  12
  -1  -6   0 126.318 36.7671   9
  -1  -6  -1 38781.2 1025.79   6
  -1  -6  -1 36086.0 1012.66   3
  -1  -6  -1 35508.9 1010.13   4
   1   6   1 37631.7 1013.40  12
  -1  -6  -1 37718.4 1043.03   9
   1   6   1 38104.1 1081.26   8
  -1  -6  -2 29597.1 825.433   5
  -1  -6  -2 30981.9 818.685   6
   1   6   2 28116.3 798.981   3
   1   6   2 28866.9 800.532  12
   1   6   2 30125.4 879.228   8
   1   6   3 2121.96 67.7012   4
   1   6   3 2019.12 72.0065   3
  -1  -6  -3 2267.34 102.158   5
  -1  -6  -3 2225.61 91.6257   6
   1   6   3 2269.47 146.214   8
   1   6   4 17398.4 488.223   4
   1   6   4 18926.4 524.323   5
   1   6   4 18447.9 513.688   6
   1   6   4 18255.8 582.869   8
   1   6   5 1388.60 83.3466   5
   1   6   5 1530.24 74.5632   6
   1   6   5 1653.57 134.379   8
   1   6   6 6327.56 217.820   5
   1   6   6 6344.33 207.709   6
   1   6   6 6091.51 271.934   8
   1   6   7 6239.59 220.976   5
   1   6   7 6407.94 278.919   8
   1   6   8 3192.19 191.948   8
   1   6   9 7172.13 312.002   8
  -1  -6 -10 3564.79 149.967   2
   1   6  10 3580.49 144.858   6
  -1  -6 -11 754.304 70.1390   2
   1   6  11 693.303 67.2846   6
   1   6  12 767.350 75.3867   6
  -1  -6 -12 601.411 69.1092   2
   1   6  13 2353.90 121.706   6
  -1  -6 -13 2311.25 104.670  10
  -1  -6 -13 2385.97 124.664   2
   1   6  14-2.47796 53.6750   6
  -1  -6 -14 52.8945 53.4834   2
  -1  -6 -14 35.3706 35.8843  10
  -1  -6 -15 7378.26 275.678   2
   1   6  15 7380.70 269.867   6
   1   6  15 6968.15 331.597   8
  -1  -6 -16 217.644 67.0993   2
   1   6  16 244.611 70.2418   6
   1   6  16 247.705 108.762   8
  -1  -6 -17 2748.60 156.500   2
   1   6  17 2658.31 145.345   6
   1   6  17 2676.40 203.801   8
   1   6  18 14.9815 68.2214   6
   1   6  19 296.094 82.8938   6
   1   6  20 577.377 95.1486   6
   1   6  21 3890.93 190.010   6
  -1  -7  19 2091.12 170.967   3
  -1  -7  19 1951.72 166.835   4
  -1  -7  18 832.798 128.192   4
  -1  -7  18 768.831 128.650   3
  -1  -7  17 1191.10 131.911   3
  -1  -7  17 1295.82 133.888   4
  -1  -7  16 685.192 109.398   3
  -1  -7  16 505.749 104.167   4
  -1  -7  15 1958.38 139.543   4
  -1  -7  15 1992.24 138.072   3
  -1  -7  14 1194.76 112.219   4
   1   7 -13 4010.40 153.602   7
  -1  -7  13 3503.12 192.851  11
  -1  -7  13 3670.07 184.633   2
  -1  -7  13 3722.34 175.273   4
   1   7 -12 189.845 50.0323   7
  -1  -7  12 130.503 67.8083   4
  -1  -7  12-19.7984 76.5638   2
  -1  -7  12 158.310 75.2822  12
  -1  -7  12-72.1036 82.3573  11
   1   7 -11 3101.43 127.860   7
  -1  -7  11 2811.89 141.331   4
  -1  -7  11 2921.14 146.479   2
  -1  -7  11 3222.32 145.059  12
   1   7 -11 2846.92 116.616   9
   1   7 -10 26.9630 36.7828   7
  -1  -7  10-21.5238 54.1076   2
  -1  -7  10-50.1773 57.4261   4
  -1  -7  10 3.71852 61.1895  12
   1   7 -10-18.5968 33.0619   9
   1   7  -9 5784.41 194.745   7
  -1  -7   9 5306.31 202.048   4
  -1  -7   9 5811.87 206.715   2
  -1  -7   9 5384.08 200.922  12
   1   7  -9 5615.84 188.640   9
   1   7  -8-11.4250 32.5637   7
  -1  -7   8-34.3998 48.8080   4
  -1  -7   8-20.7921 50.9402  12
   1   7  -8 5.13672 31.7445   9
  -1  -7   7 6368.37 216.934   4
  -1  -7   7 6220.01 215.708  12
  -1  -7   7 6287.49 245.460  10
   1   7  -7 6577.45 210.817   9
  -1  -7   6 372.526 50.1426   4
  -1  -7   6 475.041 56.8522  12
  -1  -7   6 426.858 65.7814  10
   1   7  -6 369.395 42.0593   8
   1   7  -6 466.954 45.4981   9
  -1  -7   5 19758.1 582.186  12
  -1  -7   5 20489.9 615.051  10
   1   7  -5 19274.9 586.516   8
   1   7  -5 21629.0 589.740   9
  -1  -7   4 356.318 36.4489   7
  -1  -7   4 364.851 47.1016  12
  -1  -7   4 303.926 53.5903  10
   1   7  -4 328.935 43.1128   9
  -1  -7   3 13444.1 382.566   7
  -1  -7   3 12326.2 378.036   4
  -1  -7   3 12526.4 380.261   3
  -1  -7   3 13388.2 382.819  12
   1   7  -3 13798.7 401.273   9
  -1  -7   2 1054.84 57.3546   7
  -1  -7   2 1025.03 56.2104   4
  -1  -7   2 1109.08 58.8120   3
   1   7  -2 1227.95 63.6522  12
   1   7  -2 1229.60 77.1312   9
  -1  -7   1 19258.7 542.125   7
   1   7  -1 19152.0 588.064   8
   1   7  -1 20092.8 535.952  12
  -1  -7   1 18171.8 532.326   3
  -1  -7   1 17969.6 530.610   4
  -1  -7   0 1105.90 63.9388   6
  -1  -7   0 1140.21 59.4396   4
  -1  -7   0 1082.88 63.2687   3
  -1  -7  -1 9339.35 279.865   6
  -1  -7  -1 9017.25 267.803   3
   1   7   1 9140.00 268.134  12
   1   7   1 8705.91 333.289   8
  -1  -7  -2 68.5508 35.3281   6
   1   7   2 32.9997 72.2759   8
  -1  -7  -2 63.9844 43.4759   5
   1   7   2 32.1303 31.0597  12
  -1  -7  -3 12177.2 363.672   6
  -1  -7  -3 12222.7 372.975   5
   1   7   3 12213.7 342.188   3
   1   7   3 11782.6 343.876  12
   1   7   3 11859.2 429.023   8
   1   7   4 3463.87 108.554   4
   1   7   4 3678.98 114.569   3
  -1  -7  -4 3926.50 138.791   6
  -1  -7  -4 3973.58 152.918   5
  -1  -7  -4 3617.72 168.507   9
   1   7   4 3327.47 191.784   8
   1   7   5 4980.87 142.235   4
   1   7   5 5012.23 180.445   5
   1   7   5 4626.62 168.024   6
   1   7   5 4654.61 234.804   8
   1   7   6 6965.08 237.733   5
   1   7   6 6900.80 302.128   8
   1   7   7 2535.66 173.768   8
   1   7   8 4121.15 226.230   8
   1   7   9 8260.97 271.442   6
   1   7   9 7716.54 343.313   8
  -1  -7 -10 3114.96 142.793   2
   1   7  10 3323.34 140.205   6
   1   7  10 3083.13 201.646   8
  -1  -7 -11 1392.95 93.5701   2
   1   7  11 1427.00 91.1255   6
  -1  -7 -12 3173.20 144.951   2
   1   7  12 2718.73 136.302   6
  -1  -7 -13 2809.75 136.374   2
   1   7  13 2794.70 133.549   6
   1   7  14 6659.08 247.168   6
  -1  -7 -14 6899.34 254.005   2
  -1  -7 -14 6457.10 224.210  10
   1   7  14 6114.14 316.080   8
  -1  -7 -15 2161.14 129.840   2
   1   7  15 2063.58 124.120   6
   1   7  15 1981.78 185.091   8
  -1  -7 -16 3560.97 176.482   2
   1   7  16 3795.84 174.883   6
   1   7  16 3174.38 235.593   8
  -1  -7 -17 1413.12 116.369   2
   1   7  17 1600.53 115.162   6
   1   7  17 1331.26 164.083   8
   1   7  18 2323.85 139.143   6
   1   7  19 692.823 96.5051   6
   1   7  20 1824.98 129.321   6
   1   7  21 594.440 95.0737   6
  -1  -7 -21 492.542 124.614   9
  -1  -8  19 801.501 136.404   4
  -1  -8  19 710.268 137.026   3
  -1  -8  18 1092.38 139.371   4
  -1  -8  18 1051.18 142.591   3
  -1  -8  17 877.918 128.779   3
  -1  -8  17 908.502 128.453   4
  -1  -8  16 2216.54 158.167   3
  -1  -8  16 2077.98 153.696   4
  -1  -8  15 933.676 117.779   3
  -1  -8  15 936.103 117.115   4
  -1  -8  14 2047.58 140.899   4
  -1  -8  14 2243.06 143.551   3
  -1  -8  13 569.522 99.2726   2
  -1  -8  13 907.769 100.941   4
  -1  -8  13 786.468 99.6508   3
  -1  -8  13 639.481 113.549  11
  -1  -8  12 5327.30 217.844   3
  -1  -8  12 5309.66 218.210   4
  -1  -8  12 5371.27 224.639   2
  -1  -8  11 151.749 66.1304   4
  -1  -8  11 19.7447 64.7453   3
  -1  -8  11 37.6661 68.5346   2
  -1  -8  11 176.148 76.0641  12
  -1  -8  10 7045.46 250.148   2
  -1  -8  10 6584.50 246.157   4
  -1  -8  10 6953.54 249.584   3
  -1  -8  10 6952.42 245.365  12
   1   8 -10 6854.56 228.631   9
  -1  -8   9 4.08010 53.5958   4
  -1  -8   9-27.7431 55.9189   2
  -1  -8   9-37.0067 62.1017  12
   1   8  -9 48.6054 35.3723   9
  -1  -8   8 5424.89 201.989   3
  -1  -8   8 5761.60 200.399   2
  -1  -8   8 5465.67 200.934   4
  -1  -8   8 5268.25 198.898  12
   1   8  -8 5669.55 193.636   9
  -1  -8   7 1413.85 87.3187   4
  -1  -8   7 1505.10 89.5522   3
  -1  -8   7 1638.48 93.8901  12
   1   8  -7 1661.59 85.7205   9
  -1  -8   6 6478.76 213.839   3
  -1  -8   6 6311.49 211.167   4
  -1  -8   6 6254.00 241.675  10
  -1  -8   6 6563.49 213.642  12
   1   8  -6 6936.55 218.969   9
   1   8  -5 330.957 61.1151   8
  -1  -8   5 430.034 53.3118   4
  -1  -8   5 521.501 56.3297   3
  -1  -8   5 538.210 62.0050  12
   1   8  -5 397.604 51.0264   9
  -1  -8   5 350.802 64.8087  10
  -1  -8   4 36976.5 975.185   7
  -1  -8   4 34109.8 974.846  12
  -1  -8   4 32665.4 1006.02  10
   1   8  -4 35646.7 994.798   9
   1   8  -4 32816.0 998.573   8
  -1  -8   3 490.071 44.4770   7
   1   8  -3 413.953 74.9839   8
   1   8  -3 447.362 56.3306   9
  -1  -8   2 19389.7 542.354   7
   1   8  -2 18544.3 586.109   8
  -1  -8   2 17634.2 532.268   4
  -1  -8   2 18750.9 535.982   3
   1   8  -2 19295.1 539.051  12
   1   8  -2 18840.0 568.867   9
  -1  -8   1 20.5847 28.8116   7
   1   8  -1 6.48040 66.6248   8
  -1  -8   1 42.6637 32.1317   6
   1   8  -1 15.2873 35.4107  12
  -1  -8   1-1.97121 34.4564   3
  -1  -8   1-4.42589 31.8776   4
  -1  -8   0 5856.60 191.821   6
  -1  -8   0 5641.25 183.764   3
  -1  -8   0 5703.04 181.994   4
   1   8   0 6147.67 186.554  12
  -1  -8  -1 4545.32 158.748   6
   1   8   1 4417.31 146.583  12
   1   8   1 4269.18 212.486   8
  -1  -8  -2 14174.7 444.664   5
  -1  -8  -2 14856.6 437.634   6
   1   8   2 14996.6 420.793  12
   1   8   2 13896.9 501.822   8
  -1  -8  -2 14710.3 462.025   9
  -1  -8  -3 5509.48 203.546   5
  -1  -8  -3 5794.16 196.400   6
   1   8   3 5784.77 174.479   3
   1   8   3 5633.53 176.365  12
  -1  -8  -3 6018.68 228.710   9
   1   8   3 5470.96 259.159   8
   1   8   4 11046.3 327.000   3
  -1  -8  -4 11673.8 366.709   5
  -1  -8  -4 12016.0 353.606   6
   1   8   4 11577.7 429.283   8
  -1  -8  -4 11796.6 393.360   9
   1   8   5 1343.37 55.9702   3
   1   8   5 1183.96 47.4133   4
  -1  -8  -5 1505.05 108.632   9
   1   8   5 1439.30 133.516   8
   1   8   6 5108.23 149.420   4
   1   8   6 5399.10 265.450   8
  -1  -8  -6 4828.42 222.809   9
   1   8   7 7261.74 242.033   6
   1   8   7 6900.14 321.098   8
   1   8   8 4420.24 164.243   6
   1   8   8 3784.79 231.187   8
   1   8   9 3298.85 154.224   5
   1   8   9 3451.30 141.487   6
   1   8  10 8902.47 310.065   5
   1   8  10 8403.59 288.187   6
  -1  -8 -11 3814.65 168.964   2
   1   8  11 4171.10 187.899   5
   1   8  11 3785.96 162.618   6
  -1  -8 -12 3005.46 144.883   2
   1   8  12 2736.14 137.412   6
   1   8  12 3144.90 165.331   5
  -1  -8 -13 4394.86 189.599   2
   1   8  13 4664.55 190.780   6
   1   8  13 4327.81 262.853   8
  -1  -8 -14 3870.18 177.070   2
   1   8  14 3917.33 173.462   6
   1   8  14 3706.30 247.226   8
  -1  -8 -15 5056.00 212.817   2
   1   8  15 4932.57 205.305   6
   1   8  15 4373.42 278.220   8
  -1  -8 -16 4790.94 210.641   2
   1   8  16 4719.78 203.216   6
  -1  -8 -17 1070.58 107.951   2
   1   8  17 1138.88 101.200   6
   1   8  17 826.187 156.088   8
  -1  -8 -18 2076.92 142.208   2
   1   8  18 1952.57 129.366   6
   1   8  18 1798.81 191.074   8
   1   8  19 2349.73 140.411   6
  -1  -8 -19 1787.18 186.235   9
   1   8  20 1375.36 115.072   6
  -1  -8 -20 1180.55 159.133   9
   1   8  21 2512.23 148.281   6
  -1  -8 -21 1972.19 195.420   9
  -1  -9  18 316.833 122.354   3
  -1  -9  18 314.470 120.491   4
  -1  -9  17 2035.75 163.362   3
  -1  -9  17 2027.85 162.922   4
  -1  -9  16 889.332 125.132   4
  -1  -9  16 1015.74 128.248   3
  -1  -9  15 2851.27 173.638   4
  -1  -9  15 3028.78 175.516   3
  -1  -9  14 2495.24 160.506   3
  -1  -9  14 2250.15 153.893   4
  -1  -9  13 1992.50 137.136   4
  -1  -9  13 2287.03 141.653   3
  -1  -9  13 2111.73 144.648   2
  -1  -9  12 4751.38 203.851   3
  -1  -9  12 4314.36 199.927   4
  -1  -9  12 4814.48 211.145   2
  -1  -9  11 4485.58 194.670   3
  -1  -9  11 4545.08 194.383   4
  -1  -9  11 4577.13 196.835   2
  -1  -9  10 4184.24 174.905   2
  -1  -9  10 3878.87 171.977   4
  -1  -9  10 3824.08 171.794   3
  -1  -9  10 3933.71 172.151  12
  -1  -9   9 2551.47 130.321   4
  -1  -9   9 2450.57 128.152   3
  -1  -9   9 2520.43 126.939   2
  -1  -9   9 2673.78 130.890  12
   1   9  -9 2571.37 120.393   9
  -1  -9   8-18.1634 54.7157   4
  -1  -9   8 10.2820 54.6079   3
  -1  -9   8 14.3113 48.9426   2
  -1  -9   8 16.7666 61.7752  12
   1   9  -8 35.8727 39.4355   9
  -1  -9   7 5072.46 170.997   3
  -1  -9   7 4692.77 166.662   4
  -1  -9   7 5013.68 169.515  12
   1   9  -7 5400.43 175.583   9
  -1  -9   6 2967.95 127.026   4
  -1  -9   6 3080.29 129.256   3
   1   9  -6 3169.70 136.405   9
  -1  -9   5 9556.61 297.594   4
  -1  -9   5 9616.65 299.255   3
   1   9  -5 10002.6 316.082   9
  -1  -9   4 4517.04 162.479   4
  -1  -9   4 4455.17 163.692   3
  -1  -9   4 5000.15 163.144   7
  -1  -9   4 3998.29 188.366  10
   1   9  -4 4658.50 184.006   9
   1   9  -4 3838.76 186.005   8
  -1  -9   3 8278.13 252.311   7
   1   9  -3 7705.25 277.070   9
  -1  -9   2 1079.08 66.7441   7
   1   9  -2 940.930 68.6259  12
  -1  -9   1 9954.97 302.622   6
  -1  -9   1 9992.75 307.754   7
  -1  -9   1 9783.04 296.002   3
  -1  -9   1 9571.96 292.632   4
   1   9  -1 9954.36 297.958  12
   1   9  -1 8734.89 352.872   8
  -1  -9   1 9722.50 309.815   9
  -1  -9   0 947.351 64.1513   6
  -1  -9   0 869.948 57.1696   4
  -1  -9   0 944.845 61.1106   3
   1   9   0 929.507 60.8609  12
  -1  -9   0 997.732 69.5164   9
   1   9   0 807.566 106.301   8
  -1  -9  -1 16539.1 506.297   6
   1   9   1 18052.1 494.962  12
   1   9   1 16025.6 574.283   8
  -1  -9  -1 17001.3 524.721   9
   1   9   2 899.029 58.6606  12
  -1  -9  -2 977.249 82.5577   9
   1   9   3 12759.2 369.037  12
  -1  -9  -3 13211.1 425.477   9
   1   9   4 2986.64 105.143   3
   1   9   4 3098.74 109.547  12
   1   9   4 2855.36 191.180   8
  -1  -9  -4 3106.91 160.055   9
   1   9   5 17808.3 497.204   4
   1   9   5 18255.2 505.031   3
  -1  -9  -5 18563.4 584.099   9
   1   9   6 3220.07 106.015   3
   1   9   6 3088.47 96.7323   4
   1   9   6 2891.70 200.759   8
  -1  -9  -6 3072.02 170.611   9
   1   9   7 7525.43 261.930   5
   1   9   7 7453.75 211.725   4
   1   9   7 6768.71 331.019   8
  -1  -9  -7 7122.90 298.570   9
   1   9   8 86.8877 43.9931   6
   1   9   8 38.1497 57.7242   5
  -1  -9  -8 52.4922 67.2263   9
   1   9   8 23.4485 97.4694   8
   1   9   9 5158.73 195.985   6
   1   9   9 5462.77 215.069   5
   1   9  10 1618.13 114.190   5
   1   9  10 1692.30 98.4397   6
  -1  -9 -11 6648.22 242.121   2
   1   9  11 6135.62 231.912   6
   1   9  11 6859.71 262.517   5
  -1  -9 -12 496.449 70.7997   2
   1   9  12 382.130 86.8954   5
   1   9  12 499.421 67.9641   6
   1   9  12 421.380 126.335   8
  -1  -9 -13 15862.0 498.656   2
   1   9  13 16860.5 525.283   5
   1   9  13 15132.7 490.166   6
  -1  -9 -14 1542.36 109.722   2
   1   9  14 1429.58 105.362   6
   1   9  14 1579.42 138.228   5
  -1  -9 -15 2325.83 137.103   2
   1   9  15 2377.60 161.979   5
   1   9  15 2039.75 126.988   6
   1   9  15 1988.83 202.303   8
  -1  -9 -16 1271.15 111.758   2
   1   9  16 1239.71 103.947   6
   1   9  16 1308.66 138.592   5
   1   9  16 1282.45 178.386   8
  -1  -9 -17 1612.75 124.924   2
   1   9  17 1578.65 116.890   6
  -1  -9 -17 1120.00 150.259   9
   1   9  17 1355.91 184.498   8
  -1  -9 -18 2750.25 159.607   2
   1   9  18 2651.96 189.503   5
   1   9  18 2348.45 142.257   6
   1   9  18 2250.23 216.905   8
   1   9  19 2486.17 148.307   6
   1   9  19 2240.72 215.640   8
  -1  -9 -19 2114.72 197.632   9
   1   9  20 2499.27 198.720   5
   1   9  20 2213.22 142.923   6
   1   9  21 604.037 93.9201   6
   1   9  21 543.042 138.555   5
  -1  -9 -21 596.768 129.605   9
   1   9  22 1657.54 181.111   5
   1   9  23 1031.08 167.185   5
  -1 -10  17 483.380 124.816   3
  -1 -10  17 620.598 124.967   4
  -1 -10  16 956.852 132.225   3
  -1 -10  16 991.408 130.112   4
  -1 -10  15 1333.46 136.795   4
  -1 -10  15 1587.77 145.104   3
  -1 -10  14 1753.39 140.681   4
  -1 -10  14 1869.41 145.525   3
  -1 -10  13 3757.79 187.476   3
  -1 -10  13 3846.07 187.516   4
  -1 -10  12 871.317 108.742   2
  -1 -10  12 1029.61 106.527   4
  -1 -10  12 901.635 102.943   3
  -1 -10  11 2527.43 141.407   4
  -1 -10  11 2258.98 140.413   3
  -1 -10  11 2650.26 144.428   2
  -1 -10  10 3857.27 176.820   3
  -1 -10  10 3920.45 176.476   4
  -1 -10  10 4019.84 174.670   2
  -1 -10   9 2303.45 128.865   4
  -1 -10   9 2424.37 131.113   3
  -1 -10   9 2453.29 126.646   2
  -1 -10   8 4244.29 177.676   3
  -1 -10   8 4278.40 177.118   4
  -1 -10   8 4672.96 174.368   2
   1  10  -8 4266.19 178.211   9
  -1 -10   7 1629.37 88.1478   2
  -1 -10   7 1341.45 92.3524   3
  -1 -10   7 1470.91 91.9401   4
   1  10  -7 1436.46 94.8046   9
  -1 -10   6 8391.34 266.778   4
  -1 -10   6 8235.94 268.185   3
   1  10  -6 8595.31 284.536   9
  -1 -10   5 2322.00 111.797   3
  -1 -10   5 2384.50 109.525   4
   1  10  -5 2177.30 123.206   9
  -1 -10   4 9918.72 310.016   3
  -1 -10   4 10013.5 307.464   4
  -1 -10   4 10464.8 309.736   7
   1  10  -4 9541.31 336.916   9
  -1 -10   3 7860.48 257.618   4
  -1 -10   3 8266.58 262.885   3
  -1 -10   3 8516.97 264.247   7
  -1 -10   2 16249.1 485.122   7
   1  10  -2 17079.5 481.216  12
  -1 -10   1 180.655 42.5668   7
   1  10  -1 215.796 89.5618   8
   1  10  -1 150.871 53.6178  12
  -1 -10   1 168.211 45.7421   9
  -1 -10   0 5754.75 205.512   7
   1  10   0 5986.02 192.609  12
  -1 -10   0 5636.94 209.425   9
   1  10   1 353.612 52.7617  12
  -1 -10  -1 460.928 62.3103   9
   1  10   2 13148.5 380.370  12
   1  10   2 11935.4 470.888   8
  -1 -10  -2 12862.9 422.635   9
   1  10   3 26.3687 89.8607   8
   1  10   3 107.485 45.6197  12
  -1 -10  -4 10707.6 358.089   6
   1  10   4 11655.4 329.954   3
   1  10   4 11550.2 333.905  12
  -1 -10  -4 10975.6 392.854   9
   1  10   5 95.6659 95.0812   8
   1  10   5 43.6255 35.7816   3
   1  10   5 97.5447 41.0479  12
  -1 -10  -5 135.713 66.1659   9
   1  10   6 12186.3 348.143   3
  -1 -10  -6 11831.8 428.266   9
   1  10   6 11326.2 470.780   8
   1  10   7 773.710 37.6468   4
   1  10   7 890.187 50.6838   3
  -1 -10  -7 696.357 95.8761   9
   1  10   8 3597.06 111.725   4
  -1 -10  -8 4075.33 207.899   9
   1  10   9 359.925 72.2334   5
  -1 -10  -9 207.504 79.9602   9
   1  10  10 6280.58 251.079   5
   1  10  10 6334.57 230.742   6
  -1 -10 -10 5968.55 284.659   9
   1  10  10 6112.34 328.364   8
  -1 -10 -11 355.573 71.8483   2
   1  10  11 556.466 70.4044   6
  -1 -10 -11 347.217 93.2692   9
   1  10  11 331.862 127.853   8
  -1 -10 -12 4241.84 184.240   2
   1  10  12 3835.34 172.130   6
   1  10  12 4236.47 200.237   5
   1  10  12 4128.43 267.609   8
  -1 -10 -12 3639.59 224.954   9
  -1 -10 -13 783.657 86.9856   2
   1  10  13 592.053 75.8043   6
   1  10  13 561.822 100.774   5
  -1 -10 -13 542.899 112.546   9
   1  10  13 697.561 145.778   8
  -1 -10 -14 4817.37 205.812   2
   1  10  14 4553.82 199.682   6
   1  10  14 4255.41 285.344   8
  -1 -10 -14 4127.82 253.637   9
  -1 -10 -15 2018.98 132.336   2
   1  10  15 2172.71 156.631   5
   1  10  15 1955.98 124.544   6
   1  10  15 1961.81 201.490   8
  -1 -10 -15 1698.95 169.467   9
  -1 -10 -16 1399.01 116.379   2
   1  10  16 1372.41 108.633   6
   1  10  16 1414.98 139.151   5
   1  10  16 1135.96 172.789   8
  -1 -10 -17 1194.04 113.563   2
   1  10  17 1071.39 136.855   5
   1  10  17 1099.23 104.888   6
   1  10  17 1032.03 176.773   8
  -1 -10 -18 2352.26 150.416   2
   1  10  18 2052.45 137.570   6
   1  10  18 2172.21 177.969   5
  -1 -10 -18 1852.93 184.347   9
   1  10  18 2239.45 217.558   8
   1  10  19 3227.37 208.630   5
   1  10  19 2798.01 162.600   6
   1  10  19 2631.33 237.857   8
  -1 -10 -19 2583.38 213.095   9
   1  10  20 1907.39 177.708   5
   1  10  20 1569.63 203.565   8
  -1 -10 -20 1438.59 173.190   9
   1  10  21 2183.74 190.274   5
   1  10  22 563.748 138.293   5
  -1 -11  16 837.145 136.423   3
  -1 -11  16 925.465 133.040   4
  -1 -11  15 140.416 101.781   3
  -1 -11  15 96.0715 103.809   4
  -1 -11  14 1882.12 147.154   4
  -1 -11  14 2089.71 157.999   3
  -1 -11  13 1981.58 146.952   4
  -1 -11  13 1938.88 147.562   3
  -1 -11  12 2818.64 162.345   4
  -1 -11  12 2877.11 162.832   3
  -1 -11  11 171.294 82.0646   3
  -1 -11  11 298.678 84.0190   4
  -1 -11  11 209.476 81.3808   2
  -1 -11  10 2215.98 129.856   2
  -1 -11  10 2281.29 133.128   4
  -1 -11  10 2177.41 134.255   3
  -1 -11   9 1284.01 100.510   2
  -1 -11   9 1309.64 103.606   4
  -1 -11   9 1401.45 108.120   3
  -1 -11   8 2072.64 118.545   4
  -1 -11   8 1964.30 120.971   3
  -1 -11   8 2181.35 115.073   2
  -1 -11   7 4407.74 183.285   3
  -1 -11   7 4716.80 175.426   2
  -1 -11   7 4492.05 181.984   4
  -1 -11   6 1630.45 98.5760   4
  -1 -11   6 1680.38 101.501   3
  -1 -11   5 8793.91 279.494   3
  -1 -11   5 8471.89 275.897   4
  -1 -11   4 1186.67 79.9197   4
  -1 -11   4 1095.69 82.8596   3
  -1 -11   4 1094.02 74.1910   7
  -1 -11   3 4791.90 174.436   3
  -1 -11   3 4704.04 170.918   4
  -1 -11   3 4765.75 175.458   6
  -1 -11   3 4777.59 174.652   7
  -1 -11   2 2340.27 110.979   7
  -1 -11   2 2230.69 105.318   4
  -1 -11   2 2260.47 110.112   6
  -1 -11   2 2498.76 110.895   3
   1  11  -2 2371.25 112.079  12
  -1 -11   1 19131.7 549.309   7
  -1 -11   1 18105.2 543.725   6
  -1 -11   1 17796.8 533.433   3
   1  11  -1 19399.2 537.791  12
  -1 -11   1 18103.9 550.409   9
  -1 -11   0 2306.52 114.273   7
  -1 -11   0 2245.40 111.534   6
   1  11   0 2290.97 104.681  12
  -1 -11   0 2230.80 117.338   9
  -1 -11  -1 6788.62 251.101   5
  -1 -11  -1 6870.42 238.622   6
   1  11   1 6840.43 220.855  12
  -1 -11  -1 6706.31 247.237   9
  -1 -11  -2 4316.39 181.631   5
  -1 -11  -2 4252.01 169.274   6
   1  11   2 4035.79 147.355  12
  -1 -11  -2 4085.60 181.598   9
  -1 -11  -3 10865.7 366.033   5
  -1 -11  -3 10888.3 355.173   6
   1  11   3 11308.7 328.734  12
  -1 -11  -3 11038.0 382.220   9
  -1 -11  -4 632.287 85.9497   5
  -1 -11  -4 411.800 64.8482   6
   1  11   4 282.713 111.242   8
   1  11   4 614.799 57.0316  12
  -1 -11  -4 506.961 81.0859   9
  -1 -11  -5 12300.8 409.686   5
   1  11   5 12378.2 354.382   3
   1  11   5 11911.8 357.333  12
  -1 -11  -5 11902.7 427.152   9
   1  11   6 28.2859 38.4241   3
   1  11   6 111.392 49.3689  12
  -1 -11  -6 92.0633 69.7783   9
   1  11   7 6173.26 191.038   3
  -1 -11  -7 5839.37 267.445   9
   1  11   8 521.646 31.6714   4
   1  11   8 651.712 47.8696   3
  -1 -11  -8 442.035 90.2724   9
   1  11   9 1196.00 48.4619   4
   1  11   9 1498.56 66.5664   3
   1  11   9 1094.95 164.447   8
  -1 -11  -9 1120.95 122.700   9
   1  11  10 277.228 26.6006   4
   1  11  10 141.792 71.1675   5
   1  11  10 160.350 121.884   8
  -1 -11 -10 256.647 87.1172   9
  -1 -11 -11 3872.75 175.425   2
   1  11  11 4107.81 194.455   5
  -1 -11 -11 3602.20 220.350   9
   1  11  11 3898.81 266.432   8
  -1 -11 -12 287.078 73.4648   2
   1  11  12 288.966 90.8549   5
   1  11  12 199.455 126.579   8
  -1 -11 -12 194.915 91.6167   9
  -1 -11 -13 10371.1 345.068   2
   1  11  13 9742.09 358.228   5
  -1 -11 -13 8349.96 390.952   9
   1  11  13 9028.15 442.993   8
  -1 -11 -14 336.311 77.9651   2
   1  11  14 136.318 87.8401   5
   1  11  14 98.7108 135.751   8
  -1 -11 -14 136.809 97.1962   9
  -1 -11 -15 3878.92 184.863   2
   1  11  15 3833.39 203.384   5
   1  11  15 3381.07 263.440   8
  -1 -11 -16 309.086 88.1411   2
   1  11  16 323.315 101.886   5
   1  11  16 461.696 152.454   8
  -1 -11 -16 325.234 112.777   9
  -1 -11 -17 2123.82 143.712   2
   1  11  17 2083.52 166.546   5
  -1 -11 -17 1624.55 177.623   9
   1  11  17 1927.11 214.232   8
  -1 -11 -18 349.526 93.7826   2
   1  11  18 760.537 135.408   5
   1  11  18 467.567 158.431   8
  -1 -11 -18 430.305 128.153   9
  -1 -11 -19 2082.96 154.253   2
   1  11  19 2105.15 178.016   5
   1  11  19 1937.27 216.351   8
  -1 -11 -19 1724.00 185.812   9
   1  11  20 1017.83 145.719   5
  -1 -11 -20 793.378 145.312   9
   1  11  20 1075.25 188.480   8
   1  11  21 1941.30 180.109   5
   1  11  22 257.863 119.484   5
  -1 -12  15 2890.62 185.895   4
  -1 -12  15 2645.80 185.607   3
  -1 -12  14 75.3241 103.754   4
  -1 -12  14-30.1782 105.646   3
  -1 -12  13 2517.86 169.024   3
  -1 -12  13 2686.06 168.700   4
  -1 -12  12 1671.68 134.825   4
  -1 -12  12 1870.38 142.157   3
  -1 -12  11 4142.08 197.437   3
  -1 -12  11 4034.27 196.800   4
  -1 -12  10 187.693 83.6156   3
  -1 -12  10 200.401 82.1999   4
  -1 -12   9 3722.82 175.357   4
  -1 -12   9 3876.03 180.107   3
  -1 -12   8 932.740 87.4448   2
  -1 -12   8 834.120 91.5264   4
  -1 -12   8 899.251 93.4256   3
  -1 -12   7 4084.53 181.755   3
  -1 -12   7 4303.89 182.239   4
  -1 -12   7 4512.65 171.661   2
  -1 -12   6 3992.37 169.533   4
  -1 -12   6 4071.31 172.813   3
  -1 -12   5 1747.62 102.184   4
  -1 -12   5 1781.26 105.948   3
  -1 -12   4 7389.91 249.745   4
  -1 -12   4 7203.65 251.199   3
  -1 -12   4 7665.08 251.039   7
  -1 -12   4 7606.29 253.474   6
  -1 -12   3 1786.76 101.974   3
  -1 -12   3 1959.19 102.750   7
  -1 -12   3 1781.84 100.278   4
  -1 -12   3 1874.02 104.107   6
  -1 -12   2 10202.1 324.030   7
  -1 -12   2 9834.03 322.437   6
  -1 -12   2 9793.81 315.023   3
   1  12  -2 10257.1 317.581  12
  -1 -12   1 3271.36 143.814   7
  -1 -12   1 3389.13 146.238   6
   1  12  -1 3462.03 139.756  12
  -1 -12   0 5932.19 222.555   7
  -1 -12   0 5874.34 220.648   6
   1  12   0 6457.56 210.145  12
  -1 -12   0 5995.34 227.882   9
  -1 -12  -1 2479.13 127.805   6
   1  12   1 2333.66 111.001  12
  -1 -12  -1 2530.71 135.492   9
  -1 -12  -2 10948.1 368.213   5
  -1 -12  -2 10499.6 351.130   6
   1  12   2 11178.6 328.263  12
  -1 -12  -2 10206.9 363.490   9
  -1 -12  -3 3166.98 154.171   6
   1  12   3 3165.43 131.261  12
  -1 -12  -3 3310.73 174.159   9
  -1 -12  -4 18499.5 578.218   5
  -1 -12  -4 17192.3 557.539   6
   1  12   4 18539.3 527.004  12
  -1 -12  -4 18386.1 594.612   9
  -1 -12  -5 1925.80 136.928   5
   1  12   5 2255.52 96.7504  12
  -1 -12  -5 1987.82 142.029   9
   1  12   6 13490.5 385.819   3
   1  12   6 13134.1 389.580  12
  -1 -12  -6 12857.1 466.714   9
   1  12   7 935.108 57.9402   3
   1  12   7 1044.59 65.7968  12
  -1 -12  -7 888.061 108.126   9
   1  12   8 9505.97 278.487   3
  -1 -12  -8 8928.42 368.001   9
   1  12   8 8462.98 428.404   8
   1  12   9 143.024 41.7562   3
  -1 -12  -9 198.208 86.3861   9
   1  12   9 56.6672 127.158   8
  -1 -12 -10 7193.99 335.473   9
   1  12  10 6928.70 387.964   8
  -1 -12 -11 1894.93 124.059   2
  -1 -12 -11 1586.97 152.000   9
   1  12  11 1753.14 206.364   8
  -1 -12 -12 8787.55 311.108   2
   1  12  12 9300.60 330.396   5
  -1 -12 -12 7469.63 356.721   9
   1  12  12 7349.34 409.197   8
  -1 -12 -13 92.4995 72.6901   2
   1  12  13 122.974 84.7201   5
  -1 -12 -13 6.07554 93.9489   9
   1  12  13-8.64809 131.186   8
  -1 -12 -14 3162.84 164.852   2
   1  12  14 3039.05 181.935   5
   1  12  14 2966.23 257.272   8
  -1 -12 -14 2936.67 211.128   9
  -1 -12 -15-6.41692 71.5643   2
   1  12  15 127.818 91.2067   5
  -1 -12 -15-91.5258 102.953   9
   1  12  15-150.574 153.867   8
  -1 -12 -16 3474.45 178.172   2
   1  12  16 3034.61 194.146   5
  -1 -12 -16 2658.10 214.170   9
   1  12  16 2820.41 255.633   8
  -1 -12 -17 14.1591 83.2323   2
   1  12  17-74.6627 97.8195   5
   1  12  17-35.7512 134.690   8
  -1 -12 -17-103.547 104.032   9
  -1 -12 -18 2405.78 158.884   2
   1  12  18 2219.69 177.379   5
  -1 -12 -18 1912.34 187.437   9
   1  12  18 1784.09 215.103   8
  -1 -12 -19 266.161 99.0008   2
   1  12  19 123.272 107.577   5
   1  12  19 178.517 146.032   8
  -1 -12 -19 92.1392 105.486   9
   1  12  20 1749.55 167.580   5
   1  12  20 2128.31 229.107   8
   1  12  21 392.591 124.357   5
   1  12  21 332.823 152.475   8
   1  12  22 2742.06 205.239   5
  -1 -13  15 40.6144 114.504   3
  -1 -13  15 45.0088 112.058   4
  -1 -13  14 3172.05 194.910   4
  -1 -13  14 3134.77 194.042   3
  -1 -13  13 29.5740 103.744   3
  -1 -13  13 107.346 100.575   4
  -1 -13  12 3425.52 188.374   4
  -1 -13  12 3269.26 189.310   3
  -1 -13  11 766.061 108.486   4
  -1 -13  11 713.647 114.761   3
  -1 -13  10 4726.03 213.737   3
  -1 -13  10 4579.73 210.751   4
  -1 -13   9 1681.35 126.929   3
  -1 -13   9 1689.06 127.863   4
  -1 -13   8 3526.82 169.844   3
  -1 -13   8 3310.74 166.518   4
  -1 -13   7 518.157 83.3497   4
  -1 -13   7 518.432 85.0083   3
  -1 -13   7 436.270 68.7490   6
  -1 -13   6 2894.08 146.443   3
  -1 -13   6 2986.86 145.441   4
  -1 -13   6 2978.23 141.303   6
  -1 -13   5 1373.64 100.462   3
  -1 -13   5 1257.44 93.4527   6
  -1 -13   5 1242.21 96.3909   4
  -1 -13   4 7576.94 259.862   3
  -1 -13   4 7903.24 258.036   7
  -1 -13   4 7628.31 261.081   6
  -1 -13   3 3039.02 139.022   3
  -1 -13   3 3023.55 137.099   7
  -1 -13   3 3097.81 142.336   6
  -1 -13   2 2659.04 127.823   7
  -1 -13   2 2749.89 132.580   6
  -1 -13   1 3427.43 155.157   6
  -1 -13   1 3439.58 152.674   7
   1  13  -1 3584.47 147.635  12
  -1 -13   0 1785.06 111.518   6
  -1 -13   0 1714.36 106.245   7
   1  13   0 1766.26 99.7521  12
  -1 -13   0 1588.13 108.217   9
  -1 -13  -1 4183.11 197.704   5
  -1 -13  -1 4290.21 185.157   6
  -1 -13  -1 4259.64 186.151   7
   1  13   1 4594.45 168.266  12
  -1 -13  -1 4251.86 192.326   9
  -1 -13  -2 5572.73 226.431   6
  -1 -13  -2 5893.50 244.093   5
   1  13   2 6003.54 203.695  12
  -1 -13  -2 5640.57 238.895   9
  -1 -13  -3 3999.87 192.359   5
  -1 -13  -3 3794.53 176.313   6
   1  13   3 4135.19 152.530  12
  -1 -13  -3 3892.12 194.265   9
  -1 -13  -4 3563.40 184.375   5
  -1 -13  -4 3072.01 158.077   6
   1  13   4 3310.18 130.969  12
  -1 -13  -4 3132.70 182.268   9
  -1 -13  -5 5240.79 230.583   5
   1  13   5 5137.50 172.585  12
   1  13   5 3920.06 281.574   8
  -1 -13  -5 4365.63 226.847   9
   1  13   6 746.550 61.8762  12
  -1 -13  -6 703.787 101.002   9
  -1 -13  -7 4965.69 250.241   9
   1  13   7 4438.89 306.148   8
   1  13   8 101.688 48.0480  12
   1  13   8 25.2853 128.685   8
  -1 -13  -8 34.5527 73.4261   9
  -1 -13  -9 7404.05 337.280   9
   1  13   9 6971.30 399.420   8
  -1 -13 -10 559.720 104.066   9
   1  13  10 502.724 144.562   8
  -1 -13 -11 3772.03 173.917   2
   1  13  11 3011.49 263.752   8
  -1 -13 -11 3338.35 213.432   9
  -1 -13 -12 576.085 87.3692   2
   1  13  12 292.943 150.688   8
  -1 -13 -12 438.929 111.436   9
  -1 -13 -13 2963.66 156.910   2
  -1 -13 -13 2584.37 195.942   9
  -1 -13 -14-3.11944 76.6505   2
   1  13  14-29.9798 80.0073   5
  -1 -13 -14-114.980 104.468   9
   1  13  14-141.289 162.414   8
   1  13  15 5142.34 245.648   5
  -1 -13 -15 4548.23 273.822   9
   1  13  15 4767.83 333.610   8
  -1 -13 -16 210.581 88.1431   2
   1  13  16 201.753 98.9983   5
   1  13  16 57.0520 154.264   8
  -1 -13 -16 195.950 105.879   9
  -1 -13 -17 3102.55 175.685   2
   1  13  17 2675.04 187.628   5
   1  13  17 2645.31 260.280   8
  -1 -13 -17 2489.39 207.852   9
  -1 -13 -18 44.6317 92.6148   2
   1  13  18 63.2560 105.658   5
  -1 -13 -18-27.9149 109.240   9
   1  13  18 143.088 151.576   8
  -1 -13 -19 1837.20 150.799   2
   1  13  19 1696.69 164.758   5
   1  13  19 1718.44 221.698   8
   1  13  20 33.7479 105.759   5
   1  13  20 157.630 148.647   8
   1  13  21 1683.79 165.818   5
   1  13  21 1605.01 212.402   8
  -1 -14  14 71.5433 119.013   3
  -1 -14  13 2003.25 161.049   3
  -1 -14  13 2148.38 163.594   4
  -1 -14  12 162.837 101.653   4
  -1 -14  12-3.62555 103.664   3
  -1 -14  11 3253.03 185.056   3
  -1 -14  11 3268.87 184.667   4
  -1 -14  10 67.6360 90.1286   4
  -1 -14  10 55.3587 93.3579   3
  -1 -14   9 7040.74 273.338   3
  -1 -14   9 6671.54 268.799   4
  -1 -14   8 178.255 83.8857   4
  -1 -14   8 296.379 87.5851   3
  -1 -14   7 2220.88 138.178   3
  -1 -14   7 2361.91 137.329   4
  -1 -14   6 75.1974 74.4808   3
  -1 -14   6 51.8705 60.2650   6
  -1 -14   5 4869.26 203.727   3
  -1 -14   5 5040.43 201.569   6
  -1 -14   4 546.120 66.7340   7
  -1 -14   4 617.156 78.3860   6
  -1 -14   3 7720.36 257.622   7
  -1 -14   3 7252.02 260.678   6
  -1 -14   2 1552.68 108.552   6
  -1 -14   2 1597.76 103.494   7
   1  14  -2 1319.84 145.608   8
  -1 -14   1 3531.44 162.027   7
  -1 -14   1 3423.16 166.057   6
   1  14  -1 3779.76 157.394  12
  -1 -14   0 266.172 66.7392   7
  -1 -14   0 214.440 70.4855   6
   1  14   0 333.265 72.8122  12
  -1 -14  -1 2446.77 135.319   7
  -1 -14  -1 2040.91 145.957   5
  -1 -14  -1 2313.24 134.760   6
   1  14   1 2460.68 117.741  12
  -1 -14  -1 2247.50 137.502   9
  -1 -14  -2 1087.88 101.482   7
  -1 -14  -2 902.846 97.6559   6
   1  14   2 914.031 81.2072  12
  -1 -14  -2 1041.20 106.781   9
  -1 -14  -3 8821.94 323.672   6
  -1 -14  -3 9696.07 347.615   5
   1  14   3 9480.61 293.106  12
  -1 -14  -3 9100.96 343.924   9
  -1 -14  -4 1632.61 134.038   5
  -1 -14  -4 1435.21 110.579   6
   1  14   4 1550.49 89.3847  12
  -1 -14  -4 1536.33 131.007   9
  -1 -14  -5 1338.65 129.499   5
   1  14   5 1441.22 84.1532  12
   1  14   5 1342.46 186.452   8
  -1 -14  -5 1216.76 123.924   9
   1  14   6 2167.52 98.6097  12
  -1 -14  -6 1819.14 148.114   9
   1  14   7 316.382 58.0238  12
  -1 -14  -7 438.030 105.759   9
   1  14   8 5213.16 352.295   8
  -1 -14  -8 5896.58 287.833   9
   1  14   9 441.418 55.2144  12
   1  14   9 303.197 148.581   8
  -1 -14  -9 433.150 98.8040   9
   1  14  10 2318.60 97.0730  12
   1  14  10 1847.64 222.005   8
  -1 -14 -10 1940.60 164.288   9
  -1 -14 -11-75.4348 81.0984   2
   1  14  11 85.9815 136.674   8
  -1 -14 -11 58.0985 88.4088   9
  -1 -14 -12 3453.56 171.499   2
  -1 -14 -12 2987.79 208.037   9
   1  14  12 2861.63 262.794   8
  -1 -14 -13 385.730 89.6864   2
  -1 -14 -13 330.995 102.005   9
   1  14  13 316.355 156.446   8
  -1 -14 -14 2249.61 141.318   2
  -1 -14 -14 1778.27 171.697   9
   1  14  14 1624.91 229.399   8
  -1 -14 -15 463.446 95.7301   2
  -1 -14 -15 264.996 108.237   9
   1  14  15 458.259 178.017   8
  -1 -14 -16 2986.27 224.722   9
   1  14  16 2722.59 276.563   8
  -1 -14 -17 463.116 100.478   2
  -1 -14 -17 356.976 114.357   9
   1  14  17 379.248 171.573   8
  -1 -14 -18 2141.99 152.946   2
   1  14  18 1689.04 158.313   5
   1  14  18 1565.62 222.400   8
  -1 -14 -19 184.882 98.1844   2
   1  14  19 208.601 107.433   5
   1  14  19 69.3097 151.225   8
   1  14  20 746.047 128.598   5
   1  14  20 561.083 171.922   8
   1  14  21 168.278 162.868   8
  -1 -15  12 2188.56 168.535   3
  -1 -15  11 330.911 111.491   3
  -1 -15  10 3071.86 180.383   3
  -1 -15   9 634.964 109.545   3
  -1 -15   8 3693.34 189.473   3
  -1 -15   7 96.3180 87.6410   3
  -1 -15   6 1589.63 116.014   6
  -1 -15   5 198.408 79.6314   6
  -1 -15   4 5071.95 213.031   6
  -1 -15   3 238.303 73.0251   6
  -1 -15   3 217.241 61.5971   7
  -1 -15   2 3780.42 167.946   7
  -1 -15   2 3397.36 173.668   6
  -1 -15   1-45.0219 68.7306   6
  -1 -15   1 42.1291 54.6028   7
  -1 -15   1-7.96240 77.2463   5
  -1 -15   0 2127.64 134.615   6
  -1 -15   0 2202.26 130.514   7
  -1 -15   0 2287.93 152.997   5
   1  15   0 2107.04 119.539  12
  -1 -15  -1 849.177 112.898   5
  -1 -15  -1 705.752 94.2571   6
  -1 -15  -1 754.626 89.9255   7
   1  15   1 869.922 84.2122  12
  -1 -15  -1 798.100 94.6474   9
   1  15   1 611.326 147.461   8
  -1 -15  -2 1747.25 127.611   6
  -1 -15  -2 1797.48 127.847   7
  -1 -15  -2 1702.20 139.726   5
   1  15   2 1939.36 106.732  12
  -1 -15  -2 1750.37 132.761   9
   1  15   2 1338.09 184.307   8
  -1 -15  -3 2036.69 133.664   6
  -1 -15  -3 2141.65 155.551   5
   1  15   3 1909.13 106.486  12
   1  15   3 1549.92 196.819   8
  -1 -15  -3 1945.27 144.231   9
  -1 -15  -4 3654.53 199.997   5
  -1 -15  -4 3553.93 178.492   6
   1  15   4 3671.27 146.652  12
  -1 -15  -4 3452.82 193.759   9
  -1 -15  -5 2682.99 175.377   5
   1  15   5 2670.55 119.961  12
  -1 -15  -5 2642.73 171.105   9
   1  15   5 2251.71 232.817   8
   1  15   6 2422.71 110.706  12
   1  15   6 2272.13 238.319   8
  -1 -15  -6 2302.16 166.895   9
   1  15   7 1119.36 76.5613  12
  -1 -15  -7 960.945 120.222   9
   1  15   8 1058.33 72.6425  12
   1  15   8 684.124 173.036   8
  -1 -15  -8 798.555 119.039   9
   1  15   9 2024.80 94.2675  12
   1  15   9 1681.65 225.506   8
  -1 -15  -9 1502.11 148.780   9
  -1 -15 -10 3645.57 220.706   9
   1  15  10 3488.88 291.783   8
  -1 -15 -11 1376.45 115.445   2
   1  15  11 1110.22 190.873   8
  -1 -15 -11 1114.02 136.601   9
  -1 -15 -12 466.946 92.3452   2
   1  15  12 421.852 168.057   8
  -1 -15 -12 199.023 99.6340   9
  -1 -15 -13 315.344 85.7345   2
   1  15  13 331.083 158.172   8
  -1 -15 -13 298.309 100.264   9
  -1 -15 -14 65.3845 84.7006   2
   1  15  14-63.1912 171.276   8
  -1 -15 -14 185.906 99.1379   9
  -1 -15 -15 2017.99 142.373   2
  -1 -15 -15 1727.09 170.767   9
   1  15  15 1730.36 238.634   8
  -1 -15 -16 860.073 113.963   2
  -1 -15 -16 525.345 122.244   9
   1  15  16 348.067 187.636   8
  -1 -15 -17 162.680 92.4141   2
   1  15  17 179.377 168.213   8
  -1 -15 -18 900.414 116.563   2
   1  15  18 414.711 172.153   8
  -1 -15 -19 1369.22 139.375   2
   1  15  19 1510.72 224.122   8
   1  15  20-90.5701 154.628   8
   1  15  21 2064.23 243.091   8
   1  15  22 104.960 157.794   8
  -1 -16   5 3949.95 191.760   6
  -1 -16   4 208.365 79.8236   6
  -1 -16   3 6239.25 255.120   6
  -1 -16   2 122.175 79.1630   6
  -1 -16   2 88.2059 62.6994   7
  -1 -16   2 261.868 102.991   5
  -1 -16   1 3818.96 190.667   6
  -1 -16   1 3998.17 213.707   5
  -1 -16   1 4041.21 181.942   7
  -1 -16   0 265.975 74.1102   7
  -1 -16   0 168.181 78.9086   6
  -1 -16   0 286.253 99.8018   5
   1  16   0 235.899 132.001   8
  -1 -16  -1 4587.55 236.902   5
  -1 -16  -1 4605.76 217.212   6
  -1 -16  -1 5067.47 219.012   7
   1  16   1 5152.89 193.491  12
  -1 -16  -2 453.100 89.1650   7
  -1 -16  -2 403.816 92.2423   6
  -1 -16  -2 545.952 114.065   5
   1  16   2 430.873 76.3838  12
  -1 -16  -2 498.517 91.4717   9
   1  16   2 305.938 143.816   8
  -1 -16  -3 5250.47 256.250   5
  -1 -16  -3 5566.31 245.632   7
  -1 -16  -3 5433.46 236.410   6
   1  16   3 5615.25 202.602  12
  -1 -16  -3 5444.99 254.641   9
  -1 -16  -4 759.006 129.812   5
   1  16   4 872.963 85.5602  12
   1  16   4 660.455 176.456   8
  -1 -16  -4 771.500 114.205   9
  -1 -16  -5 6149.34 284.581   5
   1  16   5 6439.69 216.557  12
  -1 -16  -5 5876.59 277.297   9
   1  16   6 821.189 76.4509  12
  -1 -16  -6 690.105 110.861   9
   1  16   6 489.119 175.526   8
   1  16   7 4807.73 170.561  12
  -1 -16  -7 4104.32 235.290   9
   1  16   7 4129.00 319.182   8
   1  16   8 751.296 70.3672  12
  -1 -16  -8 873.195 124.859   9
  -1 -16  -9 1339.49 144.226   9
   1  16   9 1647.98 223.976   8
  -1 -16 -10 185.384 81.5070   2
  -1 -16 -10 114.879 90.2996   9
   1  16  10 311.616 171.808   8
  -1 -16 -11 2129.32 137.201   2
   1  16  11 1639.67 234.159   8
  -1 -16 -11 1879.95 169.998   9
  -1 -16 -12 1337.96 115.981   2
   1  16  12 955.309 208.918   8
  -1 -16 -12 1231.51 144.281   9
  -1 -16 -13 2070.13 139.907   2
  -1 -16 -13 1476.38 161.024   9
   1  16  13 1489.11 237.632   8
  -1 -16 -14 1620.46 131.841   2
  -1 -16 -14 1543.07 163.662   9
   1  16  14 1383.56 233.564   8
  -1 -16 -15 1099.40 119.490   2
  -1 -16 -15 815.061 133.920   9
   1  16  15 1011.50 208.065   8
  -1 -16 -16 1428.58 132.280   2
   1  16  16 1146.98 220.428   8
  -1 -16 -17 785.360 115.351   2
   1  16  17 560.781 186.283   8
  -1 -16 -18 1496.58 138.137   2
   1  16  18 1149.90 224.311   8
  -1 -16 -19 2657.85 176.825   2
   1  16  19 2052.36 263.366   8
   1  16  20 1244.60 221.015   8
   1  16  21 20.0782 152.766   8
   1  16  22 1761.29 232.461   8
  -1 -17   4 5420.59 238.861   6
  -1 -17   3 122.537 79.6570   6
  -1 -17   3 113.270 103.960   5
  -1 -17   2 5870.98 272.640   5
  -1 -17   2 5109.67 237.854   6
  -1 -17   1-3.16771 62.7921   7
  -1 -17   1 14.2572 96.1522   5
  -1 -17   1-67.2665 82.3329   6
  -1 -17   0 3727.90 216.940   5
  -1 -17   0 3786.82 194.338   6
  -1 -17   0 4079.72 190.734   7
  -1 -17  -1 301.161 116.834   5
  -1 -17  -1 318.979 90.6527   6
  -1 -17  -1 231.349 82.9723   7
   1  17   1 210.158 134.526   8
  -1 -17  -2 3917.47 221.381   5
  -1 -17  -2 3812.68 194.939   7
  -1 -17  -2 3660.13 194.579   6
  -1 -17  -3 214.235 89.2290   7
  -1 -17  -3 176.590 84.6548   6
  -1 -17  -3 239.660 112.680   5
   1  17   3 104.489 73.2471  12
   1  17   3 193.062 146.635   8
  -1 -17  -3 338.057 93.9726   9
  -1 -17  -4 4288.80 238.409   5
  -1 -17  -4 4150.86 219.116   7
   1  17   4 4534.20 175.824  12
   1  17   4 3708.13 296.713   8
  -1 -17  -4 4370.53 234.207   9
   1  17   5-126.832 68.0655  12
   1  17   5-149.321 171.513   8
  -1 -17  -5-99.0698 83.0776   9
   1  17   6 3373.08 140.840  12
   1  17   6 2684.34 266.739   8
  -1 -17  -6 2961.21 197.786   9
   1  17   7 853.555 79.2744  12
  -1 -17  -7 694.770 112.709   9
   1  17   7 523.937 186.721   8
   1  17   8 3153.73 287.991   8
  -1 -17  -8 3185.07 206.508   9
   1  17   9 149.238 163.890   8
  -1 -17  -9 258.905 101.060   9
  -1 -17 -10 1635.43 159.616   9
   1  17  10 1627.88 233.943   8
   1  17  11 188.593 169.483   8
  -1 -17 -11 262.736 107.711   9
  -1 -17 -12 3249.33 168.659   2
  -1 -17 -12 2796.57 208.621   9
   1  17  12 2701.09 283.669   8
  -1 -17 -13 435.195 95.1311   2
  -1 -17 -13 322.349 116.067   9
   1  17  13 284.394 182.633   8
  -1 -17 -14 1281.64 122.902   2
  -1 -17 -14 1037.58 144.391   9
   1  17  14 1346.28 233.939   8
  -1 -17 -15 3602.53 189.931   2
   1  17  15 2792.35 299.242   8
  -1 -17 -16 597.749 107.556   2
   1  17  16 491.691 192.255   8
  -1 -17 -17 858.201 119.130   2
   1  17  17 643.493 197.308   8
  -1 -17 -18 2548.84 167.717   2
   1  17  18 2069.74 265.885   8
   1  17  19 110.055 176.440   8
   1  17  20 1017.08 215.580   8
   1  17  21 920.199 205.709   8
  -1 -18   4 573.788 128.377   5
  -1 -18   3 1899.23 145.245   6
  -1 -18   3 1917.46 172.525   5
  -1 -18   2 99.0760 82.1502   6
  -1 -18   2 145.683 107.027   5
  -1 -18   1 2054.87 154.982   6
  -1 -18   1 2389.30 183.624   5
  -1 -18   0-15.1275 83.9722   6
  -1 -18   0-20.2580 103.397   5
  -1 -18  -1 1724.06 142.582   6
  -1 -18  -1 2192.76 176.150   5
  -1 -18  -1 2054.13 143.894   7
   1  18   1 1811.60 205.045   8
  -1 -18  -2 183.321 82.8398   7
  -1 -18  -2 201.870 113.868   5
  -1 -18  -2 239.625 89.5439   6
   1  18   2 150.960 135.020   8
  -1 -18  -3 3083.96 184.186   7
  -1 -18  -3 3197.90 207.255   5
   1  18   3 2523.70 248.751   8
  -1 -18  -3 2980.91 191.044   9
  -1 -18  -4 302.730 124.227   5
  -1 -18  -4 374.279 96.2188   7
   1  18   4 235.083 156.976   8
  -1 -18  -4 427.969 102.668   9
  -1 -18  -5 3295.09 198.206   7
   1  18   5 2759.03 268.448   8
  -1 -18  -5 3344.38 208.238   9
   1  18   6-90.1127 174.804   8
  -1 -18  -6 142.664 95.1577   9
   1  18   7 2511.28 270.964   8
  -1 -18  -7 2716.71 193.129   9
  -1 -18  -8-5.29686 86.8599   9
   1  18   8-10.6954 182.079   8
   1  18   9 2850.23 288.450   8
  -1 -18  -9 2562.23 191.684   9
  -1 -18 -10-23.4357 90.5884   9
   1  18  10-101.181 171.629   8
  -1 -18 -11 1837.96 173.455   9
   1  18  11 1668.17 257.287   8
   1  18  12 11.6129 182.347   8
  -1 -18 -12-130.772 106.049   9
   1  18  13 1736.97 253.692   8
   1  18  14 767.960 211.774   8
   1  18  15 1391.28 249.526   8
   1  18  16 741.746 207.014   8
   1  18  17 548.954 204.439   8
   1  18  18 183.566 183.975   8
   1  18  19 834.477 206.597   8
   1  18  20 338.496 185.636   8
  -1 -19   6 1344.74 171.164   5
  -1 -19   5 821.815 143.957   5
  -1 -19   4 2079.47 190.648   5
  -1 -19   3 1191.91 163.206   5
  -1 -19   2 1830.84 182.016   5
  -1 -19   2 1865.15 150.541   6
  -1 -19   1 457.687 101.927   6
  -1 -19   1 587.553 135.588   5
  -1 -19   0 1616.24 168.239   5
  -1 -19   0 1794.86 146.388   6
  -1 -19  -1 92.2239 110.385   5
  -1 -19  -2 2285.42 186.378   5
   1  19   2 1766.76 209.277   8
  -1 -19  -3 371.998 125.322   5
   1  19   3 153.804 148.261   8
  -1 -19  -4 2735.17 205.476   5
  -1 -19  -4 2931.58 193.934   9
   1  19   4 2233.60 246.342   8
   1  19   5 38.6707 156.325   8
  -1 -19  -5 67.8940 89.1543   9
   1  19   6 1613.98 228.389   8
  -1 -19  -6 1750.17 164.156   9
   1  19   7-21.2674 166.445   8
  -1 -19  -7-5.56396 88.6694   9
   1  19   8 2319.60 264.604   8
  -1 -19  -8 2127.67 178.067   9
  -1 -19  -9 249.905 99.2469   9
   1  19   9-113.379 193.564   8
  -1 -19 -10 2018.92 175.633   9
   1  19  10 1834.27 270.355   8
   1  19  11-59.0160 180.771   8
   1  19  12 2362.81 283.261   8
   1  19  13 313.310 191.660   8
   1  19  14 1199.56 244.850   8
   1  19  15 12.0587 186.434   8
   1  19  16 1781.70 264.734   8
   1  19  17 235.023 183.484   8
   1  19  18 1028.01 234.522   8
   1  19  19 34.1074 176.870   8
  -1 -20   4 1491.02 173.226   5
  -1 -20   3 905.534 157.564   5
  -1 -20   2 977.769 153.255   5
  -1 -20   1 1234.69 161.682   5
  -1 -20   0 933.171 152.445   5
  -1 -20  -1 1623.82 175.582   5
  -1 -20  -2 486.374 141.187   5
  -1 -20  -3 2191.00 195.818   5
   1  20   3 2010.57 229.645   8
   1  20   4 875.904 192.674   8
  -1 -20  -5 2279.88 180.210   9
   1  20   5 2240.64 251.410   8
  -1 -20  -6 32.8214 92.8856   9
   1  20   6-82.0859 173.777   8
   1  20   7 1850.55 251.362   8
   1  20   8-11.1214 187.370   8
   1  20   9 1728.50 258.171   8
   1  20  10-35.2647 182.306   8
   1  20  11 2611.49 295.831   8
   1  20  12 12.1043 180.592   8
   1  20  13 2661.74 298.181   8
   1  20  14-60.9197 191.876   8
   1  20  15 660.269 219.351   8
   1  20  16 24.1448 181.321   8
   1  20  17 1723.57 260.007   8
   1  20  18 151.576 186.947   8
  -1 -21   2 491.754 138.864   5
  -1 -21   1 479.680 138.654   5
  -1 -21   0 539.317 138.960   5
  -1 -21  -1 1242.09 166.621   5
  -1 -21  -2 1915.43 194.134   5
  -1 -21  -3 647.542 152.623   5
   1  21   4 1462.71 220.503   8
   1  21   5 488.960 186.492   8
   1  21   6 1534.76 236.737   8
   1  21   7-148.885 180.155   8
   1  21   8 2421.79 279.224   8
   1  21   9 148.781 190.305   8
   1  21  10 1389.12 242.825   8
   1  21  11 870.918 223.350   8
   1  21  12 1273.96 243.376   8
   1  21  13-145.974 190.447   8
   1  21  14 985.799 227.982   8
   1  21  15-183.248 199.277   8
   1  21  16 383.999 196.506   8
   1  21  17-47.5064 180.731   8
  -1 -22  -2 2074.26 201.663   5
   1  22   5 267.717 169.030   8
   1  22   6-29.4575 173.921   8
   1  22   7 508.389 197.345   8
   1  22   8 163.629 182.382   8
   1  22   9 293.257 192.674   8
   1  22  10 185.607 184.936   8
   1  22  11 235.228 190.276   8
   1  22  12 370.661 198.491   8
   1  22  13 520.082 212.129   8
   1  22  14-84.7948 196.993   8
   1  22  15 108.282 179.527   8
   1  23   6 253.467 168.774   8
   1  23   7 208.972 185.344   8
   1  23   8 136.227 177.049   8
   1  23   9-32.6159 186.513   8
   1  23  10 247.537 186.160   8
   1  23  11 393.664 194.845   8
   1  23  12 187.308 181.628   8
   1  24   7 648.262 187.753   8
   1  24   8 575.516 186.963   8
  -2  24   6 213.189 194.305   8
  -2  24   5 1303.02 242.347   8
  -2  23  11 305.845 222.352   8
  -2  23  10 1634.12 282.120   8
  -2  23   9 285.586 215.583   8
  -2  23   8 1667.27 280.112   8
  -2  23   7 195.994 205.832   8
  -2  23   6 1021.65 243.853   8
  -2  23   5-12.0284 182.445   8
  -2  23   4 1085.72 126.169  12
  -2  23   4 1002.62 226.814   8
  -2  22  14 857.022 246.956   8
  -2  22  13 536.408 226.083   8
  -2  22  12 427.655 228.799   8
  -2  22  11 725.997 234.257   8
  -2  22  10 28.6399 205.611   8
  -2  22   9 1208.11 262.041   8
  -2  22   8 682.835 235.503   8
  -2  22   7 974.825 256.962   8
  -2  22   6 306.019 209.057   8
  -2  22   5 1601.49 133.300  12
  -2  22   5 1398.24 257.746   8
  -2  22   4-97.8616 95.3514  12
  -2  22   4-121.996 195.006   8
  -2  22   3 164.618 99.0496  12
  -2  22   3 57.6721 184.395   8
   2 -22  -2-48.2291 116.626   5
  -2  22   2-59.7662 103.818  12
   2 -22  -1 779.814 143.263   5
  -2  21  16 300.904 226.295   8
  -2  21  15 1240.88 274.185   8
  -2  21  14 254.337 203.730   8
  -2  21  13 1428.27 281.468   8
  -2  21  12 462.345 215.201   8
  -2  21  11 231.938 213.446   8
  -2  21  10 666.614 234.337   8
  -2  21   9 28.9942 210.405   8
  -2  21   8 599.446 240.372   8
  -2  21   7 1097.03 264.062   8
  -2  21   6 2118.62 143.261  12
  -2  21   6 1875.45 294.810   8
  -2  21   5 602.322 104.783  12
  -2  21   5 390.181 219.650   8
   2 -21  -4 758.311 125.709   6
  -2  21   4 752.153 111.275  12
  -2  21   4 572.768 219.855   8
   2 -21  -3 468.076 134.703   5
   2 -21  -3 329.156 110.747   6
  -2  21   3 89.8290 96.9513  12
  -2  21   3 106.583 184.913   8
   2 -21  -2 453.117 124.698   5
   2 -21  -2 413.593 118.752   6
  -2  21   2 409.321 102.807  12
  -2  21   2 301.775 183.615   8
   2 -21  -1 770.767 139.090   5
   2 -21  -1 737.796 127.334   6
  -2  21   1 684.441 113.517  12
   2 -21   0 405.808 113.616   6
   2 -21   0 442.717 126.560   5
  -2  21   0 396.055 104.151  12
   2 -21   1 5.26479 106.520   5
   2 -21   1 53.4920 101.917   6
   2 -21   2 1500.49 155.753   6
   2 -21   2 1227.38 156.569   5
   2 -21   3 136.159 100.944   6
  -2  20  17 398.141 222.672   8
  -2  20  16 1215.74 268.110   8
  -2  20  15 42.0882 207.198   8
  -2  20  14 2339.22 305.242   8
  -2  20  13 229.595 206.875   8
  -2  20  12 1960.03 299.478   8
  -2  20  11 903.120 251.079   8
  -2  20  10 553.297 229.781   8
  -2  20   9 1047.51 257.531   8
  -2  20   8 1100.29 269.307   8
  -2  20   7 891.040 104.554  12
  -2  20   7 494.913 227.157   8
  -2  20   6 2904.69 155.656  12
  -2  20   6 1941.57 292.336   8
  -2  20   5 823.359 233.174   8
   2 -20  -5 759.100 129.398   6
  -2  20   5 825.293 108.468  12
  -2  20   4 1437.70 261.573   8
   2 -20  -4 1720.65 157.505   6
  -2  20   4 1916.83 135.168  12
  -2  20   3 709.770 216.501   8
   2 -20  -3 789.253 129.752   6
   2 -20  -3 766.808 138.313   5
  -2  20   3 841.949 111.516  12
   2 -20  -2 869.557 142.384   5
   2 -20  -2 821.601 127.866   6
  -2  20   2 826.641 222.575   8
  -2  20   2 804.023 113.557  12
  -2  20   1 1373.69 235.064   8
   2 -20  -1 1641.07 160.028   6
   2 -20  -1 1607.88 166.662   5
  -2  20   1 1645.24 135.813  12
   2 -20   0 270.127 117.063   5
   2 -20   0 339.469 109.459   6
  -2  20   0 247.059 101.854  12
   2 -20   1 794.942 134.098   5
   2 -20   1 837.663 125.956   6
  -2  20  -1 1054.33 123.312  12
   2 -20   2 442.608 124.185   5
   2 -20   2 573.573 116.850   6
   2 -20   3 847.295 142.093   5
   2 -20   3 923.817 136.789   6
   2 -20   4 163.485 109.683   5
   2 -20   4 187.090 99.9147   6
   2 -20   5 1911.85 181.153   5
   2 -20   5 2047.19 168.549   6
  -2  19  19 1357.93 258.565   8
  -2  19  18-25.6149 196.146   8
  -2  19  17 1090.16 261.151   8
  -2  19  16 13.6108 214.340   8
  -2  19  15 1496.66 267.653   8
  -2  19  14 240.781 214.232   8
  -2  19  13 2486.42 320.196   8
  -2  19  12 359.218 209.504   8
  -2  19  11 1911.65 295.875   8
  -2  19  10 683.043 241.708   8
  -2  19   9 1652.03 290.804   8
  -2  19   8 260.322 202.114   8
  -2  19   8 577.939 91.8624  12
   2 -19  -8 467.534 114.852   9
  -2  19   7 1687.98 119.023  12
   2 -19  -7 1541.64 154.641   9
   2 -19  -6 108.727 93.4996   6
  -2  19   6-105.585 204.059   8
  -2  19   6 82.7406 83.1175  12
   2 -19  -5 1879.01 157.008   6
  -2  19   5 2048.75 131.737  12
  -2  19   4 412.209 210.001   8
   2 -19  -4 265.587 104.324   6
   2 -19  -4 218.566 116.923   5
  -2  19   4 225.335 89.7287  12
  -2  19   3 1588.99 269.265   8
   2 -19  -3 1988.20 173.250   5
   2 -19  -3 2132.46 164.822   6
  -2  19   3 1911.19 134.180  12
   2 -19  -2 1731.64 161.310   5
   2 -19  -2 1639.87 155.538   6
  -2  19   2 2086.54 138.601  12
  -2  19   1 1587.54 245.073   8
   2 -19  -1 1876.40 159.618   6
   2 -19  -1 1615.81 162.526   5
  -2  19   1 2062.84 141.819  12
   2 -19   0 2224.77 178.274   5
   2 -19   0 2310.71 171.330   6
  -2  19   0 1839.19 249.878   8
  -2  19   0 2176.76 148.562  12
   2 -19   1 497.520 109.715   6
   2 -19   1 369.675 117.054   5
  -2  19  -1 537.130 105.330  12
   2 -19   2 622.242 126.648   5
   2 -19   2 591.110 117.135   6
  -2  19  -2 578.389 110.808  12
   2 -19   3 467.116 119.852   5
   2 -19   3 495.360 109.887   6
   2 -19   4 3896.99 235.789   5
   2 -19   4 4135.92 225.154   6
   2 -19   5 479.584 107.145   6
   2 -19   6 1690.60 149.155   6
  -2  18  20 2165.23 273.358   8
  -2  18  19 241.397 200.219   8
  -2  18  18 2300.53 300.450   8
  -2  18  17-221.289 213.541   8
  -2  18  16 1634.67 270.727   8
  -2  18  15-95.3621 197.737   8
  -2  18  14 1634.95 273.492   8
  -2  18  13-55.7863 192.108   8
  -2  18  12 1746.65 278.417   8
   2 -18 -11-56.4144 87.5020   9
  -2  18  11-13.9460 186.730   8
  -2  18  10 275.581 207.169   8
   2 -18 -10 370.073 107.252   9
  -2  18   9-53.8455 183.954   8
   2 -18  -9 22.2769 90.8176   9
  -2  18   8 2365.41 313.605   8
   2 -18  -8 2783.12 195.074   9
   2 -18  -7 2104.81 154.252   6
   2 -18  -7 1903.27 163.141   9
   2 -18  -6 1719.71 144.109   6
   2 -18  -6 1564.88 152.281   9
   2 -18  -5 499.330 102.669   6
  -2  18   5 540.393 90.2422  12
   2 -18  -4 1778.55 149.467   6
   2 -18  -4 1819.03 163.896   5
  -2  18   4 1858.87 125.825  12
   2 -18  -3 2706.11 188.559   5
   2 -18  -3 2619.68 175.673   6
  -2  18   3 2849.47 153.198  12
  -2  18   3 2282.17 288.585   8
   2 -18  -2 3083.41 199.729   5
   2 -18  -2 2803.40 184.434   6
  -2  18   2 3261.37 162.931  12
   2 -18  -1 1775.51 156.162   5
   2 -18  -1 1918.49 151.712   6
  -2  18   1 1503.94 238.986   8
  -2  18   1 1833.43 129.747  12
   2 -18   0 2352.73 176.406   5
   2 -18   0 2452.22 168.252   6
  -2  18   0 2642.38 154.386  12
  -2  18   0 1965.24 251.109   8
   2 -18   1 1137.91 136.919   5
  -2  18  -1 956.483 201.561   8
   2 -18   1 1405.02 133.936   6
  -2  18  -1 1473.29 124.556  12
   2 -18   2 1106.02 124.536   6
   2 -18   2 948.742 130.976   5
  -2  18  -2 1201.40 120.051  12
   2 -18   3 774.480 114.649   6
  -2  18  -3 969.777 118.965  12
   2 -18   4 785.229 111.194   6
   2 -18   5 2450.30 168.223   6
   2 -18   6 475.878 101.427   6
   2 -18   7 974.764 121.471   6
  -2  17  21 835.403 212.544   8
  -2  17  20 344.251 201.030   8
  -2  17  19 1032.95 231.145   8
  -2  17  18 235.678 187.640   8
  -2  17  17 628.323 228.832   8
  -2  17  16-64.9991 214.952   8
  -2  17  15 2015.93 277.744   8
  -2  17  14 13.4916 189.458   8
   2 -17 -13 2188.32 174.969   9
  -2  17  13 2540.23 309.364   8
  -2  17  12-27.1012 191.007   8
   2 -17 -12 5.40812 79.5965   9
   2 -17 -11 748.351 121.675   9
  -2  17  11 695.923 214.202   8
  -2  17  10 223.079 188.509   8
   2 -17 -10 220.852 95.1418   9
  -2  17   9 1662.81 258.437   8
   2 -17  -9 1926.04 163.291   9
  -2  17   8 16.8846 66.1018   3
  -2  17   8 12.9769 186.326   8
   2 -17  -8-21.2374 88.2654   9
  -2  17   7 2529.67 128.385   3
   2 -17  -7 2550.98 165.084   6
   2 -17  -7 2222.50 173.965   9
   2 -17  -6 171.526 90.9201   7
  -2  17   6-12.3938 198.734   8
   2 -17  -6 134.916 83.6186   6
   2 -17  -6 320.692 91.3669   9
   2 -17  -5 1649.35 136.195   6
  -2  17   5 1285.04 249.347   8
   2 -17  -5 1606.08 141.378   7
   2 -17  -5 1596.06 145.060   9
   2 -17  -4 837.361 123.245   5
   2 -17  -4 667.306 104.792   6
  -2  17   4 579.372 208.092   8
   2 -17  -4 717.914 110.439   7
   2 -17  -3 3543.09 196.307   7
   2 -17  -3 3239.39 188.017   6
   2 -17  -3 3545.75 199.240   5
  -2  17   2 590.124 193.772   8
   2 -17  -2 944.308 112.819   7
   2 -17  -2 798.005 109.758   6
   2 -17  -2 1046.75 126.435   5
   2 -17  -1 3122.65 179.231   6
   2 -17  -1 2965.11 188.494   5
  -2  17   1 2743.71 282.173   8
   2 -17  -1 3144.26 182.737   7
  -2  17   1 3468.69 165.610  12
   2 -17   0 890.316 107.148   7
  -2  17   0 510.862 179.206   8
   2 -17   0 991.997 125.397   5
   2 -17   0 888.395 108.139   6
  -2  17   0 824.327 101.729  12
   2 -17   1 1450.31 125.316   7
   2 -17   1 1300.51 132.869   5
   2 -17   1 1475.38 126.552   6
  -2  17  -1 1513.36 119.607  12
   2 -17   2 1053.67 110.017   7
  -2  17  -2 806.374 186.837   8
   2 -17   2 946.551 109.919   6
  -2  17  -2 1144.74 110.810  12
   2 -17   3 1012.31 114.810   6
   2 -17   3 1151.15 111.521   7
  -2  17  -3 1166.99 119.219  12
   2 -17   4 787.936 102.651   6
  -2  17  -4 702.381 109.071  12
   2 -17   5 1326.36 123.048   6
   2 -17   6 867.341 110.094   6
   2 -17   7 1228.11 124.983   6
   2 -17   8 720.044 110.001   6
  -2  16  21 510.224 197.945   8
  -2  16  20 1150.68 233.803   8
  -2  16  19 69.6507 180.601   8
  -2  16  18 617.295 209.883   8
  -2  16  17 273.047 190.823   8
  -2  16  16 1064.98 228.444   8
  -2  16  15 205.128 193.907   8
   2 -16 -14 3378.73 215.892   9
  -2  16  14 3575.58 346.634   8
  -2  16  13 52.1439 184.515   8
   2 -16 -13 227.782 92.9485   9
  -2  16  12 5778.40 419.016   8
   2 -16 -12 5683.20 281.654   9
  -2  16  11 190.582 174.339   8
   2 -16 -11 82.1638 81.6419   9
   2 -16 -10 3016.24 200.346   9
  -2  16  10 3055.60 320.919   8
  -2  16   9 162.784 68.4583   3
   2 -16  -9 193.686 89.0702   9
  -2  16   8 3696.57 151.669   3
   2 -16  -8 3028.49 199.955   9
  -2  16   8 2840.08 313.016   8
  -2  16   7-29.2473 64.1735   3
  -2  16   7 12.0382 185.533   8
   2 -16  -7-49.7477 77.5638   6
   2 -16  -7 125.087 82.7297   9
   2 -16  -6 3616.29 199.590   6
  -2  16   6 3189.07 324.792   8
  -2  16   6 4210.11 167.879   3
  -2  16   6 4336.35 170.536  12
   2 -16  -6 3687.99 216.843   9
  -2  16   5 33.8241 178.132   8
   2 -16  -5 176.852 87.2328   7
   2 -16  -5 171.950 87.7203   6
  -2  16   5 72.9633 67.3692   3
  -2  16   5 232.817 76.6053  12
   2 -16  -5 161.178 83.0611   9
   2 -16  -4 5444.01 247.394   7
   2 -16  -4 4816.95 230.337   6
   2 -16  -4 5530.19 247.037   5
  -2  16   4 5187.55 201.232  12
   2 -16  -4 5471.68 253.153   9
   2 -16  -3 387.620 91.0282   7
  -2  16   3 309.887 181.868   8
   2 -16  -3 574.497 96.5136   6
   2 -16  -3 464.570 106.753   5
   2 -16  -2 4222.32 213.989   5
   2 -16  -2 4680.51 218.681   7
   2 -16  -2 4397.39 208.988   6
   2 -16  -1 194.352 81.6008   7
   2 -16  -1 208.075 78.4238   6
   2 -16  -1 347.287 96.2249   5
   2 -16   0 4379.02 220.027   5
   2 -16   0 4654.40 213.542   6
   2 -16   1 67.1125 74.1817   6
   2 -16   1 43.3765 70.4286   7
   2 -16   2 2235.94 143.445   6
   2 -16   2 2133.43 140.917   7
  -2  16  -2 2265.60 140.194  12
   2 -16   3 948.133 105.929   6
   2 -16   3 973.973 105.776   7
  -2  16  -3 1033.14 108.254  12
   2 -16   4 3067.92 166.581   7
  -2  16  -4 3123.99 168.982  12
  -2  16  -5 541.768 98.5648  12
  -2  15  22 602.134 179.976   8
  -2  15  21 1077.84 212.698   8
  -2  15  20 2556.65 287.430   8
  -2  15  19 1399.25 235.249   8
  -2  15  18 302.182 186.483   8
  -2  15  17 510.593 203.656   8
   2 -15 -16 921.249 130.720   9
  -2  15  16 1084.32 233.346   8
  -2  15  15 2110.36 272.378   8
   2 -15 -15 2153.09 174.087   9
  -2  15  14 1684.02 266.069   8
   2 -15 -14 2040.77 166.347   9
   2 -15 -13 2502.12 180.992   9
  -2  15  13 2302.29 284.531   8
  -2  15  12 171.454 169.398   8
   2 -15 -12 140.894 89.8366   9
   2 -15 -11 5108.05 271.429   9
  -2  15  11 4952.04 387.584   8
  -2  15  10 32.9609 64.2516   3
  -2  15  10 36.0605 164.262   8
   2 -15 -10 44.5745 81.4480   9
  -2  15   9 5001.56 184.128   3
  -2  15   9 4208.33 350.592   8
   2 -15  -9 4301.89 234.126   9
  -2  15   8 637.681 75.5375   3
  -2  15   8 464.965 189.143   8
   2 -15  -8 468.315 87.9319   6
   2 -15  -8 672.420 104.481   9
  -2  15   7 2106.09 110.285   3
  -2  15   7 2138.06 97.3947   4
   2 -15  -7 1679.41 131.632   6
  -2  15   7 1580.35 244.553   8
   2 -15  -7 1850.50 151.328   9
  -2  15   6 23.9082 49.0187   4
  -2  15   6 58.7439 59.1226   3
  -2  15   6-77.0382 176.420   8
   2 -15  -6 74.7803 73.4898   6
   2 -15  -6 108.021 81.1927   9
   2 -15  -5 4399.88 205.306   6
   2 -15  -5 4391.40 211.795   5
  -2  15   5 4348.27 170.887   3
  -2  15   5 4418.28 159.639   4
  -2  15   5 4177.82 170.445  12
   2 -15  -5 4293.10 221.955   9
   2 -15  -4 235.529 80.2955   6
   2 -15  -4 235.795 83.3965   7
   2 -15  -4 433.477 98.4320   5
  -2  15   4 280.283 66.9495   3
  -2  15   4 310.670 73.3772  12
   2 -15  -4 251.494 83.5515   9
   2 -15  -3 11082.3 398.409   5
   2 -15  -3 10699.8 390.400   6
   2 -15  -3 11642.6 408.088   7
  -2  15   3 11580.9 363.387  12
   2 -15  -3 11344.8 412.523   9
   2 -15  -2 888.166 104.486   6
   2 -15  -2 1140.64 116.089   7
   2 -15  -2 1251.00 124.656   5
  -2  15   2 874.876 92.6833  12
   2 -15  -1 5061.64 222.105   7
   2 -15  -1 4763.67 219.767   5
   2 -15  -1 4572.54 207.205   6
  -2  15   1 4908.65 194.477  12
   2 -15   0 364.313 86.7992   5
   2 -15   0 234.607 71.7993   6
   2 -15   0 428.596 79.5855   7
  -2  15   0 381.620 77.6641  12
   2 -15   1 3307.94 168.805   6
   2 -15   1 3470.13 174.626   7
   2 -15   2 30.1072 64.1348   7
   2 -15   3 3797.77 179.284   7
  -2  15  -3 2885.55 220.858   9
   2 -15   4 583.145 86.6388   7
  -2  15  -4 588.975 93.8876  12
  -2  15  -4 527.162 121.914   9
  -2  15  -5 4431.88 195.398  12
  -2  15  -5 3522.59 232.565   9
  -2  15  -6 123.005 92.7578   9
  -2  15  -7 3169.31 210.290   9
  -2  14  23 1204.01 199.589   8
  -2  14  22 93.7834 155.086   8
  -2  14  21 1794.65 236.554   8
  -2  14  20 321.082 180.579   8
  -2  14  19 2017.23 251.426   8
  -2  14  18 1535.29 238.375   8
   2 -14 -17 796.666 128.042   9
  -2  14  17 622.407 200.501   8
  -2  14  16 411.657 184.490   8
   2 -14 -16 210.433 98.0926   9
  -2  14  15 1114.29 229.321   8
   2 -14 -15 1239.73 140.314   9
   2 -14 -14 1682.97 153.323   9
  -2  14  14 1816.20 255.166   8
  -2  14  13 1668.22 249.834   8
   2 -14 -13 1875.43 156.830   9
   2 -14 -12 4877.09 252.214   9
  -2  14  12 4622.72 359.958   8
   2 -14 -11 3704.00 154.385   2
   2 -14 -11 2983.63 196.974   9
  -2  14  11 3074.95 302.128   8
   2 -14 -10 5338.18 269.233   9
  -2  14  10 4856.98 375.852   8
  -2  14   9 2566.00 123.243   3
   2 -14  -9 2643.60 120.074   2
  -2  14   9 2134.54 260.020   8
   2 -14  -9 2416.01 168.070   9
  -2  14   8 2938.41 117.006   4
  -2  14   8 2990.20 131.424   3
   2 -14  -8 2658.35 156.096   6
  -2  14   8 2307.16 265.857   8
   2 -14  -8 2539.22 172.604   9
  -2  14   7 1376.17 90.0608   3
  -2  14   7 1340.67 78.2922   4
   2 -14  -7 1172.98 106.599   6
   2 -14  -7 1259.63 121.577   9
  -2  14   6 3890.89 145.346   4
  -2  14   6 4296.06 160.026   3
   2 -14  -6 3717.05 186.645   6
   2 -14  -6 3732.91 203.767   9
  -2  14   5 187.402 51.2200   4
  -2  14   5 175.815 59.0300   3
   2 -14  -5 251.800 84.5530   5
   2 -14  -5 137.149 65.5333   6
   2 -14  -5 181.989 77.5774   9
   2 -14  -4 2374.33 143.885   5
   2 -14  -4 2141.44 134.191   6
   2 -14  -4 2180.07 143.651   7
  -2  14   4 2437.56 117.546   3
  -2  14   4 2282.87 105.463   4
  -2  14   4 2321.63 117.731  12
   2 -14  -4 2452.35 152.053   9
   2 -14  -3 1643.84 123.601   5
   2 -14  -3 1501.00 117.155   7
   2 -14  -3 1449.73 108.887   6
  -2  14   3 1313.56 81.6357   4
  -2  14   3 1420.78 93.1032   3
  -2  14   3 1342.35 94.8433  12
   2 -14  -3 1497.64 119.474   9
   2 -14  -2 3478.30 168.308   6
   2 -14  -2 3686.89 180.860   7
   2 -14  -2 3629.81 181.674   5
  -2  14   2 3696.34 156.025  12
   2 -14  -1 1484.36 120.626   5
   2 -14  -1 1405.45 108.033   6
   2 -14  -1 1622.21 117.024   7
  -2  14   1 1530.99 103.330  12
   2 -14   0 2926.97 150.090   6
   2 -14   0 2870.09 154.558   7
  -2  14   0 3063.80 143.885  12
   2 -14   1 285.458 70.0866   7
  -2  14  -1 332.959 75.6206  12
  -2  14  -1 224.992 95.9663   9
   2 -14   2 6796.70 258.469   7
  -2  14  -2 6738.02 242.778  12
   2 -14   3-64.1796 60.9380   7
  -2  14  -3-16.3043 88.8832   9
   2 -14   4 6596.69 248.760   7
  -2  14  -4 5485.87 286.041   9
  -2  14  -5 551.471 107.503   9
  -2  14  -6 4383.98 189.413  12
  -2  14  -6 3445.30 219.157   9
  -2  14  -7-4.87267 78.3347   9
  -2  14  -8 3699.67 212.582   9
  -2  13  22 1018.79 193.784   8
  -2  13  21 38.0720 157.378   8
  -2  13  20 1399.17 222.346   8
  -2  13  19 202.661 166.716   8
   2 -13 -18 1066.35 137.126   9
  -2  13  18 1070.73 215.863   8
  -2  13  17 1322.17 227.995   8
   2 -13 -17 1161.54 139.768   9
  -2  13  16 1840.17 249.208   8
   2 -13 -16 1901.70 165.989   9
   2 -13 -15 902.454 127.509   9
  -2  13  15 870.352 193.369   8
  -2  13  14 2826.12 291.779   8
   2 -13 -14 3162.95 201.263   9
  -2  13  13 2788.79 284.457   8
   2 -13 -13 2551.35 179.247   9
   2 -13 -12 2325.99 123.291   2
  -2  13  12 1742.29 235.605   8
   2 -13 -12 1828.85 154.717   9
   2 -13 -11 2023.26 163.673   9
  -2  13  11 2217.11 256.298   8
  -2  13  10 1204.32 207.557   8
   2 -13 -10 1500.50 135.292   9
  -2  13   9 3505.62 302.639   8
   2 -13  -9 3836.09 215.695   9
  -2  13   8 3067.44 132.375   3
   2 -13  -8 3242.24 129.066   2
   2 -13  -8 2832.96 154.785   6
  -2  13   8 2718.25 268.138   8
   2 -13  -8 2765.43 174.305   9
  -2  13   7 2548.21 115.688   3
   2 -13  -7 2316.39 138.201   6
   2 -13  -7 2566.37 160.766   9
  -2  13   6 4217.18 153.301   4
  -2  13   6 4439.89 164.473   3
   2 -13  -6 4099.03 189.792   6
   2 -13  -6 4216.25 208.282   9
   2 -13  -5 1644.65 81.4880   2
  -2  13   5 1809.78 90.5533   4
  -2  13   5 1900.51 101.278   3
   2 -13  -5 1977.19 123.323   6
   2 -13  -5 2195.72 143.988   9
   2 -13  -4 837.021 54.8273   2
  -2  13   4 999.378 68.7995   4
  -2  13   4 1040.33 77.2999   3
   2 -13  -4 917.455 97.2498   5
   2 -13  -4 1041.80 88.9391   6
   2 -13  -4 1005.37 100.817   9
   2 -13  -3 2084.19 85.1568   2
  -2  13   3 2600.97 107.362   4
  -2  13   3 2504.03 114.691   3
   2 -13  -3 2618.91 144.164   7
   2 -13  -3 2489.90 137.960   5
   2 -13  -3 2288.27 127.727   6
   2 -13  -3 2467.55 143.570   9
   2 -13  -2 351.719 74.4499   5
   2 -13  -2 244.483 64.3434   7
   2 -13  -2 199.038 58.9680   6
   2 -13  -2 43.8465 28.1007   2
  -2  13   2 117.220 55.6377   3
  -2  13   2 138.897 48.9237   4
  -2  13   2 172.996 64.2051  12
   2 -13  -2 285.931 68.7744   9
   2 -13  -1 6652.25 216.090   5
   2 -13  -1 6767.18 209.839   6
   2 -13  -1 7159.35 225.895   7
  -2  13   1 7076.06 194.996  12
   2 -13   0 1847.86 116.843   7
  -2  13   0 1821.79 107.138  12
   2 -13   1 2106.86 124.822   7
  -2  13  -1 2223.49 116.633  12
  -2  13  -1 1958.78 160.903   9
   2 -13   2 689.400 80.6112   7
  -2  13  -2 794.881 83.1192  12
   2 -13   3 3475.48 162.417   7
  -2  13  -3 3537.41 155.662  12
  -2  13  -3 3067.76 195.110   9
   2 -13   4 257.358 65.5737   7
  -2  13  -4 361.001 74.2954  12
  -2  13  -4 202.011 85.8020   9
   2 -13   5 7478.52 269.533   7
  -2  13  -5 6809.94 303.698   9
  -2  13  -6 4.38875 73.7456   9
  -2  13  -7 3442.58 195.454   9
  -2  13  -8 75.3889 74.3880   9
  -2  13  -9 4325.43 217.685   9
   2 -13  12 7.12981 99.5514   3
   2 -13  13 2645.48 174.984   3
  -2  12  22 67.5864 142.346   8
  -2  12  21 2482.22 249.512   8
  -2  12  20 560.912 182.378   8
   2 -12 -19 2040.61 170.277   9
  -2  12  19 2532.42 258.802   8
  -2  12  18-168.112 168.814   8
   2 -12 -18-102.990 95.8341   9
  -2  12  17 2448.70 264.475   8
   2 -12 -17 2793.23 191.360   9
   2 -12 -16-42.6072 83.8742   9
  -2  12  16 30.6909 155.676   8
  -2  12  15 5320.96 221.665   5
  -2  12  15 4783.03 350.524   8
   2 -12 -15 4803.40 253.621   9
  -2  12  14-41.9164 161.527   8
   2 -12 -14 148.075 86.0653   9
  -2  12  13 2265.85 255.368   8
   2 -12 -13 2745.64 178.997   9
   2 -12 -12 751.462 80.4381   2
  -2  12  12 485.251 169.030   8
   2 -12 -12 597.402 100.691   9
   2 -12 -11 1709.21 102.247   2
  -2  12  11 1283.32 207.546   8
   2 -12 -11 1337.78 132.160   9
   2 -12 -10 2877.96 129.233   2
   2 -12 -10 2588.59 172.470   9
  -2  12  10 2662.14 259.006   8
  -2  12   9 2972.06 271.926   8
   2 -12  -9 3188.57 188.217   9
   2 -12  -8 3250.83 157.773   6
  -2  12   8 2789.31 263.167   8
   2 -12  -8 3285.31 182.187   9
   2 -12  -7 3049.69 152.417   6
   2 -12  -7 3041.96 172.917   9
   2 -12  -6 3427.36 125.875   2
  -2  12   6 3466.55 137.514   3
   2 -12  -6 3037.75 154.406   6
   2 -12  -6 3101.16 174.486   9
   2 -12  -5 2584.79 102.398   2
  -2  12   5 2588.41 116.373   3
   2 -12  -5 2578.57 143.174   5
   2 -12  -5 2672.64 136.200   6
   2 -12  -5 2535.53 149.082   9
   2 -12  -4 2605.91 99.9453   2
  -2  12   4 2736.54 119.836   3
   2 -12  -4 2755.61 142.922   5
   2 -12  -4 2613.55 132.845   6
   2 -12  -4 2814.44 153.104   9
   2 -12  -3 4539.99 147.745   2
  -2  12   3 4825.94 173.832   3
  -2  12   3 4701.55 164.753   4
   2 -12  -3 4475.89 185.871   6
   2 -12  -3 4565.31 192.260   5
   2 -12  -3 4755.26 206.559   9
  -2  12   2 10504.7 322.706   3
  -2  12   2 10389.1 314.070   4
   2 -12  -2 9660.39 289.649   2
   2 -12  -2 10717.2 345.153   5
   2 -12  -2 9977.57 336.073   6
   2 -12  -2 10735.1 354.809   7
   2 -12  -2 10453.5 356.805   9
   2 -12  -1 1648.32 105.743   7
  -2  12   1 1284.80 91.7352  12
  -2  12   1 1392.83 86.3567   3
   2 -12  -1 1038.56 48.4644   2
  -2  12   1 1342.83 78.4309   4
   2 -12   0 11151.6 377.323   7
  -2  12   0 11332.3 355.725  12
   2 -12   1 7729.54 279.040   7
  -2  12  -1 7703.47 261.255  12
   2 -12   2 8437.63 301.695   7
  -2  12  -2 8840.97 289.741  12
   2 -12   3 3626.84 161.902   7
  -2  12  -3 3452.66 152.810  12
   2 -12   4 9161.66 312.795   7
  -2  12  -4 8819.05 300.260  12
   2 -12   5 1599.24 102.953   7
  -2  12  -5 1540.87 105.019  12
  -2  12  -6 6224.56 232.982  12
  -2  12  -6 6227.80 263.636   9
  -2  12  -7 1890.32 133.179   9
   2 -12   8 4331.74 194.177   3
  -2  12  -8 4391.14 208.720   9
   2 -12   9 69.3401 78.8201   3
  -2  12  -9 50.5698 63.2319   9
   2 -12  10 2498.83 150.386   3
  -2  12 -10 2620.05 155.592   9
   2 -12  11 154.369 93.0306   3
   2 -12  12 3104.39 177.679   3
   2 -12  13 281.144 107.523   3
   2 -12  14 2555.84 175.223   3
   2 -12  15 432.293 120.048   3
   2 -12  16 1730.84 161.528   3
  -2  11  21-93.2614 139.439   8
  -2  11  20 4310.25 312.059   8
  -2  11  19-63.6056 171.697   8
   2 -11 -19 42.4569 84.3279   9
   2 -11 -18 2875.92 195.439   9
  -2  11  18 3053.09 269.926   8
  -2  11  17 18.9312 153.940   8
   2 -11 -17 110.304 82.9987   9
  -2  11  16 3396.87 179.047   5
  -2  11  16 2930.32 274.853   8
   2 -11 -16 3058.53 198.184   9
  -2  11  15-26.7729 77.9832   5
   2 -11 -15 70.6271 81.8027   9
  -2  11  15-19.3697 169.486   8
   2 -11 -14 6495.28 274.207   1
  -2  11  14 6697.03 252.544   5
   2 -11 -14 5790.82 281.775   9
  -2  11  14 5885.08 376.674   8
  -2  11  13 1259.48 105.462   5
   2 -11 -13 1158.53 125.189   9
  -2  11  13 1032.77 191.484   8
  -2  11  12 3281.68 284.333   8
   2 -11 -12 3505.32 206.109   9
   2 -11 -11-4.08822 53.0003   2
  -2  11  11 9.37557 135.104   8
   2 -11 -11 27.0867 65.2881   9
   2 -11 -10 3998.84 156.518   2
  -2  11  10 3207.50 273.321   8
   2 -11 -10 3472.45 196.267   9
  -2  11   9 1542.34 200.448   8
   2 -11  -9 1784.96 139.072   9
   2 -11  -8 7825.11 279.185   6
  -2  11   8 7013.73 395.825   8
   2 -11  -8 7918.25 312.181   9
   2 -11  -7 8073.22 287.234   6
   2 -11  -7 8135.53 318.651   9
   2 -11  -6 7603.97 232.123   2
   2 -11  -6 6887.81 259.507   6
   2 -11  -6 6753.73 282.482   9
   2 -11  -5 1270.73 67.0612   2
  -2  11   5 1414.26 81.1198   3
   2 -11  -5 1208.32 88.9042   6
   2 -11  -5 1202.16 102.052   9
   2 -11  -4 3129.68 110.499   2
  -2  11   4 3052.50 125.755   3
   2 -11  -4 2907.01 135.883   6
   2 -11  -4 2864.73 152.934   9
   2 -11  -3 11487.7 323.992   2
  -2  11   3 11280.4 344.606   3
   2 -11  -3 10330.6 356.538   6
   2 -11  -3 11047.6 381.010   9
  -2  11   2 2260.96 103.492   3
   2 -11  -2 2455.40 124.767   7
   2 -11  -2 2339.83 125.030   9
   2 -11  -1 6989.42 251.538   7
  -2  11   1 6764.42 222.142   4
  -2  11   1 6855.91 228.305   3
  -2  11   1 6444.90 227.674  12
   2 -11  -1 6977.38 254.227   9
   2 -11   0 3882.52 168.971   7
  -2  11   0 4029.37 157.727  12
  -2  11   0 3863.55 153.822   3
  -2  11   0 3908.22 149.297   4
   2 -11   1 10603.6 249.389   7
  -2  11  -1 10694.7 225.106  12
   2 -11   2 6413.38 203.736   7
  -2  11  -2 6097.30 187.244  12
   2 -11   3 9643.54 317.218   7
  -2  11  -3 9029.14 303.482  12
   2 -11   4 2463.24 126.111   7
  -2  11  -4 2533.88 122.360  12
   2 -11   5 8750.94 295.146   7
  -2  11  -5 8278.66 285.461  12
   2 -11   6 1032.59 88.9031   3
  -2  11  -6 989.777 89.0306  12
   2 -11   7 5742.90 226.245   3
  -2  11  -7 6168.65 226.438  12
   2 -11   8 2572.53 139.968   3
   2 -11   9 3797.99 181.994   3
  -2  11  -9 4459.06 195.707   9
   2 -11  10 136.070 77.8579   3
  -2  11 -10 116.124 62.3003   9
   2 -11  11 3791.70 183.632   3
   2 -11  12 238.185 90.4308   3
   2 -11  13 5509.84 241.891   3
   2 -11  14 247.546 108.782   3
   2 -11  15 3062.29 187.969   3
   2 -11  16-38.7746 110.441   3
   2 -11  17 1965.41 170.795   3
  -2  10  21 3089.26 251.869   8
  -2  10  20-40.9492 150.489   8
   2 -10 -20 71.7986 81.9757   9
   2 -10 -19 3740.55 220.056   9
  -2  10  19 3744.38 287.332   8
  -2  10  18 59.9651 145.888   8
   2 -10 -18 174.117 86.5933   9
  -2  10  17 2472.75 155.679   5
  -2  10  17 2203.03 236.075   8
   2 -10 -17 2193.01 165.945   9
  -2  10  16 1034.39 114.417   5
   2 -10 -16 387.801 100.094  10
  -2  10  16 532.824 160.639   8
   2 -10 -16 872.351 118.556   9
  -2  10  15 4742.70 207.447   5
   2 -10 -15 4334.58 228.616   9
  -2  10  15 3947.82 301.510   8
   2 -10 -14 296.654 83.9866   1
  -2  10  14 135.280 78.1384   5
  -2  10  14 254.805 153.838   8
   2 -10 -14 243.118 84.4493   9
  -2  10  13 6534.39 390.402   8
   2 -10 -13 6892.78 307.197   9
   2 -10 -12 38.2730 55.8724   2
  -2  10  12-8.71834 133.952   8
  -2  10  12 65.3560 62.9862   5
   2 -10 -12 80.3824 72.0131   9
  -2  10  11 3004.99 146.006   5
  -2  10  11 2547.42 241.991   8
   2 -10 -11 3044.26 179.181   9
   2 -10 -10 323.261 57.2062   2
   2 -10 -10 347.039 78.5124   9
  -2  10   9 6500.96 373.573   8
   2 -10  -9 6846.83 295.387   9
   2 -10  -8 1052.60 85.3175   6
   2 -10  -8 1026.10 104.047   9
   2 -10  -7 14945.9 468.824   6
   2 -10  -7 15089.7 504.193   9
   2 -10  -6 3082.02 114.737   2
   2 -10  -6 2669.79 132.157   6
   2 -10  -6 2728.34 154.404   9
   2 -10  -5 9529.52 330.819   6
   2 -10  -5 9297.90 351.993   9
   2 -10  -4 266.442 39.0206   2
   2 -10  -4 251.267 51.5210   6
   2 -10  -4 239.983 57.5790   9
   2 -10  -3 4459.39 140.153   2
   2 -10  -3 4199.00 166.189   6
  -2  10   3 4080.79 210.521   9
   2 -10  -3 4304.87 184.961   9
   2 -10  -2 4404.67 136.298   2
  -2  10   2 4220.91 207.698   9
   2 -10  -2 4415.79 183.388   9
  -2  10   1 1716.73 89.2019   3
   2 -10  -1 1884.65 104.386   7
  -2  10   1 1649.25 122.150   9
   2 -10  -1 1837.29 104.235   9
   2 -10   0 308.688 52.8813   7
  -2  10   0 179.441 49.8145   3
  -2  10   0 227.472 56.1260  12
  -2  10   0 195.527 62.7942   9
   2 -10   1 6717.69 238.000   7
  -2  10  -1 6542.86 219.999   4
  -2  10  -1 6659.76 223.624  12
  -2  10  -1 6738.01 261.285   9
   2 -10   2 4373.22 165.995   7
  -2  10  -2 4355.64 156.052  12
  -2  10  -2 4353.46 184.081   9
   2 -10   3 455.650 58.1085   7
   2 -10   3 277.457 29.0707   2
  -2  10  -3 376.390 61.2402  12
  -2  10  -3 379.444 65.5889   9
   2 -10   4 7813.88 261.463   7
  -2  10  -4 7356.39 249.845  12
  -2  10  -4 7069.35 271.657   9
   2 -10   5 2285.24 117.113   7
   2 -10   5 2325.72 116.665   3
  -2  10  -5 2387.79 116.381  12
  -2  10  -5 2152.77 125.905   9
   2 -10   6 3277.50 143.762   3
  -2  10  -6 2946.46 138.502  12
  -2  10  -6 2974.28 149.602   9
  -2  10  -7 199.890 66.0312  12
   2 -10   7 182.726 62.0448   3
   2 -10   8 9553.09 323.416   3
   2 -10   9 1177.12 99.2294   3
   2 -10   9 1362.98 104.557   4
   2 -10  10 7582.86 282.790   3
   2 -10  10 7901.39 285.615   4
   2 -10  11 1233.60 108.499   3
   2 -10  11 1221.61 108.518   4
  -2  10 -11 1051.59 94.0050   9
   2 -10  12 3431.19 176.939   3
   2 -10  12 3511.98 177.081   4
   2 -10  13 617.814 104.037   3
   2 -10  13 413.658 95.7728   4
   2 -10  14 6261.34 261.394   3
   2 -10  14 5986.12 260.733   4
   2 -10  15 292.078 106.912   3
   2 -10  15 356.456 106.020   4
   2 -10  16 3993.82 213.564   3
   2 -10  17-66.1521 112.466   3
  -2   9  20 3156.37 251.493   8
   2  -9 -20 2852.79 190.907   9
  -2   9  19 435.298 152.743   8
   2  -9 -19 421.050 98.8574   9
  -2   9  18 3048.10 182.741   5
   2  -9 -18 2585.85 182.599   9
  -2   9  18 2851.08 249.644   8
  -2   9  17-35.5168 89.3916   5
  -2   9  17-81.0192 137.217   8
   2  -9 -17-4.98256 74.8390   9
  -2   9  16 5053.93 221.397   5
   2  -9 -16 4928.71 226.734  10
   2  -9 -16 4207.78 232.010   9
  -2   9  16 3966.11 295.326   8
  -2   9  15 537.544 96.6700   5
   2  -9 -15 258.553 87.4483   9
  -2   9  15 444.028 157.990   8
  -2   9  14 6933.35 258.868   5
  -2   9  14 6316.06 364.201   8
   2  -9 -14 6020.74 281.251   9
   2  -9 -13-57.8096 72.8134   1
  -2   9  13-52.0172 67.0670   5
  -2   9  13 82.7588 128.352   8
   2  -9 -13-31.4648 72.0603   9
  -2   9  12 5633.60 211.615   5
  -2   9  12 4743.13 310.023   8
   2  -9 -12 4797.28 237.160   9
   2  -9 -11 258.714 58.8256   2
  -2   9  11-2.16304 62.4289   5
  -2   9  11 303.498 135.306   8
   2  -9 -11 54.1336 68.5554   9
   2  -9 -10 12572.4 380.912   2
   2  -9 -10 11016.5 421.406   9
   2  -9  -9 718.260 70.7314   2
   2  -9  -9 1232.28 110.174   9
   2  -9  -8 8158.20 272.394   6
   2  -9  -8 7419.96 301.394   9
   2  -9  -7 365.560 57.9812   6
   2  -9  -7 486.185 77.0074   9
   2  -9  -6 20152.9 571.550   2
   2  -9  -6 19634.2 593.342   6
   2  -9  -6 19622.4 623.573   9
   2  -9  -5 661.401 49.7455   2
   2  -9  -5 686.190 74.6168   9
   2  -9  -4 16753.2 517.990   5
   2  -9  -4 16144.7 538.201   9
   2  -9  -3 6026.78 183.621   2
   2  -9  -3 6128.01 212.083   5
  -2   9   3 5695.06 247.711   9
   2  -9  -3 5874.03 224.025   9
   2  -9  -2 800.636 46.2515   2
  -2   9   2 1014.88 65.3439   4
   2  -9  -2 914.845 70.8705   5
   2  -9  -2 508.661 65.0908   9
  -2   9   2 516.717 81.9124   9
   2  -9  -1 6837.19 243.375   7
   2  -9  -1 7119.99 246.865   9
  -2   9   1 7005.46 268.262   9
   2  -9   0 4145.10 163.700   7
  -2   9   0 4157.85 182.645   9
   2  -9   1 3446.93 147.439   7
  -2   9  -1 3178.98 160.035   9
   2  -9   2 16911.5 487.455   7
  -2   9  -2 16669.2 471.579  12
  -2   9  -2 17638.7 507.014   9
   2  -9   3 109.898 41.6315   7
   2  -9   3 8.84354 21.7648   2
  -2   9  -3 110.239 51.0495  12
  -2   9  -3 74.3067 51.0323   9
   2  -9   4 935.742 69.4839   7
   2  -9   4 740.337 43.7704   2
   2  -9   4 838.584 71.7471   3
  -2   9  -4 802.985 68.7997  12
  -2   9  -4 745.131 72.1780   9
   2  -9   5 1950.68 103.467   7
   2  -9   5 1898.19 103.726   3
  -2   9  -5 1952.86 101.704  12
  -2   9  -5 2014.22 110.130   9
   2  -9   6 3990.02 160.728   3
  -2   9  -6 4068.97 158.883  12
  -2   9  -6 3775.42 163.796   9
   2  -9   7 15234.6 468.590   4
   2  -9   7 14405.5 464.901   3
  -2   9  -7 15889.0 466.133  12
  -2   9  -7 15294.2 473.859   9
   2  -9   8 5131.46 196.922   3
   2  -9   8 5112.54 197.390   4
  -2   9  -8 4852.87 195.876   9
   2  -9   9 2985.02 144.797   3
   2  -9   9 3034.66 147.279   4
  -2   9  -9 3358.30 153.134   7
   2  -9  10 1470.95 103.240   4
   2  -9  10 1229.88 100.034   3
  -2   9 -10 1121.75 95.4974   7
   2  -9  11 1828.24 119.496   3
   2  -9  11 1875.07 123.514   4
   2  -9  12 176.693 77.9593   3
   2  -9  12 101.340 77.0582   4
   2  -9  13 3272.42 172.905   3
   2  -9  13 3389.32 176.241   4
  -2   9 -13 3560.94 172.178   7
   2  -9  14 534.458 103.078   4
   2  -9  14 582.013 102.577   3
  -2   9 -14 401.872 77.4331   7
   2  -9  15 5867.60 252.046   3
   2  -9  15 5920.32 256.104   4
  -2   9 -15 5713.20 240.910   7
   2  -9  16 174.912 101.434   3
   2  -9  16 345.195 107.285   4
   2  -9  17 4095.60 218.440   3
   2  -9  17 4086.79 223.427   4
   2  -9  18-23.5729 118.895   3
  -2   8  19 1139.86 179.347   8
   2  -8 -19 1104.99 123.505   9
   2  -8 -18 386.084 96.6214   9
  -2   8  18 211.995 142.961   8
   2  -8 -17 3006.12 166.277  10
   2  -8 -17 2417.17 171.390   9
  -2   8  17 2359.92 221.286   8
   2  -8 -16 1734.31 133.374  10
   2  -8 -16 1572.58 138.477   9
  -2   8  16 1526.76 191.740   8
   2  -8 -15 5347.27 264.539   9
  -2   8  15 5625.11 327.503   8
  -2   8  14 7.60377 135.000   8
   2  -8 -14 13.4337 66.5846   9
  -2   8  13 9051.68 311.285   5
  -2   8  13 8068.89 407.470   8
   2  -8 -13 8435.33 340.361   9
  -2   8  12 186.297 70.0174   5
   2  -8 -12 225.515 75.2287   9
  -2   8  12 229.650 132.885   8
   2  -8 -11 15180.0 450.415   2
   2  -8 -11 13116.0 486.261   9
   2  -8 -10 784.695 69.8927   2
   2  -8 -10 457.241 82.2861   9
   2  -8  -9 7474.15 243.072   2
  -2   8   9 6560.75 345.721   8
   2  -8  -9 6931.53 282.784   9
  -2   8   8 687.547 63.3096   5
   2  -8  -8 796.657 84.8904   9
   2  -8  -7 8104.58 251.767   2
   2  -8  -7 7393.48 292.389   9
   2  -8  -6 7961.44 246.260   2
   2  -8  -6 7660.82 288.009   9
   2  -8  -5 21299.8 590.939   2
   2  -8  -5 19627.2 633.322   9
   2  -8  -4 2832.57 96.3575   2
   2  -8  -4 2548.04 113.629   5
   2  -8  -3 24051.8 641.029   2
   2  -8  -3 22436.4 661.412   5
  -2   8   3 21771.4 705.727   9
   2  -8  -3 21421.5 676.578   9
  -2   8   2 3500.41 130.222   3
   2  -8  -2 3641.08 113.319   2
   2  -8  -2 3607.55 136.582   5
   2  -8  -2 3517.10 148.774   9
  -2   8   2 3716.76 169.773   9
  -2   8   1 6224.64 197.099   4
  -2   8   1 6009.62 198.965   3
   2  -8  -1 6441.95 218.452   7
   2  -8  -1 6254.08 218.897   9
  -2   8   1 6097.34 235.929   9
  -2   8   0 529.183 47.6952   4
   2  -8   0 476.698 51.1657   7
  -2   8   0 528.328 61.9418   9
   2  -8   1 12029.7 371.783   7
  -2   8  -1 11672.5 357.160  12
  -2   8  -1 12462.8 387.349   9
   2  -8   2 24.4039 34.5439   7
   2  -8   2 96.6246 17.5116   2
  -2   8  -2 74.6663 42.2540  12
  -2   8  -2 19.6521 39.9049   9
   2  -8   3 9282.38 289.189   7
   2  -8   3 8733.77 251.598   2
  -2   8  -3 8715.57 276.977  12
  -2   8  -3 8978.03 296.186   9
   2  -8   4 391.042 51.4842   7
   2  -8   4 200.017 53.7032   3
   2  -8   4 57.1973 28.3728   2
  -2   8  -4 211.894 51.3803  12
  -2   8  -4 253.293 48.6673   9
   2  -8   5 4137.94 160.084   3
  -2   8  -5 4312.98 158.919  12
  -2   8  -5 4405.69 169.366   9
   2  -8   6 1042.93 77.8526   4
  -2   8  -6 1038.46 76.0364   7
   2  -8   6 1184.22 80.2294   3
  -2   8  -6 1128.12 78.8560  12
  -2   8  -6 1122.82 78.0874   9
  -2   8  -7 16968.3 517.858   7
   2  -8   7 16439.5 508.333   3
   2  -8   7 16988.4 510.111   4
  -2   8  -7 17300.4 507.364  12
  -2   8  -7 16955.2 516.207   9
  -2   8  -8 4526.84 182.197   7
   2  -8   8 4290.75 175.794   3
   2  -8   8 4493.23 177.963   4
  -2   8  -8 4708.33 177.361  12
  -2   8  -8 4854.17 182.992   9
   2  -8   9 7926.60 276.228   4
   2  -8   9 8035.33 275.568   3
  -2   8  -9 7941.31 280.329   7
  -2   8  -9 8104.10 275.442   9
   2  -8  10 2694.24 135.239   3
   2  -8  10 2654.17 136.139   4
  -2   8 -10 2786.21 136.635   7
  -2   8 -10 2791.59 130.848   9
   2  -8  11 4901.26 202.179   3
   2  -8  11 5070.65 205.692   4
  -2   8 -11 5250.27 204.901   7
   2  -8  12 1484.53 112.148   4
   2  -8  12 1426.92 108.074   3
   2  -8  13 1378.62 111.212   3
   2  -8  13 1511.66 117.834   4
   2  -8  14 2805.64 160.202   4
   2  -8  14 2840.20 158.266   3
  -2   8 -14 2841.89 150.677   7
   2  -8  15 1345.84 124.246   4
   2  -8  15 1410.41 125.594   3
  -2   8 -15 1103.18 101.029   7
   2  -8  16 1991.48 151.792   4
   2  -8  16 2045.41 150.478   3
  -2   8 -16 1711.47 125.927   7
   2  -8  17 968.316 128.084   4
   2  -8  17 909.081 126.933   3
   2  -8  18 2479.78 173.065   3
   2  -8  18 2219.79 172.646   4
   2  -8  19 599.623 127.642   3
   2  -8  19 682.808 136.223   4
   2  -7 -19 1584.35 139.301   9
  -2   7  19 1797.05 185.977   8
   2  -7 -18 1684.48 144.476   9
  -2   7  18 1883.06 195.648   8
   2  -7 -17 3653.19 182.537  10
   2  -7 -17 3194.43 195.007   9
  -2   7  17 3101.32 241.074   8
   2  -7 -16 3127.46 192.696   9
  -2   7  16 3430.87 245.211   8
   2  -7 -15 692.055 94.7502  10
   2  -7 -15 544.902 94.6363   9
  -2   7  15 606.954 148.884   8
   2  -7 -14 9678.84 319.261   1
   2  -7 -14 10471.0 357.043  10
   2  -7 -14 9572.70 302.136  11
  -2   7  14 8486.91 413.676   8
   2  -7 -14 9179.62 365.274   9
   2  -7 -13 1182.17 82.7645  11
   2  -7 -13 1043.43 108.573   9
   2  -7 -12 7370.05 299.012   9
   2  -7 -11 3003.82 169.598   9
  -2   7  10 19164.2 705.517   8
   2  -7 -10 18902.3 638.535   9
  -2   7   9 624.425 64.0360   5
  -2   7   9 576.872 126.550   8
   2  -7  -9 759.890 85.2415   9
  -2   7   8 9747.27 305.688   5
   2  -7  -8 9543.20 345.246   9
  -2   7   7 1302.08 78.3336   5
   2  -7  -7 1353.78 101.566   9
   2  -7  -6 30530.3 835.395   2
   2  -7  -6 28648.9 845.013   6
   2  -7  -6 29719.8 878.670   9
   2  -7  -5 788.873 60.8209   6
   2  -7  -5 687.857 72.7931   9
   2  -7  -4 36701.5 996.530   2
   2  -7  -4 35460.2 1010.74   6
   2  -7  -4 35266.5 1035.46   9
   2  -7  -3 4558.71 138.632   2
   2  -7  -3 4239.83 154.630   5
  -2   7   3 4479.64 190.192   9
   2  -7  -3 4382.13 169.990   9
   2  -7  -2 1671.90 60.3823   2
   2  -7  -2 1637.65 78.8073   5
   2  -7  -2 1781.67 89.8142   9
  -2   7   2 1722.33 103.516   9
   2  -7  -1 347.639 24.7762   2
  -2   7   1 440.660 50.4868   3
  -2   7   1 513.014 49.2528   4
  -2   7   1 340.871 55.3697   9
   2  -7  -1 268.648 42.5596   9
  -2   7   0 27680.8 781.718   4
  -2   7   0 27440.7 783.767   3
   2  -7   0 28400.8 799.645   7
  -2   7   0 28826.0 813.790   9
  -2   7  -1 16.4532 32.9977   4
  -2   7  -1 1.02296 36.2615   3
   2  -7   1 17.0004 29.9297   7
  -2   7  -1 21.1985 36.6444   9
   2  -7   2 30227.3 836.007   7
   2  -7   2 28895.9 798.425   2
  -2   7  -2 30170.1 821.395   4
  -2   7  -2 29066.5 823.070  12
  -2   7  -2 29933.7 844.109   9
   2  -7   3 1792.76 88.3068   7
   2  -7   3 1832.98 63.0098   2
  -2   7  -3 1778.34 83.9463  12
  -2   7  -3 1733.67 90.4137   9
   2  -7   4 11820.2 363.128   7
  -2   7  -4 11884.7 354.830  12
  -2   7  -4 11601.1 367.498   9
  -2   7  -5 39.7344 37.0301   7
  -2   7  -5 41.3391 43.8775  12
  -2   7  -5 68.2748 37.6790   9
  -2   7  -6 9977.70 318.656   7
   2  -7   6 9882.46 311.359   4
   2  -7   6 9428.42 308.839   3
  -2   7  -6 10088.1 309.536  12
  -2   7  -6 10053.6 316.781   9
  -2   7  -7 3899.04 156.205   7
   2  -7   7 3849.81 152.201   4
   2  -7   7 3558.53 150.417   3
  -2   7  -7 4006.01 151.642  12
  -2   7  -7 4163.55 156.063   9
  -2   7  -8 21895.8 644.904   7
   2  -7   8 20938.2 637.020   4
   2  -7   8 21207.2 635.909   3
  -2   7  -8 22844.0 636.975  12
   2  -7   9 868.920 75.7456   3
   2  -7   9 936.126 78.1357   4
  -2   7  -9 808.908 74.4899   7
   2  -7   9 848.575 86.9080  10
  -2   7 -10 15062.5 451.956   7
   2  -7  10 13555.5 462.515  10
   2  -7  10 14054.6 444.878   3
   2  -7  10 14520.1 448.630   4
   2  -7  11 1227.48 94.1660   3
   2  -7  11 1270.30 95.6940   4
  -2   7 -11 1225.11 89.7962   7
   2  -7  12 3437.97 161.919   4
   2  -7  12 3509.88 160.448   3
  -2   7 -12 3367.27 155.557   7
   2  -7  13 2575.75 143.080   3
   2  -7  13 2789.98 149.324   4
   2  -7  14 3362.99 166.314   3
   2  -7  14 3230.12 170.569   4
   2  -7  15 875.126 104.459   3
   2  -7  15 998.520 109.613   4
  -2   7 -15 781.263 87.2318   7
   2  -7  16 1022.44 120.701   4
   2  -7  16 1042.19 115.796   3
  -2   7 -16 921.376 93.4831   7
   2  -7  17 785.793 116.995   3
   2  -7  17 699.566 119.542   4
  -2   7 -17 635.274 86.4073   7
   2  -7  18 797.378 122.582   3
   2  -7  18 429.979 120.257   4
   2  -7  19 2220.62 171.240   3
   2  -7  19 2466.97 179.664   4
   2  -7  20 1114.49 144.782   3
   2  -7  20 1070.11 147.751   4
   2  -6 -18 2523.50 170.661   9
  -2   6  18 3403.42 226.219   8
   2  -6 -17 2810.15 163.047  10
   2  -6 -17 2517.68 171.062   9
  -2   6  17 2675.16 215.259   8
   2  -6 -16 4028.58 186.383  10
   2  -6 -16 3463.41 196.628   9
  -2   6  16 3418.37 239.540   8
  -2   6  15 5006.63 285.910   8
   2  -6 -15 4704.94 238.293   9
   2  -6 -14 3973.74 184.870  10
   2  -6 -14 3283.37 186.617   9
   2  -6 -13 7168.84 247.976   1
   2  -6 -13 7515.40 238.319  11
   2  -6 -13 7230.17 277.473  10
   2  -6 -12 6334.77 228.949   1
   2  -6 -12 6448.99 219.643  11
   2  -6 -12 5783.75 257.789   9
   2  -6 -11 3147.37 143.212   1
   2  -6 -11 2934.93 163.123   9
  -2   6  11 2929.59 208.215   8
   2  -6 -10 3673.28 164.806   1
   2  -6 -10 4025.61 187.258   9
  -2   6  10 3683.97 232.088   8
  -2   6   9 1009.87 134.438   8
   2  -6  -9 1180.63 97.0065   9
  -2   6   8 608.612 59.5985   5
   2  -6  -8 614.630 73.9113   9
   2  -6  -7 5698.73 182.076   2
  -2   6   7 5057.16 182.401   5
   2  -6  -7 5293.56 184.152   6
   2  -6  -7 5430.82 216.666   9
   2  -6  -6 2788.50 102.815   2
   2  -6  -6 2660.20 108.231   6
   2  -6  -6 2726.17 130.848   9
   2  -6  -5 16117.3 451.918   2
   2  -6  -5 15816.1 461.832   6
  -2   6   5 15137.5 454.841   5
   2  -6  -5 15999.8 488.079   9
   2  -6  -4 935.563 50.3177   2
   2  -6  -4 883.558 56.4901   6
   2  -6  -4 949.218 69.7596   9
   2  -6  -3 1620.10 61.9376   2
   2  -6  -3 1503.25 73.1094   5
  -2   6   3 1578.55 98.8046   9
   2  -6  -2 3253.93 101.762   2
   2  -6  -2 3298.88 117.474   5
  -2   6   2 3358.37 143.294   9
   2  -6  -1 34220.0 935.686   2
  -2   6   1 35456.9 982.900   9
  -2   6   0 1748.57 78.6118   3
  -2   6   0 1754.59 77.3489   4
   2  -6   0 1490.05 77.5818   7
  -2   6   0 1464.77 85.1929   9
  -2   6  -1 32721.2 899.750   3
  -2   6  -1 31242.3 897.161   4
   2  -6   1 33207.1 911.499   7
  -2   6  -1 32468.4 918.108   9
   2  -6   2 1554.44 77.4440   7
  -2   6  -2 1041.15 67.5768   3
  -2   6  -2 939.276 64.4179   4
  -2   6  -2 1524.54 72.8393  12
  -2   6  -2 1843.42 83.2114   9
   2  -6   3 21063.3 591.401   7
  -2   6  -3 20566.5 592.564   7
   2  -6   3 19600.7 580.902   3
  -2   6  -3 19856.2 578.263   4
  -2   6  -3 20804.6 580.738  12
  -2   6  -3 20847.8 594.860   9
   2  -6   4 1206.59 68.0487   4
   2  -6   4 1157.88 68.3914   7
  -2   6  -4 1158.74 69.1986   7
   2  -6   4 1069.29 66.4520   3
  -2   6  -4 1135.00 64.4520  12
  -2   6  -4 1079.48 67.1892   9
  -2   6  -5 13221.2 399.393   7
  -2   6  -5 13052.2 388.659  12
  -2   6  -6 1685.36 86.6174   7
  -2   6  -6 1634.84 83.9293  12
  -2   6  -7 12781.7 386.435   7
   2  -6   7 12273.1 378.634   3
   2  -6   7 12325.6 379.203   4
  -2   6  -7 12416.2 376.827  12
   2  -6   8 337.188 53.8080   3
   2  -6   8 319.868 54.3762   4
  -2   6  -8 360.354 51.4456   7
   2  -6   8 339.472 61.4731  10
   2  -6   9 4425.88 168.105   3
   2  -6   9 4205.70 167.577   4
  -2   6  -9 4692.19 175.244   7
   2  -6   9 4262.04 181.986  10
   2  -6  10 602.670 68.9907   3
   2  -6  10 597.103 66.5880   4
  -2   6 -10 577.800 63.0307   7
   2  -6  10 520.683 73.5909  10
  -2   6 -11 7005.68 239.022   7
   2  -6  11 6188.59 247.646  10
   2  -6  11 6343.92 235.235   4
   2  -6  11 6620.97 235.977   3
  -2   6 -12 815.193 76.9089   7
   2  -6  12 521.474 83.6906  10
   2  -6  12 780.272 83.1365   4
   2  -6  12 711.070 80.1306   3
   2  -6  13 5048.57 208.620   3
   2  -6  13 5293.89 211.560   4
  -2   6 -13 5222.63 203.865   7
   2  -6  14 1511.31 116.547   4
   2  -6  14 1388.41 111.191   3
   2  -6  15 481.855 89.9625   3
   2  -6  15 430.728 88.7478   4
  -2   6 -15 360.655 68.4830   7
   2  -6  16 1808.03 132.024   3
   2  -6  16 1747.15 134.450   4
  -2   6 -16 1580.74 115.116   7
   2  -6  17 2409.11 155.594   3
   2  -6  17 2203.92 155.368   4
  -2   6 -17 2228.75 135.789   7
   2  -6  18 1221.30 131.963   3
   2  -6  18 926.035 128.087   4
  -2   6 -18 834.533 95.5873   7
   2  -6  19 874.696 125.694   3
   2  -6  19 843.325 129.219   4
   2  -6  20 1479.02 154.069   4
   2  -6  20 1317.88 150.611   3
   2  -5 -18 25.2496 73.1075   9
   2  -5 -17 6282.77 250.032  10
  -2   5  17 5707.01 295.467   8
   2  -5 -17 5605.33 260.188   9
  -2   5  16 785.756 70.3083   6
   2  -5 -16 482.936 89.2978  10
  -2   5  16 679.386 132.474   8
   2  -5 -16 664.014 100.811   9
  -2   5  15 3611.69 145.739   6
   2  -5 -15 3810.75 177.841  10
   2  -5 -15 3367.46 188.326   9
  -2   5  14 2145.93 101.106   6
   2  -5 -14 1951.75 128.439  10
  -2   5  13 10841.2 341.162   6
   2  -5 -13 10387.7 390.740   9
  -2   5  13 10107.5 429.031   8
  -2   5  12 8182.23 273.706   6
   2  -5 -12 9228.22 313.373  10
   2  -5 -12 9473.88 279.369  11
  -2   5  12 7619.27 357.727   8
   2  -5 -12 7810.56 317.869   9
   2  -5 -11 1850.42 100.804   1
   2  -5 -11 1888.66 96.1279  11
   2  -5 -11 1635.59 118.582   9
   2  -5 -10 174.151 53.3967   1
  -2   5  10 166.380 97.9656   8
   2  -5 -10 213.449 59.9079   9
   2  -5  -9 633.410 67.0340   1
  -2   5   9 621.622 114.040   8
   2  -5  -9 656.594 75.5700   9
   2  -5  -8 1177.19 90.7795   9
   2  -5  -7 10623.7 336.960   2
   2  -5  -7 13048.2 388.821   9
   2  -5  -6 24910.6 666.931   2
  -2   5   6 22428.7 666.460   5
   2  -5  -6 23753.3 670.648   6
   2  -5  -6 22548.1 697.488   9
   2  -5  -5 12799.6 360.995   2
   2  -5  -5 12733.6 367.492   6
  -2   5   5 11717.7 360.946   5
   2  -5  -4 29927.5 823.202   2
   2  -5  -4 29379.6 830.095   6
   2  -5  -3 884.378 59.3416   5
  -2   5   3 973.072 81.0082   9
   2  -5  -2 1987.64 66.0579   2
   2  -5  -2 1895.05 77.0317   5
  -2   5   2 2109.20 100.579   9
  -2   5   1 6476.80 218.129   9
   2  -5   0 28015.5 771.673   7
  -2   5   0 28819.1 779.432   9
  -2   5  -1 10625.1 315.639   3
  -2   5  -1 10833.2 315.342   4
   2  -5   1 11028.4 324.289   7
  -2   5  -1 10704.5 328.271   9
  -2   5  -2 15734.4 467.901   4
  -2   5  -2 16824.8 470.751   3
  -2   5  -2 16492.0 480.583   7
   2  -5   2 17000.0 479.230   7
  -2   5  -2 16557.5 481.858   9
   2  -5   3 4978.93 165.703   7
  -2   5  -3 4365.81 163.708   7
  -2   5  -3 4693.32 158.937   4
  -2   5  -3 4971.07 160.441  12
  -2   5  -3 4401.31 163.521   9
  -2   5  -4 7997.13 255.060   7
  -2   5  -4 8048.45 246.615  12
   2  -5   4 7918.61 247.183   3
   2  -5   4 8240.84 248.551   4
  -2   5  -5 215.381 42.2595   7
  -2   5  -5 193.392 40.6247  12
   2  -5   5 364.718 49.6879   3
   2  -5   5 329.396 49.0778   4
  -2   5  -6 26818.5 772.756   7
  -2   5  -6 27187.7 763.584  12
  -2   5  -7 1438.96 79.3333   7
  -2   5  -7 1456.06 79.4355  12
   2  -5   8 4260.04 157.048   4
   2  -5   8 4254.49 157.247   3
  -2   5  -8 4270.77 161.833   7
   2  -5   8 4281.53 170.284  10
   2  -5   9 97.4528 47.7009   3
   2  -5   9 41.2244 46.6926   4
  -2   5  -9 40.5044 39.1432   7
   2  -5   9 86.0356 49.7474  10
  -2   5 -10 5495.52 195.916   7
   2  -5  10 5019.77 201.675  10
   2  -5  10 5216.58 191.311   4
   2  -5  10 5093.30 189.992   3
  -2   5 -11 73.3054 46.7265   7
   2  -5  11-39.4218 58.6368  10
   2  -5  11 70.7258 55.0510   3
   2  -5  11 47.6324 55.3268   4
  -2   5 -12 8673.73 289.385   7
   2  -5  12 8801.83 288.480   3
   2  -5  12 8686.57 290.013   4
   2  -5  13 1572.61 108.610   4
   2  -5  13 1594.26 107.497   3
  -2   5 -13 1601.16 100.608   7
   2  -5  14 10360.1 347.729   3
   2  -5  14 10133.5 348.364   4
   2  -5  15 1324.86 113.227   4
   2  -5  15 1204.03 107.825   3
   2  -5  16 2260.82 140.306   3
   2  -5  16 2248.77 142.644   4
  -2   5 -16 2121.23 127.317   7
   2  -5  17 933.263 112.638   3
   2  -5  17 1047.34 119.206   4
  -2   5 -17 810.743 89.6411   7
   2  -5  18 2070.69 153.969   4
   2  -5  18 2162.99 152.054   3
  -2   5 -18 1986.88 129.741   7
   2  -5  19 1621.49 145.267   3
   2  -5  19 1666.38 149.615   4
  -2   5 -19 1272.19 111.199   7
   2  -5  20 820.461 125.341   3
   2  -5  20 725.529 129.996   4
   2  -5  21 804.208 133.923   3
   2  -5  21 882.679 138.568   4
   2  -4 -17 256.308 77.8745   9
   2  -4 -17-118.433 95.2073  10
  -2   4  16 1395.78 85.1784   6
   2  -4 -16 1473.05 118.820  10
   2  -4 -16 1313.60 118.556   9
  -2   4  15 2063.25 98.7993   6
   2  -4 -15 1779.33 125.437  10
   2  -4 -15 1940.87 137.761   9
  -2   4  14 8000.51 263.579   6
   2  -4 -14 7852.70 313.839   9
  -2   4  14 7606.44 336.222   8
   2  -4 -13 2028.73 130.352  10
  -2   4  13 1643.50 160.472   8
   2  -4 -13 1948.04 136.108   9
   2  -4 -12 7333.36 264.369  10
   2  -4 -12 6913.93 273.155   9
  -2   4  12 6361.23 302.464   8
   2  -4 -11 8776.16 271.494  11
   2  -4 -11 8793.33 299.179  10
  -2   4  11 7813.93 346.438   8
   2  -4 -11 7572.15 302.255   9
  -2   4  10 331.008 41.9332   6
   2  -4 -10 278.011 49.2327   1
   2  -4 -10 286.015 51.4644  11
   2  -4 -10 197.406 58.5796  10
   2  -4 -10 272.962 62.8878   9
  -2   4  10 221.606 90.2490   8
  -2   4   9 6738.45 219.252   6
   2  -4  -9 7212.25 238.590   1
   2  -4  -9 7239.94 235.566  11
  -2   4   9 6852.00 302.484   8
   2  -4  -9 6696.70 258.015   9
   2  -4  -8 14557.4 432.285   1
  -2   4   8 13738.4 493.085   8
  -2   4   8 13613.5 408.687   6
   2  -4  -8 14399.1 449.921   9
   2  -4  -5 17488.1 501.663   6
   2  -4  -4 5646.97 177.798   6
  -2   4   4 5601.92 174.577   5
   2  -4  -4 5824.32 195.216   9
   2  -4  -3 6610.28 216.871   9
  -2   4   3 6892.26 231.102   9
   2  -4  -2 2923.18 97.1721   5
   2  -4  -2 2911.66 109.562   9
  -2   4   2 3018.14 119.338   9
   2  -4  -1 20223.3 578.324   9
  -2   4   1 20471.5 585.031   9
   2  -4   0 31162.7 883.212   7
  -2   4   0 32299.3 888.240   9
  -2   4  -1 521.034 39.3237   3
   2  -4   1 486.137 37.9460   7
  -2   4  -1 470.517 38.7135   4
  -2   4  -1 480.043 40.5654   9
  -2   4  -2 1737.03 75.4619   7
   2  -4   2 1786.23 74.8862   7
  -2   4  -2 1645.76 70.1795   4
  -2   4  -2 1681.35 70.4243   3
  -2   4  -3 9693.20 284.176   7
   2  -4   3 9400.72 281.790   7
  -2   4  -3 9320.50 274.379  12
   2  -4   3 9048.33 276.198   3
  -2   4  -3 9150.69 274.769   4
  -2   4  -4 113.268 38.7670  12
   2  -4   4 146.548 40.8402   3
   2  -4   4 234.198 44.3433   4
  -2   4  -5 11816.9 343.524   7
  -2   4  -5 11855.5 334.490  12
   2  -4   5 10663.6 335.660   4
   2  -4   5 11111.7 334.734   3
  -2   4  -6 649.479 51.9140   7
  -2   4  -6 667.958 50.7287  12
   2  -4   6 695.829 53.1872   4
   2  -4   6 713.267 52.1977   3
  -2   4  -7 14218.4 427.478   7
  -2   4  -7 14309.8 418.371  12
  -2   4  -8 267.951 43.1205   7
   2  -4   8 151.707 47.3928  10
  -2   4  -9 9580.07 295.740   7
   2  -4   9 8750.20 297.156  10
   2  -4   9 9303.41 288.050   3
   2  -4   9 8732.47 287.884   4
  -2   4 -10 189.990 47.5089   7
   2  -4  10 175.574 55.9616  12
   2  -4  10 36.8648 47.9694  10
   2  -4  10 57.6173 49.9500   3
   2  -4  10 60.2359 51.2839   4
  -2   4 -11 10417.2 327.224   7
   2  -4  11 10287.1 322.499   3
   2  -4  11 10078.9 324.381   4
   2  -4  11 9959.29 316.144  12
   2  -4  11 9451.29 330.491  10
  -2   4 -12 621.170 65.8956   7
   2  -4  12 408.993 68.3190   3
   2  -4  12 395.830 70.6203   4
   2  -4  12 245.287 61.3715  10
   2  -4  12 640.559 74.8558  12
  -2   4 -12 247.985 78.3118   8
   2  -4  13 13960.0 435.236   3
   2  -4  13 13674.5 437.303   4
  -2   4 -13 13683.2 436.264   7
  -2   4 -13 14413.3 469.523   8
   2  -4  14 113.061 70.0523   3
   2  -4  14 168.135 75.4579   4
  -2   4 -14 69.5000 51.8996   7
   2  -4  15 7402.37 274.137   3
   2  -4  15 7662.91 278.073   4
   2  -4  16 176.133 81.8936   3
   2  -4  16 180.246 82.6970   4
  -2   4 -16 110.374 58.9345   7
   2  -4  17 3736.35 182.543   3
   2  -4  17 3612.92 182.907   4
  -2   4 -17 3450.47 169.569   7
   2  -4  18 837.977 115.393   4
   2  -4  18 886.141 113.630   3
  -2   4 -18 954.774 96.5809   7
   2  -4  19 2400.63 162.191   3
   2  -4  19 2633.84 168.106   4
  -2   4 -19 2262.26 140.198   7
   2  -4  20 912.171 130.582   4
   2  -4  20 1018.94 131.408   3
  -2   4 -20 715.487 95.3104   7
   2  -4  21 1791.14 160.200   4
   2  -4  21 1997.55 162.123   3
  -2   3  23 1615.65 137.582   4
   2  -3 -17 4742.44 212.284  10
  -2   3  16 140.341 48.1461   6
   2  -3 -16 95.5007 66.3724   9
  -2   3  15 3565.87 141.628   6
   2  -3 -15 3281.85 180.806   9
  -2   3  15 3704.65 196.019   8
   2  -3 -14-70.3148 66.8857  10
  -2   3  14 69.2954 81.8655   8
  -2   3  13 18475.1 653.531   8
   2  -3 -13 19809.8 637.624   9
   2  -3 -12 941.708 87.7540  10
  -2   3  12 780.109 115.274   8
  -2   3  11 24413.4 705.274   6
  -2   3  11 22928.5 779.423   8
  -2   3  10 515.956 46.2408   6
   2  -3 -10 341.366 61.8481  10
   2  -3 -10 326.510 48.8931  11
  -2   3  10 339.190 88.0922   8
  -2   3   9 4240.29 143.981   6
   2  -3  -9 4321.09 156.963  11
   2  -3  -9 4036.79 171.779  10
  -2   3   9 3796.35 207.481   8
  -2   3   8 9306.75 284.786   6
  -2   3   8 10270.4 309.461   2
   2  -3  -8 9653.70 303.041   1
   2  -3  -8 9452.66 300.701  11
  -2   3   8 9288.53 357.383   8
   2  -3  -7 11360.4 359.300   1
  -2   3   7 12366.5 359.137   2
  -2   3   7 11484.0 341.006   6
  -2   3   6 5445.89 183.399   2
   2  -3  -6 5164.66 191.275   1
  -2   3   5 15921.1 455.693   2
   2  -3  -5 15733.9 449.865   6
   2  -3  -5 15650.5 469.147   9
  -2   3   4 172.315 31.3313   2
   2  -3  -4 173.816 28.0591   6
   2  -3  -4 132.634 34.1084   9
  -2   3   3 33288.6 866.174   2
  -2   3   3 30051.6 860.937   5
   2  -3  -3 30469.4 878.943   9
  -2   3   3 32513.2 891.428   9
  -2   3   2 15374.0 418.795   2
   2  -3  -2 14268.7 430.566   9
  -2   3   2 15155.7 439.847   9
  -2   3   1 6699.05 187.927   2
  -2   3   1 6603.39 207.050   9
   2  -3  -1 6598.65 203.228   9
  -2   3   0 63788.6 1749.11   9
  -2   3  -1 19915.1 600.266   7
  -2   3  -1 22596.3 597.002   3
   2  -3   2 61340.7 1622.52   7
  -2   3  -2 62925.8 1623.90   7
  -2   3  -2 61574.5 1615.57   3
  -2   3  -2 59556.5 1614.99   4
  -2   3  -2 56703.9 1603.28   2
   2  -3   3 4538.17 146.746   4
  -2   3  -3 4608.87 152.271   7
  -2   3  -3 4865.02 145.603  12
  -2   3  -3 4949.05 146.697   4
   2  -3   3 4478.37 146.100   3
  -2   3  -3 4361.79 135.846   2
  -2   3  -3 4768.77 146.693   3
  -2   3  -4 10631.6 317.044   7
  -2   3  -4 10719.3 308.829  12
   2  -3   4 10632.6 312.230   4
  -2   3  -4 10255.7 301.977   2
   2  -3   4 11067.9 310.490   3
  -2   3  -5 5083.63 161.249   7
  -2   3  -5 4616.56 151.466  12
   2  -3   5 4657.11 153.183   3
   2  -3   5 4613.47 153.294   4
  -2   3  -5 4635.32 146.893   2
  -2   3  -6 10754.3 321.190   7
   2  -3   6 10121.5 313.287   4
   2  -3   6 10624.2 313.038   3
  -2   3  -6 10781.8 311.878  12
  -2   3  -7 5245.86 174.877   7
   2  -3   7 4882.93 166.621   3
   2  -3   7 5006.27 167.573   4
  -2   3  -7 5169.94 167.109  12
   2  -3   7 5016.33 175.994  10
  -2   3  -8 10322.1 319.401   7
   2  -3   8 10547.6 321.466  10
   2  -3   8 10051.6 308.409  12
  -2   3  -9 1864.78 90.9746   7
   2  -3   9 1859.04 94.9382  10
   2  -3   9 1859.22 87.5311  12
  -2   3 -10 15486.6 458.181   7
   2  -3  10 14957.3 445.827  12
   2  -3  10 14853.1 459.206  10
   2  -3  10 15250.4 453.691   4
  -2   3 -11 49.0511 40.7500   7
   2  -3  11-1.71261 51.3752   4
   2  -3  11 68.9507 52.2392  12
   2  -3  11 67.7033 45.0021  10
  -2   3 -12 17489.4 529.859   7
   2  -3  12 17790.5 529.908   4
   2  -3  12 17705.4 519.413  12
   2  -3  12 16450.3 531.199  10
  -2   3 -13 1050.31 81.6746   7
   2  -3  13 1045.75 86.5785   3
   2  -3  13 959.812 88.2074   4
   2  -3  13 1205.89 89.7453  12
  -2   3 -14 6983.44 256.802   7
   2  -3  14 7538.87 261.412   3
   2  -3  14 7536.58 264.634   4
   2  -3  14 7474.86 253.086  12
  -2   3 -14 7041.72 301.124   8
   2  -3  15 599.813 81.6991  12
   2  -3  15 596.006 86.3671   4
   2  -3  15 608.499 82.6819   3
   2  -3  16 8287.05 309.682   4
   2  -3  16 9064.49 310.168   3
  -2   3 -17 224.509 67.2543   7
   2  -3  17 227.880 87.2848   3
   2  -3  17 240.881 90.1908   4
  -2   3 -18 3507.98 175.624   7
   2  -3  18 3668.64 188.919   4
   2  -3  18 3902.94 188.815   3
  -2   3 -19 1323.55 110.540   7
   2  -3  19 1251.02 129.618   3
   2  -3  19 1632.07 138.129   4
  -2   3 -20 1572.91 123.314   7
   2  -3  20 2013.38 153.366   3
   2  -3  20 2062.61 153.195   4
  -2   3 -21 114.440 70.8303   7
   2  -3  21 62.2284 107.585   4
   2  -3  21 10.5807 105.172   3
   2  -3  22 2451.76 179.117   3
   2  -3  22 2564.96 178.334   4
  -2   2  23-19.3713 103.432   4
  -2   2  17 38.9791 83.6604  12
   2  -2 -16 4205.69 202.240   9
   2  -2 -16 4683.55 203.228  10
  -2   2  15 539.846 56.8975   6
   2  -2 -15 274.959 76.6784  10
   2  -2 -15 516.639 81.9290   9
  -2   2  15 459.887 85.8101   8
   2  -2 -14 13733.9 425.850  10
  -2   2  14 11734.2 423.591   8
   2  -2 -13 103.171 62.2919  10
  -2   2  13 195.381 77.6058   8
  -2   2  12 8623.03 266.209   6
   2  -2 -12 9069.53 303.487  10
   2  -2 -11 49.1590 54.4819  10
  -2   2  11 69.8804 71.7588   8
  -2   2  10 11686.8 352.267   6
  -2   2  10 12322.5 386.076   2
   2  -2 -10 12883.4 388.571  10
  -2   2  10 11075.5 410.797   8
  -2   2   9 5588.75 180.148   6
   2  -2  -9 5908.55 212.747  10
  -2   2   9 5437.37 239.959   8
  -2   2   8 28089.7 815.949   6
  -2   2   8 29911.3 837.102   2
   2  -2  -8 28356.0 845.216  10
  -2   2   8 27467.2 879.531   8
  -2   2   7 20204.6 638.546   8
  -2   2   7 19518.3 575.225   6
   2  -2  -7 20342.6 591.961   1
  -2   2   7 21623.5 593.964   2
   2  -2  -7 21505.4 594.237  11
   2  -2  -7 20130.2 604.511  10
   2  -2  -7 20584.5 604.351   9
  -2   2   6 43943.5 1227.97   6
   2  -2  -6 43334.8 1246.79   1
  -2   2   6 47109.5 1243.18   2
   2  -2  -6 44388.4 1247.16  11
   2  -2  -6 45562.9 1255.87   9
   2  -2  -5 6483.61 223.136   1
  -2   2   5 7222.93 215.821   2
   2  -2  -5 6909.83 224.534   9
   2  -2  -4 5054.49 182.840   1
  -2   2   4 5425.03 170.152   2
   2  -2  -4 5532.25 165.339   6
   2  -2  -4 5680.69 177.629   9
  -2   2   3 3587.96 113.865   2
   2  -2  -3 3561.75 110.070   6
   2  -2  -3 3528.49 120.736   9
  -2   2   3 3529.14 128.829   9
   2  -2  -2 545.951 35.9622   9
  -2   2   2 588.140 41.2984   9
  -2   2   1 12070.7 351.806   9
   2  -2  -1 12461.4 350.175   9
  -2   2   0 125.527 23.3891   7
  -2   2  -1 12732.5 363.455   7
  -2   2  -2 16273.2 477.078   7
  -2   2  -2 16861.8 471.476   4
  -2   2  -2 17330.5 471.241   3
  -2   2  -3 14744.2 414.630   7
   2  -2   3 14430.3 408.331   4
  -2   2  -3 14145.8 405.194  12
   2  -2   3 14271.5 407.327   3
  -2   2  -3 14431.2 407.502   4
  -2   2  -3 14808.8 407.342   3
  -2   2  -4 6703.16 199.633   7
  -2   2  -4 6081.56 189.768   2
   2  -2   4 6634.04 195.616   4
   2  -2   4 6321.35 194.188   3
  -2   2  -4 6347.14 190.568  12
   2  -2   5 25711.3 732.792   3
  -2   2  -5 25917.8 732.004   2
   2  -2   5 26375.4 734.097   4
  -2   2  -5 27252.3 731.368  12
   2  -2   6 95.9652 34.3200   4
   2  -2   6 57.8126 34.3676   3
  -2   2  -6 100.714 30.8388   2
   2  -2   6 113.177 35.4057  12
  -2   2  -6 62.9974 32.7625  12
   2  -2   7 7530.57 236.227   4
  -2   2  -7 7345.85 236.484   2
   2  -2   7 7666.77 233.254  12
   2  -2   7 7995.02 241.216  10
  -2   2  -7 8282.74 254.650   8
  -2   2  -8 774.491 54.2861   2
   2  -2   8 739.917 54.8286   4
   2  -2   8 777.900 54.7444  10
   2  -2   8 736.199 52.3588  12
   2  -2   9 6269.54 210.543  10
   2  -2   9 6423.02 203.335  12
   2  -2  10 6143.04 215.364  10
   2  -2  10 6670.56 209.324  12
   2  -2  11 10926.1 336.390   4
   2  -2  11 9951.47 335.547  10
   2  -2  11 10756.3 328.179  12
   2  -2  12 79.1968 54.0040   4
   2  -2  12 33.9901 20.9410   1
   2  -2  12 78.6368 52.2853  12
   2  -2  12 3.66255 47.8628  10
  -2   2 -12 114.852 78.8496   8
   2  -2  13 9436.13 285.964   4
   2  -2  13 9165.17 273.887  12
  -2   2 -13 8951.05 334.877   8
   2  -2  14 1145.10 87.7064  12
   2  -2  14 1018.10 93.1067   4
   2  -2  15 6642.44 229.083  12
   2  -2  15 6194.54 239.191   4
   2  -2  16 332.976 74.6508  12
   2  -2  16 241.858 79.4331   4
   2  -2  16 343.111 78.0770   3
  -2   2 -17 2760.58 149.190   7
   2  -2  17 3191.53 158.736   3
   2  -2  17 3018.34 159.281   4
  -2   2 -18 1058.21 95.4595   7
   2  -2  18 1067.68 111.335   3
   2  -2  18 1059.89 113.914   4
  -2   2 -19 2784.01 159.677   7
   2  -2  19 3202.14 174.890   4
   2  -2  19 3380.86 177.985   3
  -2   2 -20 506.652 85.5109   7
   2  -2  20 480.627 108.887   3
   2  -2  20 441.563 107.201   4
  -2   2 -21 2227.94 147.256   7
   2  -2  21 2709.82 171.408   3
   2  -2  21 2675.28 171.286   4
   2  -2  22 84.7078 107.165   4
   2  -2  22 17.0996 106.825   3
  -2   1  22 148.325 100.584   4
  -2   1  16 917.529 97.5930  12
   2  -1 -15 4676.36 205.453  10
   2  -1 -14-2.81253 62.2583  10
   2  -1 -13 9074.06 308.725  10
  -2   1  13 8248.96 296.458   8
  -2   1  12 421.819 69.4074   2
  -2   1  12 481.977 47.6140   6
  -2   1  12 426.070 70.8585   8
   2  -1 -12 366.190 66.8459  10
  -2   1  11 10370.3 307.503   6
  -2   1  11 10090.6 345.239   2
   2  -1 -11 10837.8 345.849  10
  -2   1  11 9648.51 344.084   8
  -2   1  10 76.0531 30.4062   6
  -2   1  10 30.7637 43.8340   2
   2  -1 -10 41.6848 47.3176  10
  -2   1  10 83.8173 59.6563   8
  -2   1   9 15235.8 439.942   6
   2  -1  -9 16064.6 475.568  10
  -2   1   9 15058.8 487.464   8
  -2   1   8 264.162 37.0500   6
  -2   1   8 167.674 52.1294   2
   2  -1  -8 43.8289 46.3353  10
  -2   1   8 103.704 67.3897   8
  -2   1   7 20776.9 586.021   6
  -2   1   7 21546.2 605.304   2
   2  -1  -7 20298.2 616.048  10
   2  -1  -7 21811.2 606.520  11
  -2   1   7 20122.6 636.462   8
  -2   1   6 22335.6 641.301   6
  -2   1   6 24006.6 658.346   2
   2  -1  -6 23399.2 671.357  10
   2  -1  -6 23629.5 662.033  11
   2  -1  -6 23117.4 663.574   9
  -2   1   5 30569.9 828.182   6
  -2   1   5 29884.9 841.098   2
   2  -1  -5 29825.6 849.362  11
   2  -1  -5 28839.3 854.855  10
   2  -1  -5 30714.9 846.658   9
   2  -1  -4 7562.73 235.403   1
   2  -1  -4 7123.89 234.859  11
   2  -1  -4 7635.75 226.781   9
   2  -1  -3 7466.60 232.086   1
   2  -1  -3 7315.81 210.756   6
   2  -1  -3 7530.71 218.828   9
  -2   1   3 7486.19 227.032   9
   2  -1  -2 63.8416 32.2114   1
  -2   1   2 53.9729 22.4538   9
   2  -1  -2 54.0366 18.0691   9
   2  -1  -1 2062.43 87.9338   1
   2  -1  -1 2064.90 70.7712   7
  -2   1   0 9699.74 267.579   7
   2  -1   0 9116.55 266.291   7
   2  -1   1 34134.3 960.622   7
  -2   1  -1 36092.5 962.435   7
  -2   1  -2 2254.94 79.8989   7
  -2   1  -2 2362.33 75.7688   3
  -2   1  -3 58364.7 1548.65   3
  -2   1  -3 56768.2 1549.14   4
   2  -1   3 56667.3 1548.46   3
  -2   1  -3 55734.1 1546.44  12
   2  -1   4 7439.49 218.790   3
   2  -1   4 7404.12 220.382   4
  -2   1  -4 7672.54 217.229  12
   2  -1   5 3724.23 118.695   4
  -2   1  -5 3392.32 120.313   2
   2  -1   5 3578.05 116.671   3
  -2   1  -5 3547.33 114.666  12
  -2   1  -6 17836.2 529.542   2
   2  -1   6 18886.3 525.269   4
  -2   1  -6 18247.8 521.119  12
   2  -1   6 18222.1 521.201  12
   2  -1   6 19249.7 525.204  10
  -2   1  -6 19988.1 547.716   8
   2  -1   7 15254.8 430.453   4
  -2   1  -7 14419.8 434.424   2
   2  -1   7 15315.1 430.157  10
   2  -1   7 14800.0 425.754  12
  -2   1  -7 15246.7 455.171   8
  -2   1  -8 1678.63 79.9691   2
   2  -1   8 1721.32 76.5760   4
   2  -1   8 1607.48 72.8406  10
   2  -1   8 1735.83 73.3840  12
   2  -1   9 6649.47 212.024   4
   2  -1   9 6604.04 207.431  12
   2  -1   9 6677.88 212.760  10
   2  -1  10 353.141 45.0183  10
   2  -1  10 417.293 47.2269  12
   2  -1  11 4371.72 161.221   4
   2  -1  11 4655.08 155.296  12
  -2   1 -11 4393.32 205.018   8
   2  -1  12 18377.6 540.538   4
   2  -1  12 17931.4 530.309  12
  -2   1 -12 19168.2 605.888   8
  -2   1 -13 179.214 87.4826   8
   2  -1  13 201.999 58.3920   4
   2  -1  13 271.098 59.3486  12
   2  -1  14 6309.63 230.728   4
   2  -1  14 6600.34 221.342  12
  -2   1 -14 6249.47 292.820   8
   2  -1  15 3588.74 145.801  12
   2  -1  15 3248.88 155.540   4
   2  -1  16 6466.37 229.005  12
   2  -1  16 6363.49 242.595   4
   2  -1  17 113.377 74.5810  12
   2  -1  17-15.5872 75.0839   4
   2  -1  18 2927.04 146.449  12
   2  -1  18 2891.82 156.799   4
   2  -1  18 2862.87 155.243   3
  -2   1 -19 3.25325 62.3663   7
   2  -1  19 29.0989 84.6900   4
   2  -1  19-54.6781 92.4619   3
  -2   1 -20 2805.50 163.667   7
   2  -1  20 3427.16 181.558   3
   2  -1  20 3251.53 176.287   4
  -2   1 -21 63.9847 70.3326   7
   2  -1  21 6.28040 102.706   3
   2  -1  21 9.62124 94.8951   4
  -2   1 -22 1939.95 139.770   7
   2  -1  22 2382.58 162.940   3
   2  -1  22 2290.76 161.349   4
   2  -1  23 32.6745 107.164   3
   2  -1  23 23.6125 105.441   4
  -2   0  22 1765.88 149.772   4
  -2   0  16 3771.10 171.362  12
  -2   0  15 2326.97 128.279  12
  -2   0  14 9394.18 310.033  12
   2   0 -14 9043.32 329.147  10
  -2   0  13 10.9030 35.4602   6
   2   0 -13 8.29839 57.0773  10
  -2   0  12 13084.5 384.711   6
  -2   0  12 12741.2 430.689   2
   2   0 -12 13892.3 431.340  10
  -2   0  11 551.858 68.4976   2
   2   0 -11 497.663 67.5269  10
  -2   0  11 490.102 60.7444   8
  -2   0  10 5908.70 215.850   2
  -2   0  10 6030.16 214.400   1
   2   0 -10 6084.83 221.329  10
  -2   0  10 5598.63 206.452   8
  -2   0   9 270.525 50.5061   1
   2   0  -9 247.033 52.1058  10
  -2   0   9 264.203 51.7352   8
  -2   0   8 7598.43 248.039   1
   2   0  -8 7359.64 250.872  10
  -2   0   8 7112.65 246.880   8
  -2   0   7 1280.36 69.4429   2
  -2   0   7 1070.51 71.5644   1
   2   0  -7 1254.71 77.7180  10
  -2   0   7 1189.02 81.7449   8
  -2   0   6 23628.2 659.887   6
  -2   0   6 24796.6 689.360   1
  -2   0   6 24277.6 679.876   2
   2   0  -6 24305.8 692.596  10
  -2   0   6 23212.7 697.203   8
  -2   0   5 24779.6 677.730   6
  -2   0   5 23900.4 703.750   1
   2   0  -5 24000.3 707.229  10
   2   0  -5 25492.5 703.347  11
   2   0  -5 24819.7 692.701   9
  -2   0   4 40277.1 1093.99   6
  -2   0   4 38096.0 1120.61   1
   2   0  -4 39169.4 1123.45  10
   2   0  -4 41711.9 1120.63  11
   2   0  -4 40911.7 1104.82   9
  -2   0   3 77366.7 2226.55   1
   2   0  -3 82355.2 2227.03  11
   2   0  -3 82292.0 2206.90   9
  -2   0   2 3504.05 126.413   1
   2   0  -2 3465.05 127.278  11
  -2   0   2 3747.60 109.697   9
   2   0  -1 5650.55 158.464   7
  -2   0   1 5477.65 176.930   1
   2   0  -1 5535.55 176.121   1
   2   0   0 65179.4 1759.28   5
  -2   0   0 65842.3 1759.93   7
   2   0   0 62864.5 1773.17   1
  -2   0   0 63113.8 1774.01   1
  -2   0  -1 3884.86 127.833   1
   2   0   1 3884.56 126.418   1
  -2   0  -2 14308.9 400.356   3
   2   0   2 14902.5 411.273   1
  -2   0  -3 1735.79 59.4189   4
   2   0   3 1747.60 58.1743   3
   2   0   3 1602.42 63.7923   1
  -2   0  -3 1791.62 57.2532  12
   2   0   4 87774.7 2359.96   4
   2   0   4 89337.4 2358.03   3
   2   0   4 85838.2 2360.72   1
  -2   0  -4 84899.8 2355.29  12
   2   0   5 12667.7 342.970   4
   2   0   5 11387.8 337.761   1
  -2   0  -5 11714.2 338.340  12
   2   0   5 12043.9 338.546  12
   2   0   5 12503.9 336.604  10
  -2   0  -5 12554.7 366.609   8
   2   0   6 37088.8 1005.43   4
   2   0   6 35621.6 998.715  10
   2   0   6 36407.4 1000.49  12
  -2   0  -6 38724.8 1036.76   8
  -2   0  -7 16000.1 479.974   2
   2   0   7 17008.7 469.478   4
   2   0   7 16192.1 464.349  10
   2   0   7 16803.2 464.860  12
  -2   0  -8 32086.5 925.939   2
   2   0   8 34293.0 916.634   4
   2   0   8 33313.8 911.029  12
   2   0   8 32026.3 911.393  10
   2   0   9 2575.33 100.659   4
   2   0   9 2560.55 95.6131  12
   2   0  10 4513.67 152.842  12
  -2   0 -10 4974.09 212.881   8
  -2   0 -11 506.827 55.3849   2
   2   0  11 624.608 55.8110  12
  -2   0 -11 660.881 96.2686   8
   2   0  12 1990.11 100.087   4
  -2   0 -12 1500.58 95.8271   2
   2   0  12 2190.04 96.6008  12
  -2   0 -12 1692.60 147.697   8
  -2   0 -13 4386.88 183.995   2
   2   0  13 4924.53 180.005   4
   2   0  13 5121.20 172.641  12
  -2   0 -13 4717.34 246.838   8
   2   0  14 5539.80 204.063   4
   2   0  14 5710.56 195.783  12
  -2   0 -14 5134.87 270.833   8
   2   0  15 4685.34 175.787  12
   2   0  15 4834.69 189.371   4
   2   0  16 3091.06 138.052  12
   2   0  16 3042.10 148.315   4
   2   0  17 2732.13 133.493  12
   2   0  17 2548.16 139.000   4
   2   0  18 353.777 84.1537   4
   2   0  19 1600.76 124.643   4
   2   0  19 1877.09 132.024   3
   2   0  20 295.828 94.7554   3
   2   0  20 209.857 90.1096   4
  -2   0 -21 3736.12 193.617   7
   2   0  21 4329.60 202.610   3
   2   0  21 3931.73 197.135   4
  -2   0 -22 119.117 76.7520   7
   2   0  22 69.4032 96.4510   3
   2   0  22 205.147 98.2525   4
  -2   0 -23 1205.22 116.866   7
   2   0  23 1512.49 136.503   4
  -2  -1  22 1447.55 147.661   4
  -2  -1  21 2156.00 164.356   4
  -2  -1  16 4581.44 196.799  12
  -2  -1  15 2523.97 134.403  12
  -2  -1  14 2109.49 118.667  12
  -2  -1  13 5092.68 232.584   2
  -2  -1  13 6458.58 221.235  12
  -2  -1  12 193.252 61.9622   2
  -2  -1  12 208.243 58.2912   1
   2   1 -12 214.449 64.7892  10
  -2  -1  11 21666.9 676.700   2
  -2  -1  11 23264.6 673.205   1
   2   1 -11 22887.3 683.767  10
  -2  -1  10 2062.01 109.344   2
  -2  -1  10 2103.03 110.783   1
   2   1 -10 2313.78 118.746  10
  -2  -1   9 4950.25 182.012   1
   2   1  -9 4751.46 187.215  10
  -2  -1   9 4722.92 186.664  11
  -2  -1   8 622.595 58.5558   1
   2   1  -8 470.902 57.9705  10
  -2  -1   8 468.679 61.4582  11
  -2  -1   8 523.220 45.0475   8
  -2  -1   7 10488.9 316.620   2
  -2  -1   7 10920.3 325.856   1
   2   1  -7 10936.0 332.195  10
  -2  -1   7 10284.2 337.032  10
  -2  -1   7 10504.9 329.677  11
  -2  -1   7 9530.82 304.099   8
  -2  -1   6 84.6155 36.4817   1
   2   1  -6 52.5666 38.0976  10
  -2  -1   6 69.4439 44.8437  10
  -2  -1   6 75.1384 39.9822  11
  -2  -1   6 89.2638 32.7283   8
  -2  -1   5 29627.5 801.832  10
  -2  -1   5 28630.5 793.188  11
   2   1  -5 27523.2 792.080  10
  -2  -1   5 26382.0 776.574   8
   2   1  -4 485.383 49.7178  10
  -2  -1   4 587.639 55.9518  10
  -2  -1   4 630.261 52.7110  11
  -2  -1   3 37894.1 1028.14  11
  -2  -1   3 35551.0 1028.19  10
   2   1  -2 4407.18 148.001  11
  -2  -1   2 4345.29 149.509  10
  -2  -1   1 24202.9 674.373  10
   2   1  -1 23708.9 673.311  11
   2   1   0 52.8304 26.1271  10
  -2  -1   0 27.7501 28.3956  10
   2   1   0-1.67859 28.3329  11
   2   1   1 36641.3 1026.14   5
   2   1   1 37541.3 1030.54  11
   2   1   1 37922.3 1025.25  10
  -2  -1  -1 37293.4 1026.13  10
   2   1   2 85.7341 27.5992  11
   2   1   2 113.300 19.2360  10
  -2  -1  -3 16046.0 437.577   4
   2   1   3 16588.7 436.533   3
  -2  -1  -3 14829.2 443.957   1
   2   1   3 14150.7 445.375  11
  -2  -1  -3 16187.6 433.559  12
  -2  -1  -3 15625.4 460.865   8
  -2  -1  -4 6113.39 184.658   1
   2   1   4 6632.38 183.267   4
   2   1   4 6442.01 180.953   3
  -2  -1  -4 6178.32 178.065  12
  -2  -1  -4 6886.82 213.021   8
   2   1   5 22701.7 606.151   4
   2   1   5 21332.3 601.397  12
  -2  -1  -5 22621.1 641.929   8
   2   1   6 1813.42 80.0123   4
   2   1   6 2062.97 74.7154  12
   2   1   7 40655.8 1100.62   4
   2   1   7 39538.1 1095.03  12
   2   1   8 1217.75 59.5976   4
  -2  -1  -8 1254.25 73.0229   2
   2   1   8 1360.84 56.5629  12
   2   1   9 26377.4 735.780   4
   2   1   9 25920.6 729.403  12
  -2  -1  -9 27242.4 802.099   8
   2   1  10 6292.01 201.544   4
   2   1  10 6194.79 195.067  12
  -2  -1 -10 6731.09 269.311   8
  -2  -1 -11 9916.30 329.569   2
   2   1  11 10549.0 308.131  12
  -2  -1 -11 10416.5 390.209   8
  -2  -1 -12 914.404 122.315   8
  -2  -1 -12 900.044 74.2452   2
   2   1  12 1033.19 64.4621  12
  -2  -1 -13 3940.60 168.126   2
   2   1  13 4270.04 159.179   4
   2   1  13 4283.20 151.871  12
  -2  -1 -13 3863.53 234.893   8
  -2  -1 -14 2219.22 187.422   8
  -2  -1 -14 2385.32 127.667   2
   2   1  14 2544.17 120.439   4
   2   1  15 6033.75 209.835  12
   2   1  15 6147.85 220.035   4
   2   1  16 6774.33 226.508  12
   2   1  16 6232.25 235.220   4
   2   1  17 4351.29 171.236  12
   2   1  17 4300.46 182.100   4
   2   1  18 1355.41 105.266   4
   2   1  19 4609.08 199.560   4
   2   1  20 899.113 104.238   4
   2   1  20 925.283 109.927   3
   2   1  21 1915.46 138.717   4
   2   1  21 2044.98 142.470   3
   2   1  22 2464.03 157.372   4
   2   1  22 2480.33 157.207   3
  -2  -1 -23 147.407 79.1534   7
  -2  -1 -24 994.107 110.598   7
  -2  -2  21 2818.25 185.495   4
  -2  -2  20 882.613 124.366   4
  -2  -2  15 1447.90 110.889  12
  -2  -2  14 4423.02 210.766   2
  -2  -2  14 4733.20 189.584  12
  -2  -2  13 5936.79 249.410   2
  -2  -2  13 6315.13 238.852   1
  -2  -2  13 6616.61 230.285  12
  -2  -2  12 8549.25 295.495   1
  -2  -2  12 9117.79 287.450  12
  -2  -2  11 2161.53 115.860   1
  -2  -2  11 2055.12 115.716   2
  -2  -2  11 2286.46 110.193  12
  -2  -2  11 1951.97 123.494  11
  -2  -2  10 11827.3 360.935   1
  -2  -2  10 10786.4 355.438   2
  -2  -2  10 10941.5 365.995  11
   2   2 -10 10738.6 368.408  10
  -2  -2   9 6625.83 230.926   1
  -2  -2   9 6442.35 247.484  10
  -2  -2   9 6437.58 238.094  11
   2   2  -9 6725.45 242.621  10
  -2  -2   8 14748.2 466.971  11
  -2  -2   8 15747.4 479.193  10
   2   2  -8 15116.1 470.214  10
  -2  -2   7 5997.91 202.518   2
  -2  -2   7 6143.21 218.752  11
  -2  -2   7 6525.56 227.961  10
   2   2  -7 6071.94 218.881  10
  -2  -2   6 21785.3 623.482  10
  -2  -2   6 20397.7 614.178  11
   2   2  -6 20704.4 615.323  10
  -2  -2   5 2412.66 110.599  10
  -2  -2   5 2321.62 106.591  11
   2   2  -5 2239.71 105.314  10
  -2  -2   4 45285.6 1265.55  11
  -2  -2   4 45541.0 1268.94  10
   2   2  -4 45074.9 1265.31  10
   2   2  -3 2359.90 97.5435  10
  -2  -2   3 2203.95 96.5087  11
  -2  -2   3 2242.33 97.0453  10
  -2  -2   2 7075.80 221.230  11
  -2  -2   2 7138.19 221.466  10
  -2  -2   2 6785.45 197.694   8
   2   2  -1 15838.8 423.298   6
  -2  -2   1 14541.0 445.235  11
  -2  -2   1 14923.6 445.441  10
  -2  -2   1 15141.3 432.340   8
  -2  -2   0 30474.4 856.559  10
  -2  -2   0 31104.0 854.484   8
   2   2   1 5399.48 166.431   5
  -2  -2  -1 5176.25 168.090   5
  -2  -2  -1 5383.00 165.478  10
  -2  -2  -1 5379.75 173.430   8
   2   2   1 5551.47 166.372  10
   2   2   2 16719.7 484.861   5
  -2  -2  -2 16632.5 475.064  10
  -2  -2  -2 17575.8 495.384   8
   2   2   2 17775.9 491.400   8
  -2  -2  -3 21357.2 574.771   4
  -2  -2  -3 20293.2 580.299  10
  -2  -2  -3 21458.5 612.117   8
   2   2   3 21564.9 606.317   8
   2   2   4 5709.82 162.225   4
  -2  -2  -4 5766.89 203.740   8
   2   2   4 5657.88 195.425   8
   2   2   5 9770.95 274.265   4
  -2  -2  -5 9897.76 321.431   8
   2   2   5 9599.03 309.447   8
   2   2   6 1571.32 61.7964   4
   2   2   6 1596.24 55.3888  12
   2   2   6 1621.60 92.3591   8
   2   2   7 4477.24 137.270   4
   2   2   7 4337.68 132.087  12
   2   2   7 4405.22 173.611   8
   2   2   8 13950.6 392.110  12
   2   2   9 3271.14 110.278  12
  -2  -2  -9 3665.40 184.323   8
   2   2  10 14686.1 407.769  12
  -2  -2 -10 14760.3 500.024   8
  -2  -2 -11 3557.05 151.986   2
   2   2  11 3999.13 132.202  12
  -2  -2 -11 3848.00 213.065   8
  -2  -2 -12 2754.69 132.663   2
   2   2  12 3083.79 112.767  12
  -2  -2 -12 3183.34 200.479   8
  -2  -2 -13 2129.24 118.902   2
  -2  -2 -13 2076.47 180.823   8
   2   2  14 7835.20 240.914  12
   2   2  14 7549.01 248.354   4
   2   2  15 5323.79 183.761  12
   2   2  15 5279.04 192.277   4
  -2  -2 -15 4854.22 206.850   2
   2   2  16 8673.86 278.853  12
   2   2  16 8552.92 288.162   4
   2   2  17 2851.85 130.368  12
   2   2  17 2857.04 137.972   4
   2   2  18 4516.02 188.057   4
   2   2  19 502.056 89.2434   4
   2   2  20 1410.97 117.521   4
   2   2  21 838.449 104.418   4
   2   2  21 979.811 109.095   3
  -2  -3  21-109.460 118.131   4
  -2  -3  20 1374.12 144.440   4
  -2  -3  19 386.910 111.351   4
   2   3 -15 2547.00 114.627   7
  -2  -3  15 2891.18 146.361  12
   2   3 -14 1682.32 86.2167   7
  -2  -3  14 1795.60 113.752  12
  -2  -3  14 1655.84 127.477   2
   2   3 -13 2935.47 118.765   7
  -2  -3  13 3204.73 145.240  12
  -2  -3  13 2706.27 159.903  11
  -2  -3  13 3022.38 159.121   2
   2   3 -12 3817.16 142.243   7
  -2  -3  12 4344.28 168.102  12
  -2  -3  12 3920.06 186.861  11
  -2  -3  12 3848.69 176.939   2
  -2  -3  12 3969.62 175.335   1
   2   3 -11 5655.15 189.973   7
  -2  -3  11 6039.18 244.198  10
  -2  -3  11 6145.62 210.699  12
  -2  -3  11 5436.35 229.350  11
  -2  -3  11 5722.80 219.856   2
  -2  -3  11 6070.23 222.886   1
  -2  -3  10 2775.19 119.298  12
  -2  -3  10 2341.25 134.801  11
  -2  -3  10 2757.53 148.316  10
  -2  -3  10 2504.05 124.358   2
  -2  -3   9 190.952 53.0069  12
  -2  -3   9 136.883 58.2055  11
  -2  -3   9 202.968 63.4320  10
  -2  -3   9 177.363 46.1708   2
   2   3  -8 20917.1 598.157   7
  -2  -3   8 21252.1 612.895  12
  -2  -3   8 22722.1 650.442  10
  -2  -3   8 21157.2 637.872  11
   2   3  -7 7263.36 220.156   7
  -2  -3   7 7930.65 266.838  10
  -2  -3   7 7477.59 258.161  11
   2   3  -6 14830.6 417.045   7
  -2  -3   6 14590.4 454.351  11
  -2  -3   6 14860.2 458.497  10
   2   3  -6 14930.1 456.713  10
   2   3  -5 13473.8 372.253   7
  -2  -3   5 13696.3 412.643  10
   2   3  -5 13090.1 365.421   9
   2   3  -5 13442.2 410.535  10
   2   3  -4 152.423 18.4577   7
  -2  -3   4 187.064 43.9286  10
   2   3  -4 240.130 45.1247  10
  -2  -3   3 16993.2 496.822  10
   2   3  -3 16560.3 494.664  10
  -2  -3   2 688.878 29.6197   6
  -2  -3   2 437.509 21.8699   7
  -2  -3   2 514.028 49.2287  10
  -2  -3   2 537.582 23.3504   9
  -2  -3   2 625.291 44.9618   8
   2   3  -2 460.693 48.7401  10
  -2  -3   1 11239.1 316.085   6
  -2  -3   1 11033.6 337.428  10
  -2  -3   1 11588.5 334.710   8
   2   3   0 43313.2 1190.92   6
  -2  -3   0 42225.2 1205.30  10
   2   3   0 44194.7 1202.81   8
  -2  -3   0 44958.8 1211.34   8
  -2  -3  -1 21414.9 616.275   5
   2   3   1 21609.9 607.256   6
  -2  -3  -1 21559.0 616.694  10
  -2  -3  -1 22821.4 633.929   8
   2   3   1 22999.1 625.802   8
   2   3   2 4533.00 153.415   5
  -2  -3  -2 4875.14 174.556   8
  -2  -3  -2 4635.62 146.743  10
   2   3   2 4587.95 163.988   8
   2   3   3 25040.3 737.334   5
  -2  -3  -3 27517.2 764.190   8
   2   3   3 26747.7 753.505   8
  -2  -3  -4 111.137 62.3076   8
   2   3   4 80.7426 48.9058   8
   2   3   5 20907.5 556.843   4
   2   3   5 21157.6 607.773   8
   2   3   6 113.525 21.5018   4
   2   3   6 137.253 52.2828   8
   2   3   7 4028.21 120.607  12
   2   3   7 3294.12 162.614   8
   2   3   8 869.528 40.2093  12
   2   3   8 997.753 83.5728   8
  -2  -3  -8 816.516 97.4604   8
  -2  -3  -9 18840.7 523.829  10
   2   3   9 19253.7 529.981  12
  -2  -3  -9 20165.6 632.321   8
   2   3   9 18815.1 588.828   8
  -2  -3 -10 1023.71 80.1532   2
   2   3  10 1389.92 62.5997  12
  -2  -3 -10 1194.14 133.769   8
   2   3  10 860.445 95.1906   8
  -2  -3 -11 10195.2 341.209   2
   2   3  11 10782.8 307.812  12
  -2  -3 -11 9791.24 408.773   8
   2   3  12 85.9316 40.5432  12
  -2  -3 -12-6.71444 42.6491   2
  -2  -3 -13 6024.39 310.660   8
   2   3  13 6557.28 201.641  12
  -2  -3 -13 5748.55 228.455   2
   2   3  14 843.936 66.1153  12
   2   3  14 682.596 65.0238   4
   2   3  15 2245.65 103.095  12
  -2  -3 -15 1978.37 123.632   2
   2   3  15 2267.34 108.129   4
   2   3  16 1731.32 94.8881  12
   2   3  16 1648.21 99.6576   4
   2   3  17 6622.16 235.044   4
   2   3  18 866.211 87.1877   4
   2   3  19 1836.79 116.298   4
   2   3  20 2266.22 148.823   6
   2   3  20 2504.54 139.049   4
  -2  -4  21 1163.36 150.275   4
  -2  -4  20 8.17736 113.520   4
  -2  -4  19 1868.89 159.540   4
  -2  -4  18-3.66062 96.7924   4
   2   4 -14 813.615 62.8785   7
  -2  -4  14 945.361 98.3213  12
  -2  -4  14 678.704 99.0589   2
   2   4 -13 2779.69 113.894   7
  -2  -4  13 2669.44 158.933  11
  -2  -4  13 2992.56 142.445  12
  -2  -4  13 2682.66 151.610   2
   2   4 -12 4106.95 150.470   7
  -2  -4  12 3878.12 194.155  11
  -2  -4  12 4300.43 187.977   2
   2   4 -11 8795.03 270.330   7
  -2  -4  11 9048.04 290.271  12
  -2  -4  11 8427.53 315.816  11
  -2  -4  11 8299.71 298.843   2
   2   4 -10 2064.79 86.7693   7
  -2  -4  10 1902.96 123.370  11
  -2  -4  10 2110.68 131.641  10
  -2  -4  10 2107.40 107.171  12
  -2  -4  10 2198.60 112.638   2
   2   4  -9 11286.0 333.203   7
  -2  -4   9 11614.4 387.131  10
  -2  -4   9 10748.7 375.745  11
  -2  -4   9 11334.9 349.468  12
  -2  -4   9 11401.9 357.430   2
   2   4  -8 1162.97 56.0604   7
  -2  -4   8 1137.91 72.9909  12
  -2  -4   8 1011.44 84.9617  11
   2   4  -7 10606.6 308.182   7
  -2  -4   7 10191.4 350.745  10
  -2  -4   7 10329.8 321.768  12
   2   4  -7 10779.7 300.574   9
   2   4  -6 10351.0 292.738   7
  -2  -4   6 10314.0 306.367  12
  -2  -4   6 10714.9 339.477  10
   2   4  -6 9802.02 286.324   9
   2   4  -5 798.056 38.6881   7
  -2  -4   5 775.889 51.7808  12
  -2  -4   5 818.866 68.7198  10
   2   4  -5 833.582 35.6785   9
  -2  -4   4 35017.3 971.678  10
  -2  -4   4 33486.5 942.256  12
  -2  -4   3 27961.2 783.045  12
  -2  -4   3 28700.0 810.528  10
  -2  -4   2 15792.6 448.420   7
  -2  -4   2 17384.3 452.018   6
  -2  -4   2 16469.8 456.883  12
  -2  -4   2 16258.8 481.161  10
  -2  -4   2 15372.9 450.212   9
   2   4  -2 16248.2 455.481   8
  -2  -4   1 5561.05 161.094   6
  -2  -4   1 5047.81 160.093  12
   2   4  -1 5366.85 171.574   8
  -2  -4   1 5221.48 182.001  10
  -2  -4   1 5474.78 167.615   9
  -2  -4   0 13536.8 378.434   6
  -2  -4   0 12851.5 372.682  12
   2   4   0 14063.0 397.153   8
  -2  -4   0 14059.8 411.230   8
  -2  -4   0 13070.3 394.824  10
  -2  -4  -1 1161.55 62.9584   5
   2   4   1 783.350 47.8395   6
  -2  -4  -1 1100.41 43.4215  12
   2   4   1 813.442 73.0375   8
  -2  -4  -1 752.080 80.8408   8
  -2  -4  -2 55986.5 1555.36   3
   2   4   2 57763.6 1581.18   5
   2   4   2 58130.1 1571.98   6
  -2  -4  -2 58930.4 1583.75   5
   2   4   2 61393.5 1604.01   8
  -2  -4  -2 61454.1 1614.18   8
   2   4   3 660.489 41.9610   6
   2   4   3 691.758 54.1368   5
   2   4   3 609.843 24.8983  12
  -2  -4  -3 776.169 81.9538   8
   2   4   3 722.422 68.7731   8
   2   4   4 13907.4 430.650   5
   2   4   4 15646.8 462.254   8
   2   4   5 5302.10 207.673   8
   2   4   6 25016.6 685.006   4
   2   4   6 25570.9 752.765   8
   2   4   7 5193.27 206.011   8
  -2  -4  -7 5435.25 232.079   8
   2   4   8 11644.6 399.142   8
  -2  -4  -8 12148.0 434.458   8
  -2  -4  -9 1436.52 58.4184  10
  -2  -4  -9 1700.24 140.712   8
   2   4   9 1432.41 110.394   8
  -2  -4 -10 21804.3 632.669   2
  -2  -4 -10 20050.0 588.025  10
   2   4  10 22414.2 590.989  12
  -2  -4 -10 21190.2 710.424   8
   2   4  10 21203.7 664.474   8
  -2  -4 -11 590.621 116.976   8
  -2  -4 -11 612.148 67.6115   2
  -2  -4 -11 527.218 34.2842  10
   2   4  11 844.524 48.8349  12
   2   4  11 614.850 89.8292   8
  -2  -4 -12 5675.09 304.986   8
  -2  -4 -12 5992.83 230.593   2
   2   4  12 6636.86 197.107  12
   2   4  12 6074.92 259.477   8
   2   4  13 980.354 60.1586  12
  -2  -4 -13 735.812 73.7923   2
   2   4  14 8461.29 256.268  12
  -2  -4 -14 7821.28 293.033   2
   2   4  15 531.600 58.3598  12
  -2  -4 -15 520.707 75.8896   2
   2   4  15 593.794 61.4441   4
   2   4  16 7378.98 233.169  12
   2   4  16 7279.27 241.105   4
  -2  -4 -16 6643.70 269.990   2
  -2  -4 -17 183.963 73.5354   2
   2   4  17 268.324 65.9129   4
   2   4  18 4074.88 191.833   6
   2   4  18 4372.23 172.447   4
   2   4  19 2607.21 155.789   6
   2   4  19 2684.13 134.753   4
   2   4  20 4122.58 200.765   6
   2   4  21 1560.89 131.768   6
  -2  -5  20 1295.74 152.724   4
  -2  -5  19 52.2243 107.920   4
  -2  -5  18 2834.48 179.907   4
  -2  -5  17 138.059 94.1749   4
  -2  -5  14 8702.84 330.856   2
   2   5 -13 712.987 58.5609   7
  -2  -5  13 650.984 101.639  11
  -2  -5  13 941.393 96.3032  12
  -2  -5  13 779.602 95.7762   1
  -2  -5  13 766.956 95.8902   2
   2   5 -12 5025.42 175.439   7
  -2  -5  12 5082.13 212.733   2
  -2  -5  12 4809.22 224.646  11
  -2  -5  12 5573.77 203.423  12
   2   5 -11 1347.02 69.5748   7
  -2  -5  11 1059.78 89.6631   2
  -2  -5  11 1282.95 93.7728  12
  -2  -5  11 1010.76 102.910  11
   2   5 -11 1050.63 52.9886   9
   2   5 -10 5558.14 179.615   7
  -2  -5  10 5380.57 205.579   2
  -2  -5  10 5065.35 222.685  11
  -2  -5  10 5636.59 199.252  12
   2   5 -10 5318.91 166.162   9
   2   5  -9 1923.33 80.1274   7
  -2  -5   9 1843.56 98.9962   2
  -2  -5   9 1851.99 98.4233  12
  -2  -5   9 1648.88 117.347  11
  -2  -5   9 1741.28 121.811  10
   2   5  -9 1834.01 68.9225   9
   2   5  -8 6026.70 189.771   7
  -2  -5   8 5941.71 205.386  12
  -2  -5   8 5768.68 234.304  10
   2   5  -8 6050.57 180.857   9
   2   5  -7 3446.03 119.191   7
  -2  -5   7 3550.59 135.475  12
  -2  -5   7 3485.67 162.989  10
   2   5  -7 3553.19 113.869   9
   2   5  -6 5659.97 175.990   7
  -2  -5   6 5431.82 187.552  12
  -2  -5   6 5333.44 214.834  10
   2   5  -6 5953.81 173.231   9
  -2  -5   5 14262.5 460.327  10
  -2  -5   5 14229.2 431.083  12
   2   5  -5 15466.5 422.368   9
  -2  -5   4 10513.7 314.921  12
  -2  -5   4 10913.8 344.427  10
  -2  -5   3 25604.9 684.415  12
  -2  -5   3 26167.1 715.089  10
  -2  -5   2 12779.0 343.830   6
  -2  -5   2 11608.4 346.423  12
  -2  -5   2 11651.4 342.927   9
   2   5  -2 11812.7 353.670   8
  -2  -5   2 12389.1 375.198  10
  -2  -5   1 60862.4 1622.41   6
  -2  -5   1 57614.9 1619.19  12
   2   5  -1 61515.9 1639.95   8
  -2  -5   1 58042.0 1627.61   9
  -2  -5   1 59291.4 1646.98  10
  -2  -5   0 999.571 51.2487   6
  -2  -5   0 935.912 48.4129  12
   2   5   0 951.855 69.3154   8
  -2  -5   0 959.978 62.3024   9
  -2  -5  -1 9950.03 300.725   5
   2   5   1 9665.37 287.031   6
  -2  -5  -1 9488.73 277.546   3
  -2  -5  -1 9882.75 278.902  12
   2   5   1 10535.0 325.997   8
   2   5   2 5751.83 173.515   6
  -2  -5  -2 5817.17 221.953   8
  -2  -5  -2 5611.93 185.590   5
  -2  -5  -2 5267.61 153.733   4
  -2  -5  -2 5602.50 156.734   3
   2   5   2 5090.17 157.880  12
   2   5   2 5886.55 210.675   8
   2   5   3 6945.52 223.111   5
  -2  -5  -3 6908.92 226.533   5
   2   5   3 6896.67 212.220   6
   2   5   3 6636.45 192.139  12
   2   5   3 7172.71 254.074   8
   2   5   4 4572.11 151.371   6
   2   5   4 4585.61 162.708   5
   2   5   4 4299.47 126.367  12
   2   5   4 4825.14 196.548   8
   2   5   5 3961.34 140.530   6
   2   5   5 4167.28 155.953   5
   2   5   5 3768.84 181.003   8
   2   5   6 6529.59 181.048   4
  -2  -5  -6 6836.19 280.399   8
   2   5   6 6575.24 260.765   8
   2   5   7 10233.9 375.528   8
  -2  -5  -7 11408.9 407.534   8
  -2  -5  -8 2004.42 154.664   8
   2   5   8 2274.18 142.374   8
  -2  -5  -9 17929.0 609.703   8
   2   5   9 17002.7 568.159   8
  -2  -5 -10 188.888 97.8695   8
   2   5  10 233.042 78.2134   8
  -2  -5 -11 13267.7 421.295   2
  -2  -5 -11 13228.5 379.253  10
   2   5  11 13130.3 463.531   8
  -2  -5 -12 1038.99 82.0864   2
   2   5  12 1157.35 57.4560  12
   2   5  12 1169.36 118.655   8
   2   5  13 12837.7 328.500  12
  -2  -5 -13 12025.5 374.416   2
   2   5  14 521.693 56.7823  12
  -2  -5 -14 464.108 73.7490   2
   2   5  15 5003.87 165.380  12
  -2  -5 -15 4542.93 205.175   2
   2   5  16 283.814 74.1454   6
  -2  -5 -16 122.522 63.2845   2
   2   5  16 169.535 54.1738   4
   2   5  17 6865.50 267.841   6
   2   5  17 7349.71 237.816   4
  -2  -5 -17 6500.16 273.180   2
   2   5  18 133.112 76.6614   6
  -2  -5 -18 98.9784 77.5929   2
   2   5  18 113.128 62.7505   4
   2   5  19 3801.15 190.542   6
   2   5  20 131.041 82.6709   6
   2   5  21 2323.19 157.402   6
  -2  -6  20-130.205 122.513   4
  -2  -6  20-106.575 131.339   3
  -2  -6  19 2659.82 187.946   4
  -2  -6  19 2542.14 186.274   3
  -2  -6  18 3.91496 103.739   4
  -2  -6  17 3131.41 185.078   4
  -2  -6  16 843.055 114.994   4
  -2  -6  15 7548.42 292.369   4
  -2  -6  14 309.109 88.7539   2
  -2  -6  13 6521.86 287.501  11
  -2  -6  13 7549.12 281.010   2
   2   6 -12 1067.21 67.2354   7
  -2  -6  12 1274.66 106.022   2
  -2  -6  12 1308.26 103.336  12
  -2  -6  12 1091.04 116.179  11
   2   6 -11 7209.08 221.919   7
  -2  -6  11 6900.58 252.484   2
  -2  -6  11 6280.77 269.666  11
  -2  -6  11 7549.17 246.750  12
   2   6 -11 6353.17 204.029   9
   2   6 -10 117.774 35.7629   7
  -2  -6  10 47.5512 52.4779   2
  -2  -6  10 86.2478 61.8662  12
  -2  -6  10 13.2364 74.0555  11
   2   6 -10 67.6844 25.3712   9
   2   6  -9 15618.9 454.099   7
  -2  -6   9 14939.5 475.474   2
  -2  -6   9 14837.7 468.735  12
   2   6  -9 16192.2 444.410   9
   2   6  -8 616.145 45.4289   7
  -2  -6   8 584.150 64.4879  12
  -2  -6   8 454.629 76.3596  10
   2   6  -8 603.708 39.7686   9
  -2  -6   7 11027.9 382.695  10
  -2  -6   7 10660.1 347.573  12
  -2  -6   6 5245.99 214.097  10
  -2  -6   6 5190.10 185.919  12
   2   6  -6 5851.29 176.931   9
  -2  -6   5 5858.46 225.021  10
  -2  -6   5 5831.31 196.183  12
   2   6  -5 6196.43 192.596   9
  -2  -6   4 1330.08 65.4957  12
  -2  -6   4 1212.68 81.6737  10
   2   6  -4 1133.07 48.8739   8
  -2  -6   3 2733.26 121.859  10
  -2  -6   3 2589.54 96.6382  12
  -2  -6   2 8919.49 251.113   6
  -2  -6   2 8412.18 253.063  12
   2   6  -2 7911.40 265.341   8
  -2  -6   2 8202.98 250.624   9
  -2  -6   2 8509.69 281.871  10
  -2  -6   1 2880.55 98.3436   6
  -2  -6   1 3114.68 102.048  12
  -2  -6   1 2680.32 101.625   9
  -2  -6   1 1584.76 107.180  10
   2   6  -1 1666.59 107.645   8
  -2  -6   0 9351.66 269.597   6
  -2  -6   0 8771.02 259.067   3
  -2  -6   0 8792.65 261.202  12
   2   6   0 8795.38 300.062   8
  -2  -6   0 8900.38 282.643   9
  -2  -6  -1 12765.6 380.889   5
  -2  -6  -1 13508.4 370.372   6
  -2  -6  -1 12316.3 354.513   3
  -2  -6  -1 12217.7 351.957   4
   2   6   1 12301.5 356.996  12
  -2  -6  -1 13055.7 396.288   9
   2   6   1 13339.3 410.393   8
  -2  -6  -2 59493.6 1621.04   5
   2   6   2 61405.7 1607.77   6
  -2  -6  -2 60216.0 1590.86   3
  -2  -6  -2 57530.7 1587.32   4
   2   6   2 55623.3 1591.88  12
   2   6   2 59778.2 1656.87   8
  -2  -6  -3 25494.1 732.954   5
   2   6   3 24998.3 715.939   6
   2   6   3 25464.8 697.276  12
   2   6   3 25468.7 770.857   8
   2   6   4 9364.79 299.575   5
   2   6   4 9568.01 288.904   6
   2   6   4 9324.86 264.589  12
   2   6   4 9848.77 343.475   8
   2   6   5 230.152 57.4781   5
   2   6   5 366.820 47.3336   6
   2   6   5 329.422 25.6124   3
   2   6   5 525.127 31.4552  12
   2   6   5 627.542 96.9690   8
   2   6   6 7467.15 248.249   5
   2   6   6 6942.83 232.062   6
   2   6   6 6852.84 284.626   8
   2   6   7 136.847 74.5880   8
   2   6   8 20573.2 667.273   8
   2   6   9 24371.4 696.923   6
   2   6   9 22818.3 757.126   8
   2   6  10 6953.98 236.089   6
   2   6  10 6236.86 286.678   8
  -2  -6 -11 5958.66 221.661   2
   2   6  11 5745.69 213.603   6
   2   6  11 5754.68 272.810   8
   2   6  12 10274.6 280.046   6
  -2  -6 -12 10223.1 288.057   2
   2   6  13 36.4496 52.6309   6
  -2  -6 -13 21.8144 49.7716   2
   2   6  13-0.73545 36.6594  12
   2   6  14 8306.54 299.554   6
  -2  -6 -14 8422.62 303.162   2
   2   6  14 8695.16 256.477  12
   2   6  14 7969.26 356.161   8
  -2  -6 -15 242.789 68.0919   2
   2   6  15 330.991 74.3053   6
   2   6  15 231.855 104.048   8
   2   6  16 7485.05 281.965   6
  -2  -6 -16 7204.92 286.399   2
   2   6  16 7654.60 242.011   4
   2   6  17 433.637 84.7917   6
  -2  -6 -17 297.373 77.7700   2
   2   6  18 1644.77 128.042   6
  -2  -6 -18 1777.06 134.323   2
   2   6  19 161.728 83.8088   6
   2   6  20 3957.86 201.122   6
   2   6  21 117.021 83.7678   6
   2   6  22 3251.65 182.445   6
  -2  -7  19 174.598 117.969   4
  -2  -7  19 142.629 121.086   3
  -2  -7  18 3552.89 209.094   3
  -2  -7  18 3422.99 206.985   4
  -2  -7  17 110.552 100.507   4
  -2  -7  17 79.7253 103.998   3
  -2  -7  16 3015.51 178.804   4
  -2  -7  15 1149.43 119.157   4
  -2  -7  14 4234.67 207.507   2
  -2  -7  14 4027.95 194.012   4
  -2  -7  13 561.246 87.0594   4
  -2  -7  13 306.047 84.8664   2
  -2  -7  13 330.485 92.5867  11
  -2  -7  12 5131.99 217.122   2
  -2  -7  12 5629.61 212.888  12
  -2  -7  11 2.55628 60.8277   2
  -2  -7  11 18.7333 71.2399  11
  -2  -7  11 27.3134 66.6705  12
  -2  -7  10 6344.70 231.444   2
  -2  -7  10 6323.20 225.711  12
   2   7 -10 5984.61 193.901   9
  -2  -7   9 947.395 77.0064   2
  -2  -7   9 836.064 78.6145  12
   2   7  -9 712.459 51.3216   9
  -2  -7   8 9788.40 325.078  12
   2   7  -8 10613.9 309.729   9
  -2  -7   7 903.323 71.0400  12
   2   7  -7 940.075 57.5123   9
  -2  -7   6 13254.1 409.249  12
  -2  -7   6 13075.6 442.221  10
   2   7  -6 14304.6 406.512   9
  -2  -7   5 4555.70 188.585  10
  -2  -7   5 4382.11 158.471  12
  -2  -7   4 5806.30 165.896   7
  -2  -7   4 5444.85 175.771  12
  -2  -7   4 5333.76 205.078  10
  -2  -7   3 1434.06 60.5451   7
  -2  -7   3 1444.26 72.9554  12
   2   7  -3 873.698 66.5857   8
  -2  -7   3 971.305 80.6530  10
  -2  -7   2 498.174 40.3424   6
  -2  -7   2 508.491 37.8978   7
  -2  -7   2 487.406 46.4263  12
   2   7  -2 595.974 62.0404   8
  -2  -7   2 469.986 59.4378  10
  -2  -7   2 505.872 38.7902   9
  -2  -7   1 6106.23 197.647   6
  -2  -7   1 6044.39 189.601   4
  -2  -7   1 6209.61 192.396   3
  -2  -7   1 6537.03 194.498  12
   2   7  -1 5756.59 227.205   8
  -2  -7   1 6010.38 199.398   9
  -2  -7   0 11551.6 331.470   3
  -2  -7   0 11115.4 328.616   4
  -2  -7   0 12052.0 343.297   6
   2   7   0 11410.5 385.117   8
  -2  -7  -1 10555.1 302.589   6
  -2  -7  -1 9803.27 313.288   5
  -2  -7  -1 9824.62 283.148   4
  -2  -7  -1 10195.1 286.580   3
   2   7   1 9179.03 288.072  12
   2   7   1 10230.3 350.265   8
  -2  -7  -2 26577.8 752.419   5
  -2  -7  -2 25312.4 715.264   4
  -2  -7  -2 27006.7 738.757   6
   2   7   2 25988.0 720.564  12
   2   7   2 27113.6 797.738   8
   2   7   3 573.431 46.6294   6
  -2  -7  -3 596.122 63.2482   5
   2   7   3 566.856 36.0164  12
   2   7   3 500.115 85.7448   8
   2   7   4 2008.16 89.8856   6
   2   7   4 2134.20 73.1178  12
   2   7   4 2028.75 141.647   8
   2   7   5 8302.62 230.845   3
   2   7   5 8002.31 232.967  12
   2   7   5 8044.09 325.238   8
   2   7   6 2146.72 69.3250   3
   2   7   6 2045.36 148.712   8
   2   7   7 610.842 99.3631   8
   2   7   8 1657.49 91.9161   6
   2   7   8 1621.14 149.882   8
   2   7   9 13094.2 412.826   6
   2   7   9 14863.8 440.637   5
   2   7  10 866.302 72.6915   6
   2   7  10 718.443 116.594   8
   2   7  11 7270.95 257.440   6
  -2  -7 -12 1358.42 98.1557   2
   2   7  12 1606.60 102.195   6
  -2  -7 -13 4640.22 183.993   2
   2   7  13 4851.87 182.885   6
   2   7  13 4437.19 244.831   8
   2   7  14 690.272 82.1566   6
  -2  -7 -14 704.899 81.9302   2
   2   7  14 627.354 49.5400  12
   2   7  14 753.140 126.191   8
  -2  -7 -15 4729.64 207.367   2
   2   7  15 5017.30 210.186   6
   2   7  15 4673.56 268.967   8
  -2  -7 -16 1472.94 115.520   2
   2   7  16 1474.70 116.591   6
   2   7  16 1299.50 159.268   8
   2   7  17 6175.29 252.360   6
  -2  -7 -17 6015.27 254.575   2
   2   7  18 210.357 81.2142   6
  -2  -7 -18 169.958 80.9387   2
   2   7  19 1989.16 142.058   6
  -2  -7 -19 2199.01 150.822   2
   2   7  20 232.526 86.6869   6
   2   7  21 2287.96 152.663   6
   2   7  22 91.9023 87.3016   6
  -2  -8  18 1424.25 156.593   3
  -2  -8  18 1230.78 148.554   4
  -2  -8  17 2614.90 177.770   4
  -2  -8  17 2717.96 182.820   3
  -2  -8  16 958.307 125.491   3
  -2  -8  16 870.670 120.271   4
  -2  -8  15 1481.20 132.665   3
  -2  -8  15 1353.47 127.727   4
  -2  -8  14 599.689 106.953   2
  -2  -8  14 694.727 99.2401   4
  -2  -8  13 3857.35 182.964   4
  -2  -8  13 3959.11 192.090   2
  -2  -8  12-29.8727 68.7588   4
  -2  -8  12-90.6067 80.3668   2
  -2  -8  12 29.1887 82.9736  11
  -2  -8  11 9424.74 322.932   4
  -2  -8  11 9851.97 329.911   2
  -2  -8  11 9688.60 320.380  12
  -2  -8  10-26.0491 58.9000   2
  -2  -8  10-52.5185 64.0763   4
  -2  -8  10-18.4405 65.0228  12
  -2  -8   9 5738.12 210.972   2
  -2  -8   9 5409.60 205.997  12
  -2  -8   8 562.140 70.3370  12
  -2  -8   7 5481.25 197.579  12
  -2  -8   6 402.107 58.9797  12
  -2  -8   5 25184.3 669.763  10
  -2  -8   5 25376.4 627.221  12
  -2  -8   4 199.748 31.8650   7
  -2  -8   4 186.338 45.4991  12
  -2  -8   4 94.9743 47.6973  10
   2   8  -4 142.960 41.1262   8
  -2  -8   3 18828.0 513.011   7
  -2  -8   3 18906.2 514.382   6
  -2  -8   3 17642.2 516.000  12
   2   8  -3 15878.3 527.357   8
  -2  -8   3 16651.9 547.778  10
  -2  -8   2-15.6440 31.8853   6
  -2  -8   2 40.5917 27.7358   7
  -2  -8   2-5.08714 37.0997   3
  -2  -8   2 2.81090 33.5069   4
  -2  -8   2 63.3982 42.4599  12
   2   8  -2-11.4806 57.1721   8
  -2  -8   2-44.1977 49.7693  10
  -2  -8   1 3692.77 129.820   3
  -2  -8   1 3615.44 126.663   4
  -2  -8   1 3839.82 135.936   7
  -2  -8   1 4028.44 137.292   6
   2   8  -1 3769.58 173.481   8
  -2  -8   0 582.345 51.2219   6
  -2  -8   0 443.066 41.1866   4
  -2  -8   0 511.325 45.8582   3
   2   8   0 567.172 49.6055  12
  -2  -8  -1 22007.0 598.478   6
  -2  -8  -1 21271.8 580.037   3
  -2  -8  -1 20194.0 575.972   4
   2   8   1 19614.3 582.544  12
   2   8   1 20660.3 653.160   8
  -2  -8  -2 6824.19 250.342   5
  -2  -8  -2 7278.73 238.157   6
   2   8   2 7649.61 222.229  12
   2   8   2 6711.16 289.541   8
  -2  -8  -2 7934.61 274.509   9
  -2  -8  -3 21444.5 656.918   5
   2   8   3 22894.8 621.960  12
   2   8   3 20856.7 705.049   8
  -2  -8  -3 22016.0 684.974   9
   2   8   4 262.152 31.8860  12
  -2  -8  -4 179.671 61.8855   9
   2   8   4 208.547 79.8421   8
   2   8   5 6747.24 197.399  12
   2   8   5 6209.43 285.183   8
   2   8   6 1277.56 49.7782   3
   2   8   6 1350.87 53.7402  12
   2   8   6 1215.49 127.650   8
   2   8   7 1004.45 43.2535   3
   2   8   7 980.354 71.2712   6
   2   8   7 1020.06 120.762   8
   2   8   8 8127.62 280.899   5
   2   8   8 7893.05 263.835   6
   2   8   9 6642.96 239.335   6
   2   8   9 7148.22 259.727   5
   2   8   9 6437.34 309.343   8
   2   8  10 10448.7 364.434   5
   2   8  10 10440.1 343.733   6
   2   8  11 5666.91 237.171   5
   2   8  11 5358.26 210.563   6
  -2  -8 -12 3761.17 174.047   2
   2   8  12 3781.43 168.725   6
   2   8  12 3398.72 231.584   8
  -2  -8 -13 5993.29 237.040   2
   2   8  13 6155.37 234.884   6
   2   8  14 2875.18 101.226   4
  -2  -8 -14 2767.21 150.267   2
   2   8  14 2737.02 147.179   6
   2   8  14 2440.04 202.396   8
  -2  -8 -15 3640.25 173.370   2
   2   8  15 3260.92 167.563   6
   2   8  15 3262.68 231.819   8
  -2  -8 -16 5893.99 245.838   2
   2   8  16 6055.31 246.096   6
   2   8  16 5264.09 306.527   8
  -2  -8 -17 2316.86 149.764   2
   2   8  17 2432.74 145.841   6
   2   8  17 2008.58 198.656   8
   2   8  18 4100.94 201.205   6
  -2  -8 -18 4263.41 206.912   2
   2   8  19 998.092 110.682   6
  -2  -8 -19 954.896 113.149   2
   2   8  20 972.884 108.740   6
   2   8  21 147.580 86.9756   6
   2   8  22 2895.27 172.076   6
  -2  -9  18 1135.55 150.837   4
  -2  -9  18 1393.32 154.493   3
  -2  -9  17 847.109 135.882   4
  -2  -9  17 963.972 138.314   3
  -2  -9  16 2349.80 172.253   3
  -2  -9  16 2560.10 172.144   4
  -2  -9  15 435.868 108.091   3
  -2  -9  15 346.947 103.940   4
  -2  -9  14 4788.37 221.975   3
  -2  -9  14 4662.56 228.131   2
  -2  -9  14 4777.96 221.848   4
  -2  -9  13 759.547 98.5563   4
  -2  -9  13 722.210 98.7492   3
  -2  -9  13 633.380 107.347   2
  -2  -9  13 553.633 110.955  11
  -2  -9  12 6116.07 245.985   2
  -2  -9  12 6163.67 243.110   3
  -2  -9  12 6020.48 241.284   4
  -2  -9  11 1359.85 105.177   4
  -2  -9  11 1376.57 109.830   3
  -2  -9  11 1204.74 106.309   2
  -2  -9  11 1175.09 127.216  11
  -2  -9  10 11727.4 372.613   2
  -2  -9  10 10723.4 366.825   4
  -2  -9  10 10965.5 363.570  12
  -2  -9   9 137.067 63.3847   4
  -2  -9   9 115.592 60.9230   2
  -2  -9   9 212.499 70.5604  12
  -2  -9   8 8340.10 281.059   4
  -2  -9   8 8228.68 279.266  12
  -2  -9   7 485.732 62.2237   4
  -2  -9   7 345.986 62.4021   3
  -2  -9   7 561.103 69.7643  12
  -2  -9   6 11970.1 366.667   3
  -2  -9   6 11438.4 362.860   4
  -2  -9   6 11714.7 364.093  12
  -2  -9   5 1121.71 74.1945   4
  -2  -9   5 1068.34 76.0441   3
  -2  -9   5 1183.13 82.1055  12
   2   9  -5 890.765 56.8003   8
  -2  -9   4 9275.62 268.876   7
  -2  -9   4 9300.35 270.417   6
  -2  -9   4 8775.59 275.448   3
  -2  -9   4 8569.10 272.477   4
  -2  -9   4 8546.59 275.390  12
  -2  -9   3 77.0741 37.2534   6
  -2  -9   3 65.6035 33.0822   7
  -2  -9   3 73.8170 50.3595  12
   2   9  -3 36.9524 53.8203   8
  -2  -9   3 11.2717 56.6177  10
  -2  -9   2 3495.88 130.231   6
  -2  -9   2 3779.95 131.341   7
   2   9  -2 2981.42 158.141   8
  -2  -9   2 3066.62 155.577  10
  -2  -9   1 22.9769 39.2424   3
  -2  -9   1-21.7146 36.7645   4
  -2  -9   1-1.45056 32.0615   7
  -2  -9   1-15.2277 36.5263   6
   2   9  -1-44.6226 65.1886   8
  -2  -9   0 7235.08 239.824   6
  -2  -9   0 7232.58 225.048   4
  -2  -9   0 7857.50 230.791   3
   2   9   0 7647.69 231.634  12
  -2  -9   0 7014.31 249.354   9
  -2  -9  -1 3113.95 122.973   6
  -2  -9  -1 2606.30 101.833   4
  -2  -9  -1 2788.31 107.254   3
   2   9   1 3018.32 109.268  12
   2   9   1 2789.51 166.737   8
  -2  -9  -1 3275.56 141.432   9
   2   9   2 22049.4 607.677  12
  -2  -9  -2 21779.9 660.287   9
   2   9   3 4911.30 157.533  12
   2   9   3 4777.99 239.127   8
  -2  -9  -3 4824.84 210.877   9
   2   9   4 21832.0 599.505  12
  -2  -9  -4 21093.4 671.985   9
   2   9   5 1891.66 74.2077  12
   2   9   5 1934.83 152.406   8
  -2  -9  -5 1699.22 125.822   9
   2   9   6 3648.92 154.843   6
   2   9   6 4098.33 127.664   3
   2   9   6 4330.06 132.584  12
   2   9   6 3703.48 225.729   8
   2   9   7 2579.26 118.907   6
   2   9   7 2428.69 85.6774   3
   2   9   7 2656.09 89.0464  12
   2   9   7 2297.21 178.568   8
   2   9   8 10029.8 284.865   3
   2   9   8 9593.05 323.459   6
   2   9   8 10571.9 346.383   5
   2   9   9 1994.92 126.684   5
   2   9   9 1923.03 105.406   6
   2   9  10 13546.0 440.378   5
   2   9  10 12795.1 417.443   6
   2   9  11 1632.46 122.787   5
   2   9  11 1566.09 102.618   6
   2   9  11 1446.22 157.181   8
  -2  -9 -12 3935.77 179.342   2
   2   9  12 4013.82 199.353   5
   2   9  12 3850.30 172.037   6
   2   9  12 3384.92 236.201   8
   2   9  13 226.017 29.9458   4
  -2  -9 -13 293.351 72.1728   2
   2   9  13 222.264 67.2751   6
   2   9  13 154.741 115.317   8
  -2  -9 -14 2549.86 145.858   2
   2   9  14 2568.93 141.574   6
   2   9  14 2875.24 174.359   5
  -2  -9 -15 3158.73 166.949   2
   2   9  15 3158.54 163.385   6
   2   9  15 3345.65 197.204   5
   2   9  15 3006.20 231.404   8
  -2  -9 -16 3206.51 171.857   2
   2   9  16 3154.90 169.151   6
   2   9  16 3650.39 209.056   5
   2   9  16 3050.37 232.649   8
  -2  -9 -17 539.822 94.8243   2
   2   9  17 574.887 91.8115   6
   2   9  17 728.763 125.826   5
   2   9  17 504.788 135.631   8
  -2  -9 -18 3360.66 182.868   2
   2   9  18 3657.64 223.488   5
   2   9  18 3154.55 175.689   6
   2   9  18 3087.02 240.443   8
   2   9  19 2335.44 154.593   6
   2   9  19 2601.38 203.769   5
  -2  -9 -19 2827.71 170.433   2
   2   9  20 781.279 103.974   6
   2   9  20 930.769 155.510   5
  -2  -9 -20 849.612 118.478   2
   2   9  21 2343.72 156.504   6
   2   9  21 2701.49 216.032   5
   2   9  22 222.873 90.0154   6
   2   9  22 316.375 137.086   5
   2   9  23 1338.72 124.862   6
   2   9  23 1477.84 184.063   5
  -2 -10  17 1626.70 156.405   4
  -2 -10  17 1733.70 165.142   3
  -2 -10  16 2756.79 185.058   4
  -2 -10  16 2650.22 180.800   3
  -2 -10  15 1234.00 131.208   4
  -2 -10  15 1200.62 134.271   3
  -2 -10  14 567.040 115.238   2
  -2 -10  14 716.659 114.515   3
  -2 -10  14 629.587 110.761   4
  -2 -10  13 2222.44 148.818   3
  -2 -10  13 2384.58 148.835   4
  -2 -10  13 2206.73 155.475   2
  -2 -10  12 1005.20 105.801   4
  -2 -10  12 1016.30 111.283   2
  -2 -10  12 1206.29 111.865   3
  -2 -10  11 3030.68 159.909   4
  -2 -10  11 3082.85 162.888   3
  -2 -10  11 3270.16 165.587   2
  -2 -10  10 2430.76 140.077   3
  -2 -10  10 2418.32 138.301   4
  -2 -10  10 2775.97 143.305   2
  -2 -10   9 4749.35 185.710   2
  -2 -10   9 4250.82 183.983   3
  -2 -10   9 4135.02 181.135   4
  -2 -10   9 4287.77 182.684  12
  -2 -10   8 3719.59 154.307   2
  -2 -10   8 3273.17 152.295   3
  -2 -10   8 3506.09 154.013   4
  -2 -10   8 3187.55 153.097  12
  -2 -10   7 7768.34 262.759   3
  -2 -10   7 7416.36 259.058   4
  -2 -10   7 7405.34 258.328  12
  -2 -10   6 47.0455 53.0890   3
  -2 -10   6 79.7791 51.3465   4
  -2 -10   6 101.013 60.1385  12
  -2 -10   5 7466.14 233.892   3
  -2 -10   5 7335.74 231.213   4
  -2 -10   4 217.503 52.7724   3
  -2 -10   4 173.284 48.5578   4
  -2 -10   4 252.636 40.4616   7
   2  10  -4 103.264 50.9656   8
  -2 -10   3 7988.00 251.585   3
  -2 -10   3 7659.85 247.580   4
  -2 -10   3 8193.04 249.641   7
  -2 -10   2 3836.59 137.744   7
   2  10  -2 2720.09 163.014   8
  -2 -10   1 6551.55 216.017   7
  -2 -10   1 6400.91 220.665   9
  -2 -10   0 599.965 57.4311   3
  -2 -10   0 609.748 52.5662   4
   2  10   0 463.483 54.0919  12
   2  10   0 428.973 92.7853   8
  -2 -10   0 459.716 58.6639   9
  -2 -10  -1 15461.3 489.558   5
   2  10   1 16199.8 456.367  12
  -2 -10  -1 15719.4 491.143   9
   2  10   2 151.190 48.8756  12
   2  10   2 117.961 88.8856   8
  -2 -10  -3 15005.7 473.147   5
   2  10   3 15128.8 429.552  12
  -2 -10  -3 14764.4 490.958   9
   2  10   3 13446.1 518.124   8
  -2 -10  -4 316.828 69.1923   5
   2  10   4 341.834 44.2220  12
   2  10   4 328.902 99.3814   8
  -2 -10  -4 368.520 72.2328   9
   2  10   5 5558.21 171.668  12
  -2 -10  -5 5427.04 242.666   9
   2  10   6 56.2724 34.8762  12
   2  10   6 38.2202 89.5420   8
  -2 -10  -6-4.30014 65.6549   9
   2  10   7 2537.06 88.2231   3
   2  10   7 2669.64 93.2756  12
   2  10   8-2.69302 64.5932   5
   2  10   8 21.4101 45.8622   6
   2  10   8 11.1401 29.9496   3
   2  10   8 132.739 37.0846  12
  -2 -10  -8-67.7522 72.4513   9
   2  10   9 9291.42 264.702   3
   2  10   9 9393.01 330.135   5
   2  10   9 8714.65 307.032   6
   2  10  10-86.5171 75.4389   5
   2  10  10 66.6379 49.6223   6
   2  10  10-26.3848 106.654   8
   2  10  11 7150.64 265.812   6
   2  10  11 6662.74 349.455   8
   2  10  12-69.4503 88.2316   5
   2  10  12 115.364 55.3831   6
   2  10  12 140.376 112.848   8
  -2 -10 -13 2523.37 144.463   2
   2  10  13 2352.32 132.718   6
   2  10  13 2117.76 154.235   5
   2  10  13 2105.23 204.514   8
  -2 -10 -14 1578.61 120.006   2
   2  10  14 1778.56 149.149   5
   2  10  14 1460.22 114.075   6
   2  10  14 1506.86 180.400   8
  -2 -10 -15 2583.00 151.402   2
   2  10  15 2462.44 174.126   5
   2  10  15 2506.23 144.540   6
   2  10  15 2031.97 208.111   8
  -2 -10 -16 1810.57 134.613   2
   2  10  16 1756.51 157.038   5
   2  10  16 1681.76 124.994   6
   2  10  16 1756.88 195.870   8
  -2 -10 -17 3149.81 176.322   2
   2  10  17 3136.38 208.605   5
   2  10  17 2958.03 167.820   6
   2  10  17 3099.37 245.829   8
  -2 -10 -18 475.409 96.5905   2
   2  10  18 495.517 89.3850   6
   2  10  18 374.179 121.525   5
   2  10  18 600.160 150.281   8
  -2 -10 -19 2365.77 162.035   2
   2  10  19 2351.47 193.650   5
   2  10  19 2276.02 149.900   6
   2  10  19 2393.95 226.858   8
  -2 -10 -20 1884.31 153.273   2
   2  10  20 1913.04 143.725   6
   2  10  20 2223.67 196.238   5
   2  10  21 448.299 92.8042   6
   2  10  21 348.678 135.797   5
   2  10  22 2668.02 168.361   6
   2  10  22 2993.25 225.822   5
  -2 -11  16 385.105 117.906   4
  -2 -11  16 374.048 118.044   3
  -2 -11  15 2183.49 166.732   3
  -2 -11  15 2167.68 164.294   4
  -2 -11  14 573.491 113.094   4
  -2 -11  14 561.481 115.164   3
  -2 -11  13 1370.25 131.939   3
  -2 -11  13 1356.11 137.722   2
  -2 -11  13 1318.51 127.165   4
  -2 -11  12 670.080 103.676   3
  -2 -11  12 589.516 100.787   4
  -2 -11  12 507.585 104.547   2
  -2 -11  11 924.617 102.998   3
  -2 -11  11 909.119 101.227   4
  -2 -11  11 944.542 102.839   2
  -2 -11  10 607.934 92.7232   3
  -2 -11  10 829.066 97.1469   2
  -2 -11  10 716.475 93.3284   4
  -2 -11   9 2641.88 135.506   2
  -2 -11   9 2264.65 132.594   4
  -2 -11   9 2400.56 136.050   3
  -2 -11   8 3038.00 142.152   2
  -2 -11   8 2856.72 143.632   3
  -2 -11   8 2759.84 140.685   4
  -2 -11   7 2755.59 133.613   4
  -2 -11   7 2770.13 135.768   3
  -2 -11   6 10718.1 343.198   4
  -2 -11   6 10545.2 344.982   3
  -2 -11   5 24.4112 54.4128   3
  -2 -11   5 12.4419 50.4401   4
   2  11  -5 25.2216 43.1608   8
  -2 -11   4 6624.44 219.756   3
  -2 -11   4 6220.53 213.887   4
  -2 -11   4 6725.88 212.158   7
  -2 -11   3 71.0265 50.0262   3
  -2 -11   3 32.3519 48.1974   4
  -2 -11   3 88.2363 37.9160   7
   2  11  -3 77.9827 64.5254   8
  -2 -11   2 8104.26 258.752   3
  -2 -11   2 8405.41 263.332   7
  -2 -11   1 2633.66 116.730   7
  -2 -11   1 2658.95 121.698   9
  -2 -11   0 4559.92 177.334   6
  -2 -11   0 4610.62 177.003   7
   2  11   0 4837.14 165.530  12
  -2 -11   0 4430.02 181.495   9
  -2 -11  -1 583.626 70.3385   6
   2  11   1 528.919 61.1441  12
   2  11   1 359.923 102.156   8
  -2 -11  -1 490.510 73.9894   9
  -2 -11  -2 9264.63 327.075   5
  -2 -11  -2 9141.73 306.731   6
   2  11   2 9629.95 286.463  12
  -2 -11  -2 9323.83 332.337   9
  -2 -11  -3 623.249 74.5417   6
   2  11   3 555.675 61.0664  12
  -2 -11  -3 733.214 93.7926   9
   2  11   3 433.162 113.848   8
  -2 -11  -4 15744.0 498.534   5
   2  11   4 15557.3 444.932  12
  -2 -11  -4 15548.0 517.113   9
   2  11   5 230.834 43.9305  12
  -2 -11  -5 210.485 74.3882   9
   2  11   6 6769.93 207.015  12
  -2 -11  -6 6410.11 285.423   9
   2  11   7 101.908 38.6541  12
  -2 -11  -7 37.7331 67.5170   9
   2  11   8 2496.66 88.1264   3
   2  11   8 2627.85 92.6992  12
  -2 -11  -8 2389.90 170.845   9
   2  11   9-44.7920 32.7340   3
   2  11   9 8.07455 33.5205  12
   2  11   9 48.4465 108.001   8
  -2 -11  -9-47.9237 84.8606   9
   2  11  10 4730.87 145.678   3
   2  11  10 4512.62 190.493   6
   2  11  10 4811.24 213.144   5
  -2 -11 -10 4220.57 243.797   9
   2  11  10 4658.22 291.662   8
   2  11  11 317.298 38.9912   3
   2  11  11 364.225 68.9767   6
   2  11  11 419.768 94.1136   5
   2  11  11 169.452 120.431   8
  -2 -11 -11 133.992 91.8447   9
   2  11  12 1921.46 117.458   6
   2  11  12 1914.24 144.032   5
   2  11  12 1708.89 188.925   8
  -2 -11 -12 1639.18 163.062   9
  -2 -11 -13 262.851 79.6289   2
   2  11  13 199.287 66.9455   6
   2  11  13 26.3351 86.7339   5
  -2 -11 -13 108.009 101.926   9
   2  11  13 23.1304 124.017   8
  -2 -11 -14 5378.94 224.932   2
   2  11  14 4906.83 210.712   6
   2  11  14 5241.65 242.937   5
   2  11  14 4161.76 287.245   8
  -2 -11 -14 3812.86 259.951   9
  -2 -11 -15 3045.57 165.014   2
   2  11  15 2995.70 184.564   5
   2  11  15 2737.75 151.175   6
   2  11  15 2003.49 214.793   8
  -2 -11 -15 1888.53 190.524   9
  -2 -11 -16 2871.05 164.154   2
   2  11  16 2843.20 155.962   6
   2  11  16 2683.16 184.326   5
  -2 -11 -16 1919.65 194.028   9
   2  11  16 2167.63 220.185   8
  -2 -11 -17 717.121 107.211   2
   2  11  17 809.578 132.414   5
   2  11  17 661.791 97.2542   6
   2  11  17 675.514 163.970   8
  -2 -11 -17 461.333 127.535   9
  -2 -11 -18 2292.44 158.696   2
   2  11  18 2138.37 147.506   6
   2  11  18 2439.63 189.540   5
  -2 -11 -18 1815.18 191.906   9
   2  11  18 2011.97 214.106   8
  -2 -11 -19 1643.97 143.216   2
   2  11  19 1239.88 124.525   6
   2  11  19 1686.74 168.525   5
  -2 -11 -19 1304.11 171.718   9
   2  11  19 1395.06 193.015   8
  -2 -11 -20 855.615 124.126   2
   2  11  20 718.686 108.136   6
   2  11  20 811.392 145.697   5
   2  11  21 1626.67 178.581   5
   2  11  22 1616.05 178.325   5
  -2 -12  15 196.292 111.205   4
  -2 -12  15 135.035 110.786   3
  -2 -12  14 4295.01 222.648   3
  -2 -12  14 4075.23 215.573   4
  -2 -12  13 278.683 101.663   4
  -2 -12  13 268.228 106.525   3
  -2 -12  12 1855.04 139.560   4
  -2 -12  12 1664.59 141.852   3
  -2 -12  11 686.769 102.675   3
  -2 -12  11 738.768 100.916   4
  -2 -12  10 1586.31 125.250   3
  -2 -12  10 1775.98 123.116   2
  -2 -12  10 1444.83 119.747   4
  -2 -12   9 229.818 77.9273   2
  -2 -12   9 216.561 79.9427   3
  -2 -12   9 226.757 78.9106   4
  -2 -12   8 3629.09 170.034   4
  -2 -12   8 3685.81 174.624   3
  -2 -12   8 4162.53 171.537   2
  -2 -12   7 565.521 81.2513   3
  -2 -12   7 533.686 77.1644   4
  -2 -12   6 1786.76 110.373   3
  -2 -12   6 1805.93 106.709   4
  -2 -12   6 1783.20 98.6750   6
  -2 -12   5 8744.01 297.918   4
  -2 -12   5 8942.12 302.308   3
  -2 -12   5 9405.02 298.065   6
  -2 -12   4 2306.88 118.951   3
  -2 -12   4 2230.23 113.230   4
  -2 -12   4 2471.50 109.004   7
  -2 -12   4 2377.69 117.305   6
  -2 -12   3 3778.41 151.071   4
  -2 -12   3 3936.80 156.760   3
  -2 -12   3 3988.46 160.133   6
  -2 -12   3 4190.27 154.801   7
  -2 -12   2 1484.08 86.0940   4
  -2 -12   2 1442.41 89.5868   3
  -2 -12   2 1548.07 95.8732   6
  -2 -12   2 1550.83 88.2823   7
  -2 -12   1 4588.44 165.763   3
  -2 -12   1 4397.82 177.155   6
  -2 -12   1 4656.24 173.967   7
  -2 -12   1 4236.35 175.335   9
  -2 -12   0 197.283 71.4117   5
  -2 -12   0 224.630 60.3157   6
  -2 -12   0 158.793 53.4652   7
  -2 -12   0 263.860 57.2903   9
   2  12   0 198.366 95.4495   8
  -2 -12  -1 2799.71 153.809   5
  -2 -12  -1 3086.19 142.270   6
   2  12   1 3203.46 127.010  12
  -2 -12  -1 2636.84 141.629   9
   2  12   1 2625.71 188.354   8
  -2 -12  -2 476.398 72.5571   6
   2  12   2 383.950 60.3805  12
  -2 -12  -3 10403.7 359.666   5
  -2 -12  -3 9638.32 334.565   6
   2  12   3 10616.1 310.263  12
  -2 -12  -3 10169.3 368.674   9
  -2 -12  -4 1000.03 106.804   5
   2  12   4 968.939 67.4865  12
  -2 -12  -4 1041.81 108.581   9
  -2 -12  -5 5546.84 234.925   5
   2  12   5 5328.88 176.542  12
  -2 -12  -5 5178.43 243.155   9
   2  12   6 2894.07 110.494  12
  -2 -12  -6 2701.72 175.777   9
   2  12   7 11314.4 515.307   8
  -2 -12  -7 12405.4 479.420   9
   2  12   8 41.9376 37.4336  12
  -2 -12  -8-10.2688 77.1222   9
   2  12   8 114.960 114.507   8
   2  12   9 6624.99 198.764   3
   2  12   9 6964.23 203.087  12
   2  12   9 5355.67 328.984   8
  -2 -12  -9 5933.39 297.103   9
   2  12  10-27.1293 31.4874   3
   2  12  10 50.4467 34.6470  12
   2  12  10 7.66762 125.736   8
  -2 -12 -10-97.3192 92.2971   9
   2  12  11 6748.33 197.919  12
  -2 -12 -11 6219.45 311.735   9
   2  12  12-82.4181 87.3779   5
   2  12  12 72.2202 116.876   8
  -2 -12 -12 37.6029 91.2808   9
  -2 -12 -13 5966.55 241.783   2
   2  12  13 5989.76 258.611   5
   2  12  13 4897.00 317.955   8
  -2 -12 -13 4747.96 281.493   9
  -2 -12 -14 24.0180 76.4203   2
   2  12  14 20.2990 94.2857   5
   2  12  14 42.1483 131.949   8
  -2 -12 -14 74.5137 99.7040   9
  -2 -12 -15 4617.62 210.832   2
   2  12  15 4534.63 232.359   5
   2  12  15 4190.69 199.087   6
   2  12  15 3785.33 284.699   8
  -2 -12 -15 3659.77 254.551   9
  -2 -12 -16 28.7160 81.2760   2
   2  12  16 44.9770 95.0770   5
   2  12  16 135.605 72.2725   6
   2  12  16 86.7000 138.181   8
  -2 -12 -16 21.5691 109.069   9
   2  12  17 4059.85 231.063   5
   2  12  17 3556.58 281.799   8
  -2 -12 -17 3231.92 251.381   9
  -2 -12 -18 808.175 117.769   2
   2  12  18 545.120 162.346   8
  -2 -12 -18 730.362 149.178   9
   2  12  19 3604.71 230.873   5
   2  12  19 3888.51 288.096   8
  -2 -12 -19 3271.28 248.195   9
  -2 -12 -20 602.858 121.869   2
   2  12  20 274.042 123.431   5
   2  12  20 378.440 158.514   8
   2  12  21 1336.95 163.908   5
   2  12  22 478.112 133.784   5
  -2 -13  14 19.5968 112.257   3
  -2 -13  14 101.323 108.735   4
  -2 -13  13 5201.02 248.330   3
  -2 -13  13 5315.06 246.701   4
  -2 -13  12 165.243 100.448   3
  -2 -13  12 208.743 97.3790   4
  -2 -13  11 3294.03 181.769   4
  -2 -13  11 3632.44 188.871   3
  -2 -13  10-77.6762 88.3389   3
  -2 -13  10-12.1571 84.8006   4
  -2 -13   9 2470.21 147.114   4
  -2 -13   9 2429.55 149.558   3
  -2 -13   8 3111.07 157.965   4
  -2 -13   8 3132.55 161.519   3
  -2 -13   7 2856.17 151.273   3
  -2 -13   7 3203.21 148.240   2
  -2 -13   7 3076.22 151.977   4
  -2 -13   6 2303.92 126.545   4
  -2 -13   6 2463.96 133.658   3
  -2 -13   6 2327.34 121.125   6
  -2 -13   5 4826.71 191.710   4
  -2 -13   5 4897.86 195.584   3
  -2 -13   5 5039.48 192.921   6
  -2 -13   4 5464.73 206.134   4
  -2 -13   4 5567.42 210.037   3
  -2 -13   4 5720.47 201.900   7
  -2 -13   4 5591.22 212.170   6
  -2 -13   3 4056.73 164.459   3
  -2 -13   3 3922.81 160.195   4
  -2 -13   3 4259.97 161.761   7
  -2 -13   3 4310.49 173.514   6
  -2 -13   2 3244.44 141.344   3
  -2 -13   2 3449.11 143.281   7
  -2 -13   2 3315.74 150.193   6
  -2 -13   1 3093.44 137.803   7
  -2 -13   1 3035.85 144.289   6
  -2 -13   0 3096.07 166.269   5
  -2 -13   0 3322.53 146.433   7
  -2 -13   0 2959.52 147.009   6
  -2 -13   0 3137.33 150.462   9
  -2 -13  -1 1684.05 110.682   6
  -2 -13  -1 1806.42 111.267   7
  -2 -13  -1 1733.93 129.185   5
   2  13   1 1824.46 98.7122  12
  -2 -13  -1 1760.76 117.783   9
  -2 -13  -2 5979.41 246.582   5
  -2 -13  -2 5262.26 219.512   6
   2  13   2 6084.75 203.598  12
  -2 -13  -2 5506.36 238.389   9
  -2 -13  -3 1395.89 120.882   5
   2  13   3 1137.81 79.3616  12
  -2 -13  -3 1223.98 116.776   9
  -2 -13  -4 5999.61 259.092   5
   2  13   4 6412.92 206.458  12
  -2 -13  -4 5788.42 264.120   9
  -2 -13  -5 182.279 84.7662   5
   2  13   5 175.523 49.6053  12
   2  13   5 309.001 123.195   8
  -2 -13  -5 285.081 79.3534   9
   2  13   6 3976.22 138.326  12
   2  13   6 3416.92 248.749   8
  -2 -13  -6 3690.94 206.863   9
   2  13   7 1281.23 70.2190  12
  -2 -13  -7 1159.04 125.259   9
  -2 -13  -8 9283.97 402.300   9
   2  13   8 9116.58 453.666   8
   2  13   9 481.000 48.4957  12
  -2 -13  -9 315.226 104.053   9
   2  13   9 222.678 132.367   8
  -2 -13 -10 8278.14 376.067   9
   2  13  10 7611.32 417.738   8
   2  13  11 403.678 156.762   8
  -2 -13 -11 243.469 98.7248   9
  -2 -13 -12 6409.11 315.059   9
   2  13  12 5781.34 353.280   8
  -2 -13 -13-16.7416 79.1495   2
  -2 -13 -13-26.2057 100.338   9
   2  13  13-69.3370 141.337   8
  -2 -13 -14 5834.01 246.404   2
   2  13  14 5915.52 260.924   5
   2  13  14 4724.18 325.640   8
  -2 -13 -14 4948.65 290.895   9
  -2 -13 -15-64.4194 86.0695   2
   2  13  15-63.5390 95.4823   5
   2  13  15-99.7414 144.086   8
  -2 -13 -15-42.0895 102.903   9
  -2 -13 -16 5943.34 246.170   2
   2  13  16 5287.24 260.408   5
   2  13  16 4614.79 322.673   8
  -2 -13 -16 4196.88 283.153   9
  -2 -13 -17 179.239 97.0054   2
   2  13  17-32.7773 106.006   5
   2  13  17 185.529 157.115   8
  -2 -13 -17-44.2445 115.785   9
  -2 -13 -18 4388.33 216.789   2
   2  13  18 3974.60 233.923   5
  -2 -13 -18 3204.19 250.240   9
   2  13  18 3447.51 288.794   8
  -2 -13 -19 459.608 109.796   2
   2  13  19 344.926 124.164   5
   2  13  19 375.524 164.889   8
  -2 -13 -20 2568.74 177.221   2
   2  13  20 2108.95 190.557   5
   2  13  20 2074.49 228.445   8
   2  13  21 192.945 119.295   5
  -2 -14  13 331.511 113.820   4
  -2 -14  13 287.490 119.376   3
  -2 -14  12 2141.47 159.271   3
  -2 -14  12 2218.79 157.056   4
  -2 -14  11 129.056 96.9665   4
  -2 -14  11 120.700 101.743   3
  -2 -14  10 5100.25 227.887   4
  -2 -14  10 5172.67 232.514   3
  -2 -14   9 270.074 97.3119   3
  -2 -14   9 131.244 90.4936   4
  -2 -14   8 4734.77 204.551   4
  -2 -14   8 4447.88 205.139   3
  -2 -14   7 2012.08 128.217   4
  -2 -14   7 2070.19 133.644   3
  -2 -14   6 2588.08 141.863   3
  -2 -14   6 2504.73 137.789   4
  -2 -14   5 1197.54 99.1124   3
  -2 -14   5 1076.97 93.2633   6
  -2 -14   5 1087.16 95.2427   4
  -2 -14   4 3778.14 164.508   3
  -2 -14   4 3389.89 156.878   4
  -2 -14   4 3804.03 166.761   6
  -2 -14   3 2460.48 128.512   3
  -2 -14   3 2309.84 134.524   6
  -2 -14   3 2413.30 121.564   7
  -2 -14   2 4216.45 181.795   6
  -2 -14   2 4318.03 171.368   7
  -2 -14   1 1513.99 127.389   5
  -2 -14   1 1486.65 107.966   6
  -2 -14   1 1520.32 99.2586   7
   2  14  -1 1234.20 133.447   8
  -2 -14   0 3551.86 162.843   7
  -2 -14   0 3406.93 186.821   5
  -2 -14   0 3542.38 168.016   6
  -2 -14   0 3631.86 169.812   9
  -2 -14  -1 508.953 80.3029   6
  -2 -14  -1 664.293 79.3657   7
  -2 -14  -1 538.671 80.9168   9
  -2 -14  -2 3312.69 181.058   5
  -2 -14  -2 2886.04 154.027   6
   2  14   2 3335.39 137.000  12
  -2 -14  -2 2974.78 167.443   9
  -2 -14  -3 4063.69 203.058   5
   2  14   3 3894.27 149.649  12
  -2 -14  -3 3645.71 194.157   9
   2  14   4 272.716 62.2901  12
   2  14   4 41.3065 109.337   8
  -2 -14  -4 233.492 88.8510   9
  -2 -14  -5 4220.56 215.634   5
   2  14   5 4419.07 155.318  12
  -2 -14  -5 4060.44 218.060   9
   2  14   6 2065.66 93.0298  12
   2  14   6 1574.32 190.337   8
  -2 -14  -6 1707.22 145.627   9
   2  14   7 620.310 58.6544  12
  -2 -14  -7 617.371 104.655   9
   2  14   7 443.708 145.529   8
   2  14   8 2618.46 102.338  12
  -2 -14  -8 2260.86 171.990   9
   2  14   8 2184.43 220.331   8
   2  14   9 3864.62 132.133  12
  -2 -14  -9 3438.06 217.329   9
   2  14   9 3326.84 265.049   8
   2  14  10 61.2622 133.676   8
  -2 -14 -10 217.648 98.6792   9
  -2 -14 -11 5975.86 301.879   9
   2  14  11 5785.50 354.214   8
  -2 -14 -12 230.310 104.746   9
   2  14  12 118.882 144.967   8
   2  14  13 3854.74 299.841   8
  -2 -14 -13 3942.43 253.221   9
  -2 -14 -14-59.7290 89.4771   2
   2  14  14-122.424 162.380   8
  -2 -14 -14-20.5352 101.450   9
  -2 -14 -15 2052.82 149.414   2
   2  14  15 1742.42 219.213   8
  -2 -14 -15 1781.14 180.600   9
  -2 -14 -16 179.701 96.7803   2
   2  14  16 192.530 151.739   8
  -2 -14 -16 389.107 126.272   9
   2  14  17 2537.80 189.631   5
   2  14  17 2188.04 251.872   8
  -2 -14 -17 2146.84 204.027   9
  -2 -14 -18 83.1954 96.8449   2
   2  14  18-28.5752 107.493   5
   2  14  18-48.7115 153.420   8
  -2 -14 -19 3316.36 196.695   2
   2  14  19 3011.00 206.784   5
   2  14  19 2776.03 268.585   8
  -2 -14 -20-112.038 104.684   2
   2  14  20 80.2790 109.362   5
   2  14  20-9.43569 144.508   8
   2  14  21 2558.19 199.135   5
  -2 -15  12 288.931 110.342   4
  -2 -15  12 175.408 114.941   3
  -2 -15  11 1643.29 147.893   3
  -2 -15  11 1809.27 146.190   4
  -2 -15  10 97.9098 96.6993   3
  -2 -15  10 9.93133 92.1011   4
  -2 -15   9 5818.45 247.520   3
  -2 -15   9 5820.88 246.644   4
  -2 -15   8 150.856 94.3659   3
  -2 -15   8 213.482 90.1374   4
  -2 -15   7 2014.04 136.176   3
  -2 -15   6 543.765 93.5796   3
  -2 -15   5 4649.02 199.608   3
  -2 -15   4 435.547 77.6438   6
  -2 -15   3 3400.27 166.857   6
  -2 -15   2 587.972 72.4598   7
  -2 -15   2 542.032 85.7520   6
  -2 -15   1 2365.13 142.106   6
  -2 -15   1 2702.81 136.135   7
  -2 -15   1 2513.70 168.216   5
  -2 -15   0 558.402 81.3489   7
  -2 -15   0 648.257 87.3145   6
  -2 -15   0 807.558 119.550   5
  -2 -15  -1 3656.27 175.261   6
  -2 -15  -1 3659.56 202.269   5
  -2 -15  -1 3657.04 173.737   7
   2  15   1 3073.65 223.432   8
  -2 -15  -1 3699.00 182.344   9
  -2 -15  -2 1698.54 122.819   7
  -2 -15  -2 1692.39 121.049   6
  -2 -15  -2 2116.11 151.430   5
  -2 -15  -2 1691.63 132.335   9
  -2 -15  -3 2972.86 185.616   5
   2  15   3 3265.28 137.533  12
  -2 -15  -3 3100.97 178.927   9
   2  15   3 2619.48 220.952   8
  -2 -15  -4 3459.20 196.953   5
   2  15   4 3502.56 138.360  12
  -2 -15  -4 3047.46 185.011   9
  -2 -15  -5 1005.63 127.419   5
   2  15   5 1056.98 77.2164  12
  -2 -15  -5 836.620 117.949   9
   2  15   5 1013.45 164.492   8
  -2 -15  -6 3509.85 212.561   9
   2  15   6 2990.72 256.663   8
   2  15   7 1168.73 74.2096  12
  -2 -15  -7 1128.59 131.276   9
   2  15   7 1025.30 171.464   8
   2  15   8 1329.56 75.7855  12
   2  15   8 1220.66 186.786   8
  -2 -15  -8 1335.90 137.894   9
  -2 -15  -9 1990.97 169.356   9
   2  15   9 2208.93 228.779   8
   2  15  10 2571.91 256.078   8
  -2 -15 -10 2833.99 198.014   9
   2  15  11 652.028 171.997   8
  -2 -15 -11 935.027 134.275   9
   2  15  12 3863.35 309.815   8
  -2 -15 -12 3686.12 243.882   9
  -2 -15 -13 1027.98 118.826   2
   2  15  13 891.460 179.661   8
  -2 -15 -13 1001.06 143.343   9
  -2 -15 -14 1891.08 143.669   2
  -2 -15 -14 1294.24 157.604   9
   2  15  14 1477.97 219.461   8
  -2 -15 -15 299.460 100.055   2
  -2 -15 -15 332.034 120.883   9
   2  15  15 343.163 168.464   8
  -2 -15 -16 1469.42 136.846   2
   2  15  16 1328.08 209.997   8
  -2 -15 -16 1154.64 159.193   9
  -2 -15 -17 7.67947 94.3338   2
   2  15  17 71.1114 150.033   8
  -2 -15 -18 1259.89 135.819   2
   2  15  18 747.269 188.675   8
  -2 -15 -19-32.3703 98.7962   2
   2  15  19-69.9943 161.681   8
  -2 -15 -20 1459.72 148.034   2
   2  15  20 1274.22 208.867   8
   2  15  21 38.9804 154.847   8
  -2 -16  11 190.951 112.774   3
  -2 -16  10 708.690 120.140   3
  -2 -16   9 76.8252 97.4078   3
  -2 -16   8 2668.81 163.997   3
  -2 -16   7 269.812 95.1257   3
  -2 -16   4 3245.15 165.608   6
  -2 -16   3 1908.07 130.230   6
  -2 -16   2 2710.47 158.179   6
  -2 -16   2 2664.87 182.936   5
  -2 -16   1 825.357 122.528   5
  -2 -16   1 792.636 85.9045   7
  -2 -16   1 507.803 87.6841   6
  -2 -16   0 3074.74 155.897   7
  -2 -16   0 2870.45 161.894   6
  -2 -16   0 2901.56 190.991   5
   2  16   0 2711.58 204.316   8
  -2 -16  -1 839.319 96.3326   7
  -2 -16  -1 763.588 98.3866   6
  -2 -16  -1 775.046 122.723   5
  -2 -16  -1 1007.95 106.393   9
  -2 -16  -2 3899.52 189.930   7
  -2 -16  -2 3913.44 216.579   5
  -2 -16  -2 3924.85 201.438   9
  -2 -16  -3 1233.68 117.458   7
  -2 -16  -3 1653.89 151.436   5
  -2 -16  -3 1589.45 138.464   9
  -2 -16  -4 4177.39 232.272   5
   2  16   4 4289.01 163.804  12
  -2 -16  -4 4055.68 218.297   9
   2  16   5 1035.09 83.1737  12
   2  16   5 780.840 176.009   8
  -2 -16  -5 1148.87 128.448   9
   2  16   6 3840.86 145.577  12
  -2 -16  -6 3537.42 211.986   9
   2  16   7 1384.59 82.7685  12
  -2 -16  -7 1376.00 142.936   9
   2  16   8 1646.78 214.190   8
  -2 -16  -8 1728.95 156.196   9
  -2 -16  -9 1254.44 141.932   9
   2  16   9 1049.46 199.387   8
  -2 -16 -10 1075.21 138.048   9
   2  16  10 1146.53 197.741   8
   2  16  11 764.336 188.466   8
  -2 -16 -11 1014.67 135.077   9
   2  16  12 2668.34 275.035   8
  -2 -16 -12 2587.61 203.295   9
  -2 -16 -13 422.485 102.964   2
   2  16  13 153.416 154.421   8
  -2 -16 -13 380.938 111.360   9
  -2 -16 -14 1221.86 128.699   2
   2  16  14 917.816 196.992   8
  -2 -16 -14 871.895 136.850   9
  -2 -16 -15 1197.11 127.554   2
   2  16  15 900.005 199.533   8
  -2 -16 -15 909.281 142.962   9
  -2 -16 -16 177.828 97.6436   2
   2  16  16 283.608 164.007   8
  -2 -16 -17 890.021 122.738   2
   2  16  17 844.918 201.799   8
  -2 -16 -18 526.385 115.885   2
   2  16  18 529.260 184.886   8
  -2 -16 -19 2176.61 167.340   2
   2  16  19 1524.41 231.698   8
   2  16  20 110.535 159.222   8
   2  16  21 2093.35 244.756   8
  -2 -17   3 3713.91 187.045   6
  -2 -17   3 3595.76 223.228   5
  -2 -17   2 181.456 109.427   5
  -2 -17   2 337.212 86.1356   6
  -2 -17   1 4232.64 234.596   5
  -2 -17   1 3860.79 196.802   6
  -2 -17   0 232.748 111.168   5
  -2 -17   0 273.073 83.4115   6
  -2 -17  -1 7917.18 294.267   7
  -2 -17  -1 8108.23 334.402   5
  -2 -17  -2 1757.64 134.303   7
  -2 -17  -2 1868.76 169.006   5
  -2 -17  -2 1648.32 138.975   9
  -2 -17  -3 4017.87 229.803   5
  -2 -17  -3 3990.90 205.599   7
  -2 -17  -3 3907.14 215.676   9
   2  17   3 3517.49 263.580   8
  -2 -17  -4 347.432 122.620   5
  -2 -17  -4 251.613 94.1758   7
   2  17   4 290.060 149.923   8
  -2 -17  -4 394.829 102.240   9
   2  17   5 2633.81 239.544   8
  -2 -17  -5 2763.07 186.539   9
  -2 -17  -6 152.511 89.4460   9
   2  17   6 8.74935 150.885   8
  -2 -17  -7 2006.15 167.051   9
   2  17   7 1930.43 225.567   8
  -2 -17  -8 961.217 131.905   9
   2  17   8 888.331 187.421   8
  -2 -17  -9 3343.91 218.156   9
   2  17   9 3339.56 287.522   8
   2  17  10 517.122 181.846   8
  -2 -17 -10 523.575 114.113   9
   2  17  11 1680.33 229.315   8
  -2 -17 -11 1914.45 178.472   9
  -2 -17 -12 74.5211 93.9583   2
  -2 -17 -12 200.137 98.3143   9
   2  17  12 180.011 170.272   8
  -2 -17 -13 1283.72 128.147   2
  -2 -17 -13 871.752 137.339   9
   2  17  13 875.270 201.177   8
  -2 -17 -14 2001.59 150.213   2
   2  17  14 1640.97 242.043   8
  -2 -17 -15 2395.15 160.543   2
   2  17  15 1717.56 249.781   8
  -2 -17 -16 1545.73 141.314   2
   2  17  16 1127.01 223.127   8
  -2 -17 -17 882.036 125.385   2
   2  17  17 832.264 200.804   8
  -2 -17 -18 649.323 122.152   2
   2  17  18 765.442 204.112   8
   2  17  19 1914.94 247.054   8
   2  17  20 2007.94 250.867   8
   2  17  21 202.600 165.280   8
  -2 -18   5 40.6154 112.584   5
  -2 -18   4 1454.37 165.148   5
  -2 -18   3-66.4543 114.483   5
  -2 -18   2 2227.83 188.752   5
  -2 -18   1 449.861 124.883   5
  -2 -18   0 3524.76 221.941   5
  -2 -18  -1-42.2819 111.715   5
   2  18   1-80.9122 120.295   8
  -2 -18  -2 2698.56 161.765   7
  -2 -18  -2 2562.41 192.920   5
  -2 -18  -3 474.470 94.7643   7
  -2 -18  -3 518.533 123.427   5
  -2 -18  -3 514.510 106.462   9
   2  18   3 343.894 141.844   8
  -2 -18  -4 1075.09 119.088   7
  -2 -18  -4 802.081 142.333   5
  -2 -18  -4 640.923 118.920   9
   2  18   4 645.201 165.817   8
  -2 -18  -5 377.400 100.509   9
   2  18   5 205.967 150.807   8
  -2 -18  -6 987.815 133.849   9
   2  18   6 1036.96 192.807   8
   2  18   7-9.51887 168.603   8
  -2 -18  -7-42.2643 86.8783   9
  -2 -18  -8 2710.69 195.014   9
   2  18   8 2747.20 270.455   8
  -2 -18  -9 228.412 102.102   9
   2  18   9 51.0703 168.025   8
  -2 -18 -10 869.088 132.625   9
   2  18  10 836.490 198.524   8
  -2 -18 -11 438.532 118.582   9
   2  18  11 565.838 180.330   8
  -2 -18 -12 2244.21 196.101   9
   2  18  12 2299.54 264.248   8
   2  18  13-22.1771 169.821   8
   2  18  14 1361.16 235.415   8
   2  18  15 382.655 185.867   8
   2  18  16 1235.70 228.071   8
   2  18  17 403.134 191.440   8
   2  18  18 1008.83 215.972   8
   2  18  19 324.615 182.511   8
   2  18  20 376.060 176.748   8
  -2 -19   6 443.588 138.608   5
  -2 -19   5 1368.82 170.894   5
  -2 -19   4 72.2835 118.960   5
  -2 -19   3 2272.16 199.934   5
  -2 -19   2 1031.43 154.317   5
  -2 -19   1 1058.31 150.753   5
  -2 -19   0 773.677 142.493   5
  -2 -19  -1 1452.95 166.885   5
  -2 -19  -2 56.0185 117.400   5
   2  19   2-74.5593 125.095   8
  -2 -19  -3 2801.78 206.268   5
   2  19   3 2288.82 224.153   8
  -2 -19  -4 5.65527 116.282   5
  -2 -19  -4-4.96205 82.7151   9
   2  19   4-56.9350 138.824   8
   2  19   5 953.589 183.809   8
  -2 -19  -5 956.013 130.130   9
   2  19   6 45.9897 148.327   8
  -2 -19  -6 140.772 98.2030   9
   2  19   7 660.899 183.554   8
  -2 -19  -7 948.827 131.946   9
  -2 -19  -8-27.7294 89.6833   9
   2  19   8-141.615 164.957   8
  -2 -19  -9 1390.25 153.597   9
   2  19   9 1574.28 237.669   8
   2  19  10-53.5873 179.148   8
  -2 -19 -10-96.4020 100.732   9
   2  19  11 1710.52 251.272   8
   2  19  12 167.037 174.362   8
   2  19  13 1426.55 240.243   8
   2  19  14 240.283 177.571   8
   2  19  15 1207.58 232.422   8
   2  19  16 333.724 191.523   8
   2  19  17 1570.53 248.950   8
   2  19  18 504.652 194.808   8
   2  19  19 1099.95 222.496   8
  -2 -20   4 1410.03 177.635   5
  -2 -20   3 263.145 135.668   5
  -2 -20   2 684.346 145.851   5
  -2 -20   1 698.419 147.470   5
  -2 -20   0 1802.70 185.655   5
  -2 -20  -1 694.021 146.211   5
  -2 -20  -2 1221.95 166.987   5
  -2 -20  -3 53.5498 120.829   5
   2  20   3 66.3991 129.120   8
   2  20   4 2090.82 226.286   8
  -2 -20  -5 36.7538 93.0024   9
   2  20   5-163.345 156.566   8
   2  20   6 1828.97 235.159   8
  -2 -20  -6 1946.55 171.749   9
   2  20   7-9.65887 162.301   8
   2  20   8 1566.32 230.096   8
   2  20   9-105.396 168.971   8
   2  20  10 894.537 207.601   8
   2  20  11-100.135 178.888   8
   2  20  12 2304.23 277.779   8
   2  20  13 242.971 187.191   8
   2  20  14 1196.34 231.579   8
   2  20  15 92.8253 177.719   8
   2  20  16 1372.43 235.659   8
   2  20  17 80.3888 181.405   8
   2  20  18 2938.82 300.667   8
  -2 -21   1 474.121 144.087   5
  -2 -21   0 1208.97 170.896   5
  -2 -21  -1 928.961 160.322   5
  -2 -21  -2 25.0092 132.143   5
   2  21   4 55.0113 146.942   8
   2  21   5 1663.01 220.804   8
   2  21   6 163.304 161.136   8
   2  21   7 2296.86 254.629   8
   2  21   8 251.091 168.456   8
   2  21   9 1674.66 240.617   8
   2  21  10-10.8662 170.085   8
   2  21  11 2509.38 282.117   8
   2  21  12 115.006 181.680   8
   2  21  13 1403.00 241.407   8
   2  21  14 46.1701 177.899   8
   2  21  15 431.720 192.222   8
   2  21  16 150.312 175.993   8
   2  21  17 2507.53 285.853   8
   2  22   6 1345.80 213.508   8
   2  22   7 122.989 165.193   8
   2  22   8 789.230 199.169   8
   2  22   9 301.074 175.100   8
   2  22  10 879.772 208.701   8
   2  22  11 55.0900 172.466   8
   2  22  12 810.684 213.437   8
   2  22  13 45.5383 170.994   8
   2  22  14 472.437 196.076   8
   2  22  15 196.429 187.435   8
   2  23   7 351.693 174.184   8
   2  23   8 85.8988 157.395   8
   2  23   9 188.921 162.679   8
   2  23  10 343.207 178.206   8
   2  23  11 813.945 210.594   8
   2  23  12 152.902 186.455   8
   2  24   8 554.322 180.746   8
  -3  24   4 1448.03 137.930  12
  -3  23  10 540.043 240.453   8
  -3  23   9 1301.63 278.580   8
  -3  23   8-43.1031 206.299   8
  -3  23   7 1133.17 261.491   8
  -3  23   6 13.7526 207.919   8
  -3  23   5 1376.84 134.497  12
  -3  23   5 995.951 259.022   8
  -3  23   4 144.857 102.557  12
  -3  23   4 177.237 211.070   8
  -3  23   3 1402.85 139.492  12
  -3  23   3 1138.06 244.623   8
  -3  23   2-76.6456 108.703  12
  -3  22  13 295.166 216.609   8
  -3  22  12 735.129 254.201   8
  -3  22  11 436.618 243.027   8
  -3  22  10 411.210 226.734   8
  -3  22   9 317.235 224.788   8
  -3  22   8 1103.21 271.299   8
  -3  22   7 539.541 105.592  12
  -3  22   7 452.239 238.315   8
  -3  22   6 2210.78 149.678  12
  -3  22   6 2023.61 305.798   8
  -3  22   5 88.3491 99.7141  12
  -3  22   5 68.3497 209.366   8
  -3  22   4 929.944 121.178  12
  -3  22   4 787.417 236.999   8
  -3  22   3-12.5732 97.2748  12
  -3  22   3-124.910 200.231   8
  -3  22   2 1134.24 130.593  12
  -3  22   2 1321.32 244.218   8
  -3  22   1-100.774 106.547  12
  -3  22   0 1180.89 136.953  12
  -3  21  15 405.128 226.048   8
  -3  21  14 250.951 210.523   8
  -3  21  13 300.393 229.434   8
  -3  21  12 351.022 235.408   8
  -3  21  11 1433.14 293.143   8
  -3  21  10 169.534 225.313   8
  -3  21   9 410.090 234.349   8
  -3  21   8 721.905 105.071  12
  -3  21   8 403.910 226.885   8
  -3  21   7 883.911 111.640  12
  -3  21   7 495.623 238.063   8
  -3  21   6 340.748 228.067   8
  -3  21   6 590.284 106.527  12
   3 -21  -5 2468.17 188.181   6
  -3  21   5 2231.81 308.597   8
  -3  21   5 2853.04 164.567  12
   3 -21  -4 195.673 102.301   6
  -3  21   4 40.0982 196.749   8
  -3  21   4 77.0504 96.9107  12
  -3  21   3 659.147 218.385   8
   3 -21  -3 524.966 126.336   6
  -3  21   3 676.209 109.985  12
   3 -21  -2-9.98890 115.511   5
   3 -21  -2 136.287 100.632   6
  -3  21   2-24.5763 196.408   8
  -3  21   2 41.3237 98.7589  12
  -3  21   1 1542.14 247.343   8
   3 -21  -1 1502.91 157.370   6
   3 -21  -1 1790.18 169.767   5
  -3  21   1 1635.38 141.601  12
   3 -21   0-80.0400 114.896   5
   3 -21   0 9.98468 97.6519   6
  -3  21   0-145.378 104.804  12
   3 -21   1 562.275 129.292   5
   3 -21   1 508.187 118.194   6
  -3  21  -1 460.251 114.406  12
   3 -21   2 53.5678 99.2427   6
   3 -21   2-75.8645 110.755   5
  -3  20  17 421.617 220.202   8
  -3  20  16 380.273 215.942   8
  -3  20  15 434.716 213.594   8
  -3  20  14 416.892 231.900   8
  -3  20  13 1497.97 290.531   8
  -3  20  12 1187.13 284.473   8
  -3  20  11 399.496 240.014   8
  -3  20  10 532.931 238.770   8
  -3  20   9 44.9010 212.699   8
  -3  20   9 343.940 91.1233  12
  -3  20   8 811.021 250.737   8
  -3  20   8 1111.64 113.374  12
  -3  20   7 1172.00 282.440   8
  -3  20   7 1675.70 128.671  12
   3 -20  -6 611.813 120.503   6
  -3  20   6 720.002 245.352   8
  -3  20   6 868.562 109.894  12
   3 -20  -5 1163.72 139.097   6
  -3  20   5 1419.29 285.999   8
  -3  20   5 1409.44 122.914  12
  -3  20   4 832.182 243.344   8
   3 -20  -4 759.760 132.912   6
  -3  20   4 955.395 114.306  12
   3 -20  -3 705.020 127.754   6
   3 -20  -3 937.056 141.386   5
  -3  20   3 772.085 228.734   8
  -3  20   3 606.690 109.775  12
   3 -20  -2 2128.60 180.825   5
   3 -20  -2 2427.36 181.757   6
  -3  20   2 2288.24 298.950   8
  -3  20   2 2351.09 154.140  12
   3 -20  -1 487.014 124.881   5
   3 -20  -1 719.177 123.598   6
  -3  20   1 668.669 228.171   8
  -3  20   1 705.464 111.598  12
  -3  20   0 2060.01 274.150   8
   3 -20   0 2347.49 183.278   5
   3 -20   0 2454.75 181.393   6
  -3  20   0 2490.22 161.185  12
   3 -20   1 331.990 118.870   5
   3 -20   1 288.388 110.794   6
  -3  20  -1 216.292 101.785  12
   3 -20   2 814.887 140.799   5
   3 -20   2 887.778 133.265   6
  -3  20  -2 935.673 124.455  12
   3 -20   3 418.183 107.059   6
   3 -20   3 304.463 112.811   5
  -3  20  -3 222.703 106.877  12
   3 -20   4 1113.90 138.596   6
   3 -20   4 1096.49 143.731   5
   3 -20   5-13.3483 93.0900   6
   3 -20   5 10.2838 106.841   5
  -3  19  18 726.728 232.065   8
  -3  19  17 600.265 223.057   8
  -3  19  16 1328.72 256.444   8
  -3  19  15 174.498 201.139   8
  -3  19  14 1679.75 287.223   8
  -3  19  13 286.211 214.066   8
  -3  19  12 1270.48 276.338   8
  -3  19  11 540.109 227.293   8
  -3  19  10 888.063 247.699   8
  -3  19  10 1527.53 119.318  12
  -3  19   9 1000.07 263.337   8
  -3  19   9 1088.10 111.189  12
  -3  19   8 2335.59 332.324   8
  -3  19   8 3400.89 166.051  12
   3 -19  -7 1187.11 135.222   6
  -3  19   7 884.899 252.025   8
  -3  19   7 1507.10 118.968  12
  -3  19   6 1001.71 260.110   8
   3 -19  -6 1164.82 136.225   6
  -3  19   6 1578.88 121.714  12
   3 -19  -5 596.106 115.909   6
  -3  19   5 428.288 227.315   8
  -3  19   5 814.150 104.494  12
   3 -19  -4 1311.44 140.155   6
  -3  19   4 1136.73 249.950   8
  -3  19   4 1386.48 122.144  12
  -3  19   3 464.254 217.406   8
   3 -19  -3 688.196 129.083   5
   3 -19  -3 628.368 122.259   6
  -3  19   3 685.625 105.947  12
   3 -19  -2 4401.46 237.218   5
   3 -19  -2 4159.52 228.965   6
  -3  19   2 4392.85 202.499  12
   3 -19  -1 1455.28 147.459   6
   3 -19  -1 1617.72 157.824   5
  -3  19   1 1739.31 136.567  12
  -3  19   0 447.450 201.818   8
   3 -19   0 405.985 105.674   6
   3 -19   0 591.215 119.133   5
  -3  19   0 462.672 104.042  12
  -3  19  -1 1905.38 258.168   8
   3 -19   1 1911.25 169.236   5
   3 -19   1 2386.98 170.131   6
  -3  19  -1 2267.63 154.358  12
   3 -19   2 641.737 124.912   5
   3 -19   2 567.083 110.125   6
  -3  19  -2 584.124 111.566  12
   3 -19   3 3845.44 230.106   5
   3 -19   3 4271.37 228.343   6
  -3  19  -3 4471.67 218.362  12
   3 -19   4 738.067 115.734   6
   3 -19   4 463.011 118.881   5
  -3  19  -4 606.272 118.140  12
   3 -19   5 2414.54 173.925   6
   3 -19   6 205.924 91.3367   6
   3 -19   7 1038.81 130.567   6
  -3  18  19 1659.15 273.151   8
  -3  18  18 39.0580 202.542   8
  -3  18  17 2257.23 305.351   8
  -3  18  16 193.758 203.058   8
  -3  18  15 1767.36 291.772   8
  -3  18  14-14.6390 195.186   8
  -3  18  13 3347.74 366.402   8
  -3  18  12 87.7770 197.517   8
  -3  18  11 246.148 218.290   8
  -3  18  10 57.6041 196.795   8
   3 -18 -10 16.4741 84.1020   9
  -3  18   9 1536.95 284.718   8
  -3  18   9 2223.40 133.154  12
   3 -18  -9 1735.17 159.268   9
   3 -18  -8 288.552 97.3112   6
  -3  18   8 442.289 219.498   8
  -3  18   8 347.032 82.0430   3
  -3  18   8 587.705 93.9249  12
   3 -18  -8 504.097 104.544   9
   3 -18  -7 1668.23 147.662   6
  -3  18   7 1541.84 283.947   8
  -3  18   7 2043.69 125.687   3
  -3  18   7 2200.41 131.355  12
   3 -18  -7 1988.47 168.082   9
   3 -18  -6 1403.87 136.196   6
  -3  18   6 1523.54 116.661  12
  -3  18   5 2713.03 320.496   8
   3 -18  -5 2870.78 185.073   6
  -3  18   5 3076.98 156.050  12
   3 -18  -4 48.1197 89.4736   6
  -3  18   4 12.8847 189.639   8
   3 -18  -4-29.7273 98.4896   5
  -3  18   4 74.2786 84.9939  12
  -3  18   3 1869.70 281.051   8
   3 -18  -3 2158.00 165.928   5
   3 -18  -3 2179.42 160.992   6
  -3  18   3 2472.53 144.151  12
   3 -18  -2 1029.26 131.102   5
  -3  18   2 872.448 220.960   8
   3 -18  -2 1122.82 123.571   6
  -3  18   2 1014.00 110.986  12
   3 -18  -1 1366.64 140.325   5
  -3  18   1 1453.48 252.614   8
   3 -18  -1 1402.87 134.100   6
  -3  18   1 1653.38 128.060  12
   3 -18   0 3845.59 207.905   6
   3 -18   0 3627.34 212.969   5
  -3  18   0 3966.36 191.134  12
   3 -18   1 1429.75 136.934   6
   3 -18   1 1432.96 146.087   5
  -3  18  -1 1526.29 130.096  12
   3 -18   2 1735.64 158.598   5
   3 -18   2 1774.43 146.421   6
  -3  18  -2 2001.04 144.183  12
   3 -18   3 2429.01 166.137   6
  -3  18  -3 2603.85 165.150  12
   3 -18   4 3960.15 213.440   6
  -3  18  -4 4366.56 214.220  12
   3 -18   5 1603.46 142.562   6
   3 -18   6 1382.93 141.910   6
   3 -18   7 263.107 94.5683   6
   3 -18   8 554.762 112.908   6
  -3  17  20 1263.87 241.264   8
  -3  17  19 61.0704 198.621   8
  -3  17  18 585.422 230.738   8
  -3  17  17-65.8719 189.854   8
  -3  17  16 3209.59 340.345   8
  -3  17  15 360.178 202.711   8
  -3  17  14 3185.70 347.012   8
  -3  17  13 42.6028 195.609   8
   3 -17 -12 1456.05 152.073   9
  -3  17  12 1110.47 259.791   8
  -3  17  11-56.0389 192.979   8
   3 -17 -11 86.9971 86.6661   9
  -3  17  10 750.416 90.4901   3
  -3  17  10 490.301 215.174   8
   3 -17 -10 437.417 108.105   9
  -3  17   9 16.7275 69.6157   3
  -3  17   9-69.2891 202.547   8
   3 -17  -9-21.3238 82.4194   9
  -3  17   8 2886.15 140.171   3
   3 -17  -8 2498.14 167.571   6
  -3  17   8 2034.38 296.598   8
   3 -17  -8 2422.05 179.119   9
  -3  17   7 1053.50 97.3167   3
   3 -17  -7 801.689 116.251   6
  -3  17   7 653.090 228.964   8
   3 -17  -7 1077.38 125.954   9
  -3  17   6 2753.35 141.867   3
   3 -17  -6 2624.63 172.036   6
   3 -17  -6 3076.43 193.418   9
  -3  17   5-191.558 210.004   8
   3 -17  -5 33.0494 79.8559   6
  -3  17   5-110.886 77.3075   3
   3 -17  -4 4146.15 219.158   7
   3 -17  -4 4009.10 217.360   5
   3 -17  -4 3911.31 207.329   6
   3 -17  -3 1374.92 132.306   7
   3 -17  -3 1396.08 131.399   6
   3 -17  -3 1480.89 142.504   5
   3 -17  -2 3497.81 197.358   7
   3 -17  -2 3352.12 188.218   6
   3 -17  -2 3392.89 196.932   5
  -3  17   2 3569.67 172.615  12
   3 -17  -1 1290.77 134.077   5
   3 -17  -1 1331.81 128.986   7
   3 -17  -1 1178.52 120.040   6
  -3  17   1 1490.09 118.735  12
   3 -17   0 1746.62 134.621   6
   3 -17   0 1734.53 144.852   5
   3 -17   0 1943.92 142.772   7
  -3  17   0 1691.65 126.729  12
   3 -17   1 1884.52 141.744   7
   3 -17   1 1844.01 139.500   6
   3 -17   1 1502.78 142.978   5
  -3  17  -1 1967.51 133.548  12
   3 -17   2 1644.31 134.647   6
  -3  17  -2 1659.28 132.075  12
   3 -17   3 1453.64 130.231   6
  -3  17  -3 1629.10 134.897  12
   3 -17   4 2099.79 148.972   6
  -3  17  -4 1997.66 148.306  12
  -3  17  -5 3563.51 194.766  12
  -3  17  -6 412.961 131.341   9
  -3  17  -7 1086.62 158.607   9
  -3  16  21 1319.31 227.508   8
  -3  16  20 169.406 178.444   8
  -3  16  19 575.166 211.290   8
  -3  16  18-99.5385 203.483   8
  -3  16  17 421.245 198.296   8
  -3  16  16 420.673 201.009   8
  -3  16  15 1904.35 276.582   8
  -3  16  14 13.6838 185.491   8
   3 -16 -14-15.8127 81.4914   9
   3 -16 -13 2535.35 185.505   9
  -3  16  13 2400.98 308.234   8
  -3  16  12-13.3808 179.159   8
   3 -16 -12 31.5680 79.8059   9
  -3  16  11 1707.37 111.775   3
  -3  16  11 1282.00 256.143   8
   3 -16 -11 1253.74 141.499   9
  -3  16  10 55.1026 70.9148   3
  -3  16  10 26.8575 183.512   8
   3 -16 -10 31.1239 81.6967   9
  -3  16   9 3451.68 153.596   3
   3 -16  -9 2999.47 197.690   9
  -3  16   9 2760.64 320.266   8
  -3  16   8 131.960 73.2612   3
  -3  16   8 51.4698 194.538   8
   3 -16  -8-19.5686 83.5449   6
   3 -16  -8-45.8500 85.6066   9
  -3  16   7 5810.09 211.245   3
   3 -16  -7 5705.03 267.691   9
  -3  16   6 70.8157 69.2591   3
  -3  16   6 24.0797 57.0790   4
   3 -16  -6 41.3002 82.0565   7
   3 -16  -6 7.83487 78.5376   6
   3 -16  -6 48.8901 80.4004   9
  -3  16   5 4501.03 183.785   3
  -3  16   5 4370.49 170.791   4
   3 -16  -5 4372.01 213.659   6
   3 -16  -5 4592.78 227.642   7
   3 -16  -5 4291.25 227.559   9
   3 -16  -4 312.808 92.2061   7
   3 -16  -4 376.259 104.444   5
   3 -16  -4 373.864 88.7904   6
  -3  16   4 275.246 76.9849   3
  -3  16   4 157.814 62.9731   4
   3 -16  -3 5684.56 253.481   6
   3 -16  -3 6357.94 270.772   7
   3 -16  -3 6196.18 263.718   5
   3 -16  -2 878.973 115.142   5
   3 -16  -2 646.522 101.978   7
   3 -16  -2 659.912 100.556   6
   3 -16  -1 1527.76 121.169   6
   3 -16  -1 1452.07 132.020   5
   3 -16  -1 1510.72 128.304   7
   3 -16   0 247.959 79.2391   6
   3 -16   0 357.863 85.2702   7
   3 -16   0 253.750 91.7474   5
   3 -16   1 3470.92 180.025   6
   3 -16   1 3299.99 182.722   7
  -3  16  -1 3505.36 171.390  12
   3 -16   2 381.660 84.9623   7
  -3  16  -2 442.308 90.9380  12
   3 -16   3 1110.37 111.889   7
  -3  16  -3 965.625 111.199  12
  -3  16  -3 841.566 151.133   9
   3 -16   4 1650.76 127.031   7
  -3  16  -4 1888.69 134.267  12
  -3  16  -5 1076.86 116.400  12
  -3  16  -5 858.315 147.261   9
  -3  16  -6 2695.81 164.841  12
  -3  16  -6 2553.35 204.602   9
  -3  16  -7 1936.49 183.492   9
  -3  15  22 686.651 193.843   8
  -3  15  21 1009.43 207.291   8
  -3  15  20 1412.23 234.881   8
  -3  15  19 474.078 199.279   8
  -3  15  18 1660.88 268.675   8
  -3  15  17 542.343 204.884   8
  -3  15  16 644.379 211.898   8
   3 -15 -15 592.495 108.923   9
  -3  15  15 272.202 205.834   8
   3 -15 -14 4356.34 242.228   9
  -3  15  14 5141.47 396.921   8
  -3  15  13 451.376 200.441   8
   3 -15 -13 496.458 102.492   9
   3 -15 -12 2329.16 169.996   9
  -3  15  12 2162.92 284.005   8
  -3  15  11 1538.51 264.180   8
   3 -15 -11 1477.22 140.857   9
  -3  15  10 3512.83 345.569   8
   3 -15 -10 4012.70 226.815   9
  -3  15   9 49.3470 67.8247   3
  -3  15   9-62.0972 182.163   8
   3 -15  -9 88.0798 82.0177   9
  -3  15   8 5816.40 212.548   3
  -3  15   8 5831.06 199.262   4
   3 -15  -8 5124.90 240.707   6
  -3  15   8 4757.57 392.572   8
   3 -15  -8 5474.37 265.753   9
  -3  15   7 265.323 71.4246   3
  -3  15   7 236.194 59.2598   4
   3 -15  -7 270.661 79.8013   6
   3 -15  -7 349.782 89.8816   9
  -3  15   6 5127.40 197.383   3
  -3  15   6 5107.49 185.186   4
   3 -15  -6 4666.19 224.259   6
   3 -15  -6 5566.29 254.299   9
  -3  15   5 386.562 75.4363   3
  -3  15   5 345.183 64.7701   4
   3 -15  -5 347.408 85.2293   6
   3 -15  -5 204.507 86.2287   7
   3 -15  -5 226.622 85.2551   9
   3 -15  -4 3647.31 188.351   6
   3 -15  -4 4070.74 205.290   7
   3 -15  -4 4058.47 199.207   5
  -3  15   4 4173.99 169.783   3
  -3  15   4 3860.62 156.953   4
   3 -15  -3 104.708 72.0626   7
   3 -15  -3 155.769 85.3740   5
   3 -15  -3 104.764 69.4454   6
  -3  15   3 98.4030 72.3829  12
  -3  15   3 4.22888 66.4165   3
  -3  15   3-1.71212 55.9437   4
   3 -15  -2 5407.95 238.184   6
   3 -15  -2 6430.88 260.078   7
   3 -15  -2 5662.09 246.736   5
  -3  15   2 6066.19 224.740  12
  -3  15   2 6200.24 225.995   3
   3 -15  -1 645.552 99.3165   5
   3 -15  -1 535.596 84.3249   6
   3 -15  -1 441.260 90.4852   7
   3 -15   0 8673.33 321.565   6
   3 -15   0 8584.18 324.113   5
  -3  15   0 8149.16 397.948   9
   3 -15   1 106.267 71.5587   7
  -3  15  -1-13.2830 102.053   9
   3 -15   2 4529.90 204.973   7
  -3  15  -2 3668.29 247.196   9
   3 -15   3 971.679 103.317   7
  -3  15  -3 1047.11 143.651   9
   3 -15   4 2945.21 161.023   7
  -3  15  -4 2952.30 157.629  12
  -3  15  -4 2532.38 197.864   9
  -3  15  -5 1940.78 131.762  12
  -3  15  -5 1760.30 167.143   9
  -3  15  -6 2279.28 145.938  12
  -3  15  -6 2012.42 182.407   9
  -3  15  -7 422.006 108.807   9
  -3  15  -8 3935.86 236.205   9
  -3  14  22 245.915 158.648   8
  -3  14  21 1045.16 202.628   8
  -3  14  20 1354.52 226.995   8
  -3  14  19 1723.12 250.818   8
  -3  14  18 777.243 206.867   8
   3 -14 -17 991.555 124.868   9
  -3  14  17 1291.79 230.983   8
   3 -14 -16 427.850 102.106   9
  -3  14  16 446.782 204.839   8
   3 -14 -15 2133.69 167.021   9
  -3  14  15 2050.90 269.404   8
  -3  14  14 320.918 194.440   8
   3 -14 -14 161.635 85.2493   9
[truncated: 1,246,641 more chars]
